# Supplementary material for: Contribution of allelic imbalance to colorectal cancer
Source: Nat Commun. 2018 Sep 10;9:3664. doi: 10.1038/s41467-018-06132-1 (PMC6131244; doi:10.1038/s41467-018-06132-1)
Supplement: Supplementary file 3 — Supplementary Data 1 [file 41467_2018_6132_MOESM3_ESM.xlsx]

## Sheet: Peaks
#CHR	BAND	BEGIN	END	BEGINgene	ENDgene	BIOTYPE	COVERAGE	PROMINENCE	DESCRIPTION	DOWNSTREAM	ENSG	GENENAME	KIND	NORMAL_COVER	NORMAL_COVER_RAW	STRAND	UPSTREAM
20	q13.12	43048685	43223862	42984339	43061485	protein_coding	804	804	hepatocyte nuclear factor 4, alpha [Source:HGNC Symbol;Acc:5024]	ADA	ENSG00000101076	HNF4A	Gain	5	6	1	R3HDML
20	q13.12	43048685	43223862	43053691	43053781	miRNA	804	804	.	ADA	ENSG00000265893	AL132772.1	Gain	5	6	-1	R3HDML
20	q13.12	43048685	43223862	43062836	43063236	lincRNA	804	804	.	ADA	ENSG00000273283	RP5-1013A22.5	Gain	5	6	1	R3HDML
20	q13.12	43048685	43223862	43080623	43093984	protein_coding	804	804	chromosome 20 open reading frame 62 [Source:HGNC Symbol;Acc:16195]	ADA	ENSG00000168746	C20orf62	Gain	5	6	-1	R3HDML
20	q13.12	43048685	43223862	43104525	43123244	protein_coding	804	804	tocopherol (alpha) transfer protein-like [Source:HGNC Symbol;Acc:16114]	ADA	ENSG00000124120	TTPAL	Gain	5	6	1	R3HDML
20	q13.12	43048685	43223862	43124861	43150750	protein_coding	804	804	serine incorporator 3 [Source:HGNC Symbol;Acc:11699]	ADA	ENSG00000132824	SERINC3	Gain	5	6	-1	R3HDML
20	q13.12	43048685	43223862	43160425	43252888	protein_coding	804	804	protein kinase (cAMP-dependent, catalytic) inhibitor gamma [Source:HGNC Symbol;Acc:9019]	ADA	ENSG00000168734	PKIG	Gain	5	6	1	R3HDML
20	q13.12	43399691	43506247	43380448	43438979	protein_coding	804	804	regulating synaptic membrane exocytosis 4 [Source:HGNC Symbol;Acc:16183]	YWHAB	ENSG00000101098	RIMS4	Gain	3	5	-1	KCNK15
13	q22.1	73619229	73684920	73629113	73651676	protein_coding	709	709	Kruppel-like factor 5 (intestinal) [Source:HGNC Symbol;Acc:6349]	KLF12	ENSG00000102554	KLF5	Gain	1	4	1	PIBF1
8	q24.21	128409511	128571059	128426534	128432311	protein_coding	585	585	POU class 5 homeobox 1B [Source:HGNC Symbol;Acc:9223]	MYC	ENSG00000212993	POU5F1B	Gain	8	7	1	FAM84B
8	q24.21	128160055	128273489	128197879	128215467	lincRNA	585	585	cancer susceptibility candidate 19 (non-protein coding) [Source:HGNC Symbol;Acc:49476]	POU5F1B	ENSG00000254166	CASC19	Gain	5	6	-1	FAM84B
8	q24.21	128160055	128273489	128220110	128231333	lincRNA	585	585	colon cancer associated transcript 1 (non-protein coding) [Source:HGNC Symbol;Acc:45128]	POU5F1B	ENSG00000247844	CCAT1	Gain	5	6	-1	FAM84B
8	q24.21	128688916	128840276	128698587	128746213	lincRNA	585	585	cancer susceptibility candidate 11 (non-protein coding) [Source:HGNC Symbol;Acc:48939]	TMEM75	ENSG00000249375	CASC11	Gain	9	8	-1	POU5F1B
8	q24.21	128688916	128840276	128747679	128753674	protein_coding	585	585	v-myc avian myelocytomatosis viral oncogene homolog [Source:HGNC Symbol;Acc:7553]	TMEM75	ENSG00000136997	MYC	Gain	9	8	1	POU5F1B
8	q24.21	128688916	128840276	128806778	129113499	processed_transcript	585	585	Pvt1 oncogene (non-protein coding) [Source:HGNC Symbol;Acc:9709]	TMEM75	ENSG00000249859	PVT1	Gain	9	8	1	POU5F1B
7	p21.1	16735782	16989462	16685755	16746148	protein_coding	476	476	basic leucine zipper and W2 domains 2 [Source:HGNC Symbol;Acc:18808]	AHR	ENSG00000136261	BZW2	Gain	1	4	1	ANKMY2
7	p21.1	16735782	16989462	16793159	16824161	protein_coding	476	476	tetraspanin 13 [Source:HGNC Symbol;Acc:21643]	AHR	ENSG00000106537	TSPAN13	Gain	1	4	1	ANKMY2
7	p21.1	16735782	16989462	16828865	16829246	protein_coding	476	476	Uncharacterized protein [Source:UniProtKB/TrEMBL;Acc:M0R0C5]	AHR	ENSG00000267906	AC073333.1	Gain	1	4	1	ANKMY2
7	p21.1	16735782	16989462	16831434	16873057	protein_coding	476	476	anterior gradient 2 [Source:HGNC Symbol;Acc:328]	AHR	ENSG00000106541	AGR2	Gain	1	4	-1	ANKMY2
7	p21.1	16735782	16989462	16899028	16921611	protein_coding	476	476	anterior gradient 3 [Source:HGNC Symbol;Acc:24167]	AHR	ENSG00000173467	AGR3	Gain	1	4	-1	ANKMY2
5	p14.1	25231470	25676967	25190790	25306281	lincRNA	191	191	.	CDH9	ENSG00000245662	RP11-184E9.1	Gain	3	5	1	CDH10
5	p14.1	25231470	25676967	25219081	25298721	lincRNA	191	191	.	CDH9	ENSG00000251654	RP11-192H6.2	Gain	3	5	-1	CDH10
5	p14.1	25231470	25676967	25319942	25321455	lincRNA	191	191	.	CDH9	ENSG00000260761	RP11-184E9.2	Gain	3	5	1	CDH10
5	p14.1	25231470	25676967	25404841	25446034	lincRNA	191	191	.	CDH9	ENSG00000248605	CTD-2306M5.1	Gain	3	5	-1	CDH10
12	p13.32	4274107	4388084	4382937	4414516	protein_coding	186	186	cyclin D2 [Source:HGNC Symbol;Acc:1583]	C12orf5	ENSG00000118971	CCND2	Gain	3	5	1	PARP11
12	p13.33	2195114	2472797	2079951	2802108	protein_coding	186	186	calcium channel, voltage-dependent, L type, alpha 1C subunit [Source:HGNC Symbol;Acc:1390]	FKBP4	ENSG00000151067	CACNA1C	Gain	9	8	1	DCP1B
12	p13.33	2195114	2472797	2378941	2398103	sense_intronic	186	186	CACNA1C intronic transcript 3 (non-protein coding) [Source:HGNC Symbol;Acc:41314]	FKBP4	ENSG00000256721	CACNA1C-IT3	Gain	9	8	1	DCP1B
12	p13.33	2580756	2865649	2079951	2802108	protein_coding	186	186	calcium channel, voltage-dependent, L type, alpha 1C subunit [Source:HGNC Symbol;Acc:1390]	FKBP4	ENSG00000151067	CACNA1C	Gain	8	7	1	DCP1B
12	p13.33	2580756	2865649	2851791	2881074	lincRNA	186	186	.	FKBP4	ENSG00000256150	RP11-885B4.1	Gain	8	7	-1	DCP1B
12	p13.33	3219860	3330012	3186520	3395730	protein_coding	186	186	tetraspanin 9 [Source:HGNC Symbol;Acc:21640]	PRMT8	ENSG00000011105	TSPAN9	Gain	3	5	1	TEAD4
12	p13.33	3219860	3330012	3258962	3260642	sense_intronic	186	186	TSPAN9 intronic transcript 1 (non-protein coding) [Source:HGNC Symbol;Acc:41462]	PRMT8	ENSG00000256197	TSPAN9-IT1	Gain	3	5	1	TEAD4
1	q31.1	187090584	187642686	187061973	187329455	lincRNA	156	156	long intergenic non-protein coding RNA 1036 [Source:HGNC Symbol;Acc:49024]	BRINP3	ENSG00000236030	LINC01036	Gain	5	6	1	PLA2G4A
1	q31.1	187090584	187642686	187412737	187446354	lincRNA	156	156	long intergenic non-protein coding RNA 1037 [Source:HGNC Symbol;Acc:49025]	BRINP3	ENSG00000231599	LINC01037	Gain	5	6	1	PLA2G4A
1	q31.1	187090584	187642686	187449424	187449746	lincRNA	156	156	.	BRINP3	ENSG00000272827	RP11-445P19.3	Gain	5	6	1	PLA2G4A
1	q31.1	187090584	187642686	187610357	187612992	lincRNA	156	156	endogenous retrovirus group MER61, member 1 [Source:HGNC Symbol;Acc:27919]	BRINP3	ENSG00000230426	ERVMER61-1	Gain	5	6	1	PLA2G4A
1	q31.1	188202548	188714879	188477668	188505596	lincRNA	156	156	.	BRINP3	ENSG00000225006	RP11-669M2.1	Gain	3	5	1	PLA2G4A
1	q31.1	188202548	188714879	188674753	188680011	lincRNA	156	156	.	BRINP3	ENSG00000237283	RP11-316I3.1	Gain	3	5	-1	PLA2G4A
1	q25.2	176851747	178247072	176826437	177134109	protein_coding	156	156	astrotactin 1 [Source:HGNC Symbol;Acc:773]	TEX35	ENSG00000152092	ASTN1	Gain	5	6	-1	PAPPA2
1	q25.2	176851747	178247072	176998498	176998581	miRNA	156	156	microRNA 488 [Source:HGNC Symbol;Acc:32073]	TEX35	ENSG00000202609	MIR488	Gain	5	6	-1	PAPPA2
1	q25.2	176851747	178247072	177140632	177251558	protein_coding	156	156	bone morphogenetic protein/retinoic acid inducible neural-specific 2 [Source:HGNC Symbol;Acc:13746]	TEX35	ENSG00000198797	BRINP2	Gain	5	6	1	PAPPA2
1	q25.2	176851747	178247072	177155495	177155588	miRNA	156	156	.	TEX35	ENSG00000222749	AL021398.1	Gain	5	6	-1	PAPPA2
1	q25.2	176851747	178247072	177320721	177335408	lincRNA	156	156	.	TEX35	ENSG00000224968	RP1-35C21.1	Gain	5	6	1	PAPPA2
1	q25.2	176851747	178247072	177362422	177566844	lincRNA	156	156	.	TEX35	ENSG00000227579	RP1-35C21.2	Gain	5	6	-1	PAPPA2
1	q25.2	176851747	178247072	177522004	177522095	miRNA	156	156	.	TEX35	ENSG00000266393	AL122019.1	Gain	5	6	1	PAPPA2
1	q25.2	176851747	178247072	177669658	177679465	lincRNA	156	156	.	TEX35	ENSG00000236720	RP11-63B19.1	Gain	5	6	1	PAPPA2
1	q25.2	176851747	178247072	177893090	177953438	protein_coding	156	156	SEC16 homolog B (S. cerevisiae) [Source:HGNC Symbol;Acc:30301]	TEX35	ENSG00000120341	SEC16B	Gain	5	6	-1	PAPPA2
1	q25.2	176851747	178247072	177897922	178007142	processed_transcript	156	156	.	TEX35	ENSG00000254154	RP4-798P15.3	Gain	5	6	-1	PAPPA2
1	q25.2	176851747	178247072	178062863	178448644	protein_coding	156	156	RAS protein activator like 2 [Source:HGNC Symbol;Acc:9874]	TEX35	ENSG00000075391	RASAL2	Gain	5	6	1	PAPPA2
X	q28	151909156	152616430	151903227	151909518	protein_coding	153	153	chondrosarcoma associated gene 1 [Source:HGNC Symbol;Acc:24294]	ZFP92	ENSG00000198930	CSAG1	Gain	0	3	1	MAGEA12
X	q28	151909156	152616430	151918386	151922364	protein_coding	153	153	melanoma antigen family A, 2 [Source:HGNC Symbol;Acc:6800]	ZFP92	ENSG00000184750	MAGEA2	Gain	0	3	-1	MAGEA12
X	q28	151909156	152616430	151934651	151938240	protein_coding	153	153	melanoma antigen family A, 3 [Source:HGNC Symbol;Acc:6801]	ZFP92	ENSG00000221867	MAGEA3	Gain	0	3	-1	MAGEA12
X	q28	151909156	152616430	151995516	151999321	protein_coding	153	153	centrin, EF-hand protein, 2 [Source:HGNC Symbol;Acc:1867]	ZFP92	ENSG00000147400	CETN2	Gain	0	3	-1	MAGEA12
X	q28	151909156	152616430	151999510	152038273	protein_coding	153	153	NAD(P) dependent steroid dehydrogenase-like [Source:HGNC Symbol;Acc:13398]	ZFP92	ENSG00000147383	NSDHL	Gain	0	3	1	MAGEA12
X	q28	151909156	152616430	152082985	152142024	protein_coding	153	153	zinc finger protein 185 (LIM domain) [Source:HGNC Symbol;Acc:12976]	ZFP92	ENSG00000147394	ZNF185	Gain	0	3	1	MAGEA12
X	q28	151909156	152616430	152157367	152162671	protein_coding	153	153	paraneoplastic Ma antigen family member 5 [Source:HGNC Symbol;Acc:18743]	ZFP92	ENSG00000198883	PNMA5	Gain	0	3	-1	MAGEA12
X	q28	151909156	152616430	152224765	152228827	protein_coding	153	153	paraneoplastic Ma antigen 3 [Source:HGNC Symbol;Acc:18742]	ZFP92	ENSG00000183837	PNMA3	Gain	0	3	1	MAGEA12
X	q28	151909156	152616430	152240818	152243399	protein_coding	153	153	paraneoplastic Ma antigen family member 6C [Source:HGNC Symbol;Acc:41914]	ZFP92	ENSG00000235961	PNMA6C	Gain	0	3	1	MAGEA12
X	q28	151909156	152616430	152240838	152340864	protein_coding	153	153	paraneoplastic Ma antigen family member 6A [Source:HGNC Symbol;Acc:28248]	ZFP92	ENSG00000224201	PNMA6A	Gain	0	3	1	MAGEA12
X	q28	151909156	152616430	152435329	152439737	lincRNA	153	153	.	ZFP92	ENSG00000237736	U82670.4	Gain	0	3	-1	MAGEA12
X	q28	151909156	152616430	152468713	152468765	miRNA	153	153	.	ZFP92	ENSG00000266108	AC152005.1	Gain	0	3	-1	MAGEA12
X	q28	151909156	152616430	152481521	152486115	protein_coding	153	153	melanoma antigen family A, 1 (directs expression of antigen MZ2-E) [Source:HGNC Symbol;Acc:6796]	ZFP92	ENSG00000198681	MAGEA1	Gain	0	3	-1	MAGEA12
X	q28	151909156	152616430	152599612	152625568	protein_coding	153	153	zinc finger protein 275 [Source:HGNC Symbol;Acc:13069]	ZFP92	ENSG00000063587	ZNF275	Gain	0	3	1	MAGEA12
9	p23	10357348	11022051	10613201	10620420	lincRNA	141	141	.	TYRP1	ENSG00000226717	RP11-87N24.2	Gain	8	7	1	TMEM261
9	p23	10357348	11022051	10631749	10632203	lincRNA	141	141	.	TYRP1	ENSG00000232035	RP11-87N24.3	Gain	8	7	-1	TMEM261
9	p23	10357348	11022051	10948371	10948481	lincRNA	141	141	.	TYRP1	ENSG00000270372	RP11-109M17.2	Gain	8	7	-1	TMEM261
9	p23	10357348	11022051	8314245	10612723	protein_coding	141	141	protein tyrosine phosphatase, receptor type, D [Source:HGNC Symbol;Acc:9668]	TYRP1	ENSG00000153707	PTPRD	Gain	8	7	-1	TMEM261
6	p12.3	46594121	46943893	46517540	46620523	protein_coding	133	133	cytochrome P450, family 39, subfamily A, polypeptide 1 [Source:HGNC Symbol;Acc:17449]	GPR110	ENSG00000146233	CYP39A1	Gain	3	5	-1	RCAN2
6	p12.3	46594121	46943893	46620677	46645930	protein_coding	133	133	solute carrier family 25, member 27 [Source:HGNC Symbol;Acc:21065]	GPR110	ENSG00000153291	SLC25A27	Gain	3	5	1	RCAN2
6	p12.3	46594121	46943893	46655611	46672056	protein_coding	133	133	tudor domain containing 6 [Source:HGNC Symbol;Acc:21339]	GPR110	ENSG00000180113	TDRD6	Gain	3	5	1	RCAN2
6	p12.3	46594121	46943893	46671937	46703430	protein_coding	133	133	phospholipase A2, group VII (platelet-activating factor acetylhydrolase, plasma) [Source:HGNC Symbol;Acc:9040]	GPR110	ENSG00000146070	PLA2G7	Gain	3	5	-1	RCAN2
6	p12.3	46594121	46943893	46714653	46727243	protein_coding	133	133	ankyrin repeat domain 66 [Source:HGNC Symbol;Acc:44669]	GPR110	ENSG00000230062	ANKRD66	Gain	3	5	1	RCAN2
6	p12.3	46594121	46943893	46726032	46728895	lincRNA	133	133	.	GPR110	ENSG00000236164	RP11-268F1.3	Gain	3	5	-1	RCAN2
6	p12.3	46594121	46943893	46761126	46807515	protein_coding	133	133	meprin A, alpha (PABA peptide hydrolase) [Source:HGNC Symbol;Acc:7015]	GPR110	ENSG00000112818	MEP1A	Gain	3	5	1	RCAN2
6	p12.3	46594121	46943893	46820248	46922680	protein_coding	133	133	G protein-coupled receptor 116 [Source:HGNC Symbol;Acc:19030]	GPR110	ENSG00000069122	GPR116	Gain	3	5	-1	RCAN2
11	p15.5	2167981	2232229	2150341	2170833	protein_coding	126	126	insulin-like growth factor 2 (somatomedin A) [Source:HGNC Symbol;Acc:5466]	ASCL2	ENSG00000167244	IGF2	Gain	5	6	-1	MRPL23
11	p15.5	2167981	2232229	2153767	2182439	protein_coding	126	126	INS-IGF2 readthrough [Source:HGNC Symbol;Acc:33527]	ASCL2	ENSG00000129965	INS-IGF2	Gain	5	6	-1	MRPL23
11	p15.5	2167981	2232229	2181008	2182571	protein_coding	126	126	insulin [Source:HGNC Symbol;Acc:6081]	ASCL2	ENSG00000254647	INS	Gain	5	6	-1	MRPL23
11	p15.5	2167981	2232229	2185158	2193107	protein_coding	126	126	tyrosine hydroxylase [Source:HGNC Symbol;Acc:11782]	ASCL2	ENSG00000180176	TH	Gain	5	6	-1	MRPL23
11	p15.5	2167981	2232229	2194292	2194368	miRNA	126	126	microRNA 4686 [Source:HGNC Symbol;Acc:41601]	ASCL2	ENSG00000265258	MIR4686	Gain	5	6	1	MRPL23
16	p11.2	30418119	30895545	30418617	30440920	protein_coding	121	121	zinc finger protein 771 [Source:HGNC Symbol;Acc:29653]	CTF1	ENSG00000179965	ZNF771	Gain	8	7	1	ZNF48
16	p11.2	30418119	30895545	30430945	30431080	snoRNA	121	121	Small nucleolar RNA SNORA42/SNORA80 family [Source:RFAM;Acc:RF00406]	CTF1	ENSG00000199787	SNORA42	Gain	8	7	-1	ZNF48
16	p11.2	30418119	30895545	30434939	30441396	protein_coding	121	121	dCTP pyrophosphatase 1 [Source:HGNC Symbol;Acc:28777]	CTF1	ENSG00000179958	DCTPP1	Gain	8	7	-1	ZNF48
16	p11.2	30418119	30895545	30454951	30457502	protein_coding	121	121	selenophosphate synthetase 2 [Source:HGNC Symbol;Acc:19686]	CTF1	ENSG00000179918	SEPHS2	Gain	8	7	-1	ZNF48
16	p11.2	30418119	30895545	30465317	30465418	misc_RNA	121	121	Y RNA [Source:RFAM;Acc:RF00019]	CTF1	ENSG00000202476	Y_RNA	Gain	8	7	-1	ZNF48
16	p11.2	30418119	30895545	30482907	30483024	misc_RNA	121	121	Y RNA [Source:RFAM;Acc:RF00019]	CTF1	ENSG00000222701	Y_RNA	Gain	8	7	1	ZNF48
16	p11.2	30418119	30895545	30483978	30534506	protein_coding	121	121	integrin, alpha L (antigen CD11A (p180), lymphocyte function-associated antigen 1; alpha polypeptide) [Source:HGNC Symbol;Acc:6148]	CTF1	ENSG00000005844	ITGAL	Gain	8	7	1	ZNF48
16	p11.2	30418119	30895545	30515239	30515322	miRNA	121	121	microRNA 4518 [Source:HGNC Symbol;Acc:41809]	CTF1	ENSG00000266305	MIR4518	Gain	8	7	1	ZNF48
16	p11.2	30418119	30895545	30535324	30538142	protein_coding	121	121	zinc finger protein 768 [Source:HGNC Symbol;Acc:26273]	CTF1	ENSG00000169957	ZNF768	Gain	8	7	-1	ZNF48
16	p11.2	30418119	30895545	30537243	30546173	protein_coding	121	121	KRAB domain-containing protein ZNF747; Uncharacterized protein; cDNA FLJ54920, moderately similar to Homo sapiens zinc finger protein 689 (ZNF689), mRNA [Source:UniProtKB/TrEMBL;Acc:B7Z5R0]	CTF1	ENSG00000261459	ZNF747	Gain	8	7	-1	ZNF48
16	p11.2	30418119	30895545	30537243	30546668	protein_coding	121	121	zinc finger protein 747 [Source:HGNC Symbol;Acc:28350]	CTF1	ENSG00000169955	ZNF747	Gain	8	7	-1	ZNF48
16	p11.2	30418119	30895545	30545547	30569600	protein_coding	121	121	Uncharacterized protein [Source:UniProtKB/TrEMBL;Acc:H3BQ85]	CTF1	ENSG00000260869	AC002310.13	Gain	8	7	-1	ZNF48
16	p11.2	30418119	30895545	30565084	30569819	protein_coding	121	121	zinc finger protein 764 [Source:HGNC Symbol;Acc:28200]	CTF1	ENSG00000169951	ZNF764	Gain	8	7	-1	ZNF48
16	p11.2	30418119	30895545	30580666	30584055	protein_coding	121	121	zinc finger protein 688 [Source:HGNC Symbol;Acc:30489]	CTF1	ENSG00000229809	ZNF688	Gain	8	7	-1	ZNF48
16	p11.2	30418119	30895545	30585060	30597092	protein_coding	121	121	zinc finger protein 785 [Source:HGNC Symbol;Acc:26496]	CTF1	ENSG00000197162	ZNF785	Gain	8	7	-1	ZNF48
16	p11.2	30418119	30895545	30613878	30635333	protein_coding	121	121	zinc finger protein 689 [Source:HGNC Symbol;Acc:25173]	CTF1	ENSG00000156853	ZNF689	Gain	8	7	-1	ZNF48
16	p11.2	30418119	30895545	30662037	30667761	protein_coding	121	121	proline rich 14 [Source:HGNC Symbol;Acc:28458]	CTF1	ENSG00000156858	PRR14	Gain	8	7	1	ZNF48
16	p11.2	30418119	30895545	30669751	30682135	protein_coding	121	121	fibrosin [Source:HGNC Symbol;Acc:20442]	CTF1	ENSG00000156860	FBRS	Gain	8	7	1	ZNF48
16	p11.2	30418119	30895545	30709529	30755602	protein_coding	121	121	Snf2-related CREBBP activator protein [Source:HGNC Symbol;Acc:16974]	CTF1	ENSG00000080603	SRCAP	Gain	8	7	1	ZNF48
16	p11.2	30418119	30895545	30721857	30721986	snoRNA	121	121	small nucleolar RNA, H/ACA box 30 [Source:HGNC Symbol;Acc:32620]	CTF1	ENSG00000206755	SNORA30	Gain	8	7	1	ZNF48
16	p11.2	30418119	30895545	30751987	30762702	lincRNA	121	121	.	CTF1	ENSG00000260899	RP11-2C24.4	Gain	8	7	1	ZNF48
16	p11.2	30418119	30895545	30759590	30772490	protein_coding	121	121	phosphorylase kinase, gamma 2 (testis) [Source:HGNC Symbol;Acc:8931]	CTF1	ENSG00000156873	PHKG2	Gain	8	7	1	ZNF48
16	p11.2	30418119	30895545	30768743	30774031	protein_coding	121	121	chromosome 16 open reading frame 93 [Source:HGNC Symbol;Acc:28078]	CTF1	ENSG00000196118	C16orf93	Gain	8	7	-1	ZNF48
16	p11.2	30418119	30895545	30773065	30787628	protein_coding	121	121	ring finger protein 40, E3 ubiquitin protein ligase [Source:HGNC Symbol;Acc:16867]	CTF1	ENSG00000103549	RNF40	Gain	8	7	1	ZNF48
16	p11.2	30418119	30895545	30789777	30798523	protein_coding	121	121	zinc finger protein 629 [Source:HGNC Symbol;Acc:29008]	CTF1	ENSG00000102870	ZNF629	Gain	8	7	-1	ZNF48
16	p11.2	30418119	30895545	30844946	30906281	protein_coding	121	121	B-cell CLL/lymphoma 7C [Source:HGNC Symbol;Acc:1006]	CTF1	ENSG00000099385	BCL7C	Gain	8	7	-1	ZNF48
16	p11.2	30418119	30895545	30886586	30886644	miRNA	121	121	microRNA 4519 [Source:HGNC Symbol;Acc:41544]	CTF1	ENSG00000265991	MIR4519	Gain	8	7	-1	ZNF48
16	p11.2	30418119	30895545	30887086	30906537	sense_overlapping	121	121	.	CTF1	ENSG00000262721	AC106782.20	Gain	8	7	-1	ZNF48
17	q25.3	79589371	80438165	79523912	79615495	protein_coding	121	121	nuclear protein localization 4 homolog (S. cerevisiae) [Source:HGNC Symbol;Acc:18261]	FOXK2	ENSG00000182446	NPLOC4	Gain	15	18	-1	C17orf70
17	q25.3	79589371	80438165	79617488	79630142	protein_coding	121	121	phosphodiesterase 6G, cGMP-specific, rod, gamma [Source:HGNC Symbol;Acc:8789]	FOXK2	ENSG00000185527	PDE6G	Gain	15	18	-1	C17orf70
17	q25.3	79589371	80438165	79632065	79633665	protein_coding	121	121	oxidoreductase-like domain containing 1 [Source:HGNC Symbol;Acc:27901]	FOXK2	ENSG00000204237	OXLD1	Gain	15	18	-1	C17orf70
17	q25.3	79589371	80438165	79633393	79640934	protein_coding	121	121	coiled-coil domain containing 137 [Source:HGNC Symbol;Acc:33451]	FOXK2	ENSG00000185298	CCDC137	Gain	15	18	1	C17orf70
17	q25.3	79589371	80438165	79643030	79643116	miRNA	121	121	.	FOXK2	ENSG00000263853	AC139530.1	Gain	15	18	1	C17orf70
17	q25.3	79589371	80438165	79648203	79650954	protein_coding	121	121	ADP-ribosylation factor-like 16 [Source:HGNC Symbol;Acc:27902]	FOXK2	ENSG00000214087	ARL16	Gain	15	18	-1	C17orf70
17	q25.3	79589371	80438165	79650355	79670168	protein_coding	121	121	hepatocyte growth factor-regulated tyrosine kinase substrate [Source:HGNC Symbol;Acc:4897]	FOXK2	ENSG00000185359	HGS	Gain	15	18	1	C17orf70
17	q25.3	79589371	80438165	79670386	79674556	protein_coding	121	121	mitochondrial ribosomal protein L12 [Source:HGNC Symbol;Acc:10378]	FOXK2	ENSG00000262814	MRPL12	Gain	15	18	1	C17orf70
17	q25.3	79589371	80438165	79670400	79687569	protein_coding	121	121	Mitochondrial dicarboxylate carrier; Uncharacterized protein; cDNA FLJ60124, highly similar to Mitochondrial dicarboxylate carrier [Source:UniProtKB/TrEMBL;Acc:B4DLN1]	FOXK2	ENSG00000262660	SLC25A10	Gain	15	18	1	C17orf70
17	q25.3	79589371	80438165	79670403	79688042	protein_coding	121	121	solute carrier family 25 (mitochondrial carrier; dicarboxylate transporter), member 10 [Source:HGNC Symbol;Acc:10980]	FOXK2	ENSG00000183048	SLC25A10	Gain	15	18	1	C17orf70
17	q25.3	79589371	80438165	79762007	79771889	protein_coding	121	121	glucagon receptor [Source:HGNC Symbol;Acc:4192]	FOXK2	ENSG00000215644	GCGR	Gain	15	18	1	C17orf70
17	q25.3	79589371	80438165	79780286	79791178	protein_coding	121	121	family with sequence similarity 195, member B [Source:HGNC Symbol;Acc:28007]	FOXK2	ENSG00000225663	FAM195B	Gain	15	18	-1	C17orf70
17	q25.3	79589371	80438165	79780292	79784533	protein_coding	121	121	.	FOXK2	ENSG00000215621	AC174470.1	Gain	15	18	-1	C17orf70
17	q25.3	79589371	80438165	79791367	79792926	protein_coding	121	121	protein phosphatase 1, regulatory subunit 27 [Source:HGNC Symbol;Acc:16813]	FOXK2	ENSG00000182676	PPP1R27	Gain	15	18	-1	C17orf70
17	q25.3	79589371	80438165	79801034	79818570	protein_coding	121	121	prolyl 4-hydroxylase, beta polypeptide [Source:HGNC Symbol;Acc:8548]	FOXK2	ENSG00000185624	P4HB	Gain	15	18	-1	C17orf70
17	q25.3	79589371	80438165	79825596	79829282	protein_coding	121	121	Rho GDP dissociation inhibitor (GDI) alpha [Source:HGNC Symbol;Acc:678]	FOXK2	ENSG00000141522	ARHGDIA	Gain	15	18	-1	C17orf70
17	q25.3	79589371	80438165	79836300	79838982	lincRNA	121	121	.	FOXK2	ENSG00000263731	RP11-498C9.15	Gain	15	18	-1	C17orf70
17	q25.3	79589371	80438165	79836542	79837433	lincRNA	121	121	.	FOXK2	ENSG00000263859	RP11-498C9.16	Gain	15	18	1	C17orf70
17	q25.3	79589371	80438165	79845712	79849462	protein_coding	121	121	Aly/REF export factor [Source:HGNC Symbol;Acc:19071]	FOXK2	ENSG00000183684	ALYREF	Gain	15	18	-1	C17orf70
17	q25.3	79589371	80438165	79848665	79858867	protein_coding	121	121	anaphase promoting complex subunit 11 [Source:HGNC Symbol;Acc:14452]	FOXK2	ENSG00000141552	ANAPC11	Gain	15	18	1	C17orf70
17	q25.3	79589371	80438165	79858620	79860781	protein_coding	121	121	neuropeptide B [Source:HGNC Symbol;Acc:30099]	FOXK2	ENSG00000183979	NPB	Gain	15	18	1	C17orf70
17	q25.3	79589371	80438165	79858840	79869340	protein_coding	121	121	phosphate cytidylyltransferase 2, ethanolamine [Source:HGNC Symbol;Acc:8756]	FOXK2	ENSG00000185813	PCYT2	Gain	15	18	-1	C17orf70
17	q25.3	79589371	80438165	79869814	79879199	protein_coding	121	121	sirtuin 7 [Source:HGNC Symbol;Acc:14935]	FOXK2	ENSG00000187531	SIRT7	Gain	15	18	-1	C17orf70
17	q25.3	79589371	80438165	79876145	79885590	protein_coding	121	121	v-maf avian musculoaponeurotic fibrosarcoma oncogene homolog G [Source:HGNC Symbol;Acc:6781]	FOXK2	ENSG00000197063	MAFG	Gain	15	18	-1	C17orf70
17	q25.3	79589371	80438165	79890259	79900288	protein_coding	121	121	pyrroline-5-carboxylate reductase 1 [Source:HGNC Symbol;Acc:9721]	FOXK2	ENSG00000183010	PYCR1	Gain	15	18	-1	C17orf70
17	q25.3	79589371	80438165	79897520	79905109	protein_coding	121	121	myeloid-associated differentiation marker-like 2 [Source:HGNC Symbol;Acc:34548]	FOXK2	ENSG00000185105	MYADML2	Gain	15	18	-1	C17orf70
17	q25.3	79589371	80438165	79910387	79919716	protein_coding	121	121	notum pectinacetylesterase homolog (Drosophila) [Source:HGNC Symbol;Acc:27106]	FOXK2	ENSG00000185269	NOTUM	Gain	15	18	-1	C17orf70
17	q25.3	79589371	80438165	79923507	79924465	lincRNA	121	121	.	FOXK2	ENSG00000264735	RP11-498C9.17	Gain	15	18	-1	C17orf70
17	q25.3	79589371	80438165	79934682	79975282	protein_coding	121	121	alveolar soft part sarcoma chromosome region, candidate 1 [Source:HGNC Symbol;Acc:13825]	FOXK2	ENSG00000169696	ASPSCR1	Gain	15	18	1	C17orf70
17	q25.3	79589371	80438165	79976577	79981983	protein_coding	121	121	stimulated by retinoic acid 13 [Source:HGNC Symbol;Acc:11422]	FOXK2	ENSG00000169689	STRA13	Gain	15	18	-1	C17orf70
17	q25.3	79589371	80438165	79981177	79989027	protein_coding	121	121	leucine rich repeat containing 45 [Source:HGNC Symbol;Acc:28302]	FOXK2	ENSG00000169683	LRRC45	Gain	15	18	1	C17orf70
17	q25.3	79589371	80438165	79989499	79992080	protein_coding	121	121	ras-related C3 botulinum toxin substrate 3 (rho family, small GTP binding protein Rac3) [Source:HGNC Symbol;Acc:9803]	FOXK2	ENSG00000169750	RAC3	Gain	15	18	1	C17orf70
17	q25.3	79589371	80438165	79993011	79995608	protein_coding	121	121	dicarbonyl/L-xylulose reductase [Source:HGNC Symbol;Acc:18985]	FOXK2	ENSG00000169738	DCXR	Gain	15	18	-1	C17orf70
17	q25.3	79589371	80438165	80005777	80009707	protein_coding	121	121	RFNG O-fucosylpeptide 3-beta-N-acetylglucosaminyltransferase [Source:HGNC Symbol;Acc:9974]	FOXK2	ENSG00000169733	RFNG	Gain	15	18	-1	C17orf70
17	q25.3	79589371	80438165	80008566	80015346	protein_coding	121	121	G protein pathway suppressor 1 [Source:HGNC Symbol;Acc:4549]	FOXK2	ENSG00000169727	GPS1	Gain	15	18	1	C17orf70
17	q25.3	79589371	80438165	80015381	80023763	protein_coding	121	121	dihydrouridine synthase 1-like (S. cerevisiae) [Source:HGNC Symbol;Acc:30086]	FOXK2	ENSG00000169718	DUS1L	Gain	15	18	-1	C17orf70
17	q25.3	79589371	80438165	80036213	80056208	protein_coding	121	121	fatty acid synthase [Source:HGNC Symbol;Acc:3594]	FOXK2	ENSG00000169710	FASN	Gain	15	18	-1	C17orf70
17	q25.3	79589371	80438165	80059335	80170706	protein_coding	121	121	coiled-coil domain containing 57 [Source:HGNC Symbol;Acc:27564]	FOXK2	ENSG00000176155	CCDC57	Gain	15	18	-1	C17orf70
17	q25.3	79589371	80438165	80099538	80099649	snoRNA	121	121	Small nucleolar RNA U13 [Source:RFAM;Acc:RF01210]	FOXK2	ENSG00000238947	snoU13	Gain	15	18	1	C17orf70
17	q25.3	79589371	80438165	80186272	80219005	protein_coding	121	121	solute carrier family 16 (monocarboxylate transporter), member 3 [Source:HGNC Symbol;Acc:10924]	FOXK2	ENSG00000141526	SLC16A3	Gain	15	18	1	C17orf70
17	q25.3	79589371	80438165	80196898	80231607	protein_coding	121	121	casein kinase 1, delta [Source:HGNC Symbol;Acc:2452]	FOXK2	ENSG00000141551	CSNK1D	Gain	15	18	-1	C17orf70
17	q25.3	79589371	80438165	80214130	80216080	protein_coding	121	121	CDNA FLJ27256 fis, clone SYN09689; Uncharacterized protein [Source:UniProtKB/TrEMBL;Acc:Q6ZNS0]	FOXK2	ENSG00000268852	AC132872.2	Gain	15	18	1	C17orf70
17	q25.3	79589371	80438165	80247921	80250690	lincRNA	121	121	.	FOXK2	ENSG00000265692	RP13-516M14.4	Gain	15	18	-1	C17orf70
17	q25.3	79589371	80438165	80251591	80252786	lincRNA	121	121	.	FOXK2	ENSG00000260563	RP13-516M14.1	Gain	15	18	1	C17orf70
17	q25.3	79589371	80438165	80272743	80275478	protein_coding	121	121	CD7 molecule [Source:HGNC Symbol;Acc:1695]	FOXK2	ENSG00000173762	CD7	Gain	15	18	-1	C17orf70
17	q25.3	79589371	80438165	80278899	80291950	protein_coding	121	121	secreted and transmembrane 1 [Source:HGNC Symbol;Acc:10707]	FOXK2	ENSG00000141574	SECTM1	Gain	15	18	-1	C17orf70
17	q25.3	79589371	80438165	80317122	80321652	protein_coding	121	121	testis expressed 19 [Source:HGNC Symbol;Acc:33802]	FOXK2	ENSG00000182459	TEX19	Gain	15	18	1	C17orf70
17	q25.3	79589371	80438165	80332152	80333462	protein_coding	121	121	urotensin 2 receptor [Source:HGNC Symbol;Acc:4468]	FOXK2	ENSG00000181408	UTS2R	Gain	15	18	1	C17orf70
17	q25.3	79589371	80438165	80338985	80340566	lincRNA	121	121	.	FOXK2	ENSG00000260011	RP13-20L14.1	Gain	15	18	-1	C17orf70
17	q25.3	79589371	80438165	80347098	80376513	protein_coding	121	121	2-oxoglutarate and iron-dependent oxygenase domain containing 3 [Source:HGNC Symbol;Acc:26174]	FOXK2	ENSG00000181396	OGFOD3	Gain	15	18	-1	C17orf70
17	q25.3	79589371	80438165	80358578	80359258	sense_intronic	121	121	.	FOXK2	ENSG00000264812	RP13-20L14.4	Gain	15	18	-1	C17orf70
17	q25.3	79589371	80438165	80375101	80375197	misc_RNA	121	121	Y RNA [Source:RFAM;Acc:RF00019]	FOXK2	ENSG00000201239	Y_RNA	Gain	15	18	1	C17orf70
17	q25.3	79589371	80438165	80376193	80400521	protein_coding	121	121	hexosaminidase (glycosyl hydrolase family 20, catalytic domain) containing [Source:HGNC Symbol;Acc:26307]	FOXK2	ENSG00000169660	HEXDC	Gain	15	18	1	C17orf70
17	q25.3	79589371	80438165	80400464	80408705	protein_coding	121	121	chromosome 17 open reading frame 62 [Source:HGNC Symbol;Acc:28672]	FOXK2	ENSG00000178927	C17orf62	Gain	15	18	-1	C17orf70
17	q25.3	79589371	80438165	80416055	80448413	protein_coding	121	121	nuclear prelamin A recognition factor [Source:HGNC Symbol;Acc:29916]	FOXK2	ENSG00000141562	NARF	Gain	15	18	1	C17orf70
19	q13.11	33603289	33960357	33571785	33621448	protein_coding	121	121	G patch domain containing 1 [Source:HGNC Symbol;Acc:24658]	CHST8	ENSG00000076650	GPATCH1	Gain	11	10	1	RHPN2
19	q13.11	33603289	33960357	33622995	33666701	protein_coding	121	121	WD repeat domain 88 [Source:HGNC Symbol;Acc:26999]	CHST8	ENSG00000166359	WDR88	Gain	11	10	1	RHPN2
19	q13.11	33603289	33960357	33667977	33668061	miRNA	121	121	.	CHST8	ENSG00000264355	AC008738.2	Gain	11	10	1	RHPN2
19	q13.11	33603289	33960357	33668508	33698694	protein_coding	121	121	low density lipoprotein receptor-related protein 3 [Source:HGNC Symbol;Acc:6695]	CHST8	ENSG00000130881	LRP3	Gain	11	10	1	RHPN2
19	q13.11	33603289	33960357	33668961	33669557	sense_intronic	121	121	.	CHST8	ENSG00000267054	CTD-2540B15.10	Gain	11	10	1	RHPN2
19	q13.11	33603289	33960357	33698034	33698545	3prime_overlapping_ncrna	121	121	.	CHST8	ENSG00000273420	CTD-2540B15.13	Gain	11	10	1	RHPN2
19	q13.11	33603289	33960357	33699569	33716756	protein_coding	121	121	solute carrier family 7 (neutral amino acid transporter light chain, asc system), member 10 [Source:HGNC Symbol;Acc:11058]	CHST8	ENSG00000130876	SLC7A10	Gain	11	10	-1	RHPN2
19	q13.11	33603289	33960357	33774883	33776645	lincRNA	121	121	.	CHST8	ENSG00000270212	CTD-2540B15.12	Gain	11	10	-1	RHPN2
19	q13.11	33603289	33960357	33790839	33793470	protein_coding	121	121	CCAAT/enhancer binding protein (C/EBP), alpha [Source:HGNC Symbol;Acc:1833]	CHST8	ENSG00000245848	CEBPA	Gain	11	10	-1	RHPN2
19	q13.11	33603289	33960357	33795941	33800293	lincRNA	121	121	.	CHST8	ENSG00000267130	CTD-2540B15.9	Gain	11	10	1	RHPN2
19	q13.11	33603289	33960357	33864235	33873592	protein_coding	121	121	CCAAT/enhancer binding protein (C/EBP), gamma [Source:HGNC Symbol;Acc:1837]	CHST8	ENSG00000153879	CEBPG	Gain	11	10	1	RHPN2
19	q13.11	33603289	33960357	33877855	34012700	protein_coding	121	121	peptidase D [Source:HGNC Symbol;Acc:8840]	CHST8	ENSG00000124299	PEPD	Gain	11	10	-1	RHPN2
20	p12.3	8622792	8944142	8112823	8949003	protein_coding	378	116	phospholipase C, beta 1 (phosphoinositide-specific) [Source:HGNC Symbol;Acc:15917]	PLCB4	ENSG00000182621	PLCB1	Gain	1	4	1	TMX4
20	p12.3	8622792	8944142	8811832	8812040	snoRNA	378	116	RNA, U105B small nucleolar [Source:HGNC Symbol;Acc:10103]	PLCB4	ENSG00000201348	RNU105B	Gain	1	4	1	TMX4
3	q26.31	175509680	176091938	174156362	175523428	protein_coding	88	88	N-acetylated alpha-linked acidic dipeptidase-like 2 [Source:HGNC Symbol;Acc:23219]	TBL1XR1	ENSG00000177694	NAALADL2	Gain	3	5	1	NLGN1
3	q26.31	175509680	176091938	175527551	175528340	lincRNA	88	88	.	TBL1XR1	ENSG00000273193	RP11-523G9.3	Gain	3	5	1	NLGN1
3	q26.31	175509680	176091938	175656716	175658825	lincRNA	88	88	.	TBL1XR1	ENSG00000260217	RP11-809F4.3	Gain	3	5	-1	NLGN1
2	q33.1	199469815	200160277	199417918	199637080	lincRNA	83	83	.	FTCDNL1	ENSG00000225421	AC019330.1	Gain	3	5	-1	PLCL1
2	q33.1	199469815	200160277	199747296	199936514	lincRNA	83	83	.	FTCDNL1	ENSG00000231557	AC018717.1	Gain	3	5	-1	PLCL1
2	q33.1	199469815	200160277	200134222	200335989	protein_coding	83	83	SATB homeobox 2 [Source:HGNC Symbol;Acc:21637]	FTCDNL1	ENSG00000119042	SATB2	Gain	3	5	-1	PLCL1
18	p11.32	297805	716739	316736	319165	lincRNA	57	57	.	YES1	ENSG00000264514	RP11-720L2.4	Gain	1	4	1	THOC1
18	p11.32	297805	716739	316739	317366	lincRNA	57	57	.	YES1	ENSG00000264433	RP11-720L2.3	Gain	1	4	-1	THOC1
18	p11.32	297805	716739	319360	500722	protein_coding	57	57	collectin sub-family member 12 [Source:HGNC Symbol;Acc:16016]	YES1	ENSG00000158270	COLEC12	Gain	1	4	-1	THOC1
18	p11.32	297805	716739	423743	424416	sense_intronic	57	57	.	YES1	ENSG00000265477	RP11-720L2.2	Gain	1	4	-1	THOC1
18	p11.32	297805	716739	508567	515294	lincRNA	57	57	.	YES1	ENSG00000264265	RP11-14P20.1	Gain	1	4	-1	THOC1
18	p11.32	297805	716739	580366	581524	protein_coding	57	57	centrin, EF-hand protein, 1 [Source:HGNC Symbol;Acc:1866]	YES1	ENSG00000177143	CETN1	Gain	1	4	1	THOC1
18	p11.32	297805	716739	596987	650334	protein_coding	57	57	clusterin-like 1 (retinal) [Source:HGNC Symbol;Acc:2096]	YES1	ENSG00000079101	CLUL1	Gain	1	4	1	THOC1
18	p11.32	297805	716739	603165	603258	miRNA	57	57	.	YES1	ENSG00000239158	AP001178.1	Gain	1	4	-1	THOC1
18	p11.32	297805	716739	641319	658340	protein_coding	57	57	chromosome 18 open reading frame 56 [Source:HGNC Symbol;Acc:29553]	YES1	ENSG00000176912	C18orf56	Gain	1	4	-1	THOC1
18	p11.32	297805	716739	653984	657259	sense_intronic	57	57	.	YES1	ENSG00000263727	RP11-806L2.5	Gain	1	4	-1	THOC1
18	p11.32	297805	716739	657603	673578	protein_coding	57	57	thymidylate synthetase [Source:HGNC Symbol;Acc:12441]	YES1	ENSG00000176890	TYMS	Gain	1	4	1	THOC1
18	p11.32	297805	716739	670323	712676	protein_coding	57	57	enolase superfamily member 1 [Source:HGNC Symbol;Acc:30365]	YES1	ENSG00000132199	ENOSF1	Gain	1	4	-1	THOC1
10	p11.22	33135952	34237166	32832296	33171802	protein_coding	56	56	Homo sapiens coiled-coil domain containing 7 (CCDC7), transcript variant 5, mRNA. [Source:RefSeq mRNA;Acc:NM_024688]	PARD3	ENSG00000150076	C10ORF68	Gain	14	14	1	CCDC7
10	p11.22	33135952	34237166	33176188	33178239	lincRNA	56	56	.	PARD3	ENSG00000273038	RP11-479G22.8	Gain	14	14	-1	CCDC7
10	p11.22	33135952	34237166	33189246	33294720	protein_coding	56	56	integrin, beta 1 (fibronectin receptor, beta polypeptide, antigen CD29 includes MDF2, MSK12) [Source:HGNC Symbol;Acc:6153]	PARD3	ENSG00000150093	ITGB1	Gain	14	14	-1	CCDC7
10	p11.22	33135952	34237166	33247772	33371030	lincRNA	56	56	.	PARD3	ENSG00000229656	RP11-462L8.1	Gain	14	14	1	CCDC7
10	p11.22	33135952	34237166	33385184	33405600	lincRNA	56	56	.	PARD3	ENSG00000233387	RP11-342D11.3	Gain	14	14	-1	CCDC7
10	p11.22	33135952	34237166	33387462	33387564	miRNA	56	56	.	PARD3	ENSG00000263576	AL121748.1	Gain	14	14	-1	CCDC7
10	p11.22	33135952	34237166	33466419	33625190	protein_coding	56	56	neuropilin 1 [Source:HGNC Symbol;Acc:8004]	PARD3	ENSG00000099250	NRP1	Gain	14	14	-1	CCDC7
10	p11.22	33135952	34237166	33630582	33630833	lincRNA	56	56	.	PARD3	ENSG00000273012	RP11-90B22.1	Gain	14	14	1	CCDC7
10	p11.22	33135952	34237166	33867858	33888968	lincRNA	56	56	.	PARD3	ENSG00000226412	RP11-476F14.1	Gain	14	14	-1	CCDC7
10	p11.22	33135952	34237166	33973682	33975992	lincRNA	56	56	.	PARD3	ENSG00000203565	RP13-259N13.2	Gain	14	14	1	CCDC7
10	p11.22	33135952	34237166	34048640	34061586	lincRNA	56	56	long intergenic non-protein coding RNA 838 [Source:HGNC Symbol;Acc:44963]	PARD3	ENSG00000261683	LINC00838	Gain	14	14	-1	CCDC7
10	p11.22	33135952	34237166	34198165	34206723	lincRNA	56	56	.	PARD3	ENSG00000223470	RP11-490O24.2	Gain	14	14	1	CCDC7
11	q14.3	90331001	90784031	89984399	90648220	processed_transcript	69	50	DISC1 fusion partner 1 (non-protein coding) [Source:HGNC Symbol;Acc:33625]	FAT3	ENSG00000261645	DISC1FP1	Gain	1	4	1	CHORDC1
11	q14.3	90331001	90784031	90602288	90602370	miRNA	69	50	microRNA 1261 [Source:HGNC Symbol;Acc:35327]	FAT3	ENSG00000221586	MIR1261	Gain	1	4	-1	CHORDC1
16	p13.3	570658	878087	475618	573011	protein_coding	110	50	RAB11 family interacting protein 3 (class II) [Source:HGNC Symbol;Acc:17224]	LMF1	ENSG00000090565	RAB11FIP3	Gain	17	24	1	DECR2
16	p13.3	570658	878087	577716	604636	protein_coding	110	50	calpain 15 [Source:HGNC Symbol;Acc:11182]	LMF1	ENSG00000103326	CAPN15	Gain	17	24	1	DECR2
16	p13.3	570658	878087	585315	585368	miRNA	110	50	microRNA 5587 [Source:HGNC Symbol;Acc:43508]	LMF1	ENSG00000266124	MIR5587	Gain	17	24	1	DECR2
16	p13.3	570658	878087	593276	593366	miRNA	110	50	microRNA 3176 [Source:HGNC Symbol;Acc:38345]	LMF1	ENSG00000266235	MIR3176	Gain	17	24	1	DECR2
16	p13.3	570658	878087	610421	615528	protein_coding	110	50	chromosome 16 open reading frame 11 [Source:HGNC Symbol;Acc:14139]	LMF1	ENSG00000161992	C16orf11	Gain	17	24	1	DECR2
16	p13.3	570658	878087	616994	634136	protein_coding	110	50	phosphatidylinositol glycan anchor biosynthesis, class Q [Source:HGNC Symbol;Acc:14135]	LMF1	ENSG00000007541	PIGQ	Gain	17	24	1	DECR2
16	p13.3	570658	878087	616995	619495	protein_coding	110	50	NHL repeat containing 4 [Source:HGNC Symbol;Acc:26700]	LMF1	ENSG00000257108	NHLRC4	Gain	17	24	1	DECR2
16	p13.3	570658	878087	639356	679272	protein_coding	110	50	RAB40C, member RAS oncogene family [Source:HGNC Symbol;Acc:18285]	LMF1	ENSG00000197562	RAB40C	Gain	17	24	1	DECR2
16	p13.3	570658	878087	679238	684116	protein_coding	110	50	WAP, follistatin/kazal, immunoglobulin, kunitz and netrin domain containing 1 [Source:HGNC Symbol;Acc:30912]	LMF1	ENSG00000127578	WFIKKN1	Gain	17	24	1	DECR2
16	p13.3	570658	878087	684428	686358	protein_coding	110	50	chromosome 16 open reading frame 13 [Source:HGNC Symbol;Acc:14141]	LMF1	ENSG00000130731	C16orf13	Gain	17	24	-1	DECR2
16	p13.3	570658	878087	691812	698474	protein_coding	110	50	family with sequence similarity 195, member A [Source:HGNC Symbol;Acc:14142]	LMF1	ENSG00000172366	FAM195A	Gain	17	24	1	DECR2
16	p13.3	570658	878087	699310	717833	protein_coding	110	50	WD repeat domain 90 [Source:HGNC Symbol;Acc:26960]	LMF1	ENSG00000161996	WDR90	Gain	17	24	1	DECR2
16	p13.3	570658	878087	718085	724174	protein_coding	110	50	ras homolog family member T2 [Source:HGNC Symbol;Acc:21169]	LMF1	ENSG00000140983	RHOT2	Gain	17	24	1	DECR2
16	p13.3	570658	878087	725665	728268	protein_coding	110	50	rhomboid, veinlet-like 1 (Drosophila) [Source:HGNC Symbol;Acc:10007]	LMF1	ENSG00000103269	RHBDL1	Gain	17	24	1	DECR2
16	p13.3	570658	878087	730223	732870	protein_coding	110	50	STIP1 homology and U-box containing protein 1, E3 ubiquitin protein ligase [Source:HGNC Symbol;Acc:11427]	LMF1	ENSG00000103266	STUB1	Gain	17	24	1	DECR2
16	p13.3	570658	878087	731670	734529	protein_coding	110	50	jumonji domain containing 8 [Source:HGNC Symbol;Acc:14148]	LMF1	ENSG00000161999	JMJD8	Gain	17	24	-1	DECR2
16	p13.3	570658	878087	734621	740444	protein_coding	110	50	WD repeat domain 24 [Source:HGNC Symbol;Acc:20852]	LMF1	ENSG00000127580	WDR24	Gain	17	24	-1	DECR2
16	p13.3	570658	878087	739000	742554	processed_transcript	110	50	.	LMF1	ENSG00000261659	LA16c-313D11.12	Gain	17	24	1	DECR2
16	p13.3	570658	878087	742499	755829	protein_coding	110	50	F-box and leucine-rich repeat protein 16 [Source:HGNC Symbol;Acc:14150]	LMF1	ENSG00000127585	FBXL16	Gain	17	24	-1	DECR2
16	p13.3	570658	878087	760745	761277	lincRNA	110	50	.	LMF1	ENSG00000259840	LA16c-380A1.1	Gain	17	24	-1	DECR2
16	p13.3	570658	878087	765114	769655	protein_coding	110	50	meteorin, glial cell differentiation regulator [Source:HGNC Symbol;Acc:14151]	LMF1	ENSG00000103260	METRN	Gain	17	24	1	DECR2
16	p13.3	570658	878087	770580	772601	protein_coding	110	50	family with sequence similarity 173, member A [Source:HGNC Symbol;Acc:14152]	LMF1	ENSG00000103254	FAM173A	Gain	17	24	1	DECR2
16	p13.3	570658	878087	772581	776954	protein_coding	110	50	coiled-coil domain containing 78 [Source:HGNC Symbol;Acc:14153]	LMF1	ENSG00000162004	CCDC78	Gain	17	24	-1	DECR2
16	p13.3	570658	878087	776935	785525	protein_coding	110	50	hydroxyacylglutathione hydrolase-like [Source:HGNC Symbol;Acc:14177]	LMF1	ENSG00000103253	HAGHL	Gain	17	24	1	DECR2
16	p13.3	570658	878087	779752	791329	protein_coding	110	50	nuclear prelamin A recognition factor-like [Source:HGNC Symbol;Acc:14179]	LMF1	ENSG00000103245	NARFL	Gain	17	24	-1	DECR2
16	p13.3	570658	878087	810761	818865	protein_coding	110	50	mesothelin [Source:HGNC Symbol;Acc:7371]	LMF1	ENSG00000102854	MSLN	Gain	17	24	1	DECR2
16	p13.3	570658	878087	819427	833370	protein_coding	110	50	mesothelin-like [Source:HGNC Symbol;Acc:14170]	LMF1	ENSG00000162006	MSLNL	Gain	17	24	-1	DECR2
16	p13.3	570658	878087	820182	820277	miRNA	110	50	microRNA 662 [Source:HGNC Symbol;Acc:32918]	LMF1	ENSG00000207579	MIR662	Gain	17	24	1	DECR2
16	p13.3	570658	878087	834973	838397	protein_coding	110	50	RNA pseudouridylate synthase domain containing 1 [Source:HGNC Symbol;Acc:14173]	LMF1	ENSG00000007376	RPUSD1	Gain	17	24	-1	DECR2
16	p13.3	570658	878087	838045	850737	protein_coding	110	50	CTF18, chromosome transmission fidelity factor 18 homolog (S. cerevisiae) [Source:HGNC Symbol;Acc:18435]	LMF1	ENSG00000127586	CHTF18	Gain	17	24	1	DECR2
16	p13.3	570658	878087	848040	850733	protein_coding	110	50	guanine nucleotide binding protein (G protein), gamma 13 [Source:HGNC Symbol;Acc:14131]	LMF1	ENSG00000127588	GNG13	Gain	17	24	-1	DECR2
16	p13.3	570658	878087	855442	863861	protein_coding	110	50	proline rich 25 [Source:HGNC Symbol;Acc:37230]	LMF1	ENSG00000167945	PRR25	Gain	17	24	1	DECR2
14	q21.1	38064738	39001476	38059188	38069245	protein_coding	48	48	forkhead box A1 [Source:HGNC Symbol;Acc:5021]	SEC23A	ENSG00000129514	FOXA1	Gain	3	5	-1	MIPOL1
14	q21.1	38064738	39001476	38065051	38510647	protein_coding	48	48	tetratricopeptide repeat domain 6 [Source:HGNC Symbol;Acc:19739]	SEC23A	ENSG00000139865	TTC6	Gain	3	5	1	MIPOL1
14	q21.1	38064738	39001476	38189629	38189766	snoRNA	48	48	Small nucleolar RNA SNORA42/SNORA80 family [Source:RFAM;Acc:RF00406]	SEC23A	ENSG00000200385	SNORA42	Gain	3	5	1	MIPOL1
14	q21.1	38064738	39001476	38660187	38672128	lincRNA	48	48	.	SEC23A	ENSG00000258649	CTD-2142D14.1	Gain	3	5	1	MIPOL1
14	q21.1	38064738	39001476	38677203	38682272	protein_coding	48	48	somatostatin receptor 1 [Source:HGNC Symbol;Acc:11330]	SEC23A	ENSG00000139874	SSTR1	Gain	3	5	1	MIPOL1
14	q21.1	38064738	39001476	38716911	38716980	miRNA	48	48	.	SEC23A	ENSG00000264234	AL161751.1	Gain	3	5	1	MIPOL1
14	q21.1	38064738	39001476	38723307	38725574	protein_coding	48	48	C-type lectin domain family 14, member A [Source:HGNC Symbol;Acc:19832]	SEC23A	ENSG00000176435	CLEC14A	Gain	3	5	-1	MIPOL1
14	q21.1	38064738	39001476	38760156	38781134	lincRNA	48	48	.	SEC23A	ENSG00000259072	RP11-96D24.1	Gain	3	5	1	MIPOL1
13	.	27497956	27563038	-1	-1	.	694	46	.	USP12	.	-1	Gain	0	3	.	GPR12
15	q26.1	93412778	93949082	93425936	93441975	processed_transcript	46	46	.	MCTP2	ENSG00000272888	AC013394.2	Gain	13	12	1	FAM174B
15	q26.1	93412778	93949082	93426525	93571237	protein_coding	46	46	chromodomain helicase DNA binding protein 2 [Source:HGNC Symbol;Acc:1917]	MCTP2	ENSG00000173575	CHD2	Gain	13	12	1	FAM174B
15	q26.1	93412778	93949082	93447628	93447705	miRNA	46	46	microRNA 3175 [Source:HGNC Symbol;Acc:38299]	MCTP2	ENSG00000264173	MIR3175	Gain	13	12	1	FAM174B
15	q26.1	93412778	93949082	93586635	93632433	protein_coding	46	46	repulsive guidance molecule family member a [Source:HGNC Symbol;Acc:30308]	MCTP2	ENSG00000182175	RGMA	Gain	13	12	-1	FAM174B
15	q26.1	93412778	93949082	93749294	93751277	protein_coding	46	46	.	MCTP2	ENSG00000269360	AC112693.2	Gain	13	12	1	FAM174B
15	q26.1	93412778	93949082	93800426	93803704	lincRNA	46	46	.	MCTP2	ENSG00000258888	RP11-326A13.1	Gain	13	12	1	FAM174B
15	q26.1	93412778	93949082	93829463	93829552	miRNA	46	46	.	MCTP2	ENSG00000212063	AC112693.1	Gain	13	12	-1	FAM174B
15	q26.1	93412778	93949082	93855785	94112712	lincRNA	46	46	.	MCTP2	ENSG00000257060	RP11-266O8.1	Gain	13	12	1	FAM174B
5	q32	149443298	149709644	149432853	149492935	protein_coding	69	45	colony stimulating factor 1 receptor [Source:HGNC Symbol;Acc:2433]	TCOF1	ENSG00000182578	CSF1R	Gain	13	13	-1	HMGXB3
5	q32	149443298	149709644	149477968	149478069	misc_RNA	69	45	Y RNA [Source:RFAM;Acc:RF00019]	TCOF1	ENSG00000199409	Y_RNA	Gain	13	13	1	HMGXB3
5	q32	149443298	149709644	149493399	149535435	protein_coding	69	45	platelet-derived growth factor receptor, beta polypeptide [Source:HGNC Symbol;Acc:8804]	TCOF1	ENSG00000113721	PDGFRB	Gain	13	13	-1	HMGXB3
5	q32	149443298	149709644	149546357	149564120	protein_coding	69	45	caudal type homeobox 1 [Source:HGNC Symbol;Acc:1805]	TCOF1	ENSG00000113722	CDX1	Gain	13	13	1	HMGXB3
5	q32	149443298	149709644	149569519	149602351	protein_coding	69	45	solute carrier family 6 (neurotransmitter transporter), member 7 [Source:HGNC Symbol;Acc:11054]	TCOF1	ENSG00000011083	SLC6A7	Gain	13	13	1	HMGXB3
5	q32	149443298	149709644	149599053	149669854	protein_coding	69	45	calcium/calmodulin-dependent protein kinase II alpha [Source:HGNC Symbol;Acc:1460]	TCOF1	ENSG00000070808	CAMK2A	Gain	13	13	-1	HMGXB3
5	q32	149443298	149709644	149675905	149718870	protein_coding	69	45	arylsulfatase family, member I [Source:HGNC Symbol;Acc:32521]	TCOF1	ENSG00000183876	ARSI	Gain	13	13	-1	HMGXB3
4	q34.3	179511788	180915780	179607039	179607110	snoRNA	43	43	Small nucleolar RNA SNORD65 [Source:RFAM;Acc:RF00571]	TENM3	ENSG00000212191	SNORD65	Gain	5	6	-1	LINC01098
4	q34.3	179511788	180915780	180310287	180386459	lincRNA	43	43	.	TENM3	ENSG00000250993	RP11-404J23.1	Gain	5	6	-1	LINC01098
12	p12.1	25304707	25518438	25261353	25348096	protein_coding	179	40	cancer susceptibility candidate 1 [Source:HGNC Symbol;Acc:29599]	IFLTD1	ENSG00000118307	CASC1	Gain	5	6	-1	LRMP
12	p12.1	25304707	25518438	25348149	25362579	protein_coding	179	40	LYR motif containing 5 [Source:HGNC Symbol;Acc:27052]	IFLTD1	ENSG00000205707	LYRM5	Gain	5	6	1	LRMP
12	p12.1	25304707	25518438	25357722	25403870	protein_coding	179	40	Kirsten rat sarcoma viral oncogene homolog [Source:HGNC Symbol;Acc:6407]	IFLTD1	ENSG00000133703	KRAS	Gain	5	6	-1	LRMP
12	p12.1	25304707	25518438	25381514	25390840	protein_coding	179	40	Uncharacterized protein [Source:UniProtKB/TrEMBL;Acc:M0R1Q5]	IFLTD1	ENSG00000268076	AC087239.1	Gain	5	6	1	LRMP
21	q21.1	19883545	20325223	19933582	20132321	lincRNA	37	37	.	NCAM2	ENSG00000224141	AL109763.2	Gain	15	16	-1	TMPRSS15
21	q21.1	19883545	20325223	19986748	20022678	lincRNA	37	37	.	NCAM2	ENSG00000230233	AF240627.2	Gain	15	16	1	TMPRSS15
21	q21.1	19883545	20325223	20058407	20058482	miRNA	37	37	microRNA 548x [Source:HGNC Symbol;Acc:38248]	NCAM2	ENSG00000265841	MIR548X	Gain	15	16	-1	TMPRSS15
21	q21.1	19883545	20325223	20076688	20076772	miRNA	37	37	.	NCAM2	ENSG00000221041	AP001537.1	Gain	15	16	-1	TMPRSS15
21	q21.1	19883545	20325223	20290251	20308177	lincRNA	37	37	.	NCAM2	ENSG00000232193	AL157359.4	Gain	15	16	-1	TMPRSS15
1	p36.32	2308029	2504234	2252691	2323146	protein_coding	38	34	MORN repeat containing 1 [Source:HGNC Symbol;Acc:25852]	FAM213B	ENSG00000116151	MORN1	Gain	18	27	-1	SKI
1	p36.32	2308029	2504234	2309055	2309799	sense_intronic	38	34	.	FAM213B	ENSG00000271847	RP4-740C4.8	Gain	18	27	-1	SKI
1	p36.32	2308029	2504234	2323266	2336883	protein_coding	38	34	retention in endoplasmic reticulum sorting receptor 1 [Source:HGNC Symbol;Acc:30309]	FAM213B	ENSG00000157916	RER1	Gain	18	27	1	SKI
1	p36.32	2308029	2504234	2336235	2345236	protein_coding	38	34	peroxisomal biogenesis factor 10 [Source:HGNC Symbol;Acc:8851]	FAM213B	ENSG00000157911	PEX10	Gain	18	27	-1	SKI
1	p36.32	2308029	2504234	2357418	2436969	protein_coding	38	34	phospholipase C, eta 2 [Source:HGNC Symbol;Acc:29037]	FAM213B	ENSG00000149527	PLCH2	Gain	18	27	1	SKI
1	p36.32	2308029	2504234	2439971	2458039	protein_coding	38	34	pantothenate kinase 4 [Source:HGNC Symbol;Acc:19366]	FAM213B	ENSG00000157881	PANK4	Gain	18	27	-1	SKI
1	p36.32	2308029	2504234	2460183	2461684	protein_coding	38	34	hes family bHLH transcription factor 5 [Source:HGNC Symbol;Acc:19764]	FAM213B	ENSG00000197921	HES5	Gain	18	27	-1	SKI
1	p36.32	2308029	2504234	2477903	2478899	lincRNA	38	34	.	FAM213B	ENSG00000272449	RP3-395M20.12	Gain	18	27	1	SKI
1	p36.32	2308029	2504234	2481358	2488470	processed_transcript	38	34	.	FAM213B	ENSG00000238164	RP3-395M20.8	Gain	18	27	-1	SKI
1	p36.32	2308029	2504234	2487077	2496821	protein_coding	38	34	tumor necrosis factor receptor superfamily, member 14 [Source:HGNC Symbol;Acc:11912]	FAM213B	ENSG00000157873	TNFRSF14	Gain	18	27	1	SKI
9	q34.3	139387618	139616742	139388895	139440314	protein_coding	101	33	notch 1 [Source:HGNC Symbol;Acc:7881]	LCN10	ENSG00000148400	NOTCH1	Gain	18	28	-1	C9orf163
9	q34.3	139387618	139616742	139414019	139414078	miRNA	101	33	microRNA 4673 [Source:HGNC Symbol;Acc:41574]	LCN10	ENSG00000263403	MIR4673	Gain	18	28	-1	C9orf163
9	q34.3	139387618	139616742	139440624	139440711	miRNA	101	33	microRNA 4674 [Source:HGNC Symbol;Acc:41729]	LCN10	ENSG00000265181	MIR4674	Gain	18	28	-1	C9orf163
9	q34.3	139387618	139616742	139496966	139497062	snoRNA	101	33	Small nucleolar RNA U3 [Source:RFAM;Acc:RF00012]	LCN10	ENSG00000252440	U3	Gain	18	28	1	C9orf163
9	q34.3	139387618	139616742	139553307	139567130	protein_coding	101	33	EGF-like-domain, multiple 7 [Source:HGNC Symbol;Acc:20594]	LCN10	ENSG00000172889	EGFL7	Gain	18	28	1	C9orf163
9	q34.3	139387618	139616742	139565053	139565138	miRNA	101	33	microRNA 126 [Source:HGNC Symbol;Acc:31508]	LCN10	ENSG00000199161	MIR126	Gain	18	28	1	C9orf163
9	q34.3	139387618	139616742	139567594	139581875	protein_coding	101	33	1-acylglycerol-3-phosphate O-acyltransferase 2 [Source:HGNC Symbol;Acc:325]	LCN10	ENSG00000169692	AGPAT2	Gain	18	28	-1	C9orf163
9	q34.3	139387618	139616742	139588587	139588714	miRNA	101	33	.	LCN10	ENSG00000221693	AL590226.1	Gain	18	28	1	C9orf163
9	q34.3	139387618	139616742	139607021	139618502	protein_coding	101	33	family with sequence similarity 69, member B [Source:HGNC Symbol;Acc:28290]	LCN10	ENSG00000165716	FAM69B	Gain	18	28	1	C9orf163
22	q11.21	20057458	20742450	20067754	20099400	protein_coding	32	32	DGCR8 microprocessor complex subunit [Source:HGNC Symbol;Acc:2847]	ZNF74	ENSG00000128191	DGCR8	Gain	17	24	1	TANGO2
22	q11.21	20057458	20742450	20073268	20073356	miRNA	32	32	microRNA 3618 [Source:HGNC Symbol;Acc:38937]	ZNF74	ENSG00000266567	MIR3618	Gain	17	24	1	TANGO2
22	q11.21	20057458	20742450	20073580	20073665	miRNA	32	32	microRNA 1306 [Source:HGNC Symbol;Acc:35371]	ZNF74	ENSG00000221366	MIR1306	Gain	17	24	1	TANGO2
22	q11.21	20057458	20742450	20099388	20104915	protein_coding	32	32	tRNA methyltransferase 2 homolog A (S. cerevisiae) [Source:HGNC Symbol;Acc:24974]	ZNF74	ENSG00000099899	TRMT2A	Gain	17	24	-1	TANGO2
22	q11.21	20057458	20742450	20103460	20114878	protein_coding	32	32	RAN binding protein 1 [Source:HGNC Symbol;Acc:9847]	ZNF74	ENSG00000099901	RANBP1	Gain	17	24	1	TANGO2
22	q11.21	20057458	20742450	20113924	20114049	snoRNA	32	32	Small nucleolar RNA SNORA77 [Source:RFAM;Acc:RF00599]	ZNF74	ENSG00000264346	SNORA77	Gain	17	24	1	TANGO2
22	q11.21	20057458	20742450	20116978	20135530	protein_coding	32	32	zinc finger, DHHC-type containing 8 [Source:HGNC Symbol;Acc:18474]	ZNF74	ENSG00000099904	ZDHHC8	Gain	17	24	1	TANGO2
22	q11.21	20057458	20742450	20135949	20138399	protein_coding	32	32	uncharacterized protein LOC388849 [Source:RefSeq peptide;Acc:NP_001230466]	ZNF74	ENSG00000234409	AC006547.14	Gain	17	24	-1	TANGO2
22	q11.21	20057458	20742450	20193919	20196047	lincRNA	32	32	long intergenic non-protein coding RNA 896 [Source:HGNC Symbol;Acc:26519]	ZNF74	ENSG00000236499	LINC00896	Gain	17	24	1	TANGO2
22	q11.21	20057458	20742450	20228937	20270769	protein_coding	32	32	reticulon 4 receptor [Source:HGNC Symbol;Acc:18601]	ZNF74	ENSG00000040608	RTN4R	Gain	17	24	-1	TANGO2
22	q11.21	20057458	20742450	20236656	20236734	miRNA	32	32	microRNA 1286 [Source:HGNC Symbol;Acc:35279]	ZNF74	ENSG00000221039	MIR1286	Gain	17	24	-1	TANGO2
22	q11.21	20057458	20742450	20301798	20307603	protein_coding	32	32	DiGeorge syndrome critical region gene 6-like [Source:HGNC Symbol;Acc:18551]	ZNF74	ENSG00000128185	DGCR6L	Gain	17	24	-1	TANGO2
22	q11.21	20057458	20742450	20305641	20306272	sense_intronic	32	32	.	ZNF74	ENSG00000273343	XXbac-B444P24.13	Gain	17	24	-1	TANGO2
22	q11.21	20057458	20742450	20308261	20308726	lincRNA	32	32	.	ZNF74	ENSG00000273139	XXbac-B444P24.14	Gain	17	24	1	TANGO2
22	q11.21	20057458	20742450	20330725	20331888	lincRNA	32	32	.	ZNF74	ENSG00000235578	XXbac-B33L19.4	Gain	17	24	-1	TANGO2
22	q11.21	20057458	20742450	20336865	20341114	lincRNA	32	32	.	ZNF74	ENSG00000230410	XXbac-B33L19.6	Gain	17	24	-1	TANGO2
22	q11.21	20057458	20742450	20366205	20368028	protein_coding	32	32	gamma-glutamyltransferase light chain 3 [Source:HGNC Symbol;Acc:33426]	ZNF74	ENSG00000183038	GGTLC3	Gain	17	24	-1	TANGO2
22	q11.21	20057458	20742450	20377668	20378803	lincRNA	32	32	.	ZNF74	ENSG00000235704	AC023490.2	Gain	17	24	1	TANGO2
22	q11.21	20057458	20742450	20378813	20380440	lincRNA	32	32	.	ZNF74	ENSG00000206176	AC023490.1	Gain	17	24	1	TANGO2
22	q11.21	20057458	20742450	20434076	20434153	snoRNA	32	32	Small nucleolar RNA U13 [Source:RFAM;Acc:RF01210]	ZNF74	ENSG00000271796	snoU13	Gain	17	24	-1	TANGO2
22	q11.21	20057458	20742450	20455221	20455364	snoRNA	32	32	small Cajal body-specific RNA 17 [Source:RFAM;Acc:RF00492]	ZNF74	ENSG00000252571	SCARNA17	Gain	17	24	1	TANGO2
22	q11.21	20057458	20742450	20455449	20455532	snoRNA	32	32	small Cajal body-specific RNA 18 [Source:RFAM;Acc:RF00283]	ZNF74	ENSG00000252024	SCARNA18	Gain	17	24	1	TANGO2
22	q11.21	20057458	20742450	20456002	20461786	protein_coding	32	32	RIMS binding protein 3 [Source:HGNC Symbol;Acc:29344]	ZNF74	ENSG00000196622	RIMBP3	Gain	17	24	-1	TANGO2
22	q11.21	20057458	20742450	20632022	20661407	lincRNA	32	32	.	ZNF74	ENSG00000223579	AC011718.2	Gain	17	24	-1	TANGO2
22	q11.21	20057458	20742450	20644407	20645991	lincRNA	32	32	.	ZNF74	ENSG00000227005	AC011718.3	Gain	17	24	1	TANGO2
22	q11.21	20057458	20742450	20692437	20716938	protein_coding	32	32	family with sequence similarity 230, member A [Source:HGNC Symbol;Acc:45045]	ZNF74	ENSG00000188280	FAM230A	Gain	17	24	1	TANGO2
22	q11.21	20057458	20742450	20704867	20745048	protein_coding	32	32	ubiquitin specific peptidase 41 [Source:HGNC Symbol;Acc:20070]	ZNF74	ENSG00000161133	USP41	Gain	17	24	-1	TANGO2
17	q11.2	26582710	26864708	26583463	26592577	lincRNA	106	31	.	UNC119	ENSG00000264486	CTD-2008P7.3	Gain	5	6	1	NLK
17	q11.2	26582710	26864708	26590659	26593395	lincRNA	106	31	.	UNC119	ENSG00000260777	CTD-2008P7.1	Gain	5	6	-1	NLK
17	q11.2	26582710	26864708	26603488	26603579	miRNA	106	31	.	UNC119	ENSG00000207844	AC061975.8	Gain	5	6	-1	NLK
17	q11.2	26582710	26864708	26638666	26642323	protein_coding	106	31	Uncharacterized protein [Source:UniProtKB/TrEMBL;Acc:M0QZS9]	UNC119	ENSG00000268206	AC061975.10	Gain	5	6	1	NLK
17	q11.2	26582710	26864708	26646120	26655707	protein_coding	106	31	transmembrane protein 97 [Source:HGNC Symbol;Acc:28106]	UNC119	ENSG00000109084	TMEM97	Gain	5	6	1	NLK
17	q11.2	26582710	26864708	26655351	26662515	protein_coding	106	31	intraflagellar transport 20 homolog (Chlamydomonas) [Source:HGNC Symbol;Acc:30989]	UNC119	ENSG00000109083	IFT20	Gain	5	6	-1	NLK
17	q11.2	26582710	26864708	26662627	26674035	protein_coding	106	31	tumor necrosis factor, alpha-induced protein 1 (endothelial) [Source:HGNC Symbol;Acc:11894]	UNC119	ENSG00000109079	TNFAIP1	Gain	5	6	1	NLK
17	q11.2	26582710	26864708	26673658	26684545	protein_coding	106	31	polymerase (DNA-directed), delta interacting protein 2 [Source:HGNC Symbol;Acc:23781]	UNC119	ENSG00000004142	POLDIP2	Gain	5	6	-1	NLK
17	q11.2	26582710	26864708	26684603	26708716	protein_coding	106	31	transmembrane protein 199 [Source:HGNC Symbol;Acc:18085]	UNC119	ENSG00000244045	TMEM199	Gain	5	6	1	NLK
17	q11.2	26582710	26864708	26684669	26708716	processed_transcript	106	31	.	UNC119	ENSG00000258924	CTB-96E2.3	Gain	5	6	1	NLK
17	q11.2	26582710	26864708	26687676	26687757	miRNA	106	31	microRNA 4723 [Source:HGNC Symbol;Acc:41660]	UNC119	ENSG00000264302	MIR4723	Gain	5	6	1	NLK
17	q11.2	26582710	26864708	26691289	26700110	protein_coding	106	31	vitronectin [Source:HGNC Symbol;Acc:12724]	UNC119	ENSG00000109072	VTN	Gain	5	6	-1	NLK
17	q11.2	26582710	26864708	26691309	26695033	protein_coding	106	31	Homeobox protein SEBOX [Source:UniProtKB/TrEMBL;Acc:H0YJW9]	UNC119	ENSG00000273171	CTB-96E2.2	Gain	5	6	-1	NLK
17	q11.2	26582710	26864708	26691377	26728065	protein_coding	106	31	sterile alpha and TIR motif containing 1 [Source:HGNC Symbol;Acc:17074]	UNC119	ENSG00000004139	SARM1	Gain	5	6	1	NLK
17	q11.2	26582710	26864708	26721660	26734215	protein_coding	106	31	solute carrier family 46 (folate transporter), member 1 [Source:HGNC Symbol;Acc:30521]	UNC119	ENSG00000076351	SLC46A1	Gain	5	6	-1	NLK
17	q11.2	26582710	26864708	26782769	26941215	protein_coding	106	31	Uncharacterized protein [Source:UniProtKB/TrEMBL;Acc:E9PMD0]	UNC119	ENSG00000258472	RP11-192H23.4	Gain	5	6	-1	NLK
17	q11.2	26582710	26864708	26800310	26824799	protein_coding	106	31	solute carrier family 13 (sodium-dependent dicarboxylate transporter), member 2 [Source:HGNC Symbol;Acc:10917]	UNC119	ENSG00000007216	SLC13A2	Gain	5	6	1	NLK
17	q11.2	26582710	26864708	26833260	26865914	protein_coding	106	31	forkhead box N1 [Source:HGNC Symbol;Acc:12765]	UNC119	ENSG00000109101	FOXN1	Gain	5	6	1	NLK
19	p13.3	378150	740758	397588	398941	lincRNA	82	28	.	MISP	ENSG00000267443	AC010641.1	Gain	16	20	1	THEG
19	p13.3	378150	740758	405437	409139	protein_coding	82	28	C2 calcium-dependent domain containing 4C [Source:HGNC Symbol;Acc:29417]	MISP	ENSG00000183186	C2CD4C	Gain	16	20	-1	THEG
19	p13.3	378150	740758	416582	460996	protein_coding	82	28	SHC (Src homology 2 domain containing) transforming protein 2 [Source:HGNC Symbol;Acc:29869]	MISP	ENSG00000129946	SHC2	Gain	16	20	-1	THEG
19	p13.3	378150	740758	463345	474983	protein_coding	82	28	outer dense fiber of sperm tails 3-like 2 [Source:HGNC Symbol;Acc:26841]	MISP	ENSG00000181781	ODF3L2	Gain	16	20	-1	THEG
19	p13.3	378150	740758	489175	505347	protein_coding	82	28	mucosal vascular addressin cell adhesion molecule 1 [Source:HGNC Symbol;Acc:6765]	MISP	ENSG00000099866	MADCAM1	Gain	16	20	1	THEG
19	p13.3	378150	740758	507298	519654	protein_coding	82	28	tubulin polyglutamylase complex subunit 1 [Source:HGNC Symbol;Acc:25058]	MISP	ENSG00000141933	TPGS1	Gain	16	20	1	THEG
19	p13.3	378150	740758	531713	542097	protein_coding	82	28	cell division cycle 34 [Source:HGNC Symbol;Acc:1734]	MISP	ENSG00000099804	CDC34	Gain	16	20	1	THEG
19	p13.3	378150	740758	544033	549919	protein_coding	82	28	granzyme M (lymphocyte met-ase 1) [Source:HGNC Symbol;Acc:4712]	MISP	ENSG00000197540	GZMM	Gain	16	20	1	THEG
19	p13.3	378150	740758	571296	583493	protein_coding	82	28	basigin (Ok blood group) [Source:HGNC Symbol;Acc:1116]	MISP	ENSG00000172270	BSG	Gain	16	20	1	THEG
19	p13.3	378150	740758	589892	617159	protein_coding	82	28	hyperpolarization activated cyclic nucleotide-gated potassium channel 2 [Source:HGNC Symbol;Acc:4846]	MISP	ENSG00000099822	HCN2	Gain	16	20	1	THEG
19	p13.3	378150	740758	617222	633597	protein_coding	82	28	polymerase (RNA) mitochondrial (DNA directed) [Source:HGNC Symbol;Acc:9200]	MISP	ENSG00000099821	POLRMT	Gain	16	20	-1	THEG
19	p13.3	378150	740758	637104	637537	lincRNA	82	28	.	MISP	ENSG00000261204	AC004449.6	Gain	16	20	-1	THEG
19	p13.3	378150	740758	639878	643703	protein_coding	82	28	fibroblast growth factor 22 [Source:HGNC Symbol;Acc:3679]	MISP	ENSG00000070388	FGF22	Gain	16	20	1	THEG
19	p13.3	378150	740758	647525	663277	protein_coding	82	28	ring finger protein 126 [Source:HGNC Symbol;Acc:21151]	MISP	ENSG00000070423	RNF126	Gain	16	20	-1	THEG
19	p13.3	378150	740758	663481	668063	lincRNA	82	28	.	MISP	ENSG00000267666	AC004156.3	Gain	16	20	1	THEG
19	p13.3	378150	740758	676391	683385	protein_coding	82	28	follistatin-like 3 (secreted glycoprotein) [Source:HGNC Symbol;Acc:3973]	MISP	ENSG00000070404	FSTL3	Gain	16	20	1	THEG
19	p13.3	378150	740758	685520	695460	protein_coding	82	28	protease, serine, 57 [Source:HGNC Symbol;Acc:31397]	MISP	ENSG00000185198	PRSS57	Gain	16	20	-1	THEG
19	p13.3	378150	740758	708952	748329	protein_coding	82	28	paralemmin [Source:HGNC Symbol;Acc:8594]	MISP	ENSG00000099864	PALM	Gain	16	20	1	THEG
2	p25.3	348470	1742639	1377994	1547483	protein_coding	74	27	thyroid peroxidase [Source:HGNC Symbol;Acc:12015]	MYT1L	ENSG00000115705	TPO	Gain	8	7	1	FAM150B
2	p25.3	348470	1742639	1576325	1584083	lincRNA	74	27	.	MYT1L	ENSG00000231482	AC141930.2	Gain	8	7	-1	FAM150B
2	p25.3	348470	1742639	1624281	1629191	lincRNA	74	27	.	MYT1L	ENSG00000203635	AC144450.2	Gain	8	7	-1	FAM150B
2	p25.3	348470	1742639	1635658	1748624	protein_coding	74	27	peroxidasin homolog (Drosophila) [Source:HGNC Symbol;Acc:14966]	MYT1L	ENSG00000130508	PXDN	Gain	8	7	-1	FAM150B
2	p25.3	348470	1742639	388411	416885	lincRNA	74	27	.	MYT1L	ENSG00000236856	AC105393.1	Gain	8	7	1	FAM150B
2	p25.3	348470	1742639	421056	422303	lincRNA	74	27	.	MYT1L	ENSG00000226277	AC105393.2	Gain	8	7	1	FAM150B
2	p25.3	348470	1742639	490943	492655	lincRNA	74	27	.	MYT1L	ENSG00000223985	AC093326.1	Gain	8	7	-1	FAM150B
2	p25.3	348470	1742639	545804	546667	lincRNA	74	27	.	MYT1L	ENSG00000225942	AC093326.2	Gain	8	7	1	FAM150B
2	p25.3	348470	1742639	558203	578145	lincRNA	74	27	.	MYT1L	ENSG00000233633	AC093326.3	Gain	8	7	1	FAM150B
2	p25.3	348470	1742639	667334	677439	protein_coding	74	27	transmembrane protein 18 [Source:HGNC Symbol;Acc:25257]	MYT1L	ENSG00000151353	TMEM18	Gain	8	7	-1	FAM150B
2	p25.3	348470	1742639	724965	731224	lincRNA	74	27	.	MYT1L	ENSG00000227713	AC116609.1	Gain	8	7	-1	FAM150B
2	p25.3	348470	1742639	739587	740164	lincRNA	74	27	.	MYT1L	ENSG00000272342	RP13-539J13.1	Gain	8	7	-1	FAM150B
2	p25.3	348470	1742639	741976	749856	lincRNA	74	27	.	MYT1L	ENSG00000231173	AC116609.3	Gain	8	7	1	FAM150B
2	p25.3	348470	1742639	742487	747767	lincRNA	74	27	.	MYT1L	ENSG00000223751	AC116609.2	Gain	8	7	1	FAM150B
2	p25.3	348470	1742639	779836	864112	lincRNA	74	27	long intergenic non-protein coding RNA 1115 [Source:HGNC Symbol;Acc:49258]	MYT1L	ENSG00000237667	LINC01115	Gain	8	7	-1	FAM150B
2	p25.3	348470	1742639	895901	901137	lincRNA	74	27	.	MYT1L	ENSG00000228799	AC113607.2	Gain	8	7	-1	FAM150B
2	p25.3	348470	1742639	946553	1371385	protein_coding	74	27	syntrophin, gamma 2 [Source:HGNC Symbol;Acc:13741]	MYT1L	ENSG00000172554	SNTG2	Gain	8	7	1	FAM150B
8	p23.2	2496697	2924238	2523590	2585991	lincRNA	107	25	.	MCPH1	ENSG00000254319	RP11-134O21.1	Gain	11	9	-1	MYOM2
8	p23.2	2496697	2924238	2584857	2680004	lincRNA	107	25	.	MCPH1	ENSG00000253853	GS1-57L11.1	Gain	11	9	1	MYOM2
8	p23.2	2496697	2924238	2792874	4852494	protein_coding	107	25	CUB and Sushi multiple domains 1 [Source:HGNC Symbol;Acc:14026]	MCPH1	ENSG00000183117	CSMD1	Gain	11	9	-1	MYOM2
8	p23.2	2941501	3583512	2792874	4852494	protein_coding	107	25	CUB and Sushi multiple domains 1 [Source:HGNC Symbol;Acc:14026]	MCPH1	ENSG00000183117	CSMD1	Gain	13	12	-1	MYOM2
8	p23.2	2941501	3583512	3230874	3232748	sense_intronic	107	25	.	MCPH1	ENSG00000253162	RP11-279L11.1	Gain	13	12	-1	MYOM2
10	q22.3	80466640	81244627	80510358	80510454	miRNA	40	20	.	AL133481.1	ENSG00000223243	AC074323.1	Gain	12	11	1	RPS24
10	q22.3	80466640	81244627	80760240	80763560	lincRNA	40	20	.	AL133481.1	ENSG00000229569	RP11-481G8.2	Gain	12	11	-1	RPS24
10	q22.3	80466640	81244627	80828791	81076276	protein_coding	40	20	zinc finger, MIZ-type containing 1 [Source:HGNC Symbol;Acc:16493]	AL133481.1	ENSG00000108175	ZMIZ1	Gain	12	11	1	RPS24
10	q22.3	80466640	81244627	81107224	81115093	protein_coding	40	20	peptidylprolyl isomerase F [Source:HGNC Symbol;Acc:9259]	AL133481.1	ENSG00000108179	PPIF	Gain	12	11	1	RPS24
10	q22.3	80466640	81244627	81142080	81205383	protein_coding	40	20	zinc finger, CCHC domain containing 24 [Source:HGNC Symbol;Acc:26911]	AL133481.1	ENSG00000165424	ZCCHC24	Gain	12	11	-1	RPS24
12	.	132981103	133018970	-1	-1	.	119	20	.	MUC8	.	-1	Gain	17	24	.	GALNT9
21	q22.3	47552209	47581508	47518010	47552763	protein_coding	36	20	collagen, type VI, alpha 2 [Source:HGNC Symbol;Acc:2212]	LSS	ENSG00000142173	COL6A2	Gain	13	13	1	COL6A1
21	q22.3	47552209	47581508	47556175	47575481	protein_coding	36	20	formimidoyltransferase cyclodeaminase [Source:HGNC Symbol;Acc:3974]	LSS	ENSG00000160282	FTCD	Gain	13	13	-1	COL6A1
21	q22.3	47552209	47581508	47581061	47604390	protein_coding	36	20	spermatogenesis and centriole associated 1-like [Source:HGNC Symbol;Acc:1298]	LSS	ENSG00000160284	SPATC1L	Gain	13	13	-1	COL6A1
7	q21.11	83722691	85427754	83585092	84122040	protein_coding	383	19	sema domain, immunoglobulin domain (Ig), short basic domain, secreted, (semaphorin) 3A [Source:HGNC Symbol;Acc:10723]	GRM3	ENSG00000075213	SEMA3A	Gain	3	5	-1	SEMA3E
7	q21.11	83722691	85427754	84161791	84213638	lincRNA	383	19	.	GRM3	ENSG00000235139	AC003984.1	Gain	3	5	1	SEMA3E
7	q21.11	83722691	85427754	84295239	84295324	miRNA	383	19	.	GRM3	ENSG00000265050	AC092022.1	Gain	3	5	-1	SEMA3E
7	q21.11	83722691	85427754	84568664	84569561	lincRNA	383	19	.	GRM3	ENSG00000232019	AC074183.4	Gain	3	5	-1	SEMA3E
7	q21.11	83722691	85427754	84624868	84816171	protein_coding	383	19	sema domain, immunoglobulin domain (Ig), short basic domain, secreted, (semaphorin) 3D [Source:HGNC Symbol;Acc:10726]	GRM3	ENSG00000153993	SEMA3D	Gain	3	5	-1	SEMA3E
7	q21.11	83722691	85427754	85050437	85118609	lincRNA	383	19	long intergenic non-protein coding RNA 972 [Source:HGNC Symbol;Acc:48826]	GRM3	ENSG00000225128	LINC00972	Gain	3	5	1	SEMA3E
7	q21.11	81669801	83227548	81575759	82073114	protein_coding	383	19	calcium channel, voltage-dependent, alpha 2/delta subunit 1 [Source:HGNC Symbol;Acc:1399]	SEMA3A	ENSG00000153956	CACNA2D1	Gain	5	6	-1	HGF
7	q21.11	81669801	83227548	81919392	81919478	miRNA	383	19	.	SEMA3A	ENSG00000221262	AC005159.1	Gain	5	6	1	HGF
7	q21.11	81669801	83227548	82383328	82792246	protein_coding	383	19	piccolo presynaptic cytomatrix protein [Source:HGNC Symbol;Acc:13406]	SEMA3A	ENSG00000186472	PCLO	Gain	5	6	-1	HGF
7	q21.11	81669801	83227548	82993221	83278326	protein_coding	383	19	sema domain, immunoglobulin domain (Ig), short basic domain, secreted, (semaphorin) 3E [Source:HGNC Symbol;Acc:10727]	SEMA3A	ENSG00000170381	SEMA3E	Gain	5	6	-1	HGF
7	q21.13	88704998	89520377	88388681	88966346	protein_coding	383	19	zinc finger protein 804B [Source:HGNC Symbol;Acc:21958]	STEAP1	ENSG00000182348	ZNF804B	Gain	0	3	1	C7orf62
7	q21.13	88704998	89520377	89073287	89123576	lincRNA	383	19	.	STEAP1	ENSG00000227863	AC002383.2	Gain	0	3	1	C7orf62
7	q21.12	87275641	88339123	87133174	87342611	protein_coding	383	19	ATP-binding cassette, sub-family B (MDR/TAP), member 1 [Source:HGNC Symbol;Acc:40]	ZNF804B	ENSG00000085563	ABCB1	Gain	1	4	-1	ABCB4
7	q21.12	87275641	88339123	87256863	87461611	protein_coding	383	19	RUN domain containing 3B [Source:HGNC Symbol;Acc:30286]	ZNF804B	ENSG00000105784	RUNDC3B	Gain	1	4	1	ABCB4
7	q21.12	87275641	88339123	87462882	87505672	protein_coding	383	19	solute carrier family 25, member 40 [Source:HGNC Symbol;Acc:29680]	ZNF804B	ENSG00000075303	SLC25A40	Gain	1	4	-1	ABCB4
7	q21.12	87275641	88339123	87505530	87538856	protein_coding	383	19	DBF4 homolog (S. cerevisiae) [Source:HGNC Symbol;Acc:17364]	ZNF804B	ENSG00000006634	DBF4	Gain	1	4	1	ABCB4
7	q21.12	87275641	88339123	87563457	87832204	protein_coding	383	19	ADAM metallopeptidase domain 22 [Source:HGNC Symbol;Acc:201]	ZNF804B	ENSG00000008277	ADAM22	Gain	1	4	1	ABCB4
7	q21.12	87275641	88339123	87834432	87856308	protein_coding	383	19	sorcin [Source:HGNC Symbol;Acc:11292]	ZNF804B	ENSG00000075142	SRI	Gain	1	4	-1	ABCB4
7	q21.12	87275641	88339123	87900206	87903065	lincRNA	383	19	.	ZNF804B	ENSG00000264868	CTB-167B5.2	Gain	1	4	-1	ABCB4
7	q21.12	87275641	88339123	87905743	87936206	protein_coding	383	19	STEAP family member 4 [Source:HGNC Symbol;Acc:21923]	ZNF804B	ENSG00000127954	STEAP4	Gain	1	4	-1	ABCB4
7	q21.12	87275641	88339123	88078406	88078546	snoRNA	383	19	Small nucleolar RNA SNORA67 [Source:RFAM;Acc:RF00272]	ZNF804B	ENSG00000207094	SNORA67	Gain	1	4	-1	ABCB4
7	q21.13	87275641	88339123	88269834	88269941	miRNA	383	19	.	ZNF804B	ENSG00000211518	AC006988.1	Gain	1	4	1	ABCB4
17	q24.2	65508813	66178894	65373574	65693372	protein_coding	110	17	phosphatidylinositol transfer protein, cytoplasmic 1 [Source:HGNC Symbol;Acc:21045]	AMZ2	ENSG00000154217	PITPNC1	Gain	15	16	1	PSMD12
17	q24.2	65508813	66178894	65520596	65521538	sense_intronic	110	17	.	AMZ2	ENSG00000264754	CTD-2653B5.1	Gain	15	16	1	PSMD12
17	q24.2	65508813	66178894	65713948	65740647	protein_coding	110	17	nucleolar protein 11 [Source:HGNC Symbol;Acc:24557]	AMZ2	ENSG00000130935	NOL11	Gain	15	16	1	PSMD12
17	q24.2	65508813	66178894	65736784	65736915	snoRNA	110	17	small nucleolar RNA, H/ACA box 38B [Source:HGNC Symbol;Acc:33617]	AMZ2	ENSG00000200394	SNORA38B	Gain	15	16	1	PSMD12
17	q24.2	65508813	66178894	65809697	65809770	miRNA	110	17	.	AMZ2	ENSG00000222548	AC006534.1	Gain	15	16	1	PSMD12
17	q24.2	65508813	66178894	65821639	65980494	protein_coding	110	17	bromodomain PHD finger transcription factor [Source:HGNC Symbol;Acc:3581]	AMZ2	ENSG00000171634	BPTF	Gain	15	16	1	PSMD12
17	q24.2	65508813	66178894	65840060	65840130	miRNA	110	17	.	AMZ2	ENSG00000265086	AC006534.2	Gain	15	16	1	PSMD12
17	q24.2	65508813	66178894	65987216	65989765	protein_coding	110	17	chromosome 17 open reading frame 58 [Source:HGNC Symbol;Acc:27568]	AMZ2	ENSG00000186665	C17orf58	Gain	15	16	-1	PSMD12
17	q24.2	65508813	66178894	65989995	65992547	lincRNA	110	17	.	AMZ2	ENSG00000266176	RP11-855A2.5	Gain	15	16	-1	PSMD12
17	q24.2	65508813	66178894	66031634	66042958	protein_coding	110	17	karyopherin alpha 2 (RAG cohort 1, importin alpha 1) [Source:HGNC Symbol;Acc:6395]	AMZ2	ENSG00000182481	KPNA2	Gain	15	16	1	PSMD12
17	q24.2	65508813	66178894	66092186	66097615	lincRNA	110	17	.	AMZ2	ENSG00000265055	AC145343.2	Gain	15	16	-1	PSMD12
17	p13.3	51137	925764	180995	183279	processed_transcript	24	16	.	BHLHA9	ENSG00000262061	RP11-1260E13.4	Gain	13	12	1	DOC2B
17	p13.3	51137	925764	260117	273510	protein_coding	24	16	chromosome 17 open reading frame 97 [Source:HGNC Symbol;Acc:33800]	BHLHA9	ENSG00000187624	C17orf97	Gain	13	12	1	DOC2B
17	p13.3	51137	925764	289768	295730	protein_coding	24	16	family with sequence similarity 101, member B [Source:HGNC Symbol;Acc:28705]	BHLHA9	ENSG00000183688	FAM101B	Gain	13	12	-1	DOC2B
17	p13.3	51137	925764	411907	624957	protein_coding	24	16	vacuolar protein sorting 53 homolog (S. cerevisiae) [Source:HGNC Symbol;Acc:25608]	BHLHA9	ENSG00000141252	VPS53	Gain	13	12	-1	DOC2B
17	p13.3	51137	925764	62292	236045	protein_coding	24	16	rabphilin 3A-like (without C2 domains) [Source:HGNC Symbol;Acc:10296]	BHLHA9	ENSG00000181031	RPH3AL	Gain	13	12	-1	DOC2B
17	p13.3	51137	925764	635651	646206	protein_coding	24	16	family with sequence similarity 57, member A [Source:HGNC Symbol;Acc:29646]	BHLHA9	ENSG00000167695	FAM57A	Gain	13	12	1	DOC2B
17	p13.3	51137	925764	647653	657239	protein_coding	24	16	gem (nuclear organelle) associated protein 4 [Source:HGNC Symbol;Acc:15717]	BHLHA9	ENSG00000179409	GEMIN4	Gain	13	12	-1	DOC2B
17	p13.3	51137	925764	660336	685581	protein_coding	24	16	glyoxalase domain containing 4 [Source:HGNC Symbol;Acc:14111]	BHLHA9	ENSG00000167699	GLOD4	Gain	13	12	-1	DOC2B
17	p13.3	51137	925764	666804	668559	lincRNA	24	16	.	BHLHA9	ENSG00000262228	RP11-676J12.4	Gain	13	12	-1	DOC2B
17	p13.3	51137	925764	685512	695749	protein_coding	24	16	RNA methyltransferase like 1 [Source:HGNC Symbol;Acc:18485]	BHLHA9	ENSG00000171861	RNMTL1	Gain	13	12	1	DOC2B
17	p13.3	51137	925764	702552	883010	protein_coding	24	16	nucleoredoxin [Source:HGNC Symbol;Acc:18008]	BHLHA9	ENSG00000167693	NXN	Gain	13	12	-1	DOC2B
17	p13.3	51137	925764	812871	814452	protein_coding	24	16	Uncharacterized protein [Source:UniProtKB/TrEMBL;Acc:I3L4N2]	BHLHA9	ENSG00000262003	RP11-676J12.7	Gain	13	12	1	DOC2B
17	p13.3	51137	925764	885275	885361	miRNA	24	16	.	BHLHA9	ENSG00000265403	AC015884.1	Gain	13	12	1	DOC2B
17	p13.3	51137	925764	900356	906911	protein_coding	24	16	translocase of inner mitochondrial membrane 22 homolog (yeast) [Source:HGNC Symbol;Acc:17317]	BHLHA9	ENSG00000177370	TIMM22	Gain	13	12	1	DOC2B
17	p13.3	51137	925764	906757	1132315	protein_coding	24	16	active BCR-related [Source:HGNC Symbol;Acc:81]	BHLHA9	ENSG00000159842	ABR	Gain	13	12	-1	DOC2B
17	p13.3	51137	925764	925715	925799	miRNA	24	16	microRNA 3183 [Source:HGNC Symbol;Acc:38237]	BHLHA9	ENSG00000264429	MIR3183	Gain	13	12	-1	DOC2B
14	q32.32	103449773	104029819	103398715	103523799	protein_coding	36	15	CDC42 binding protein kinase beta (DMPK-like) [Source:HGNC Symbol;Acc:1738]	XRCC3	ENSG00000198752	CDC42BPB	Gain	13	12	-1	AMN
14	q32.32	103449773	104029819	103561059	103565222	sense_overlapping	36	15	.	XRCC3	ENSG00000259444	RP11-736N17.8	Gain	13	12	1	AMN
14	q32.32	103449773	104029819	103566480	103576896	protein_coding	36	15	exocyst complex component 3-like 4 [Source:HGNC Symbol;Acc:20120]	XRCC3	ENSG00000205436	EXOC3L4	Gain	13	12	1	AMN
14	q32.32	103449773	104029819	103587183	103589344	lincRNA	36	15	long intergenic non-protein coding RNA 677 [Source:HGNC Symbol;Acc:20121]	XRCC3	ENSG00000259717	LINC00677	Gain	13	12	-1	AMN
14	q32.32	103449773	104029819	103589778	103603776	protein_coding	36	15	tumor necrosis factor, alpha-induced protein 2 [Source:HGNC Symbol;Acc:11895]	XRCC3	ENSG00000185215	TNFAIP2	Gain	13	12	1	AMN
14	q32.32	103449773	104029819	103653557	103655365	lincRNA	36	15	long intergenic non-protein coding RNA 605 [Source:HGNC Symbol;Acc:43928]	XRCC3	ENSG00000251533	LINC00605	Gain	13	12	-1	AMN
14	q32.32	103449773	104029819	103669522	103669601	miRNA	36	15	.	XRCC3	ENSG00000239117	AL161669.1	Gain	13	12	1	AMN
14	q32.32	103449773	104029819	103799880	103811362	protein_coding	36	15	eukaryotic translation initiation factor 5 [Source:HGNC Symbol;Acc:3299]	XRCC3	ENSG00000100664	EIF5	Gain	13	12	1	AMN
14	q32.32	103449773	104029819	103804185	103804311	snoRNA	36	15	small nucleolar RNA, H/ACA box 28 [Source:HGNC Symbol;Acc:32618]	XRCC3	ENSG00000272533	SNORA28	Gain	13	12	1	AMN
14	q32.32	103449773	104029819	103851728	103970168	protein_coding	36	15	MAP/microtubule affinity-regulating kinase 3 [Source:HGNC Symbol;Acc:6897]	XRCC3	ENSG00000075413	MARK3	Gain	13	12	1	AMN
14	q32.32	103449773	104029819	103985995	103989448	protein_coding	36	15	creatine kinase, brain [Source:HGNC Symbol;Acc:1991]	XRCC3	ENSG00000166165	CKB	Gain	13	12	-1	AMN
14	q32.32	103449773	104029819	103995520	104003410	protein_coding	36	15	tRNA methyltransferase 61 homolog A (S. cerevisiae) [Source:HGNC Symbol;Acc:23790]	XRCC3	ENSG00000166166	TRMT61A	Gain	13	12	1	AMN
14	q32.33	103449773	104029819	104022880	104029168	protein_coding	36	15	BCL2-associated athanogene 5 [Source:HGNC Symbol;Acc:941]	XRCC3	ENSG00000166170	BAG5	Gain	13	12	-1	AMN
14	q32.33	103449773	104029819	104028232	104167888	protein_coding	36	15	kinesin light chain 1 [Source:HGNC Symbol;Acc:6387]	XRCC3	ENSG00000126214	KLC1	Gain	13	12	1	AMN
14	q32.33	103449773	104029819	104029298	104073860	protein_coding	36	15	apoptogenic 1, mitochondrial [Source:HGNC Symbol;Acc:20492]	XRCC3	ENSG00000256053	APOPT1	Gain	13	12	1	AMN
14	q32.33	103449773	104029819	104029298	104152261	protein_coding	36	15	Kinesin light chain 1 [Source:UniProtKB/TrEMBL;Acc:E7EVH7]	XRCC3	ENSG00000256500	RP11-73M18.2	Gain	13	12	1	AMN
17	q12	37767453	38131187	37775865	37778766	lincRNA	99	15	.	PSMD3	ENSG00000214546	AC087491.2	Gain	15	17	1	NEUROD2
17	q12	37767453	38131187	37782992	37792879	protein_coding	99	15	protein phosphatase 1, regulatory (inhibitor) subunit 1B [Source:HGNC Symbol;Acc:9287]	PSMD3	ENSG00000131771	PPP1R1B	Gain	15	17	1	NEUROD2
17	q12	37767453	38131187	37793317	37819737	protein_coding	99	15	StAR-related lipid transfer (START) domain containing 3 [Source:HGNC Symbol;Acc:17579]	PSMD3	ENSG00000131748	STARD3	Gain	15	17	1	NEUROD2
17	q12	37767453	38131187	37820439	37822808	protein_coding	99	15	titin-cap [Source:HGNC Symbol;Acc:11610]	PSMD3	ENSG00000173991	TCAP	Gain	15	17	1	NEUROD2
17	q12	37767453	38131187	37824233	37826728	protein_coding	99	15	phenylethanolamine N-methyltransferase [Source:HGNC Symbol;Acc:9160]	PSMD3	ENSG00000141744	PNMT	Gain	15	17	1	NEUROD2
17	q12	37767453	38131187	37827374	37853050	protein_coding	99	15	post-GPI attachment to proteins 3 [Source:HGNC Symbol;Acc:23719]	PSMD3	ENSG00000161395	PGAP3	Gain	15	17	-1	NEUROD2
17	q12	37767453	38131187	37844166	37886679	protein_coding	99	15	v-erb-b2 avian erythroblastic leukemia viral oncogene homolog 2 [Source:HGNC Symbol;Acc:3430]	PSMD3	ENSG00000141736	ERBB2	Gain	15	17	1	NEUROD2
17	q12	37767453	38131187	37882747	37882814	miRNA	99	15	microRNA 4728 [Source:HGNC Symbol;Acc:41632]	PSMD3	ENSG00000265178	MIR4728	Gain	15	17	1	NEUROD2
17	q12	37767453	38131187	37884748	37887040	protein_coding	99	15	migration and invasion enhancer 1 [Source:HGNC Symbol;Acc:28230]	PSMD3	ENSG00000141741	MIEN1	Gain	15	17	-1	NEUROD2
17	q12	37767453	38131187	37894179	37903544	protein_coding	99	15	growth factor receptor-bound protein 7 [Source:HGNC Symbol;Acc:4567]	PSMD3	ENSG00000141738	GRB7	Gain	15	17	1	NEUROD2
17	q12	37767453	38131187	37913973	37920089	lincRNA	99	15	.	PSMD3	ENSG00000264198	RP11-94L15.2	Gain	15	17	-1	NEUROD2
17	q12	37767453	38131187	37921197	38020441	protein_coding	99	15	IKAROS family zinc finger 3 (Aiolos) [Source:HGNC Symbol;Acc:13178]	PSMD3	ENSG00000161405	IKZF3	Gain	15	17	-1	NEUROD2
17	q12	37767453	38131187	38024416	38034149	protein_coding	99	15	zona pellucida binding protein 2 [Source:HGNC Symbol;Acc:20678]	PSMD3	ENSG00000186075	ZPBP2	Gain	15	17	1	NEUROD2
17	q12	37767453	38131187	38060847	38076107	protein_coding	99	15	gasdermin B [Source:HGNC Symbol;Acc:23690]	PSMD3	ENSG00000073605	GSDMB	Gain	15	17	-1	NEUROD2
17	q12	37767453	38131187	38077293	38083854	protein_coding	99	15	ORM1-like 3 (S. cerevisiae) [Source:HGNC Symbol;Acc:16038]	PSMD3	ENSG00000172057	ORMDL3	Gain	15	17	-1	NEUROD2
17	q12	37767453	38131187	38083994	38095854	lincRNA	99	15	.	PSMD3	ENSG00000264968	RP11-387H17.4	Gain	15	17	1	NEUROD2
17	q12	37767453	38131187	38097726	38101000	protein_coding	99	15	leucine rich repeat containing 3C [Source:HGNC Symbol;Acc:40034]	PSMD3	ENSG00000204913	LRRC3C	Gain	15	17	1	NEUROD2
17	q21.1	37767453	38131187	38119225	38134019	protein_coding	99	15	gasdermin A [Source:HGNC Symbol;Acc:13311]	PSMD3	ENSG00000167914	GSDMA	Gain	15	17	1	NEUROD2
20	q13.33	58472582	58700003	58438617	58508710	protein_coding	800	15	synaptonemal complex protein 2 [Source:HGNC Symbol;Acc:11490]	CDH4	ENSG00000196074	SYCP2	Gain	3	5	-1	PHACTR3
20	q13.33	58472582	58700003	58508818	58523735	protein_coding	800	15	family with sequence similarity 217, member B [Source:HGNC Symbol;Acc:16170]	CDH4	ENSG00000196227	FAM217B	Gain	3	5	1	PHACTR3
20	q13.33	58472582	58700003	58511893	58515352	protein_coding	800	15	protein phosphatase 1, regulatory subunit 3D [Source:HGNC Symbol;Acc:9294]	CDH4	ENSG00000132825	PPP1R3D	Gain	3	5	-1	PHACTR3
20	q13.33	58472582	58700003	58533470	58609066	protein_coding	800	15	cadherin 26 [Source:HGNC Symbol;Acc:15902]	CDH4	ENSG00000124215	CDH26	Gain	3	5	1	PHACTR3
20	q13.33	58472582	58700003	58630979	58648008	protein_coding	800	15	chromosome 20 open reading frame 197 [Source:HGNC Symbol;Acc:26601]	CDH4	ENSG00000176659	C20orf197	Gain	3	5	1	PHACTR3
20	q13.33	58472582	58700003	58662894	59102516	lincRNA	800	15	.	CDH4	ENSG00000228340	RP5-1043L13.1	Gain	3	5	1	PHACTR3
4	q13.1	64916245	67467427	65140974	65275186	protein_coding	38	15	trans-2,3-enoyl-CoA reductase-like [Source:HGNC Symbol;Acc:27365]	CENPC	ENSG00000205678	TECRL	Gain	9	8	-1	LPHN3
4	q13.1	64916245	67467427	65779998	65870218	lincRNA	38	15	.	CENPC	ENSG00000250125	RP11-707A18.1	Gain	9	8	-1	LPHN3
4	q13.1	64916245	67467427	66185280	66536213	protein_coding	38	15	EPH receptor A5 [Source:HGNC Symbol;Acc:3389]	CENPC	ENSG00000145242	EPHA5	Gain	9	8	-1	LPHN3
4	q13.1	64916245	67467427	66535678	66563747	lincRNA	38	15	.	CENPC	ENSG00000250846	RP11-807H7.1	Gain	9	8	1	LPHN3
4	q13.1	64916245	67467427	66567919	66571271	lincRNA	38	15	.	CENPC	ENSG00000248479	RP11-807H7.2	Gain	9	8	1	LPHN3
4	q13.2	64916245	67467427	66724478	66725922	lincRNA	38	15	.	CENPC	ENSG00000251527	RP11-51P8.1	Gain	9	8	1	LPHN3
4	q13.2	64916245	67467427	66864563	67015730	lincRNA	38	15	.	CENPC	ENSG00000249413	RP11-25H12.1	Gain	9	8	1	LPHN3
4	q13.2	64916245	67467427	66868998	66882510	lincRNA	38	15	.	CENPC	ENSG00000272304	RP11-19C24.1	Gain	9	8	1	LPHN3
4	q13.2	64916245	67467427	67142541	67142646	miRNA	38	15	microRNA 1269a [Source:HGNC Symbol;Acc:35337]	CENPC	ENSG00000221563	MIR1269A	Gain	9	8	1	LPHN3
7	q31.1	112516977	113946011	112459201	112579971	protein_coding	370	15	chromosome 7 open reading frame 60 [Source:HGNC Symbol;Acc:26475]	MDFIC	ENSG00000164603	C7orf60	Gain	1	4	-1	TMEM168
7	q31.1	112516977	113946011	112594700	112635689	lincRNA	370	15	.	MDFIC	ENSG00000234520	AC018464.3	Gain	1	4	-1	TMEM168
7	q31.1	112516977	113946011	112718385	112727833	protein_coding	370	15	G protein-coupled receptor 85 [Source:HGNC Symbol;Acc:4536]	MDFIC	ENSG00000164604	GPR85	Gain	1	4	-1	TMEM168
7	q31.1	112516977	113946011	112756772	112758668	protein_coding	370	15	long intergenic non-protein coding RNA 998 [Source:HGNC Symbol;Acc:48953]	MDFIC	ENSG00000214194	LINC00998	Gain	1	4	-1	TMEM168
7	q31.1	112516977	113946011	113091126	113091457	protein_coding	370	15	Uncharacterized protein; Zinc finger domain-related protein TSRM [Source:UniProtKB/TrEMBL;Acc:Q5XPU7]	MDFIC	ENSG00000236294	TSRM	Gain	1	4	1	TMEM168
7	q31.1	112516977	113946011	113516831	113715975	protein_coding	370	15	protein phosphatase 1, regulatory subunit 3A [Source:HGNC Symbol;Acc:9291]	MDFIC	ENSG00000154415	PPP1R3A	Gain	1	4	-1	TMEM168
7	q31.1	112516977	113946011	113726381	114333827	protein_coding	370	15	forkhead box P2 [Source:HGNC Symbol;Acc:13875]	MDFIC	ENSG00000128573	FOXP2	Gain	1	4	1	TMEM168
8	p11.22	38277867	38430234	38268655	38326352	protein_coding	254	15	fibroblast growth factor receptor 1 [Source:HGNC Symbol;Acc:3688]	TACC1	ENSG00000077782	FGFR1	Gain	9	8	-1	LETM2
8	p11.22	38277867	38430234	38368351	38386180	protein_coding	254	15	chromosome 8 open reading frame 86 [Source:HGNC Symbol;Acc:33774]	TACC1	ENSG00000196166	C8orf86	Gain	9	8	-1	LETM2
8	p11.22	38277867	38430234	38401169	38410198	lincRNA	254	15	.	TACC1	ENSG00000253361	RP11-675F6.3	Gain	9	8	-1	LETM2
8	p11.22	38277867	38430234	38409765	38416538	lincRNA	254	15	.	TACC1	ENSG00000254100	RP11-675F6.4	Gain	9	8	-1	LETM2
17	p13.1	7607019	7721542	7608519	7614696	protein_coding	1076	1076	ephrin-B3 [Source:HGNC Symbol;Acc:3228]	KDM6B	ENSG00000108947	EFNB3	Loss	8	7	1	WRAP53
17	p13.1	7607019	7721542	7620671	7737062	protein_coding	1076	1076	dynein, axonemal, heavy chain 2 [Source:HGNC Symbol;Acc:2948]	KDM6B	ENSG00000183914	DNAH2	Loss	8	7	1	WRAP53
18	q21.31	55220229	55335412	55215514	55254004	protein_coding	1057	1057	ferrochelatase [Source:HGNC Symbol;Acc:3647]	NEDD4L	ENSG00000066926	FECH	Loss	0	3	-1	ONECUT2
18	q21.31	55220229	55335412	55267887	55289445	protein_coding	1057	1057	asparaginyl-tRNA synthetase [Source:HGNC Symbol;Acc:7643]	NEDD4L	ENSG00000134440	NARS	Loss	0	3	-1	ONECUT2
18	q21.31	55220229	55335412	55313657	55470333	protein_coding	1057	1057	ATPase, aminophospholipid transporter, class I, type 8B, member 1 [Source:HGNC Symbol;Acc:3706]	NEDD4L	ENSG00000081923	ATP8B1	Loss	0	3	-1	ONECUT2
8	p21.3	21952850	21993231	21946669	21962409	protein_coding	806	806	family with sequence similarity 160, member B2 [Source:HGNC Symbol;Acc:16492]	REEP4	ENSG00000158863	FAM160B2	Loss	14	14	1	DMTN
8	p21.3	21952850	21993231	21964382	21966932	protein_coding	806	806	nudix (nucleoside diphosphate linked moiety X)-type motif 18 [Source:HGNC Symbol;Acc:26194]	REEP4	ENSG00000173566	NUDT18	Loss	14	14	-1	DMTN
8	p21.3	21952850	21993231	21971927	21990897	protein_coding	806	806	hair growth associated [Source:HGNC Symbol;Acc:5172]	REEP4	ENSG00000168453	HR	Loss	14	14	-1	DMTN
5	q22.2	111930150	112146117	111964132	111967797	lincRNA	764	764	.	SRP19	ENSG00000250358	RP11-159K7.2	Loss	8	7	1	EPB41L4A-AS2
5	q22.2	111930150	112146117	112043194	112181936	protein_coding	764	764	adenomatous polyposis coli [Source:HGNC Symbol;Acc:583]	SRP19	ENSG00000134982	APC	Loss	8	7	1	EPB41L4A-AS2
1	p36.11	25069939	25298408	25071847	25170815	protein_coding	678	678	chloride intracellular channel 4 [Source:HGNC Symbol;Acc:13518]	SYF2	ENSG00000169504	CLIC4	Loss	3	5	1	SRRM1
1	p36.11	25069939	25298408	25226001	25291612	protein_coding	678	678	runt-related transcription factor 3 [Source:HGNC Symbol;Acc:10473]	SYF2	ENSG00000020633	RUNX3	Loss	3	5	-1	SRRM1
1	p36.11	25069939	25298408	25294913	25297356	lincRNA	678	678	.	SYF2	ENSG00000261025	RP11-84D1.2	Loss	3	5	-1	SRRM1
22	q13.31	45063130	45115579	45064592	45133561	protein_coding	665	665	proline rich 5 (renal) [Source:HGNC Symbol;Acc:31682]	PHF21B	ENSG00000186654	PRR5	Loss	9	8	1	LDOC1L
22	q13.31	45063130	45115579	45098112	45258586	protein_coding	665	665	PRR5-ARHGAP8 readthrough [Source:HGNC Symbol;Acc:34512]	PHF21B	ENSG00000248405	PRR5-ARHGAP8	Loss	9	8	1	LDOC1L
22	q13.31	45063130	45115579	45098354	45258665	protein_coding	665	665	Rho GTPase activating protein 8 [Source:HGNC Symbol;Acc:677]	PHF21B	ENSG00000241484	ARHGAP8	Loss	9	8	1	LDOC1L
15	q15.1	42266428	42327353	42273779	42343388	protein_coding	661	661	phospholipase A2, group IVE [Source:HGNC Symbol;Acc:24791]	PLA2G4D	ENSG00000188089	PLA2G4E	Loss	5	6	-1	EHD4
4	q35.1	184766469	184860178	184774583	184944679	protein_coding	642	642	storkhead box 2 [Source:HGNC Symbol;Acc:25450]	ENPP6	ENSG00000173320	STOX2	Loss	1	4	1	TRAPPC11
4	q35.1	186887218	187116227	186990305	187009223	protein_coding	642	642	toll-like receptor 3 [Source:HGNC Symbol;Acc:11849]	KLKB1	ENSG00000164342	TLR3	Loss	8	7	1	SORBS2
4	q35.1	186887218	187116227	187025572	187093821	protein_coding	642	642	family with sequence similarity 149, member A [Source:HGNC Symbol;Acc:24527]	KLKB1	ENSG00000109794	FAM149A	Loss	8	7	1	SORBS2
4	q35.1	186887218	187116227	187051174	187051309	snoRNA	642	642	Small nucleolar RNA SNORA31 [Source:RFAM;Acc:RF00322]	KLKB1	ENSG00000253013	SNORA31	Loss	8	7	1	SORBS2
4	q35.2	186887218	187116227	187111912	187112626	protein_coding	642	642	Uncharacterized protein [Source:UniProtKB/TrEMBL;Acc:M0R182]	KLKB1	ENSG00000269302	AC110771.1	Loss	8	7	-1	SORBS2
4	q35.2	186887218	187116227	187112673	187134610	protein_coding	642	642	cytochrome P450, family 4, subfamily V, polypeptide 2 [Source:HGNC Symbol;Acc:23198]	KLKB1	ENSG00000145476	CYP4V2	Loss	8	7	1	SORBS2
4	q35.1	186039201	186372826	186043475	186043576	miRNA	642	642	.	PDLIM3	ENSG00000265619	AC093824.1	Loss	1	4	1	HELT
4	q35.1	186039201	186372826	186064394	186071536	protein_coding	642	642	solute carrier family 25 (mitochondrial carrier; adenine nucleotide translocator), member 4 [Source:HGNC Symbol;Acc:10990]	PDLIM3	ENSG00000151729	SLC25A4	Loss	1	4	1	HELT
4	q35.1	186039201	186372826	186080818	186130658	protein_coding	642	642	KIAA1430 [Source:HGNC Symbol;Acc:29276]	PDLIM3	ENSG00000164323	KIAA1430	Loss	1	4	-1	HELT
4	q35.1	186039201	186372826	186125390	186291339	protein_coding	642	642	sorting nexin 25 [Source:HGNC Symbol;Acc:21883]	PDLIM3	ENSG00000109762	SNX25	Loss	1	4	1	HELT
4	q35.1	186039201	186372826	186285031	186317053	protein_coding	642	642	LRP2 binding protein [Source:HGNC Symbol;Acc:25434]	PDLIM3	ENSG00000109771	LRP2BP	Loss	1	4	-1	HELT
4	q35.1	186039201	186372826	186317174	186321782	protein_coding	642	642	ankyrin repeat domain 37 [Source:HGNC Symbol;Acc:29593]	PDLIM3	ENSG00000186352	ANKRD37	Loss	1	4	1	HELT
4	q35.1	186039201	186372826	186320693	186347139	protein_coding	642	642	UFM1-specific peptidase 2 [Source:HGNC Symbol;Acc:25640]	PDLIM3	ENSG00000109775	UFSP2	Loss	1	4	-1	HELT
4	q35.1	186039201	186372826	186337126	186337240	misc_RNA	642	642	Y RNA [Source:RFAM;Acc:RF00019]	PDLIM3	ENSG00000207231	Y_RNA	Loss	1	4	-1	HELT
4	q35.1	186039201	186372826	186347393	186370980	protein_coding	642	642	chromosome 4 open reading frame 47 [Source:HGNC Symbol;Acc:34346]	PDLIM3	ENSG00000205129	C4orf47	Loss	1	4	1	HELT
4	q35.1	186039201	186372826	186366335	186392913	protein_coding	642	642	coiled-coil domain containing 110 [Source:HGNC Symbol;Acc:28504]	PDLIM3	ENSG00000168491	CCDC110	Loss	1	4	-1	HELT
14	q24.1	69285264	69370814	69340859	69446157	protein_coding	637	637	actinin, alpha 1 [Source:HGNC Symbol;Acc:163]	DCAF5	ENSG00000072110	ACTN1	Loss	5	6	-1	ZFP36L1
14	q24.3	74184889	74234885	74181824	74256988	protein_coding	637	637	ELM2 and Myb/SANT-like domain containing 1 [Source:HGNC Symbol;Acc:19853]	PTGR2	ENSG00000156030	ELMSAN1	Loss	13	13	-1	PNMA1
14	q24.3	74184889	74234885	74225449	74225522	miRNA	637	637	microRNA 4505 [Source:HGNC Symbol;Acc:41743]	PTGR2	ENSG00000264741	MIR4505	Loss	13	13	1	PNMA1
10	q23.2	88639910	88730177	88516406	88692595	protein_coding	581	581	bone morphogenetic protein receptor, type IA [Source:HGNC Symbol;Acc:1076]	FAM25A	ENSG00000107779	BMPR1A	Loss	17	25	1	LDB3
10	q23.2	88639910	88730177	88695296	88729238	protein_coding	581	581	multimerin 2 [Source:HGNC Symbol;Acc:19888]	FAM25A	ENSG00000173269	MMRN2	Loss	17	25	-1	LDB3
10	q23.2	88639910	88730177	88718374	88723017	protein_coding	581	581	synuclein, gamma (breast cancer-specific protein 1) [Source:HGNC Symbol;Acc:11141]	FAM25A	ENSG00000173267	SNCG	Loss	17	25	1	LDB3
10	q23.2	88639910	88730177	88727948	88743691	protein_coding	581	581	adipogenesis regulatory factor [Source:HGNC Symbol;Acc:24043]	FAM25A	ENSG00000148671	ADIRF	Loss	17	25	1	LDB3
21	q22.3	45699580	45752176	45705720	45718531	protein_coding	559	559	autoimmune regulator [Source:HGNC Symbol;Acc:360]	TRPM2	ENSG00000160224	AIRE	Loss	16	19	1	DNMT3L
21	q22.3	45699580	45752176	45719933	45747259	protein_coding	559	559	phosphofructokinase, liver [Source:HGNC Symbol;Acc:8876]	TRPM2	ENSG00000141959	PFKL	Loss	16	19	1	DNMT3L
21	q22.3	45699580	45752176	45748826	45750104	sense_overlapping	559	559	.	TRPM2	ENSG00000241728	AP001062.8	Loss	16	19	-1	DNMT3L
21	q22.3	45699580	45752176	45748826	45759285	protein_coding	559	559	chromosome 21 open reading frame 2 [Source:HGNC Symbol;Acc:1260]	TRPM2	ENSG00000160226	C21orf2	Loss	16	19	-1	DNMT3L
20	p12.1	14911683	14925275	13976014	16033842	protein_coding	549	549	MACRO domain containing 2 [Source:HGNC Symbol;Acc:16126]	KIF16B	ENSG00000172264	MACROD2	Loss	1	4	1	FLRT3
3	p14.2	60480676	60491503	59735035	61237133	protein_coding	531	531	fragile histidine triad [Source:HGNC Symbol;Acc:3701]	PTPRG	ENSG00000189283	FHIT	Loss	3	5	-1	NPCDR1
16	p13.3	6691191	6711227	5289802	6826015	processed_transcript	498	498	.	TMEM114	ENSG00000260411	RP11-420N3.2	Loss	1	4	1	FAM86A
16	p13.3	6691191	6711227	6069094	7763340	protein_coding	498	498	RNA binding protein, fox-1 homolog (C. elegans) 1 [Source:HGNC Symbol;Acc:18222]	TMEM114	ENSG00000078328	RBFOX1	Loss	1	4	1	FAM86A
12	p13.1	12932932	13070752	12878850	12982909	protein_coding	495	495	apolipoprotein L domain containing 1 [Source:HGNC Symbol;Acc:25268]	GPRC5D	ENSG00000178878	APOLD1	Loss	3	5	1	CDKN1B
12	p13.1	12932932	13070752	12966249	12982915	protein_coding	495	495	DEAD (Asp-Glu-Ala-Asp) box polypeptide 47 [Source:HGNC Symbol;Acc:18682]	GPRC5D	ENSG00000213782	DDX47	Loss	3	5	1	CDKN1B
12	p13.1	12932932	13070752	13043715	13070871	protein_coding	495	495	G protein-coupled receptor, family C, group 5, member A [Source:HGNC Symbol;Acc:9836]	GPRC5D	ENSG00000013588	GPRC5A	Loss	3	5	1	CDKN1B
12	p13.1	12932932	13070752	13068762	13068852	miRNA	495	495	microRNA 614 [Source:HGNC Symbol;Acc:32870]	GPRC5D	ENSG00000207817	MIR614	Loss	3	5	1	CDKN1B
12	q24.31	124855274	124907914	124808960	125052135	protein_coding	495	495	nuclear receptor corepressor 2 [Source:HGNC Symbol;Acc:7673]	SCARB1	ENSG00000196498	NCOR2	Loss	16	20	-1	FAM101A
11	q24.2	124017493	124208977	123986068	124018428	protein_coding	487	487	von Willebrand factor A domain containing 5A [Source:HGNC Symbol;Acc:6658]	OR8B2	ENSG00000110002	VWA5A	Loss	1	4	1	OR10G7
11	q24.2	124017493	124208977	124055922	124056952	protein_coding	487	487	olfactory receptor, family 10, subfamily D, member 3 (non-functional) [Source:HGNC Symbol;Acc:8168]	OR8B2	ENSG00000197309	OR10D3	Loss	1	4	1	OR10G7
11	q24.2	124017493	124208977	124134722	124135763	protein_coding	487	487	olfactory receptor, family 8, subfamily G, member 5 [Source:HGNC Symbol;Acc:19622]	OR8B2	ENSG00000255298	OR8G5	Loss	1	4	1	OR10G7
11	q24.2	124017493	124208977	124179707	124180733	protein_coding	487	487	olfactory receptor, family 8, subfamily D, member 1 [Source:HGNC Symbol;Acc:8481]	OR8B2	ENSG00000196341	OR8D1	Loss	1	4	-1	OR10G7
11	q24.2	124017493	124208977	124189133	124190184	protein_coding	487	487	olfactory receptor, family 8, subfamily D, member 2 [Source:HGNC Symbol;Acc:8482]	OR8B2	ENSG00000197263	OR8D2	Loss	1	4	-1	OR10G7
2	q37.3	238943966	239064029	238875468	238951236	protein_coding	464	464	ubiquitin-conjugating enzyme E2F (putative) [Source:HGNC Symbol;Acc:12480]	FAM132B	ENSG00000184182	UBE2F	Loss	15	17	1	RAMP1
2	q37.3	238943966	239064029	238875655	239008053	protein_coding	464	464	UBE2F-SCLY readthrough (NMD candidate) [Source:HGNC Symbol;Acc:48339]	FAM132B	ENSG00000258984	UBE2F-SCLY	Loss	15	17	1	RAMP1
2	q37.3	238943966	239064029	238969529	239008054	protein_coding	464	464	selenocysteine lyase [Source:HGNC Symbol;Acc:18161]	FAM132B	ENSG00000132330	SCLY	Loss	15	17	1	RAMP1
2	q37.3	238943966	239064029	239008797	239041928	protein_coding	464	464	espin-like [Source:HGNC Symbol;Acc:27937]	FAM132B	ENSG00000144488	ESPNL	Loss	15	17	1	RAMP1
2	q37.3	238943966	239064029	239047362	239061588	protein_coding	464	464	kelch-like family member 30 [Source:HGNC Symbol;Acc:24770]	FAM132B	ENSG00000168427	KLHL30	Loss	15	17	1	RAMP1
19	p13.3	1904612	2034151	1905212	1926016	protein_coding	454	454	secretory carrier membrane protein 4 [Source:HGNC Symbol;Acc:30385]	MKNK2	ENSG00000227500	SCAMP4	Loss	13	13	1	ABHD17A
19	p13.3	1904612	2034151	1905376	1913444	protein_coding	454	454	adenosine deaminase, tRNA-specific 3 [Source:HGNC Symbol;Acc:25151]	MKNK2	ENSG00000213638	ADAT3	Loss	13	13	1	ABHD17A
19	p13.3	1904612	2034151	1941187	1981337	protein_coding	454	454	casein kinase 1, gamma 2 [Source:HGNC Symbol;Acc:2455]	MKNK2	ENSG00000133275	CSNK1G2	Loss	13	13	1	ABHD17A
19	p13.3	1904612	2034151	1985446	2034880	protein_coding	454	454	BTB (POZ) domain containing 2 [Source:HGNC Symbol;Acc:15504]	MKNK2	ENSG00000133243	BTBD2	Loss	13	13	-1	ABHD17A
19	p13.3	1508738	1630341	1505016	1513603	protein_coding	454	454	ADAMTS-like 5 [Source:HGNC Symbol;Acc:27912]	ONECUT3	ENSG00000185761	ADAMTSL5	Loss	14	15	-1	REEP6
19	p13.3	1508738	1630341	1524072	1535455	protein_coding	454	454	polo-like kinase 5 [Source:HGNC Symbol;Acc:27001]	ONECUT3	ENSG00000185988	PLK5	Loss	14	15	1	REEP6
19	p13.3	1508738	1630341	1553979	1554031	miRNA	454	454	.	ONECUT3	ENSG00000266399	AC027307.2	Loss	14	15	-1	REEP6
19	p13.3	1508738	1630341	1554667	1568057	protein_coding	454	454	mex-3 RNA binding family member D [Source:HGNC Symbol;Acc:16734]	ONECUT3	ENSG00000181588	MEX3D	Loss	14	15	-1	REEP6
19	p13.3	1508738	1630341	1556603	1556685	miRNA	454	454	.	ONECUT3	ENSG00000222720	AC027307.1	Loss	14	15	1	REEP6
19	p13.3	1508738	1630341	1573594	1575474	lincRNA	454	454	.	ONECUT3	ENSG00000267161	AC005943.5	Loss	14	15	-1	REEP6
19	p13.3	1508738	1630341	1576638	1592882	protein_coding	454	454	methyl-CpG binding domain protein 3 [Source:HGNC Symbol;Acc:6918]	ONECUT3	ENSG00000071655	MBD3	Loss	14	15	-1	REEP6
19	p13.3	1508738	1630341	1578337	1605444	protein_coding	454	454	.	ONECUT3	ENSG00000267059	UQCR11	Loss	14	15	-1	REEP6
19	p13.3	1508738	1630341	1581788	1582322	processed_transcript	454	454	.	ONECUT3	ENSG00000266926	AC005943.4	Loss	14	15	-1	REEP6
19	p13.3	1508738	1630341	1597170	1605480	protein_coding	454	454	ubiquinol-cytochrome c reductase, complex III subunit XI [Source:HGNC Symbol;Acc:30862]	ONECUT3	ENSG00000127540	UQCR11	Loss	14	15	-1	REEP6
19	p13.3	1508738	1630341	1609290	1652604	protein_coding	454	454	transcription factor 3 [Source:HGNC Symbol;Acc:11633]	ONECUT3	ENSG00000071564	TCF3	Loss	14	15	-1	REEP6
X	q22.3	106258262	111858782	106307649	106362057	protein_coding	229	229	RNA binding motif protein 41 [Source:HGNC Symbol;Acc:25617]	LHFPL1	ENSG00000089682	RBM41	Loss	1	4	-1	MORC4
X	q22.3	106258262	111858782	106366656	106449670	protein_coding	229	229	nucleoporin 62kDa C-terminal like [Source:HGNC Symbol;Acc:25960]	LHFPL1	ENSG00000198088	NUP62CL	Loss	1	4	-1	MORC4
X	q22.3	106258262	111858782	106445806	106445913	misc_RNA	229	229	Y RNA [Source:RFAM;Acc:RF00019]	LHFPL1	ENSG00000199832	Y_RNA	Loss	1	4	1	MORC4
X	q22.3	106258262	111858782	106449861	106487473	protein_coding	229	229	PIH1 domain containing 3 [Source:HGNC Symbol;Acc:28570]	LHFPL1	ENSG00000080572	PIH1D3	Loss	1	4	1	MORC4
X	q22.3	106258262	111858782	106672218	106672309	miRNA	229	229	.	LHFPL1	ENSG00000207846	AL035088.1	Loss	1	4	1	MORC4
X	q22.3	106258262	111858782	106765679	106848481	protein_coding	229	229	FERM and PDZ domain containing 3 [Source:HGNC Symbol;Acc:29382]	LHFPL1	ENSG00000147234	FRMPD3	Loss	1	4	1	MORC4
X	q22.3	106258262	111858782	106871736	106894256	protein_coding	229	229	phosphoribosyl pyrophosphate synthetase 1 [Source:HGNC Symbol;Acc:9462]	LHFPL1	ENSG00000147224	PRPS1	Loss	1	4	1	MORC4
X	q22.3	106258262	111858782	106956450	107020572	protein_coding	229	229	TSC22 domain family, member 3 [Source:HGNC Symbol;Acc:3051]	LHFPL1	ENSG00000157514	TSC22D3	Loss	1	4	-1	MORC4
X	q22.3	106258262	111858782	107020962	107037912	protein_coding	229	229	nuclear cap binding protein subunit 2-like [Source:HGNC Symbol;Acc:31795]	LHFPL1	ENSG00000170935	NCBP2L	Loss	1	4	1	MORC4
X	q22.3	106258262	111858782	107068984	107170423	protein_coding	229	229	midline 2 [Source:HGNC Symbol;Acc:7096]	LHFPL1	ENSG00000080561	MID2	Loss	1	4	1	MORC4
X	q22.3	106258262	111858782	107144374	107144476	misc_RNA	229	229	Y RNA [Source:RFAM;Acc:RF00019]	LHFPL1	ENSG00000207363	Y_RNA	Loss	1	4	-1	MORC4
X	q22.3	106258262	111858782	107224093	107225600	protein_coding	229	229	testis expressed 13B [Source:HGNC Symbol;Acc:11736]	LHFPL1	ENSG00000170925	TEX13B	Loss	1	4	-1	MORC4
X	q22.3	106258262	111858782	107288199	107322414	protein_coding	229	229	V-set and immunoglobulin domain containing 1 [Source:HGNC Symbol;Acc:28675]	LHFPL1	ENSG00000101842	VSIG1	Loss	1	4	1	MORC4
X	q22.3	106258262	111858782	107327436	107334848	protein_coding	229	229	proteasome (prosome, macropain) 26S subunit, non-ATPase, 10 [Source:HGNC Symbol;Acc:9555]	LHFPL1	ENSG00000101843	PSMD10	Loss	1	4	-1	MORC4
X	q22.3	106258262	111858782	107334897	107397901	protein_coding	229	229	autophagy related 4A, cysteine peptidase [Source:HGNC Symbol;Acc:16489]	LHFPL1	ENSG00000101844	ATG4A	Loss	1	4	1	MORC4
X	q22.3	106258262	111858782	107386779	107682727	protein_coding	229	229	collagen, type IV, alpha 6 [Source:HGNC Symbol;Acc:2208]	LHFPL1	ENSG00000197565	COL4A6	Loss	1	4	-1	MORC4
X	q22.3	106258262	111858782	107683073	107940775	protein_coding	229	229	collagen, type IV, alpha 5 [Source:HGNC Symbol;Acc:2207]	LHFPL1	ENSG00000188153	COL4A5	Loss	1	4	1	MORC4
X	q22.3	106258262	111858782	107920180	107920287	misc_RNA	229	229	Y RNA [Source:RFAM;Acc:RF00019]	LHFPL1	ENSG00000207146	Y_RNA	Loss	1	4	-1	MORC4
X	q22.3	106258262	111858782	107963178	107968174	sense_overlapping	229	229	.	LHFPL1	ENSG00000261409	RP6-24A23.7	Loss	1	4	-1	MORC4
X	q22.3	106258262	111858782	107965299	107975917	protein_coding	229	229	Uncharacterized protein [Source:UniProtKB/TrEMBL;Acc:H3BTC1]	LHFPL1	ENSG00000260548	RP6-24A23.6	Loss	1	4	-1	MORC4
X	q22.3	106258262	111858782	107975711	107979651	protein_coding	229	229	insulin receptor substrate 4 [Source:HGNC Symbol;Acc:6128]	LHFPL1	ENSG00000133124	IRS4	Loss	1	4	-1	MORC4
X	q23	106258262	111858782	108616134	108725301	protein_coding	229	229	guanylate cyclase 2F, retinal [Source:HGNC Symbol;Acc:4691]	LHFPL1	ENSG00000101890	GUCY2F	Loss	1	4	-1	MORC4
X	q23	106258262	111858782	108779009	108787919	protein_coding	229	229	nuclear transport factor 2-like export factor 2 [Source:HGNC Symbol;Acc:18151]	LHFPL1	ENSG00000101888	NXT2	Loss	1	4	1	MORC4
X	q23	106258262	111858782	108866928	108868393	protein_coding	229	229	KCNE1-like [Source:HGNC Symbol;Acc:6241]	LHFPL1	ENSG00000176076	KCNE1L	Loss	1	4	-1	MORC4
X	q23	106258262	111858782	108867472	108976632	protein_coding	229	229	acyl-CoA synthetase long-chain family member 4 [Source:HGNC Symbol;Acc:3571]	LHFPL1	ENSG00000068366	ACSL4	Loss	1	4	-1	MORC4
X	q23	106258262	111858782	108987871	108987978	misc_RNA	229	229	Y RNA [Source:RFAM;Acc:RF00019]	LHFPL1	ENSG00000252069	Y_RNA	Loss	1	4	-1	MORC4
X	q23	106258262	111858782	109245858	109425962	protein_coding	229	229	transmembrane protein 164 [Source:HGNC Symbol;Acc:26217]	LHFPL1	ENSG00000157600	TMEM164	Loss	1	4	1	MORC4
X	q23	106258262	111858782	109298556	109298654	miRNA	229	229	microRNA 652 [Source:HGNC Symbol;Acc:32908]	LHFPL1	ENSG00000208013	MIR652	Loss	1	4	1	MORC4
X	q23	106258262	111858782	109325345	109325446	miRNA	229	229	microRNA 3978 [Source:HGNC Symbol;Acc:41630]	LHFPL1	ENSG00000265584	MIR3978	Loss	1	4	1	MORC4
X	q23	106258262	111858782	109437413	109683461	protein_coding	229	229	Alport syndrome, mental retardation, midface hypoplasia and elliptocytosis chromosomal region gene 1 [Source:HGNC Symbol;Acc:467]	LHFPL1	ENSG00000101935	AMMECR1	Loss	1	4	-1	MORC4
X	q23	106258262	111858782	109468212	109468291	snoRNA	229	229	small nucleolar RNA, C/D box 96B [Source:HGNC Symbol;Acc:32759]	LHFPL1	ENSG00000208883	SNORD96B	Loss	1	4	-1	MORC4
X	q23	106258262	111858782	109548647	109550449	sense_intronic	229	229	AMMECR1 intronic transcript 1 (non-protein coding) [Source:HGNC Symbol;Acc:41306]	LHFPL1	ENSG00000224142	AMMECR1-IT1	Loss	1	4	-1	MORC4
X	q23	106258262	111858782	109602043	109699562	protein_coding	229	229	retrotransposon gag domain containing 1 [Source:HGNC Symbol;Acc:29245]	LHFPL1	ENSG00000243978	RGAG1	Loss	1	4	1	MORC4
X	q23	106258262	111858782	109917083	110039286	protein_coding	229	229	chordin-like 1 [Source:HGNC Symbol;Acc:29861]	LHFPL1	ENSG00000101938	CHRDL1	Loss	1	4	-1	MORC4
X	q23	106258262	111858782	110187512	110470589	protein_coding	229	229	p21 protein (Cdc42/Rac)-activated kinase 3 [Source:HGNC Symbol;Acc:8592]	LHFPL1	ENSG00000077264	PAK3	Loss	1	4	1	MORC4
X	q23	106258262	111858782	110488330	110513751	protein_coding	229	229	calpain 6 [Source:HGNC Symbol;Acc:1483]	LHFPL1	ENSG00000077274	CAPN6	Loss	1	4	-1	MORC4
X	q23	106258262	111858782	110537006	110655603	protein_coding	229	229	doublecortin [Source:HGNC Symbol;Acc:2714]	LHFPL1	ENSG00000077279	DCX	Loss	1	4	-1	MORC4
X	q23	106258262	111858782	110754889	110765627	lincRNA	229	229	long intergenic non-protein coding RNA 890 [Source:HGNC Symbol;Acc:48576]	LHFPL1	ENSG00000260802	LINC00890	Loss	1	4	1	MORC4
X	q23	106258262	111858782	110909042	111003877	protein_coding	229	229	ALG13, UDP-N-acetylglucosaminyltransferase subunit [Source:HGNC Symbol;Acc:30881]	LHFPL1	ENSG00000101901	ALG13	Loss	1	4	1	MORC4
X	q23	106258262	111858782	111017542	111326004	protein_coding	229	229	transient receptor potential cation channel, subfamily C, member 5 [Source:HGNC Symbol;Acc:12337]	LHFPL1	ENSG00000072315	TRPC5	Loss	1	4	-1	MORC4
X	q23	106258262	111858782	111502720	111502802	miRNA	229	229	.	LHFPL1	ENSG00000265858	AL031176.1	Loss	1	4	-1	MORC4
X	q23	106258262	111858782	111697726	111700473	protein_coding	229	229	zinc finger, CCHC domain containing 16 [Source:HGNC Symbol;Acc:25214]	LHFPL1	ENSG00000187823	ZCCHC16	Loss	1	4	1	MORC4
7	q36.2	152988232	153586831	153097004	153111048	lincRNA	227	227	.	PAXIP1	ENSG00000234722	AC073236.3	Loss	18	29	-1	ACTR3B
7	q36.2	152988232	153586831	153584181	154685995	protein_coding	227	227	dipeptidyl-peptidase 6 [Source:HGNC Symbol;Acc:3010]	PAXIP1	ENSG00000130226	DPP6	Loss	18	29	1	ACTR3B
6	q26	162832336	162853242	161768451	163148803	protein_coding	545	172	parkin RBR E3 ubiquitin protein ligase [Source:HGNC Symbol;Acc:8607]	PACRG	ENSG00000185345	PARK2	Loss	9	8	-1	AGPAT4
13	q14.13	47055837	47350124	47029269	47060641	lincRNA	169	169	.	HTR2A	ENSG00000231817	RP11-189B4.6	Loss	1	4	-1	KIAA0226L
13	q14.13	47055837	47350124	47127302	47327175	protein_coding	169	169	leucine-rich repeats and calponin homology (CH) domain containing 1 [Source:HGNC Symbol;Acc:20309]	HTR2A	ENSG00000136141	LRCH1	Loss	1	4	1	KIAA0226L
13	q14.2	47055837	47350124	47345390	47371367	protein_coding	169	169	esterase D [Source:HGNC Symbol;Acc:3465]	HTR2A	ENSG00000139684	ESD	Loss	1	4	-1	KIAA0226L
13	q14.12	45419382	45706065	45513383	45563618	protein_coding	169	169	nuclear fragile X mental retardation protein interacting protein 1 [Source:HGNC Symbol;Acc:8057]	KCTD4	ENSG00000083635	NUFIP1	Loss	0	3	-1	TSC22D1
13	q14.12	45419382	45706065	45556211	45657260	lincRNA	169	169	.	KCTD4	ENSG00000223732	RP11-321C24.1	Loss	0	3	-1	TSC22D1
13	q14.12	45419382	45706065	45563686	45607746	protein_coding	169	169	GPALPP motifs containing 1 [Source:HGNC Symbol;Acc:20298]	KCTD4	ENSG00000133114	GPALPP1	Loss	0	3	1	TSC22D1
13	q14.12	45419382	45706065	45694649	45858237	protein_coding	169	169	general transcription factor IIF, polypeptide 2, 30kDa [Source:HGNC Symbol;Acc:4653]	KCTD4	ENSG00000188342	GTF2F2	Loss	0	3	1	TSC22D1
13	q14.12	45419382	45706065	45697227	45697549	misc_RNA	169	169	7SK RNA [Source:RFAM;Acc:RF00100]	KCTD4	ENSG00000271818	7SK	Loss	0	3	1	TSC22D1
13	q14.13	46258589	46943190	46276445	46288694	protein_coding	169	169	spermatid associated [Source:HGNC Symbol;Acc:30720]	LRCH1	ENSG00000174015	SPERT	Loss	3	5	1	FAM194B
13	q14.13	46258589	46943190	46354404	46425871	protein_coding	169	169	siah E3 ubiquitin protein ligase family member 3 [Source:HGNC Symbol;Acc:30553]	LRCH1	ENSG00000215475	SIAH3	Loss	3	5	-1	FAM194B
13	q14.13	46258589	46943190	46528599	46626894	protein_coding	169	169	zinc finger CCCH-type containing 13 [Source:HGNC Symbol;Acc:20368]	LRCH1	ENSG00000123200	ZC3H13	Loss	3	5	-1	FAM194B
13	q14.13	46258589	46943190	46627320	46679211	protein_coding	169	169	carboxypeptidase B2 (plasma) [Source:HGNC Symbol;Acc:2300]	LRCH1	ENSG00000080618	CPB2	Loss	3	5	-1	FAM194B
13	q14.13	46258589	46943190	46700054	46786006	protein_coding	169	169	lymphocyte cytosolic protein 1 (L-plastin) [Source:HGNC Symbol;Acc:6528]	LRCH1	ENSG00000136167	LCP1	Loss	3	5	-1	FAM194B
13	q14.13	46258589	46943190	46786082	46851501	protein_coding	169	169	leucine rich repeat containing 63 [Source:HGNC Symbol;Acc:34296]	LRCH1	ENSG00000173988	LRRC63	Loss	3	5	1	FAM194B
13	q14.13	46258589	46943190	46809804	46809908	snoRNA	169	169	Small nucleolar RNA U13 [Source:RFAM;Acc:RF01210]	LRCH1	ENSG00000238483	snoU13	Loss	3	5	-1	FAM194B
13	q14.13	46258589	46943190	46870579	46871979	lincRNA	169	169	long intergenic non-protein coding RNA 563 [Source:HGNC Symbol;Acc:43707]	LRCH1	ENSG00000261097	LINC00563	Loss	3	5	-1	FAM194B
13	q14.13	46258589	46943190	46916138	47012325	protein_coding	169	169	KIAA0226-like [Source:HGNC Symbol;Acc:20420]	LRCH1	ENSG00000102445	KIAA0226L	Loss	3	5	-1	FAM194B
17	q24.3	70296142	70360728	70319263	70636611	lincRNA	621	145	long intergenic non-protein coding RNA 511 [Source:HGNC Symbol;Acc:43564]	SLC39A11	ENSG00000227036	LINC00511	Loss	5	6	-1	SOX9
17	q24.3	70296142	70360728	70339080	70351277	lincRNA	621	145	.	SLC39A11	ENSG00000264026	RP11-1124B17.1	Loss	5	6	1	SOX9
17	q24.3	70425875	70475574	70319263	70636611	lincRNA	621	145	long intergenic non-protein coding RNA 511 [Source:HGNC Symbol;Acc:43564]	SLC39A11	ENSG00000227036	LINC00511	Loss	8	7	-1	SOX9
16	q23.1	78949613	78970051	78133309	79246564	protein_coding	426	133	WW domain containing oxidoreductase [Source:HGNC Symbol;Acc:12799]	PIH1	ENSG00000186153	WWOX	Loss	5	6	1	CLEC3A
19	q13.33	49076461	49183705	49055331	49102682	protein_coding	416	91	sulfotransferase family, cytosolic, 2B, member 1 [Source:HGNC Symbol;Acc:11459]	FUT2	ENSG00000088002	SULT2B1	Loss	8	7	1	LMTK3
19	q13.33	49076461	49183705	49104066	49118111	protein_coding	416	91	family with sequence similarity 83, member E [Source:HGNC Symbol;Acc:25972]	FUT2	ENSG00000105523	FAM83E	Loss	8	7	-1	LMTK3
19	q13.33	49076461	49183705	49109999	49110970	protein_coding	416	91	sperm acrosome associated 4 [Source:HGNC Symbol;Acc:16441]	FUT2	ENSG00000177202	SPACA4	Loss	8	7	1	LMTK3
19	q13.33	49076461	49183705	49118584	49122793	protein_coding	416	91	ribosomal protein L18 [Source:HGNC Symbol;Acc:10310]	FUT2	ENSG00000063177	RPL18	Loss	8	7	-1	LMTK3
19	q13.33	49076461	49183705	49122547	49133974	protein_coding	416	91	sphingosine kinase 2 [Source:HGNC Symbol;Acc:18859]	FUT2	ENSG00000063176	SPHK2	Loss	8	7	1	LMTK3
19	q13.33	49076461	49183705	49133286	49140695	protein_coding	416	91	D site of albumin promoter (albumin D-box) binding protein [Source:HGNC Symbol;Acc:2697]	FUT2	ENSG00000105516	DBP	Loss	8	7	-1	LMTK3
19	q13.33	49076461	49183705	49141198	49149569	protein_coding	416	91	carbonic anhydrase XI [Source:HGNC Symbol;Acc:1370]	FUT2	ENSG00000063180	CA11	Loss	8	7	-1	LMTK3
19	q13.33	49076461	49183705	49164663	49176338	protein_coding	416	91	netrin 5 [Source:HGNC Symbol;Acc:25208]	FUT2	ENSG00000142233	NTN5	Loss	8	7	-1	LMTK3
8	q24.3	144595042	144650510	144519824	144623623	protein_coding	317	88	zinc finger CCCH-type containing 3 [Source:HGNC Symbol;Acc:28972]	NAPRT1	ENSG00000014164	ZC3H3	Loss	14	14	-1	MAFA
8	q24.3	144595042	144650510	144635376	144645232	protein_coding	317	88	gasdermin D [Source:HGNC Symbol;Acc:25697]	NAPRT1	ENSG00000104518	GSDMD	Loss	14	14	1	MAFA
8	q24.3	144595042	144650510	144648356	144655141	protein_coding	317	88	maestro heat-like repeat family member 6 [Source:HGNC Symbol;Acc:27814]	NAPRT1	ENSG00000204839	MROH6	Loss	14	14	-1	MAFA
2	p21	43417083	43448479	43393799	43823185	protein_coding	459	81	thyroid adenoma associated [Source:HGNC Symbol;Acc:19217]	ZFP36L2	ENSG00000115970	THADA	Loss	12	11	-1	HAAO
18	p11.31	3192671	3359237	3066804	3220106	protein_coding	888	73	myomesin 1 [Source:HGNC Symbol;Acc:7613]	TGIF1	ENSG00000101605	MYOM1	Loss	3	5	-1	LPIN2
18	p11.31	3192671	3359237	3246398	3247084	lincRNA	888	73	.	TGIF1	ENSG00000272688	RP13-270P17.3	Loss	3	5	-1	LPIN2
18	p11.31	3192671	3359237	3247478	3256234	protein_coding	888	73	myosin, light chain 12A, regulatory, non-sarcomeric [Source:HGNC Symbol;Acc:16701]	TGIF1	ENSG00000101608	MYL12A	Loss	3	5	1	LPIN2
18	p11.31	3192671	3359237	3261906	3278282	protein_coding	888	73	myosin, light chain 12B, regulatory [Source:HGNC Symbol;Acc:29827]	TGIF1	ENSG00000118680	MYL12B	Loss	3	5	1	LPIN2
18	p11.31	3192671	3359237	3284142	3327290	lincRNA	888	73	.	TGIF1	ENSG00000266578	RP11-838N2.5	Loss	3	5	1	LPIN2
18	p11.31	3192671	3359237	3347773	3350557	lincRNA	888	73	.	TGIF1	ENSG00000259256	RP11-838N2.3	Loss	3	5	-1	LPIN2
4	p16.3	1718116	1797358	1717678	1723085	protein_coding	551	72	transmembrane protein 129 [Source:HGNC Symbol;Acc:25137]	LETM1	ENSG00000168936	TMEM129	Loss	15	18	-1	SLBP
4	p16.3	1718116	1797358	1723226	1746898	protein_coding	551	72	transforming, acidic coiled-coil containing protein 3 [Source:HGNC Symbol;Acc:11524]	LETM1	ENSG00000013810	TACC3	Loss	15	18	1	SLBP
4	p16.3	1718116	1797358	1795033	1810599	protein_coding	551	72	fibroblast growth factor receptor 3 [Source:HGNC Symbol;Acc:3690]	LETM1	ENSG00000068078	FGFR3	Loss	15	18	1	SLBP
1	q42.2	233292257	233561654	233119180	233431459	protein_coding	428	69	pecanex-like 2 (Drosophila) [Source:HGNC Symbol;Acc:8736]	KCNK1	ENSG00000135749	PCNXL2	Loss	1	4	-1	NTPCR
1	q42.2	233292257	233561654	233463513	233520894	protein_coding	428	69	Mitogen-activated protein kinase kinase kinase MLK4 [Source:UniProtKB/Swiss-Prot;Acc:Q5TCX8]	KCNK1	ENSG00000143674	MLK4	Loss	1	4	1	NTPCR
9	.	1117444	1501977	-1	-1	.	440	64	.	SMARCA2	.	-1	Loss	8	7	.	DMRT2
3	p26.1	4805142	4983263	4535031	4889524	protein_coding	517	54	inositol 1,4,5-trisphosphate receptor, type 1 [Source:HGNC Symbol;Acc:6180]	BHLHE40	ENSG00000150995	ITPR1	Loss	0	3	1	SUMF1
3	p26.1	4805142	4983263	4855977	4928977	protein_coding	517	54	Uncharacterized protein [Source:UniProtKB/TrEMBL;Acc:C9JFK8]	BHLHE40	ENSG00000235978	AC018816.3	Loss	0	3	-1	SUMF1
3	p26.1	4805142	4983263	4920282	4920386	snoRNA	517	54	Small nucleolar RNA U13 [Source:RFAM;Acc:RF01210]	BHLHE40	ENSG00000239126	snoU13	Loss	0	3	-1	SUMF1
11	p15.4	3119709	3178235	3108345	3187969	protein_coding	425	49	oxysterol binding protein-like 5 [Source:HGNC Symbol;Acc:16392]	MRGPRG	ENSG00000021762	OSBPL5	Loss	11	9	-1	CARS
1	p31.1	74445055	74734582	74491698	74663871	protein_coding	536	45	leucine-rich repeats and IQ motif containing 3 [Source:HGNC Symbol;Acc:28318]	LRRC53	ENSG00000162620	LRRIQ3	Loss	0	3	-1	NEGR1
1	p31.1	74445055	74734582	74663895	74699770	protein_coding	536	45	fucose-1-phosphate guanylyltransferase [Source:HGNC Symbol;Acc:3825]	LRRC53	ENSG00000254685	FPGT	Loss	0	3	1	NEGR1
1	p31.1	74445055	74734582	74663918	75009666	protein_coding	536	45	FPGT-TNNI3K readthrough [Source:HGNC Symbol;Acc:42952]	LRRC53	ENSG00000259030	FPGT-TNNI3K	Loss	0	3	1	NEGR1
1	p31.1	74445055	74734582	74663946	75010112	protein_coding	536	45	TNNI3 interacting kinase [Source:HGNC Symbol;Acc:19661]	LRRC53	ENSG00000116783	TNNI3K	Loss	0	3	1	NEGR1
4	q22.1	91842917	91871040	91048685	92523064	protein_coding	597	45	coiled-coil serine-rich protein 1 [Source:HGNC Symbol;Acc:29349]	GRID2	ENSG00000184305	CCSER1	Loss	1	4	1	MMRN1
6	q21	112487900	112734741	112429962	112576141	protein_coding	488	45	laminin, alpha 4 [Source:HGNC Symbol;Acc:6484]	MARCKS	ENSG00000112769	LAMA4	Loss	1	4	-1	FAM229B
6	q21	112487900	112734741	112538840	112540771	lincRNA	488	45	.	MARCKS	ENSG00000270661	RP1-142L7.9	Loss	1	4	-1	FAM229B
6	q21	112487900	112734741	112555365	112555959	lincRNA	488	45	.	MARCKS	ENSG00000271208	RP1-142L7.8	Loss	1	4	-1	FAM229B
6	q21	112487900	112734741	112668531	112672498	protein_coding	488	45	ret finger protein-like 4B [Source:HGNC Symbol;Acc:33264]	MARCKS	ENSG00000251258	RFPL4B	Loss	1	4	1	FAM229B
6	q21	112487900	112734741	112683049	112683141	miRNA	488	45	.	MARCKS	ENSG00000266485	AL365214.1	Loss	1	4	-1	FAM229B
6	q21	112781952	113870042	112797739	112802838	lincRNA	488	45	.	MARCKS	ENSG00000232299	RP1-105O18.1	Loss	1	4	-1	RFPL4B
6	q21	112781952	113870042	112797927	112798029	snoRNA	488	45	Small nucleolar RNA U13 [Source:RFAM;Acc:RF01210]	MARCKS	ENSG00000239095	snoU13	Loss	1	4	1	RFPL4B
6	q21	112781952	113870042	112853383	112853487	miRNA	488	45	.	MARCKS	ENSG00000252215	AL357514.1	Loss	1	4	1	RFPL4B
6	q21	112781952	113870042	113678204	113689146	lincRNA	488	45	.	MARCKS	ENSG00000223811	RP11-437J19.1	Loss	1	4	-1	RFPL4B
6	q21	112781952	113870042	113749741	113754623	lincRNA	488	45	.	MARCKS	ENSG00000232316	RP1-124C6.1	Loss	1	4	-1	RFPL4B
6	q21	112781952	113870042	113836188	113836285	miRNA	488	45	.	MARCKS	ENSG00000222677	AL513123.1	Loss	1	4	1	RFPL4B
6	q21	112781952	113870042	113852319	113864995	lincRNA	488	45	.	MARCKS	ENSG00000236347	RP11-346D19.1	Loss	1	4	1	RFPL4B
6	q21	111924410	112338958	111877656	111927481	protein_coding	488	45	TRAF3 interacting protein 2 [Source:HGNC Symbol;Acc:1343]	WISP3	ENSG00000056972	TRAF3IP2	Loss	1	4	-1	REV3L
6	q21	111924410	112338958	111967529	111967630	snoRNA	488	45	Small nucleolar RNA U13 [Source:RFAM;Acc:RF01210]	WISP3	ENSG00000239015	snoU13	Loss	1	4	-1	REV3L
6	q21	111924410	112338958	111981534	112194655	protein_coding	488	45	FYN oncogene related to SRC, FGR, YES [Source:HGNC Symbol;Acc:4037]	WISP3	ENSG00000010810	FYN	Loss	1	4	-1	REV3L
6	q21	111924410	112338958	112221691	112223054	lincRNA	488	45	.	WISP3	ENSG00000227012	RP1-97J1.2	Loss	1	4	-1	REV3L
10	p15.2	3161236	3244269	3108524	3179904	protein_coding	439	43	phosphofructokinase, platelet [Source:HGNC Symbol;Acc:8878]	KLF6	ENSG00000067057	PFKP	Loss	16	20	1	ADARB2
10	p15.2	3161236	3244269	3179919	3215003	protein_coding	439	43	pitrilysin metallopeptidase 1 [Source:HGNC Symbol;Acc:17663]	KLF6	ENSG00000107959	PITRM1	Loss	16	20	-1	ADARB2
10	p15.3	944496	2584375	1017096	1034281	protein_coding	439	43	Uncharacterized protein [Source:UniProtKB/TrEMBL;Acc:E7EPV4]	PFKP	ENSG00000205740	AL359878.1	Loss	13	12	-1	DIP2C
10	p15.3	944496	2584375	1034337	1065876	protein_coding	439	43	GTP binding protein 4 [Source:HGNC Symbol;Acc:21535]	PFKP	ENSG00000107937	GTPBP4	Loss	13	12	1	DIP2C
10	p15.3	944496	2584375	1064846	1071799	protein_coding	439	43	isopentenyl-diphosphate delta isomerase 2 [Source:HGNC Symbol;Acc:23487]	PFKP	ENSG00000148377	IDI2	Loss	13	12	-1	DIP2C
10	p15.3	944496	2584375	1085847	1095110	protein_coding	439	43	isopentenyl-diphosphate delta isomerase 1 [Source:HGNC Symbol;Acc:5387]	PFKP	ENSG00000067064	IDI1	Loss	13	12	-1	DIP2C
10	p15.3	944496	2584375	1095477	1178237	protein_coding	439	43	WD repeat domain 37 [Source:HGNC Symbol;Acc:31406]	PFKP	ENSG00000047056	WDR37	Loss	13	12	1	DIP2C
10	p15.3	944496	2584375	1205707	1210612	lincRNA	439	43	long intergenic non-protein coding RNA 200 [Source:HGNC Symbol;Acc:30974]	PFKP	ENSG00000229205	LINC00200	Loss	13	12	1	DIP2C
10	p15.3	944496	2584375	1228072	1779670	protein_coding	439	43	adenosine deaminase, RNA-specific, B2 (non-functional) [Source:HGNC Symbol;Acc:227]	PFKP	ENSG00000185736	ADARB2	Loss	13	12	-1	DIP2C
10	p15.3	944496	2584375	1403195	1403832	sense_intronic	439	43	.	PFKP	ENSG00000233052	RP11-398B16.2	Loss	13	12	-1	DIP2C
10	p15.3	944496	2584375	2047666	2056542	lincRNA	439	43	long intergenic non-protein coding RNA 700 [Source:HGNC Symbol;Acc:27422]	PFKP	ENSG00000234962	LINC00700	Loss	13	12	-1	DIP2C
10	p15.3	944496	2584375	2114038	2123291	lincRNA	439	43	.	PFKP	ENSG00000226694	RP11-69C17.2	Loss	13	12	1	DIP2C
10	p15.3	944496	2584375	2208525	2211654	lincRNA	439	43	.	PFKP	ENSG00000227912	RP11-69C17.3	Loss	13	12	1	DIP2C
10	p15.3	944496	2584375	2211333	2231668	lincRNA	439	43	.	PFKP	ENSG00000231326	RP11-69C17.4	Loss	13	12	-1	DIP2C
10	p15.3	944496	2584375	2347276	2357269	lincRNA	439	43	long intergenic non-protein coding RNA 701 [Source:HGNC Symbol;Acc:44674]	PFKP	ENSG00000234556	LINC00701	Loss	13	12	-1	DIP2C
10	p15.3	944496	2584375	2488446	2489546	lincRNA	439	43	.	PFKP	ENSG00000234170	RP11-446F3.2	Loss	13	12	-1	DIP2C
10	p15.3	944496	2584375	2495328	2495418	miRNA	439	43	.	PFKP	ENSG00000264261	AC024908.1	Loss	13	12	-1	DIP2C
10	p15.3	944496	2584375	2541912	2542762	lincRNA	439	43	.	PFKP	ENSG00000237500	RP11-526P5.1	Loss	13	12	1	DIP2C
10	p15.3	944496	2584375	2543974	2609431	lincRNA	439	43	.	PFKP	ENSG00000235281	RP11-526P5.2	Loss	13	12	1	DIP2C
10	p15.3	944496	2584375	855483	977564	protein_coding	439	43	La ribonucleoprotein domain family, member 4B [Source:HGNC Symbol;Acc:28987]	PFKP	ENSG00000107929	LARP4B	Loss	13	12	-1	DIP2C
7	.	1324038	1381277	-1	-1	.	153	40	.	MICALL2	.	-1	Loss	14	14	.	UNCX
11	q13.1	64172031	64527751	64187862	64200142	lincRNA	485	36	.	SF1	ENSG00000231492	AP003774.5	Loss	9	8	1	RPS6KA4
11	q13.1	64172031	64527751	64216545	64219126	protein_coding	485	36	HCG1652096, isoform CRA_a; Uncharacterized protein; cDNA FLJ37045 fis, clone BRACE2012185 [Source:UniProtKB/TrEMBL;Acc:Q8N9J4]	SF1	ENSG00000181908	AP003774.4	Loss	9	8	1	RPS6KA4
11	q13.1	64172031	64527751	64268324	64272858	lincRNA	485	36	.	SF1	ENSG00000232500	AP005273.1	Loss	9	8	1	RPS6KA4
11	q13.1	64172031	64527751	64323097	64340347	protein_coding	485	36	solute carrier family 22 (organic anion/urate transporter), member 11 [Source:HGNC Symbol;Acc:18120]	SF1	ENSG00000168065	SLC22A11	Loss	9	8	1	RPS6KA4
11	q13.1	64172031	64527751	64358112	64369820	protein_coding	485	36	solute carrier family 22 (organic anion/urate transporter), member 12 [Source:HGNC Symbol;Acc:17989]	SF1	ENSG00000197891	SLC22A12	Loss	9	8	1	RPS6KA4
11	q13.1	64172031	64527751	64373645	64490660	protein_coding	485	36	neurexin 2 [Source:HGNC Symbol;Acc:8009]	SF1	ENSG00000110076	NRXN2	Loss	9	8	-1	RPS6KA4
11	q13.1	64172031	64527751	64494382	64512928	protein_coding	485	36	RAS guanyl releasing protein 2 (calcium and DAG-regulated) [Source:HGNC Symbol;Acc:9879]	SF1	ENSG00000068831	RASGRP2	Loss	9	8	-1	RPS6KA4
11	q13.1	64172031	64527751	64513860	64527769	protein_coding	485	36	phosphorylase, glycogen, muscle [Source:HGNC Symbol;Acc:9726]	SF1	ENSG00000068976	PYGM	Loss	9	8	-1	RPS6KA4
6	p25.3	1976885	2052811	1624040	2245926	protein_coding	560	36	GDP-mannose 4,6-dehydratase [Source:HGNC Symbol;Acc:4369]	C6orf195	ENSG00000112699	GMDS	Loss	1	4	-1	FOXC1
16	q24.3	88794403	88809480	88781750	88851619	protein_coding	414	33	piezo-type mechanosensitive ion channel component 1 [Source:HGNC Symbol;Acc:28993]	CDT1	ENSG00000103335	PIEZO1	Loss	17	25	-1	CTU2
20	p13	4622734	4781984	4666881	4682236	protein_coding	482	32	prion protein [Source:HGNC Symbol;Acc:9449]	SLC23A2	ENSG00000171867	PRNP	Loss	3	5	1	ADRA1D
20	p13	4622734	4781984	4702555	4709106	protein_coding	482	32	prion protein 2 (dublet) [Source:HGNC Symbol;Acc:15748]	SLC23A2	ENSG00000171864	PRND	Loss	3	5	1	ADRA1D
20	p13	4622734	4781984	4711927	4721314	protein_coding	482	32	prion protein (testis specific) [Source:HGNC Symbol;Acc:18046]	SLC23A2	ENSG00000180259	PRNT	Loss	3	5	-1	ADRA1D
20	p13	4622734	4781984	4760668	4804291	protein_coding	482	32	Ras association (RalGDS/AF-6) domain family member 2 [Source:HGNC Symbol;Acc:9883]	SLC23A2	ENSG00000101265	RASSF2	Loss	3	5	-1	ADRA1D
5	p15.33	1134914	1204868	1201709	1225232	protein_coding	360	32	solute carrier family 6 (neutral amino acid transporter), member 19 [Source:HGNC Symbol;Acc:27960]	SLC6A18	ENSG00000174358	SLC6A19	Loss	13	12	1	SLC12A7
13	q34	113303405	113570178	113301357	113338811	protein_coding	164	31	chromosome 13 open reading frame 35 [Source:HGNC Symbol;Acc:33793]	F7	ENSG00000197595	C13orf35	Loss	12	11	1	TUBGCP3
13	q34	113303405	113570178	113344642	113541482	protein_coding	164	31	ATPase, class VI, type 11A [Source:HGNC Symbol;Acc:13552]	F7	ENSG00000068650	ATP11A	Loss	12	11	1	TUBGCP3
13	q34	113303405	113570178	113372158	113372228	miRNA	164	31	.	F7	ENSG00000264726	AL162711.1	Loss	12	11	-1	TUBGCP3
13	q34	113303405	113570178	113548691	113754053	protein_coding	164	31	MCF.2 cell line derived transforming sequence-like [Source:HGNC Symbol;Acc:14576]	F7	ENSG00000126217	MCF2L	Loss	12	11	1	TUBGCP3
13	q34	113589520	113795796	113548691	113754053	protein_coding	164	31	MCF.2 cell line derived transforming sequence-like [Source:HGNC Symbol;Acc:14576]	PROZ	ENSG00000126217	MCF2L	Loss	15	18	1	ATP11A
13	q34	113589520	113795796	113619148	113620445	lincRNA	164	31	.	PROZ	ENSG00000267868	RP11-120K24.3	Loss	15	18	-1	ATP11A
13	q34	113589520	113795796	113663091	113663738	sense_intronic	164	31	.	PROZ	ENSG00000269356	RP11-120K24.4	Loss	15	18	1	ATP11A
13	q34	113589520	113795796	113663984	113664633	sense_intronic	164	31	.	PROZ	ENSG00000269376	RP11-120K24.5	Loss	15	18	1	ATP11A
13	q34	113589520	113795796	113755562	113756608	protein_coding	164	31	Uncharacterized protein [Source:UniProtKB/TrEMBL;Acc:M0R0V9]	PROZ	ENSG00000268130	AL137002.1	Loss	15	18	-1	ATP11A
13	q34	113589520	113795796	113760104	113774995	protein_coding	164	31	coagulation factor VII (serum prothrombin conversion accelerator) [Source:HGNC Symbol;Acc:3544]	PROZ	ENSG00000057593	F7	Loss	15	18	1	ATP11A
13	q34	113589520	113795796	113777127	113803843	protein_coding	164	31	coagulation factor X [Source:HGNC Symbol;Acc:3528]	PROZ	ENSG00000126218	F10	Loss	15	18	1	ATP11A
13	q34	114002383	114585454	113978504	114018446	protein_coding	164	31	growth hormone regulated TBC protein 1 [Source:HGNC Symbol;Acc:20310]	RASA3	ENSG00000139835	GRTP1	Loss	14	15	-1	LAMP1
13	q34	114002383	114585454	114076259	114107839	protein_coding	164	31	ADP-ribosylhydrolase like 1 [Source:HGNC Symbol;Acc:21303]	RASA3	ENSG00000153531	ADPRHL1	Loss	14	15	-1	LAMP1
13	q34	114002383	114585454	114110133	114145267	protein_coding	164	31	DCN1, defective in cullin neddylation 1, domain containing 2 [Source:HGNC Symbol;Acc:20328]	RASA3	ENSG00000150401	DCUN1D2	Loss	14	15	-1	LAMP1
13	q34	114002383	114585454	114145309	114204542	protein_coding	164	31	transmembrane and coiled-coil domains 3 [Source:HGNC Symbol;Acc:20329]	RASA3	ENSG00000150403	TMCO3	Loss	14	15	1	LAMP1
13	q34	114002383	114585454	114239012	114295785	protein_coding	164	31	transcription factor Dp-1 [Source:HGNC Symbol;Acc:11749]	RASA3	ENSG00000198176	TFDP1	Loss	14	15	1	LAMP1
13	q34	114002383	114585454	114303118	114312501	protein_coding	164	31	ATPase, H+/K+ exchanging, beta polypeptide [Source:HGNC Symbol;Acc:820]	RASA3	ENSG00000186009	ATP4B	Loss	14	15	-1	LAMP1
13	q34	114002383	114585454	114321469	114440708	protein_coding	164	31	G protein-coupled receptor kinase 1 [Source:HGNC Symbol;Acc:10013]	RASA3	ENSG00000185974	GRK1	Loss	14	15	1	LAMP1
13	q34	114002383	114585454	114462215	114514926	protein_coding	164	31	transmembrane protein 255B [Source:HGNC Symbol;Acc:28297]	RASA3	ENSG00000184497	TMEM255B	Loss	14	15	1	LAMP1
13	q34	114002383	114585454	114523521	114567046	protein_coding	164	31	growth arrest-specific 6 [Source:HGNC Symbol;Acc:4168]	RASA3	ENSG00000183087	GAS6	Loss	14	15	-1	LAMP1
13	q34	114002383	114585454	114580580	114582349	lincRNA	164	31	.	RASA3	ENSG00000237699	RP11-199F6.4	Loss	14	15	1	LAMP1
13	q34	114002383	114585454	114581672	114586624	lincRNA	164	31	long intergenic non-protein coding RNA 454 [Source:HGNC Symbol;Acc:42802]	RASA3	ENSG00000226921	LINC00454	Loss	14	15	-1	LAMP1
13	q32.3	100692439	101212300	100741268	101182686	protein_coding	164	31	propionyl CoA carboxylase, alpha polypeptide [Source:HGNC Symbol;Acc:8653]	TMTC4	ENSG00000175198	PCCA	Loss	11	9	1	ZIC2
13	q32.3	100692439	101212300	101183809	101241782	protein_coding	164	31	gamma-glutamylamine cyclotransferase [Source:HGNC Symbol;Acc:25100]	TMTC4	ENSG00000134864	GGACT	Loss	11	9	-1	ZIC2
13	q32.3	100692439	101212300	101187994	101232371	sense_intronic	164	31	.	TMTC4	ENSG00000224356	RP11-151A6.4	Loss	11	9	-1	ZIC2
18	q21.1	47888816	47967858	47901364	47920543	protein_coding	1046	29	spindle and kinetochore associated complex subunit 1 [Source:HGNC Symbol;Acc:28109]	MAPK4	ENSG00000154839	SKA1	Loss	1	4	1	CXXC1
18	q21.1	47888816	47967858	47927310	47927418	miRNA	1046	29	.	MAPK4	ENSG00000221529	AC105227.1	Loss	1	4	-1	CXXC1
2	q22.3	147764123	148964451	148081538	148081643	snoRNA	430	29	Small nucleolar RNA U13 [Source:RFAM;Acc:RF01210]	EPC2	ENSG00000238860	snoU13	Loss	8	7	1	ZEB2
2	q22.3	147764123	148964451	148224197	148224282	miRNA	430	29	.	EPC2	ENSG00000221289	AC013406.1	Loss	8	7	-1	ZEB2
2	q22.3	147764123	148964451	148229700	148229811	misc_RNA	430	29	Y RNA [Source:RFAM;Acc:RF00019]	EPC2	ENSG00000207161	Y_RNA	Loss	8	7	-1	ZEB2
2	q22.3	147764123	148964451	148602085	148688393	protein_coding	430	29	activin A receptor, type IIA [Source:HGNC Symbol;Acc:173]	EPC2	ENSG00000121989	ACVR2A	Loss	8	7	1	ZEB2
2	q23.1	147764123	148964451	148687967	148779147	protein_coding	430	29	origin recognition complex, subunit 4 [Source:HGNC Symbol;Acc:8490]	EPC2	ENSG00000115947	ORC4	Loss	8	7	-1	ZEB2
2	q22.3	147764123	148964451	148698548	148698640	miRNA	430	29	.	EPC2	ENSG00000265049	AC009480.1	Loss	8	7	-1	ZEB2
2	q23.1	147764123	148964451	148778579	149275805	protein_coding	430	29	methyl-CpG binding domain protein 5 [Source:HGNC Symbol;Acc:20444]	EPC2	ENSG00000204406	MBD5	Loss	8	7	1	ZEB2
14	q11.2	23291924	23350478	23242430	23299029	protein_coding	614	28	solute carrier family 7 (amino acid transporter light chain, y+L system), member 7 [Source:HGNC Symbol;Acc:11065]	REM2	ENSG00000155465	SLC7A7	Loss	5	6	-1	OXA1L
14	q11.2	23291924	23350478	23299087	23304246	protein_coding	614	28	mitochondrial ribosomal protein L52 [Source:HGNC Symbol;Acc:16655]	REM2	ENSG00000172590	MRPL52	Loss	5	6	1	OXA1L
14	q11.2	23291924	23350478	23305765	23318236	protein_coding	614	28	matrix metallopeptidase 14 (membrane-inserted) [Source:HGNC Symbol;Acc:7160]	REM2	ENSG00000157227	MMP14	Loss	5	6	1	OXA1L
14	q11.2	23291924	23350478	23321824	23321937	misc_RNA	614	28	Y RNA [Source:RFAM;Acc:RF00019]	REM2	ENSG00000212335	Y_RNA	Loss	5	6	-1	OXA1L
14	q11.2	23291924	23350478	23337026	23337126	misc_RNA	614	28	Y RNA [Source:RFAM;Acc:RF00019]	REM2	ENSG00000199716	Y_RNA	Loss	5	6	1	OXA1L
14	q11.2	23291924	23350478	23340821	23350789	protein_coding	614	28	low density lipoprotein receptor-related protein 10 [Source:HGNC Symbol;Acc:14553]	REM2	ENSG00000197324	LRP10	Loss	5	6	1	OXA1L
7	q11.23	74132014	75210764	74071993	74175026	protein_coding	197	28	general transcription factor IIi [Source:HGNC Symbol;Acc:4659]	CCL26	ENSG00000077809	GTF2I	Loss	8	7	1	GTF2IRD1
7	q11.23	74132014	75210764	74103272	74143339	processed_transcript	197	28	.	CCL26	ENSG00000232729	AC083884.8	Loss	8	7	-1	GTF2IRD1
7	q11.23	74132014	75210764	74188308	74203659	protein_coding	197	28	neutrophil cytosolic factor 1 [Source:HGNC Symbol;Acc:7660]	CCL26	ENSG00000158517	NCF1	Loss	8	7	1	GTF2IRD1
7	q11.23	74132014	75210764	74210482	74267847	protein_coding	197	28	GTF2I repeat domain containing 2 [Source:HGNC Symbol;Acc:30775]	CCL26	ENSG00000196275	GTF2IRD2	Loss	8	7	-1	GTF2IRD1
7	q11.23	74132014	75210764	74311935	74312037	misc_RNA	197	28	Y RNA [Source:RFAM;Acc:RF00019]	CCL26	ENSG00000239069	Y_RNA	Loss	8	7	1	GTF2IRD1
7	q11.23	74132014	75210764	74379082	74438803	protein_coding	197	28	GATS protein-like 1 [Source:HGNC Symbol;Acc:37072]	CCL26	ENSG00000183086	GATSL1	Loss	8	7	1	GTF2IRD1
7	q11.23	74132014	75210764	74441225	74490064	protein_coding	197	28	Williams-Beuren syndrome chromosome region 16 [Source:HGNC Symbol;Acc:14948]	CCL26	ENSG00000174374	WBSCR16	Loss	8	7	-1	GTF2IRD1
7	q11.23	74132014	75210764	74508363	74565623	protein_coding	197	28	GTF2I repeat domain containing 2B [Source:HGNC Symbol;Acc:33125]	CCL26	ENSG00000174428	GTF2IRD2B	Loss	8	7	1	GTF2IRD1
7	q11.23	74132014	75210764	74712846	74712948	misc_RNA	197	28	Y RNA [Source:RFAM;Acc:RF00019]	CCL26	ENSG00000202021	Y_RNA	Loss	8	7	-1	GTF2IRD1
7	q11.23	74132014	75210764	74807498	74867509	protein_coding	197	28	GATS protein-like 2 [Source:HGNC Symbol;Acc:37073]	CCL26	ENSG00000198750	GATSL2	Loss	8	7	-1	GTF2IRD1
7	q11.23	74132014	75210764	74856620	74857439	sense_intronic	197	28	.	CCL26	ENSG00000249595	AC004878.7	Loss	8	7	-1	GTF2IRD1
7	q11.23	74132014	75210764	74927120	74927222	misc_RNA	197	28	Y RNA [Source:RFAM;Acc:RF00019]	CCL26	ENSG00000199641	Y_RNA	Loss	8	7	-1	GTF2IRD1
7	q11.23	74132014	75210764	74955145	74955247	misc_RNA	197	28	Y RNA [Source:RFAM;Acc:RF00019]	CCL26	ENSG00000202178	Y_RNA	Loss	8	7	-1	GTF2IRD1
7	q11.23	74132014	75210764	74983125	74983227	misc_RNA	197	28	Y RNA [Source:RFAM;Acc:RF00019]	CCL26	ENSG00000199870	Y_RNA	Loss	8	7	-1	GTF2IRD1
7	q11.23	74132014	75210764	74999907	75005425	protein_coding	197	28	Uncharacterized protein [Source:UniProtKB/TrEMBL;Acc:M0R184]	CCL26	ENSG00000268891	AC006014.1	Loss	8	7	-1	GTF2IRD1
7	q11.23	74132014	75210764	75010914	75011015	misc_RNA	197	28	Y RNA [Source:RFAM;Acc:RF00019]	CCL26	ENSG00000201138	Y_RNA	Loss	8	7	1	GTF2IRD1
7	q11.23	74132014	75210764	75024336	75040279	protein_coding	197	28	tripartite motif containing 73 [Source:HGNC Symbol;Acc:18162]	CCL26	ENSG00000178809	TRIM73	Loss	8	7	1	GTF2IRD1
7	q11.23	74132014	75210764	75046065	75115548	protein_coding	197	28	POM121 transmembrane nucleoporin C [Source:HGNC Symbol;Acc:34005]	CCL26	ENSG00000135213	POM121C	Loss	8	7	-1	GTF2IRD1
7	q11.23	74132014	75210764	75142348	75142450	misc_RNA	197	28	Y RNA [Source:RFAM;Acc:RF00019]	CCL26	ENSG00000200874	Y_RNA	Loss	8	7	-1	GTF2IRD1
7	q11.23	74132014	75210764	75162620	75368280	protein_coding	197	28	huntingtin interacting protein 1 [Source:HGNC Symbol;Acc:4913]	CCL26	ENSG00000127946	HIP1	Loss	8	7	-1	GTF2IRD1
10	q11.21	45427052	45512349	45406647	45432450	protein_coding	446	27	transmembrane protein 72 [Source:HGNC Symbol;Acc:31658]	OR13A1	ENSG00000187783	TMEM72	Loss	12	11	1	CXCL12
10	q11.21	45427052	45512349	45432955	45451173	lincRNA	446	27	.	OR13A1	ENSG00000223462	RP11-285G1.9	Loss	12	11	1	CXCL12
10	q11.21	45427052	45512349	45454364	45454906	sense_intronic	446	27	.	OR13A1	ENSG00000273363	RP11-285G1.14	Loss	12	11	-1	CXCL12
10	q11.21	45427052	45512349	45454854	45491339	protein_coding	446	27	Ras association (RalGDS/AF-6) domain family member 4 [Source:HGNC Symbol;Acc:20793]	OR13A1	ENSG00000107551	RASSF4	Loss	12	11	1	CXCL12
10	q11.21	45427052	45512349	45466428	45474258	protein_coding	446	27	chromosome 10 open reading frame 10 [Source:HGNC Symbol;Acc:23355]	OR13A1	ENSG00000165507	C10orf10	Loss	12	11	-1	CXCL12
10	q11.21	45427052	45512349	45493145	45496336	protein_coding	446	27	chromosome 10 open reading frame 25 [Source:HGNC Symbol;Acc:23509]	OR13A1	ENSG00000165511	C10orf25	Loss	12	11	-1	CXCL12
10	q11.21	45427052	45512349	45495922	45500774	protein_coding	446	27	zinc finger protein 22 [Source:HGNC Symbol;Acc:13012]	OR13A1	ENSG00000165512	ZNF22	Loss	12	11	1	CXCL12
21	q11.2	15316861	15397562	15357767	15357840	miRNA	540	27	.	LIPI	ENSG00000266838	AP001634.1	Loss	18	27	1	AL050303.1
3	q26.31	174963362	174992648	174156362	175523428	protein_coding	407	26	N-acetylated alpha-linked acidic dipeptidase-like 2 [Source:HGNC Symbol;Acc:23219]	TBL1XR1	ENSG00000177694	NAALADL2	Loss	3	5	1	NLGN1
5	q35.1	169129284	169441749	169064250	169510386	protein_coding	700	25	dedicator of cytokinesis 2 [Source:HGNC Symbol;Acc:2988]	FOXI1	ENSG00000134516	DOCK2	Loss	1	4	1	SPDL1
5	q35.1	169129284	169441749	169291267	169407744	protein_coding	700	25	family with sequence similarity 196, member B [Source:HGNC Symbol;Acc:37271]	FOXI1	ENSG00000204767	FAM196B	Loss	1	4	-1	SPDL1
22	q11.21	18915963	18972450	18900293	18924066	protein_coding	627	24	proline dehydrogenase (oxidase) 1 [Source:HGNC Symbol;Acc:9453]	DGCR2	ENSG00000100033	PRODH	Loss	18	31	-1	DGCR6
10	q23.31	91056264	91352966	90973325	91174314	protein_coding	580	22	lipase A, lysosomal acid, cholesterol esterase [Source:HGNC Symbol;Acc:6617]	KIF20B	ENSG00000107798	LIPA	Loss	8	7	-1	CH25H
10	q23.31	91056264	91352966	91061711	91069033	protein_coding	580	22	interferon-induced protein with tetratricopeptide repeats 2 [Source:HGNC Symbol;Acc:5409]	KIF20B	ENSG00000119922	IFIT2	Loss	8	7	1	CH25H
10	q23.31	91056264	91352966	91087650	91100728	protein_coding	580	22	interferon-induced protein with tetratricopeptide repeats 3 [Source:HGNC Symbol;Acc:5411]	KIF20B	ENSG00000119917	IFIT3	Loss	8	7	1	CH25H
10	q23.31	91056264	91352966	91137812	91144962	protein_coding	580	22	interferon-induced protein with tetratricopeptide repeats 1B [Source:HGNC Symbol;Acc:23442]	KIF20B	ENSG00000204010	IFIT1B	Loss	8	7	1	CH25H
10	q23.31	91056264	91352966	91152302	91163745	protein_coding	580	22	interferon-induced protein with tetratricopeptide repeats 1 [Source:HGNC Symbol;Acc:5407]	KIF20B	ENSG00000185745	IFIT1	Loss	8	7	1	CH25H
10	q23.31	91056264	91352966	91174342	91180758	protein_coding	580	22	interferon-induced protein with tetratricopeptide repeats 5 [Source:HGNC Symbol;Acc:13328]	KIF20B	ENSG00000152778	IFIT5	Loss	8	7	1	CH25H
10	q23.31	91056264	91352966	91190050	91316398	protein_coding	580	22	solute carrier family 16, member 12 [Source:HGNC Symbol;Acc:23094]	KIF20B	ENSG00000152779	SLC16A12	Loss	8	7	-1	CH25H
10	q23.31	91056264	91352966	91342744	91405215	protein_coding	580	22	pantothenate kinase 1 [Source:HGNC Symbol;Acc:8598]	KIF20B	ENSG00000152782	PANK1	Loss	8	7	-1	CH25H
10	q23.31	91056264	91352966	91352499	91352586	miRNA	580	22	microRNA 107 [Source:HGNC Symbol;Acc:31496]	KIF20B	ENSG00000198997	MIR107	Loss	8	7	-1	CH25H
3	q25.1	151441983	151943277	151451703	151479127	protein_coding	402	22	arylacetamide deacetylase-like 2 [Source:HGNC Symbol;Acc:24427]	MBNL1	ENSG00000197953	AADACL2	Loss	0	3	1	IGSF10
3	q25.1	151441983	151943277	151515271	151526037	lincRNA	402	22	.	MBNL1	ENSG00000250271	RP11-64D22.5	Loss	0	3	1	IGSF10
3	q25.1	151441983	151943277	151531824	151546276	protein_coding	402	22	arylacetamide deacetylase [Source:HGNC Symbol;Acc:17]	MBNL1	ENSG00000114771	AADAC	Loss	0	3	1	IGSF10
3	q25.1	151441983	151943277	151591430	151602405	protein_coding	402	22	succinate receptor 1 [Source:HGNC Symbol;Acc:4542]	MBNL1	ENSG00000198829	SUCNR1	Loss	0	3	1	IGSF10
3	q25.1	151441983	151943277	151835961	151869513	lincRNA	402	22	.	MBNL1	ENSG00000239941	RP11-246A10.1	Loss	0	3	-1	IGSF10
12	q22	95484080	96281172	95470524	95611258	protein_coding	493	21	FYVE, RhoGEF and PH domain containing 6 [Source:HGNC Symbol;Acc:21740]	AMDHD1	ENSG00000180263	FGD6	Loss	5	6	-1	NR2C1
12	q22	95484080	96281172	95611521	95696566	protein_coding	493	21	vezatin, adherens junctions transmembrane protein [Source:HGNC Symbol;Acc:18258]	AMDHD1	ENSG00000028203	VEZT	Loss	5	6	1	NR2C1
12	q22	95484080	96281172	95669545	95669648	misc_RNA	493	21	Y RNA [Source:RFAM;Acc:RF00019]	AMDHD1	ENSG00000202470	Y_RNA	Loss	5	6	1	NR2C1
12	q22	95484080	96281172	95702195	95702289	miRNA	493	21	microRNA 331 [Source:HGNC Symbol;Acc:31772]	AMDHD1	ENSG00000199172	MIR331	Loss	5	6	1	NR2C1
12	q22	95484080	96281172	95703698	95703760	miRNA	493	21	microRNA 3685 [Source:HGNC Symbol;Acc:38886]	AMDHD1	ENSG00000265917	MIR3685	Loss	5	6	1	NR2C1
12	q22	95484080	96281172	95770983	95774672	protein_coding	493	21	Uncharacterized protein [Source:UniProtKB/TrEMBL;Acc:H0YIJ3]	AMDHD1	ENSG00000258247	RP11-167N24.6	Loss	5	6	-1	NR2C1
12	q22	95484080	96281172	95781665	95782334	lincRNA	493	21	.	AMDHD1	ENSG00000258313	RP11-167N24.5	Loss	5	6	-1	NR2C1
12	q22	95484080	96281172	95782374	95799280	lincRNA	493	21	.	AMDHD1	ENSG00000257583	RP11-167N24.4	Loss	5	6	-1	NR2C1
12	q22	95484080	96281172	95801710	95830604	processed_transcript	493	21	.	AMDHD1	ENSG00000257943	RP11-167N24.3	Loss	5	6	-1	NR2C1
12	q22	95484080	96281172	95867295	95909615	protein_coding	493	21	methionyl aminopeptidase 2 [Source:HGNC Symbol;Acc:16672]	AMDHD1	ENSG00000111142	METAP2	Loss	5	6	1	NR2C1
12	q22	95484080	96281172	95910335	95945266	protein_coding	493	21	ubiquitin specific peptidase 44 [Source:HGNC Symbol;Acc:20064]	AMDHD1	ENSG00000136014	USP44	Loss	5	6	-1	NR2C1
12	q22	95484080	96281172	96011464	96011562	misc_RNA	493	21	Y RNA [Source:RFAM;Acc:RF00019]	AMDHD1	ENSG00000212448	Y_RNA	Loss	5	6	1	NR2C1
12	q22	95484080	96281172	96051582	96184930	protein_coding	493	21	netrin 4 [Source:HGNC Symbol;Acc:13658]	AMDHD1	ENSG00000074527	NTN4	Loss	5	6	-1	NR2C1
12	q22	95484080	96281172	96196874	96217085	protein_coding	493	21	Uncharacterized protein [Source:UniProtKB/TrEMBL;Acc:F8VSE3]	AMDHD1	ENSG00000258292	RP11-536G4.1	Loss	5	6	1	NR2C1
12	q23.1	95484080	96281172	96252705	96297606	protein_coding	493	21	small nuclear ribonucleoprotein polypeptide F [Source:HGNC Symbol;Acc:11162]	AMDHD1	ENSG00000139343	SNRPF	Loss	5	6	1	NR2C1
12	q23.1	95484080	96281172	96260825	96336752	protein_coding	493	21	coiled-coil domain containing 38 [Source:HGNC Symbol;Acc:26843]	AMDHD1	ENSG00000165972	CCDC38	Loss	5	6	-1	NR2C1
12	q21.33	90552191	91319270	90674670	90694117	lincRNA	493	21	.	EPYC	ENSG00000258183	RP11-753N8.1	Loss	1	4	1	ATP2B1
12	q21.33	90552191	91319270	91011535	91016599	lincRNA	493	21	.	EPYC	ENSG00000257995	RP11-632B21.1	Loss	1	4	-1	ATP2B1
12	q21.33	90552191	91319270	91203052	91204457	lincRNA	493	21	.	EPYC	ENSG00000257787	RP11-20L19.1	Loss	1	4	1	ATP2B1
12	q21.33	90552191	91319270	91299398	91348953	protein_coding	493	21	coiled-coil glutamate-rich protein 1 [Source:HGNC Symbol;Acc:28373]	EPYC	ENSG00000197651	CCER1	Loss	1	4	-1	ATP2B1
12	q21.33	90552191	91319270	91311799	91342446	lincRNA	493	21	long intergenic non-protein coding RNA 615 [Source:HGNC Symbol;Acc:26343]	EPYC	ENSG00000196243	LINC00615	Loss	1	4	1	ATP2B1
12	q22	93986906	95297039	94071150	94288616	protein_coding	493	21	CASP2 and RIPK1 domain containing adaptor with death domain [Source:HGNC Symbol;Acc:2340]	NR2C1	ENSG00000169372	CRADD	Loss	3	5	1	SOCS2
12	q22	93986906	95297039	94229942	94231814	sense_intronic	493	21	.	NR2C1	ENSG00000258303	RP11-887P2.6	Loss	3	5	1	SOCS2
12	q22	93986906	95297039	94338816	94341589	lincRNA	493	21	.	NR2C1	ENSG00000271382	RP11-1060G2.2	Loss	3	5	1	SOCS2
12	q22	93986906	95297039	94542498	94701451	protein_coding	493	21	plexin C1 [Source:HGNC Symbol;Acc:9106]	NR2C1	ENSG00000136040	PLXNC1	Loss	3	5	1	SOCS2
12	q22	93986906	95297039	94671533	94676620	protein_coding	493	21	Uncharacterized protein [Source:UniProtKB/TrEMBL;Acc:F8VV41]	NR2C1	ENSG00000258365	RP11-1105G2.3	Loss	3	5	-1	SOCS2
12	q22	93986906	95297039	94700224	94853764	protein_coding	493	21	coiled-coil domain containing 41 [Source:HGNC Symbol;Acc:17966]	NR2C1	ENSG00000173588	CCDC41	Loss	3	5	-1	SOCS2
12	q22	93986906	95297039	94885321	94890218	lincRNA	493	21	.	NR2C1	ENSG00000257400	RP11-778J16.3	Loss	3	5	-1	SOCS2
12	q22	93986906	95297039	94955564	94955635	miRNA	493	21	microRNA 5700 [Source:HGNC Symbol;Acc:43521]	NR2C1	ENSG00000266099	MIR5700	Loss	3	5	1	SOCS2
12	q22	93986906	95297039	94960899	95044338	protein_coding	493	21	transmembrane and coiled-coil domain family 3 [Source:HGNC Symbol;Acc:29199]	NR2C1	ENSG00000057704	TMCC3	Loss	3	5	-1	SOCS2
12	q22	93986906	95297039	95228173	95228289	miRNA	493	21	microRNA 492 [Source:HGNC Symbol;Acc:32081]	NR2C1	ENSG00000208038	MIR492	Loss	3	5	1	SOCS2
12	q22	93986906	95297039	95290830	95397546	protein_coding	493	21	NADH dehydrogenase (ubiquinone) 1 alpha subcomplex, 12 [Source:HGNC Symbol;Acc:23987]	NR2C1	ENSG00000184752	NDUFA12	Loss	3	5	-1	SOCS2
13	q12.11	20518406	20831193	20532809	20665968	protein_coding	153	21	zinc finger, MYM-type 2 [Source:HGNC Symbol;Acc:12989]	CRYL1	ENSG00000121741	ZMYM2	Loss	9	8	1	ZMYM5
13	q12.11	20518406	20831193	20676839	20677369	lincRNA	153	21	long intergenic non-protein coding RNA 1072 [Source:HGNC Symbol;Acc:49112]	CRYL1	ENSG00000236076	LINC01072	Loss	9	8	1	ZMYM5
13	q12.11	20518406	20831193	20712393	20735188	protein_coding	153	21	gap junction protein, alpha 3, 46kDa [Source:HGNC Symbol;Acc:4277]	CRYL1	ENSG00000121743	GJA3	Loss	9	8	-1	ZMYM5
13	q12.11	20518406	20831193	20761608	20767037	protein_coding	153	21	gap junction protein, beta 2, 26kDa [Source:HGNC Symbol;Acc:4284]	CRYL1	ENSG00000165474	GJB2	Loss	9	8	-1	ZMYM5
13	q12.11	20518406	20831193	20796109	20806534	protein_coding	153	21	gap junction protein, beta 6, 30kDa [Source:HGNC Symbol;Acc:4288]	CRYL1	ENSG00000121742	GJB6	Loss	9	8	-1	ZMYM5
20	q13.33	62133177	62276984	62152076	62153559	protein_coding	119	21	pancreatic progenitor cell differentiation and proliferation factor [Source:HGNC Symbol;Acc:16142]	RTEL1	ENSG00000125534	PPDPF	Loss	13	12	1	EEF1A2
20	q13.33	62133177	62276984	62159777	62168723	protein_coding	119	21	protein tyrosine kinase 6 [Source:HGNC Symbol;Acc:9617]	RTEL1	ENSG00000101213	PTK6	Loss	13	12	-1	EEF1A2
20	q13.33	62133177	62276984	62172162	62178857	protein_coding	119	21	src-related kinase lacking C-terminal regulatory tyrosine and N-terminal myristylation sites [Source:HGNC Symbol;Acc:11298]	RTEL1	ENSG00000125508	SRMS	Loss	13	12	-1	EEF1A2
20	q13.33	62133177	62276984	62184372	62188061	protein_coding	119	21	chromosome 20 open reading frame 195 [Source:HGNC Symbol;Acc:28764]	RTEL1	ENSG00000125531	C20orf195	Loss	13	12	1	EEF1A2
20	q13.33	62133177	62276984	62189438	62205592	protein_coding	119	21	helicase with zinc finger 2, transcriptional coactivator [Source:HGNC Symbol;Acc:30021]	RTEL1	ENSG00000130589	HELZ2	Loss	13	12	-1	EEF1A2
20	q13.33	62133177	62276984	62218954	62258394	protein_coding	119	21	glucocorticoid modulatory element binding protein 2 [Source:HGNC Symbol;Acc:4371]	RTEL1	ENSG00000101216	GMEB2	Loss	13	12	-1	EEF1A2
20	q13.33	62133177	62276984	62271060	62284780	protein_coding	119	21	stathmin-like 3 [Source:HGNC Symbol;Acc:15926]	RTEL1	ENSG00000197457	STMN3	Loss	13	12	-1	EEF1A2
3	p14.2	60348977	60370362	59735035	61237133	protein_coding	526	21	fragile histidine triad [Source:HGNC Symbol;Acc:3701]	PTPRG	ENSG00000189283	FHIT	Loss	3	5	-1	NPCDR1
3	p14.2	60372036	60400721	59735035	61237133	protein_coding	526	21	fragile histidine triad [Source:HGNC Symbol;Acc:3701]	PTPRG	ENSG00000189283	FHIT	Loss	3	5	-1	NPCDR1
6	p22.3	21045315	21174611	20534687	21232635	protein_coding	549	21	CDK5 regulatory subunit associated protein 1-like 1 [Source:HGNC Symbol;Acc:21050]	SOX4	ENSG00000145996	CDKAL1	Loss	8	7	1	E2F3
9	.	22053591	22164991	-1	-1	.	437	21	.	DMRTA1	.	-1	Loss	1	4	.	CDKN2B
10	q11.23	53223673	53248753	52750944	54058110	protein_coding	474	20	protein kinase, cGMP-dependent, type I [Source:HGNC Symbol;Acc:9414]	CSTF2T	ENSG00000185532	PRKG1	Loss	3	5	1	A1CF
21	q21.2	24424622	24887373	24437812	24503528	lincRNA	537	20	.	MRPL39	ENSG00000230972	AP001255.2	Loss	3	5	1	NCAM2
21	q21.2	24424622	24887373	24733425	24757182	lincRNA	537	20	.	MRPL39	ENSG00000228592	AP000459.4	Loss	3	5	-1	NCAM2
21	q21.2	24424622	24887373	24804500	24804602	misc_RNA	537	20	Y RNA [Source:RFAM;Acc:RF00019]	MRPL39	ENSG00000199698	Y_RNA	Loss	3	5	-1	NCAM2
21	q21.2	24424622	24887373	24849959	24863043	lincRNA	537	20	.	MRPL39	ENSG00000227716	AP000459.7	Loss	3	5	1	NCAM2
21	q21.2	25478646	25657914	25527483	25560655	lincRNA	537	20	.	MRPL39	ENSG00000224018	AP000470.2	Loss	3	5	-1	NCAM2
3	p21.31	46731303	47047358	46710486	46735194	protein_coding	512	20	ALS2 C-terminal like [Source:HGNC Symbol;Acc:20605]	SETD2	ENSG00000178038	ALS2CL	Loss	13	13	-1	TDGF1
3	p21.31	46731303	47047358	46742822	46752376	protein_coding	512	20	transmembrane inner ear [Source:HGNC Symbol;Acc:30800]	SETD2	ENSG00000181585	TMIE	Loss	13	13	1	TDGF1
3	p21.31	46731303	47047358	46753604	46854064	protein_coding	512	20	protease, serine, 50 [Source:HGNC Symbol;Acc:17910]	SETD2	ENSG00000206549	PRSS50	Loss	13	13	-1	TDGF1
3	p21.31	46731303	47047358	46761072	46777919	protein_coding	512	20	protease, serine, 46 [Source:HGNC Symbol;Acc:37325]	SETD2	ENSG00000261603	PRSS46	Loss	13	13	-1	TDGF1
3	p21.31	46731303	47047358	46783581	46854048	protein_coding	512	20	protease, serine, 45 [Source:HGNC Symbol;Acc:30717]	SETD2	ENSG00000188086	PRSS45	Loss	13	13	-1	TDGF1
3	p21.31	46731303	47047358	46871031	46875585	protein_coding	512	20	protease, serine, 42 [Source:HGNC Symbol;Acc:30716]	SETD2	ENSG00000178055	PRSS42	Loss	13	13	-1	TDGF1
3	p21.31	46731303	47047358	46899361	46923659	protein_coding	512	20	myosin, light chain 3, alkali; ventricular, skeletal, slow [Source:HGNC Symbol;Acc:7584]	SETD2	ENSG00000160808	MYL3	Loss	13	13	-1	TDGF1
3	p21.31	46731303	47047358	46919235	46945287	protein_coding	512	20	parathyroid hormone 1 receptor [Source:HGNC Symbol;Acc:9608]	SETD2	ENSG00000160801	PTH1R	Loss	13	13	1	TDGF1
3	p21.31	46731303	47047358	46927698	46930171	protein_coding	512	20	Uncharacterized protein [Source:UniProtKB/TrEMBL;Acc:M0R2G9]	SETD2	ENSG00000268537	AC109583.1	Loss	13	13	-1	TDGF1
3	p21.31	46731303	47047358	46963215	47023500	protein_coding	512	20	coiled-coil domain containing 12 [Source:HGNC Symbol;Acc:28332]	SETD2	ENSG00000160799	CCDC12	Loss	13	13	-1	TDGF1
3	p21.31	46731303	47047358	47021172	47051193	protein_coding	512	20	neurobeachin-like 2 [Source:HGNC Symbol;Acc:31928]	SETD2	ENSG00000160796	NBEAL2	Loss	13	13	1	TDGF1
4	q24	106498718	106908325	106473776	106629250	protein_coding	581	20	Rho guanine nucleotide exchange factor (GEF) 38 [Source:HGNC Symbol;Acc:25968]	TBCK	ENSG00000236699	ARHGEF38	Loss	0	3	1	PPA2
4	q24	106498718	106908325	106603783	106817143	protein_coding	581	20	integrator complex subunit 12 [Source:HGNC Symbol;Acc:25067]	TBCK	ENSG00000138785	INTS12	Loss	0	3	-1	PPA2
4	q24	106498718	106908325	106629934	106768885	protein_coding	581	20	glutathione S-transferase, C-terminal domain containing [Source:HGNC Symbol;Acc:25806]	TBCK	ENSG00000138780	GSTCD	Loss	0	3	1	PPA2
4	q24	106498718	106908325	106815931	106925184	protein_coding	581	20	nephronectin [Source:HGNC Symbol;Acc:27405]	TBCK	ENSG00000168743	NPNT	Loss	0	3	1	PPA2
15	q24.2	75650972	75943416	75648132	75660971	protein_coding	656	19	mannosidase, alpha, class 2C, member 1 [Source:HGNC Symbol;Acc:6827]	CSPG4	ENSG00000140400	MAN2C1	Loss	0	3	-1	NEIL1
15	q24.2	75650972	75943416	75660495	75661925	lincRNA	656	19	.	CSPG4	ENSG00000260274	RP11-817O13.8	Loss	0	3	1	NEIL1
15	q24.2	75650972	75943416	75661719	75748183	protein_coding	656	19	SIN3 transcription regulator family member A [Source:HGNC Symbol;Acc:19353]	CSPG4	ENSG00000169375	SIN3A	Loss	0	3	-1	NEIL1
15	q24.2	75650972	75943416	75759461	75871630	protein_coding	656	19	protein tyrosine phosphatase, non-receptor type 9 [Source:HGNC Symbol;Acc:9661]	CSPG4	ENSG00000169410	PTPN9	Loss	0	3	-1	NEIL1
15	q24.2	75650972	75943416	75819490	75893546	processed_transcript	656	19	.	CSPG4	ENSG00000260269	CTD-2323K18.1	Loss	0	3	-1	NEIL1
15	q24.2	75650972	75943416	75890423	75918810	protein_coding	656	19	snurportin 1 [Source:HGNC Symbol;Acc:14245]	CSPG4	ENSG00000169371	SNUPN	Loss	0	3	-1	NEIL1
15	q24.2	75650972	75943416	75931425	75941047	protein_coding	656	19	IMP3, U3 small nucleolar ribonucleoprotein, homolog (yeast) [Source:HGNC Symbol;Acc:14497]	CSPG4	ENSG00000177971	IMP3	Loss	0	3	-1	NEIL1
15	q24.2	75650972	75943416	75940246	75954642	protein_coding	656	19	sorting nexin 33 [Source:HGNC Symbol;Acc:28468]	CSPG4	ENSG00000173548	SNX33	Loss	0	3	1	NEIL1
5	q12.1	59209183	59249174	58264864	59817947	protein_coding	595	19	phosphodiesterase 4D, cAMP-specific [Source:HGNC Symbol;Acc:8783]	FKSG52	ENSG00000113448	PDE4D	Loss	3	5	-1	RAB3C
10	q21.2	61908171	62121891	61786055	62493248	protein_coding	485	18	ankyrin 3, node of Ranvier (ankyrin G) [Source:HGNC Symbol;Acc:494]	CDK1	ENSG00000151150	ANK3	Loss	3	5	-1	C10orf40
12	p11.21	31467029	31541615	31433517	31479992	protein_coding	447	18	family with sequence similarity 60, member A [Source:HGNC Symbol;Acc:30702]	METTL20	ENSG00000139146	FAM60A	Loss	3	5	-1	DDX11
12	p11.21	31467029	31541615	31477249	31478879	protein_coding	447	18	.	METTL20	ENSG00000177340	AC024940.1	Loss	3	5	1	DDX11
12	p11.21	31467029	31541615	31516414	31522235	lincRNA	447	18	.	METTL20	ENSG00000256232	RP11-771K4.1	Loss	3	5	-1	DDX11
12	p11.21	31467029	31541615	31535156	31744031	protein_coding	447	18	DENN/MADD domain containing 5B [Source:HGNC Symbol;Acc:28338]	METTL20	ENSG00000170456	DENND5B	Loss	3	5	-1	DDX11
14	q32.33	105149647	105189222	105147482	105151269	lincRNA	628	18	.	ADSSL1	ENSG00000256050	RP11-982M15.6	Loss	16	20	1	TMEM179
14	q32.33	105149647	105189222	105155942	105185942	protein_coding	628	18	inverted formin, FH2 and WH2 domain containing [Source:HGNC Symbol;Acc:23791]	ADSSL1	ENSG00000203485	INF2	Loss	16	20	1	TMEM179
16	q22.1	67426869	67727069	67423711	67427438	protein_coding	387	18	tubulin polymerization-promoting protein family member 3 [Source:HGNC Symbol;Acc:24162]	RANBP10	ENSG00000159713	TPPP3	Loss	14	14	-1	LRRC36
16	q22.1	67426869	67727069	67428321	67450736	protein_coding	387	18	zinc finger, DHHC-type containing 1 [Source:HGNC Symbol;Acc:17916]	RANBP10	ENSG00000159714	ZDHHC1	Loss	14	14	-1	LRRC36
16	q22.1	67426869	67727069	67464554	67471456	protein_coding	387	18	hydroxysteroid (11-beta) dehydrogenase 2 [Source:HGNC Symbol;Acc:5209]	RANBP10	ENSG00000176387	HSD11B2	Loss	14	14	1	LRRC36
16	q22.1	67426869	67727069	67464569	67465367	lincRNA	387	18	.	RANBP10	ENSG00000261320	RP11-297D21.2	Loss	14	14	-1	LRRC36
16	q22.1	67426869	67727069	67471916	67515140	protein_coding	387	18	ATPase, H+ transporting, lysosomal 38kDa, V0 subunit d1 [Source:HGNC Symbol;Acc:13724]	RANBP10	ENSG00000159720	ATP6V0D1	Loss	14	14	-1	LRRC36
16	q22.1	67426869	67727069	67515216	67521153	processed_transcript	387	18	.	RANBP10	ENSG00000270049	RP11-297D21.4	Loss	14	14	1	LRRC36
16	q22.1	67426869	67727069	67516473	67517716	protein_coding	387	18	agouti related protein homolog (mouse) [Source:HGNC Symbol;Acc:330]	RANBP10	ENSG00000159723	AGRP	Loss	14	14	-1	LRRC36
16	q22.1	67426869	67727069	67552320	67580691	protein_coding	387	18	family with sequence similarity 65, member A [Source:HGNC Symbol;Acc:25836]	RANBP10	ENSG00000039523	FAM65A	Loss	14	14	1	LRRC36
16	q22.1	67426869	67727069	67583116	67597861	lincRNA	387	18	.	RANBP10	ENSG00000261386	CTD-2012K14.6	Loss	14	14	-1	LRRC36
16	q22.1	67426869	67727069	67596309	67673086	protein_coding	387	18	CCCTC-binding factor (zinc finger protein) [Source:HGNC Symbol;Acc:13723]	RANBP10	ENSG00000102974	CTCF	Loss	14	14	1	LRRC36
16	q22.1	67426869	67727069	67678821	67691472	protein_coding	387	18	RGD motif, leucine rich repeats, tropomodulin domain and proline-rich containing [Source:HGNC Symbol;Acc:27089]	RANBP10	ENSG00000159753	RLTPR	Loss	14	14	1	LRRC36
16	q22.1	67426869	67727069	67691414	67694713	protein_coding	387	18	adrenocortical dysplasia homolog (mouse) [Source:HGNC Symbol;Acc:25070]	RANBP10	ENSG00000102977	ACD	Loss	14	14	-1	LRRC36
16	q22.1	67426869	67727069	67694848	67696681	protein_coding	387	18	par-6 family cell polarity regulator alpha [Source:HGNC Symbol;Acc:15943]	RANBP10	ENSG00000102981	PARD6A	Loss	14	14	1	LRRC36
16	q22.1	67426869	67727069	67696847	67701168	protein_coding	387	18	enkurin domain containing 1 [Source:HGNC Symbol;Acc:25246]	RANBP10	ENSG00000124074	ENKD1	Loss	14	14	-1	LRRC36
16	q22.1	67426869	67727069	67700718	67702661	protein_coding	387	18	chromosome 16 open reading frame 86 [Source:HGNC Symbol;Acc:33755]	RANBP10	ENSG00000159761	C16orf86	Loss	14	14	1	LRRC36
16	q22.1	67426869	67727069	67708433	67753324	protein_coding	387	18	glucose-fructose oxidoreductase domain containing 2 [Source:HGNC Symbol;Acc:28159]	RANBP10	ENSG00000141098	GFOD2	Loss	14	14	-1	LRRC36
16	p13.3	6407444	6419822	5289802	6826015	processed_transcript	458	18	.	TMEM114	ENSG00000260411	RP11-420N3.2	Loss	1	4	1	FAM86A
16	p13.3	6407444	6419822	6069094	7763340	protein_coding	458	18	RNA binding protein, fox-1 homolog (C. elegans) 1 [Source:HGNC Symbol;Acc:18222]	TMEM114	ENSG00000078328	RBFOX1	Loss	1	4	1	FAM86A
7	q31.1	110049463	110178950	110072295	110174811	lincRNA	208	18	.	IMMP2L	ENSG00000226965	AC003088.1	Loss	5	6	-1	FLJ00325
1	p36.31	6316217	6527333	6307405	6321035	protein_coding	652	17	G protein-coupled receptor 153 [Source:HGNC Symbol;Acc:23618]	NOL9	ENSG00000158292	GPR153	Loss	14	14	-1	HES3
1	p36.31	6316217	6527333	6324328	6454451	protein_coding	652	17	acyl-CoA thioesterase 7 [Source:HGNC Symbol;Acc:24157]	NOL9	ENSG00000097021	ACOT7	Loss	14	14	-1	HES3
1	p36.31	6316217	6527333	6472477	6484730	protein_coding	652	17	hes family bHLH transcription factor 2 [Source:HGNC Symbol;Acc:16005]	NOL9	ENSG00000069812	HES2	Loss	14	14	-1	HES3
1	p36.31	6316217	6527333	6484847	6521430	protein_coding	652	17	espin [Source:HGNC Symbol;Acc:13281]	NOL9	ENSG00000187017	ESPN	Loss	14	14	1	HES3
1	p36.31	6316217	6527333	6489893	6489956	miRNA	652	17	microRNA 4252 [Source:HGNC Symbol;Acc:38384]	NOL9	ENSG00000265392	MIR4252	Loss	14	14	-1	HES3
1	p36.31	6316217	6527333	6521210	6526255	protein_coding	652	17	tumor necrosis factor receptor superfamily, member 25 [Source:HGNC Symbol;Acc:11910]	NOL9	ENSG00000215788	TNFRSF25	Loss	14	14	-1	HES3
1	p36.31	6316217	6527333	6526151	6580121	protein_coding	652	17	pleckstrin homology domain containing, family G (with RhoGef domain) member 5 [Source:HGNC Symbol;Acc:29105]	NOL9	ENSG00000171680	PLEKHG5	Loss	14	14	-1	HES3
11	q13.4	72362718	72483880	72287184	72385635	protein_coding	478	17	phosphodiesterase 2A, cGMP-stimulated [Source:HGNC Symbol;Acc:8777]	ATG16L2	ENSG00000186642	PDE2A	Loss	5	6	-1	CLPB
11	q13.4	72362718	72483880	72396113	72504644	protein_coding	478	17	ArfGAP with RhoGAP domain, ankyrin repeat and PH domain 1 [Source:HGNC Symbol;Acc:16925]	ATG16L2	ENSG00000186635	ARAP1	Loss	5	6	-1	CLPB
11	q13.4	72362718	72483880	72465773	72504726	protein_coding	478	17	StAR-related lipid transfer (START) domain containing 10 [Source:HGNC Symbol;Acc:10666]	ATG16L2	ENSG00000214530	STARD10	Loss	5	6	-1	CLPB
11	q13.4	72362718	72483880	72477048	72477161	misc_RNA	478	17	Y RNA [Source:RFAM;Acc:RF00019]	ATG16L2	ENSG00000202522	Y_RNA	Loss	5	6	1	CLPB
15	q22.31	65183950	65548652	65134081	65223118	protein_coding	654	17	Uncharacterized protein [Source:UniProtKB/TrEMBL;Acc:C9J4A7]	IGDCC3	ENSG00000249240	AC069368.3	Loss	0	3	1	PLEKHO2
15	q22.31	65183950	65548652	65204100	65251042	protein_coding	654	17	ankyrin repeat and death domain containing 1A [Source:HGNC Symbol;Acc:28002]	IGDCC3	ENSG00000166839	ANKDD1A	Loss	0	3	1	PLEKHO2
15	q22.31	65183950	65548652	65255361	65282648	protein_coding	654	17	spastic paraplegia 21 (autosomal recessive, Mast syndrome) [Source:HGNC Symbol;Acc:20373]	IGDCC3	ENSG00000090487	SPG21	Loss	0	3	-1	PLEKHO2
15	q22.31	65183950	65548652	65294844	65321977	protein_coding	654	17	mitochondrial methionyl-tRNA formyltransferase [Source:HGNC Symbol;Acc:29666]	IGDCC3	ENSG00000103707	MTFMT	Loss	0	3	-1	PLEKHO2
15	q22.31	65183950	65548652	65337707	65345734	protein_coding	654	17	solute carrier family 51, beta subunit [Source:HGNC Symbol;Acc:29956]	IGDCC3	ENSG00000186198	SLC51B	Loss	0	3	1	PLEKHO2
15	q22.31	65183950	65548652	65345678	65369028	protein_coding	654	17	RAS-like, family 12 [Source:HGNC Symbol;Acc:30289]	IGDCC3	ENSG00000103710	RASL12	Loss	0	3	-1	PLEKHO2
15	q22.31	65183950	65548652	65369153	65372276	protein_coding	654	17	kelch repeat and BTB (POZ) domain containing 13 [Source:HGNC Symbol;Acc:37227]	IGDCC3	ENSG00000234438	KBTBD13	Loss	0	3	1	PLEKHO2
15	q22.31	65183950	65548652	65385337	65407535	protein_coding	654	17	ubiquitin associated protein 1-like [Source:HGNC Symbol;Acc:40028]	IGDCC3	ENSG00000246922	UBAP1L	Loss	0	3	-1	PLEKHO2
15	q22.31	65183950	65548652	65409716	65426174	protein_coding	654	17	programmed cell death 7 [Source:HGNC Symbol;Acc:8767]	IGDCC3	ENSG00000090470	PDCD7	Loss	0	3	-1	PLEKHO2
15	q22.31	65183950	65548652	65440556	65477680	protein_coding	654	17	caseinolytic mitochondrial matrix peptidase chaperone subunit [Source:HGNC Symbol;Acc:2088]	IGDCC3	ENSG00000166855	CLPX	Loss	0	3	-1	PLEKHO2
15	q22.31	65183950	65548652	65488336	65503826	protein_coding	654	17	cartilage intermediate layer protein, nucleotide pyrophosphohydrolase [Source:HGNC Symbol;Acc:1980]	IGDCC3	ENSG00000138615	CILP	Loss	0	3	-1	PLEKHO2
15	q22.31	65183950	65548652	65526797	65592956	protein_coding	654	17	poly (ADP-ribose) polymerase family, member 16 [Source:HGNC Symbol;Acc:26040]	IGDCC3	ENSG00000138617	PARP16	Loss	0	3	-1	PLEKHO2
2	p24.1	20588862	20716754	20646834	20649200	protein_coding	433	17	ras homolog family member B [Source:HGNC Symbol;Acc:668]	HS1BP3	ENSG00000143878	RHOB	Loss	5	6	1	PUM2
2	p24.1	20588862	20716754	20650802	20652708	lincRNA	433	17	.	HS1BP3	ENSG00000228950	AC023137.2	Loss	5	6	1	PUM2
2	p24.1	20588862	20716754	20680604	20680716	misc_RNA	433	17	Y RNA [Source:RFAM;Acc:RF00019]	HS1BP3	ENSG00000200829	Y_RNA	Loss	5	6	1	PUM2
2	p24.1	20588862	20716754	20699330	20701071	lincRNA	433	17	.	HS1BP3	ENSG00000227047	AC012065.4	Loss	5	6	-1	PUM2
3	p14.2	60937330	60959200	59735035	61237133	protein_coding	492	17	fragile histidine triad [Source:HGNC Symbol;Acc:3701]	PTPRG	ENSG00000189283	FHIT	Loss	5	6	-1	NPCDR1
8	.	90335076	90449190	-1	-1	.	256	17	.	RIPK2	.	-1	Loss	3	5	.	MMP16
9	q33.3	126935364	127190340	127019884	127115586	protein_coding	454	17	NIMA-related kinase 6 [Source:HGNC Symbol;Acc:7749]	GPR144	ENSG00000119408	NEK6	Loss	5	6	1	LHX2
9	q33.3	126935364	127190340	127025154	127028088	sense_intronic	454	17	.	GPR144	ENSG00000227200	RP11-121A14.3	Loss	5	6	1	LHX2
9	q33.3	126935364	127190340	127112734	127112810	miRNA	454	17	.	GPR144	ENSG00000264237	AL137846.1	Loss	5	6	-1	LHX2
9	q33.3	126935364	127190340	127115744	127177723	protein_coding	454	17	proteasome (prosome, macropain) subunit, beta type, 7 [Source:HGNC Symbol;Acc:9544]	GPR144	ENSG00000136930	PSMB7	Loss	5	6	-1	LHX2
10	q25.2	114742835	114840745	114710008	114927437	protein_coding	548	16	transcription factor 7-like 2 (T-cell specific, HMG-box) [Source:HGNC Symbol;Acc:11641]	HABP2	ENSG00000148737	TCF7L2	Loss	3	5	1	VTI1A
20	p12.1	15088585	15110701	13976014	16033842	protein_coding	539	16	MACRO domain containing 2 [Source:HGNC Symbol;Acc:16126]	KIF16B	ENSG00000172264	MACROD2	Loss	1	4	1	FLRT3
4	q22.1	92222250	92284120	91048685	92523064	protein_coding	590	16	coiled-coil serine-rich protein 1 [Source:HGNC Symbol;Acc:29349]	GRID2	ENSG00000184305	CCSER1	Loss	5	6	1	MMRN1
4	q22.1	92222250	92284120	92240184	92246457	protein_coding	590	16	Uncharacterized protein [Source:UniProtKB/TrEMBL;Acc:D6R9E6]	GRID2	ENSG00000249049	RP11-763F8.1	Loss	5	6	-1	MMRN1
1	.	104740182	104884781	-1	-1	.	525	15	.	PRMT6	.	-1	Loss	3	5	.	AMY1C
1	q32.2	209722772	210304319	209701799	209741018	lincRNA	408	15	.	SERTAD4	ENSG00000224260	RP1-272L16.1	Loss	5	6	-1	PLXNA2
1	q32.2	209722772	210304319	209757061	209787283	protein_coding	408	15	calcium/calmodulin-dependent protein kinase IG [Source:HGNC Symbol;Acc:14585]	SERTAD4	ENSG00000008118	CAMK1G	Loss	5	6	1	PLXNA2
1	q32.2	209722772	210304319	209788214	209825811	protein_coding	408	15	laminin, beta 3 [Source:HGNC Symbol;Acc:6490]	SERTAD4	ENSG00000196878	LAMB3	Loss	5	6	-1	PLXNA2
1	q32.2	209722772	210304319	209796788	209796855	miRNA	408	15	microRNA 4260 [Source:HGNC Symbol;Acc:38179]	SERTAD4	ENSG00000264831	MIR4260	Loss	5	6	-1	PLXNA2
1	q32.2	209722772	210304319	209848764	209849733	protein_coding	408	15	G0/G1switch 2 [Source:HGNC Symbol;Acc:30229]	SERTAD4	ENSG00000123689	G0S2	Loss	5	6	1	PLXNA2
1	q32.2	209722772	210304319	209859509	209908295	protein_coding	408	15	hydroxysteroid (11-beta) dehydrogenase 1 [Source:HGNC Symbol;Acc:5208]	SERTAD4	ENSG00000117594	HSD11B1	Loss	5	6	1	PLXNA2
1	q32.2	209722772	210304319	209929376	209955668	protein_coding	408	15	TRAF3 interacting protein 3 [Source:HGNC Symbol;Acc:30766]	SERTAD4	ENSG00000009790	TRAF3IP3	Loss	5	6	1	PLXNA2
1	q32.2	209722772	210304319	209955660	209957904	protein_coding	408	15	chromosome 1 open reading frame 74 [Source:HGNC Symbol;Acc:26319]	SERTAD4	ENSG00000162757	C1orf74	Loss	5	6	-1	PLXNA2
1	q32.2	209722772	210304319	209959035	209979465	protein_coding	408	15	interferon regulatory factor 6 [Source:HGNC Symbol;Acc:6121]	SERTAD4	ENSG00000117595	IRF6	Loss	5	6	-1	PLXNA2
1	q32.2	209722772	210304319	209960323	209961038	sense_overlapping	408	15	.	SERTAD4	ENSG00000232222	RP3-434O14.8	Loss	5	6	-1	PLXNA2
1	q32.2	209722772	210304319	210001351	210030910	protein_coding	408	15	digestive organ expansion factor homolog (zebrafish) [Source:HGNC Symbol;Acc:28440]	SERTAD4	ENSG00000117597	DIEXF	Loss	5	6	1	PLXNA2
1	q32.2	209722772	210304319	210111537	210337636	protein_coding	408	15	synaptotagmin XIV [Source:HGNC Symbol;Acc:23143]	SERTAD4	ENSG00000143469	SYT14	Loss	5	6	1	PLXNA2
17	q22	56028780	56254541	55938603	56032684	protein_coding	594	15	CUE domain containing 1 [Source:HGNC Symbol;Acc:31350]	EPX	ENSG00000180891	CUEDC1	Loss	5	6	-1	MRPS23
17	q22	56028780	56254541	56048909	56065620	protein_coding	594	15	vascular endothelial zinc finger 1 [Source:HGNC Symbol;Acc:12949]	EPX	ENSG00000136451	VEZF1	Loss	5	6	-1	MRPS23
17	q22	56028780	56254541	56066398	56082614	protein_coding	594	15	Uncharacterized protein [Source:UniProtKB/TrEMBL;Acc:J3QKU1]	EPX	ENSG00000266086	RP11-159D12.5	Loss	5	6	-1	MRPS23
17	q22	56028780	56254541	56066399	56072211	lincRNA	594	15	.	EPX	ENSG00000264112	RP11-159D12.2	Loss	5	6	-1	MRPS23
17	q22	56028780	56254541	56080720	56084707	protein_coding	594	15	serine/arginine-rich splicing factor 1 [Source:HGNC Symbol;Acc:10780]	EPX	ENSG00000136450	SRSF1	Loss	5	6	-1	MRPS23
17	q22	56028780	56254541	56154251	56160565	lincRNA	594	15	.	EPX	ENSG00000266290	RP11-159D12.10	Loss	5	6	-1	MRPS23
17	q22	56028780	56254541	56160775	56172897	protein_coding	594	15	dynein, light chain, LC8-type 2 [Source:HGNC Symbol;Acc:24596]	EPX	ENSG00000264364	DYNLL2	Loss	5	6	1	MRPS23
17	q22	56028780	56254541	56232493	56233517	protein_coding	594	15	olfactory receptor, family 4, subfamily D, member 1 [Source:HGNC Symbol;Acc:8293]	EPX	ENSG00000141194	OR4D1	Loss	5	6	1	MRPS23
17	q22	56028780	56254541	56247016	56247940	protein_coding	594	15	olfactory receptor, family 4, subfamily D, member 2 [Source:HGNC Symbol;Acc:8294]	EPX	ENSG00000255713	OR4D2	Loss	5	6	1	MRPS23
3	q27.3	188011407	188121263	187871071	188608460	protein_coding	409	15	LIM domain containing preferred translocation partner in lipoma [Source:HGNC Symbol;Acc:6679]	TPRG1	ENSG00000145012	LPP	Loss	0	3	1	AC022498.1
5	p13.2	35209652	35668036	35048860	35230794	protein_coding	349	15	prolactin receptor [Source:HGNC Symbol;Acc:9446]	IL7R	ENSG00000113494	PRLR	Loss	1	4	-1	AGXT2
5	p13.2	35209652	35668036	35429165	35429378	snoRNA	349	15	Small nucleolar RNA U3 [Source:RFAM;Acc:RF00012]	IL7R	ENSG00000201368	U3	Loss	1	4	1	AGXT2
5	p13.2	35209652	35668036	35617945	35814713	protein_coding	349	15	sperm flagellar 2 [Source:HGNC Symbol;Acc:26293]	IL7R	ENSG00000152582	SPEF2	Loss	1	4	1	AGXT2
10		89468247	90198999				14				ENSG00000171862	PTEN	HomLoss
16		6324280	6973813				43				ENSG00000078328	RBFOX1	HomLoss
18		48359730	48989421				18				ENSG00000141646	SMAD4	HomLoss
20		14654266	15166882				27				ENSG00000172264	MACROD2	HomLoss
3		60332802	60514662				23				ENSG00000189283	FHIT	HomLoss
3		60518998	60519576				10				ENSG00000189283	FHIT	HomLoss
6		162568463	162605266				11				ENSG00000185345	PARK2	HomLoss
6		162605330	162679944				11				ENSG00000185345	PARK2	HomLoss
6		162838024	162858218				11				ENSG00000185345	PARK2	HomLoss

## Sheet: Peaks_description
Column	Description of the gene from Ensembl
#CHR	Chromosome
BAND	Chromosome band
BEGIN	First base of the peak in GRCh37 assembly
END	Last base of the peak
BEGINgene	First base of the gene overlapping the peak
ENDgene	Last base of the gene overlapping the peak
BIOTYPE	Biotype of the overlapping gene (from Ensembl)
COVERAGE	Number of tumors forming the peak
PROMINENCE	Prominence of the peak
DESCRIPTION	Description of the gene from Ensembl
DOWNSTREAM	HGNC name of the protein coding gene downstream from the peak
ENSG	Ensembl gene code for the overlapping gene
GENENAME	Ensembl name of the gene (usually HGNC name)
KIND	Type of the peak (Gain, Loss or HomLoss)
NORMAL_COVER	Phred scaled proportion of genome covered by NORMAL_COVER_RAW normal samples with AI
NORMAL_COVER_RAW	Number of normal samples with AI on this position
STRAND	Strand of the overlapping gene
UPSTREAM	HGNC name of the protein coding gene upstream from the peak

## Sheet: ListOfSheets
Supplementary Data	Sheet name	Description
1	Peaks	The 165 called AI peaks annotated with overlapping genes
	Peaks_description	Description of the columns on Peaks sheet
