# Supplementary material for: Contribution of allelic imbalance to colorectal cancer
Source: Nat Commun. 2018 Sep 10;9:3664. doi: 10.1038/s41467-018-06132-1 (PMC6131244; doi:10.1038/s41467-018-06132-1)
Supplement: Supplementary file 4 — Supplementary Data 2 [file 41467_2018_6132_MOESM4_ESM.xlsx]

## Sheet: Curation_citations
Chromosome	Begin	End	Gene		Article title 1	Ref. Info 1	Article title 2	Ref. Info 2	Article title 3	Ref. Info 3
17	7607019	7721542	TP53	Loss	Chromosome 17 Deletions and p53 Gene Mutations in Colorectal Carcinomas	Science 1989, 244, 217–221.	Microallelotyping Defines the Sequence and Tempo of Allelic Losses at Tumour Suppressor Gene Loci during Colorectal Cancer Progression	Nat. Med. 1995, 1, 902–909
5	111930150	112146117	APC	Loss	Chromosome 5 Allele Loss in Human Colorectal Carcinomas	Nature 1987, 328, 616–619.	Localization of the Gene for Familial Adenomatous Polyposis on Chromosome 5	Nature 1987, 328, 614– 616.
1	25069939	25298408	RUNX3	Loss	Promoter hypermethylation downregulates RUNX3 gene expression in colorectal cancer cell lines	Oncogene. 2004 Sep 2;23(40):6736-42.	Causal relationship between the loss of RUNX3 expression and gastric cancer.	Cell. 2002 Apr 5;109(1):113-24.
4	186887218	187116227	TLR3	Loss	TLR3 can directly trigger apoptosis in human cancer cells.	J Immunol. 2006 Apr 15;176(8):4894-901.	Toll-like receptors and cancer.	Nat Rev Cancer. 2009 Jan;9(1):57-63
10	88639910	88730177	BMPR1A	Loss	Germline Mutations of the Gene Encoding Bone Morphogenetic Protein Receptor 1A in Juvenile Polyposis	Nat. Genet. 2001, 28, 184–187.
12	12932932	13070752	GPRC5A	Loss	Identification of the retinoic acid-inducible Gprc5a as a new lung tumor suppressor gene.	J Natl Cancer Inst. 2007 Nov 21;99(22):1668-82	Knockout of the tumor suppressor gene Gprc5a in mice leads to NF-kappaB activation in airway epithelium and promotes lung inflammation and tumorigenesis.	Cancer Prev Res (Phila). 2010 Apr;3(4):424-37.
12	124855274	124907914	NCOR2	Loss	Differential copy number aberrations in novel candidate genes associated with progression from in situ to invasive ductal carcinoma of the breast.	Genes Chromosomes Cancer. 2012 Dec;51(12):1067-78.	Alteration of SMRT tumor suppressor function in transformed non-Hodgkin lymphomas.	Cancer Res. 2005 Jun 1;65(11):4554-61.
17	70296142	70360728	SOX9	Loss	Comprehensive molecular characterization of human colon and rectal cancer.	Nature. 2012 Jul 18;487(7407):330-7
4	1718116	1797358	FGFR3	Loss	Frequent activating mutations of FGFR3 in human bladder and cervix carcinomas.	Nat Genet. 1999 Sep;23(1):18-20.	Fibroblast growth factor receptor 3-IIIc mediates colorectal cancer growth and migration.	Br J Cancer. 2010 Mar 30;102(7):1145-56. doi: 10.1038/sj.bjc.6605596. Epub 2010 Mar 16.
1	233292257	233561654	MLK4	Loss	Recurrent MLK4 Loss-of-Function Mutations Suppress JNK Signaling to Promote Colon Tumorigenesis.	Cancer Res. 2016 Feb 1;76(3):724-35.
9	1117444	1501977	SMARCA2	Loss	Pharmacologic reversal of epigenetic silencing of the anticancer protein BRM: a novel targeted treatment strategy.	Oncogene. 2011 Jul 21;30(29):3289-94. doi: 10.1038/onc.2011.80. Epub 2011 Apr 11.	Loss of BRG1/BRM in human lung cancer cell lines and primary lung cancers: correlation with poor prognosis.	Cancer Res. 2003 Feb 1;63(3):560-6.
2	147764123	148964451	ACVR2A	Loss	Loss of activin receptor type 2 protein expression in microsatellite unstable colon cancers.	Gastroenterology 126:654–59
9	22053591	22164991	CDKN2B	Loss	Frequent deletion of p16INK4a/MTS1 and p15INK4b/MTS2 in pediatric acute lymphoblastic leukemia.	Blood. 1995 May 1;85(9):2321-30.	Epigenetic silencing of tumour suppressor gene p15 by its antisense RNA.	Nature. 2008 Jan 10;451(7175):202-6.	p15Ink4b is a critical tumour suppressor in the absence of p16Ink4a.	Nature. 2007 Aug 23;448(7156):943-6.
16	67426869	67727069	CTCF	Loss	CTCF haploinsufficiency destabilizes DNA methylation and predisposes to cancer.	Cell Rep. 2014 May 22;7(4):1020-9.
2	20588862	20716754	RHOB	Loss	A distinct role of RhoB in gastric cancer suppression.	Int J Cancer. 2011 Mar 1;128(5):1057-68. doi: 10.1002/ijc.25445.	RhoB in cancer suppression.	Histol Histopathol. 2006 Feb;21(2):213-8.
10	114742835	114840745	TCF7L2	Loss	T-cell factor 4 functions as a tumor suppressor whose disruption modulates colon cell proliferation and tumorigenesis.	Proc Natl Acad Sci U S A. 2011 Mar 22;108(12):4914-9.	Genomic sequencing of colorectal adenocarcinomas identifies a recurrent VTI1A-TCF7L2 fusion.	Nat Genet. 2011 Sep 4;43(10):964-8. doi: 10.1038/ng.936.	T-cell factor 4 functions as a tumor suppressor whose disruption modulates colon cell proliferation and tumorigenesis.	Proc Natl Acad Sci U S A. 2011 Mar 22;108(12):4914-9.
1	209722772	210304319	G0S2	Loss	G0S2 Suppresses Oncogenic Transformation by Repressing a MYC-Regulated Transcriptional Program.	Cancer Res. 2016 Mar 1;76(5):1204-13.	Identification of a protein, G0S2, that lacks Bcl-2 homology domains and interacts with and antagonizes Bcl-2.	Cancer Research. 2009; 69:6782-6789.	Inhibition of adipose triglyceride lipase (ATGL) by the putative tumor suppressor G0S2 or a small molecule inhibitor attenuates the growth of cancer cells.	Oncotarget. 2015 Sep 29;6(29):28282-95.
20	43048685	43223862	HNF4A	Gain	A comprehensive characterization of genome-wide copy number aberrations in colorectal cancer reveals novel oncogenes and patterns of alterations.	PLoS One. 2012;7(7):e42001.	Comprehensive molecular characterization of human colon and rectal cancer.	Nature. 2012 Jul 18;487(7407):330-7
13	73619229	73684920	KLF5	Gain	Comprehensive molecular characterization of human colon and rectal cancer.	Nature. 2012 Jul 18;487(7407):330-7
8	128688916	128840276	MYC	Gain	Integrated analysis of homozygous deletions, focal amplifications, and sequence alterations in breast and colorectal cancers	Proc. Natl. Acad. Sci. USA 105:16224–29	Integrative genomics reveals mechanisms of copy number alterations responsible for transcriptional deregulation in colorectal cancer.	Genes Chromosomes Cancer 48:1002–17
12	4274107	4388084	CCND2	Gain	Amplification of cyclin genes in colorectal carcinomas.	Cancer Res. 1993 May 1;53(9):1986-9.	Cyclin D2 dysregulation by chromosomal translocations to TCR loci in T-cell acute lymphoblastic leukemias.	Leukemia. 2006 Jan;20(1):82-6.	Translocations targeting CCND2, CCND3, and MYCN do occur in t(11;14)-negative mantle cell lymphomas.	Blood. 2008 Jun 15;111(12):5683-90
11	2167981	2232229	IGF2	Gain	Loss of IGF2 imprinting: a potential marker of colorectal cancer risk.	Science. 2003 Mar 14;299(5613):1753-5	Comprehensive molecular characterization of human colon and rectal cancer.	Nature. 2012 Jul 18;487(7407):330-7
2	199469815	200160277	SATB2	Gain	SATB1 and SATB2 play opposing roles in c-Myc expression and progression of colorectal cancer.	Oncotarget. 2016 Jan 26;7(4):4993-5006. doi: 10.18632/oncotarget.6651.	SATB2 suppresses the progression of colorectal cancer cells via inactivation of MEK5/ERK5 signaling.	FEBS J. 2015 Apr;282(8):1394-405. doi: 10.1111/febs.13227. Epub 2015 Feb 18.
10	33135952	34237166	ITGB1	Gain	Expression of ITGB1 predicts prognosis in colorectal cancer: a large prospective study based on tissue microarray	Int J Clin Exp Pathol. 2015 Oct 1;8(10):12802-10. eCollection 2015.	β1 integrin mediates colorectal cancer cell proliferation and migration through regulation of the Hedgehog pathway.	Tumour Biol. 2015 Mar;36(3):2013-21. doi: 10.1007/s13277-014-2808-x. Epub 2014 Nov 12.
14	38064738	39001476	FOXA1	Gain	SERPINI1 regulates epithelial-mesenchymal transition in an orthotopic implantation model of colorectal cancer.	Cancer Sci. 2016 May;107(5):619-28. doi: 10.1111/cas.12909. Epub 2016 Mar 28.
13	27497956	27563038	USP12	Gain	WD repeat protein WDR48 in complex with deubiquitinase USP12 suppresses Akt-dependent cell survival signaling by stabilizing PH domain leucine-rich repeat protein phosphatase 1 (PHLPP1).	J Biol Chem. 2013 Nov 29;288(48):34545-54. doi: 10.1074/jbc.M113.503383. Epub 2013 Oct 21.	FOXA1 modulates EAF2 regulation of AR transcriptional activity, cell proliferation, and migration in prostate cancer cells.	Prostate. 2015 Jun 15;75(9):976-87. doi: 10.1002/pros.22982. Epub 2015 Mar 23. Erratum in: Prostate. 2015 Sep;75(12):1339. Fisher, A L [added].
5	149443298	149709644	PDGFRB	Gain	PDGFRB promotes liver metastasis formation of mesenchymal-like colorectal tumor cells.	Neoplasia. 2013 Feb;15(2):204-17.	Blockade of the PDGFR family together with SRC leads to diminished proliferation of colorectal cancer cells.	Oncotarget. 2013 Jul;4(7):1037-49.
5	149443298	149709644	CDX1	Gain	Cdx1 homeobox gene during human colon cancer progression.	Oncogene. 2003 Sep 11;22(39):7913-21.	Cdx1 and c-Myc foster the initiation of transdifferentiation of the normal esophageal squamous epithelium toward Barrett's esophagus.	PLoS One. 2008;3(10):e3534. doi: 10.1371/journal.pone.0003534. Epub 2008 Oct 27.	Inhibition of Notch signaling enhances transdifferentiation of the esophageal squamous epithelium towards a Barrett's-like metaplasia via KLF4.	Cell Cycle. 2014;13(24):3857-66. doi: 10.4161/15384101.2014.972875.
9	139387618	139616742	NOTCH1	Gain	A NOTCH1 gene copy number gain is a prognostic indicator of worse survival and a predictive biomarker to a Notch1 targeting antibody in colorectal cancer	Int J Cancer. 2016 Jan 1;138(1):195-205. doi: 10.1002/ijc.29676. Epub 2015 Jul 22.
22	20057458	20742450	DGCR8	Gain	An essential microRNA maturing microprocessor complex component DGCR8 is up-regulated in colorectal carcinomas Essential Function of Dicer in Resolving DNA Damage in the Rapidly Dividing Cells of the Developing and Malignant Cerebellum"	Clin Exp Med. 2014 Aug;14(3):331-6. doi: 10.1007/s10238-013-0243-8. Epub 2013 Jun 18.	Essential Function of Dicer in Resolving DNA Damage in the Rapidly Dividing Cells of the Developing and Malignant Cerebellum	Cell Rep. 2016 Jan 12;14(2):216-24. doi: 10.1016/j.celrep.2015.12.037. Epub 2015 Dec 31.
17	65508813	66178894	BPTF	Gain	BPTF is required for c-MYC transcriptional activity and in vivo tumorigenesis	Nat Commun. 2016 Jan 5;7:10153. doi: 10.1038/ncomms10153.
14	103449773	104029819	TNFAIP2	Gain	KLF5 promotes breast cancer proliferation, migration and invasion in part by upregulating the transcription of TNFAIP2.	Oncogene. 2016 Apr 21;35(16):2040-51. doi: 10.1038/onc.2015.263. Epub 2015 Jul 20.	NF-κB-mediated transcriptional upregulation of TNFAIP2 by the Epstein-Barr virus oncoprotein, LMP1, promotes cell motility in nasopharyngeal carcinoma.	Oncogene. 2014 Jul 10;33(28):3648-59. doi: 10.1038/onc.2013.345. Epub 2013 Aug 26.
17	37767453	38131187	ERBB2	Gain	ERBB2 emerges as a new target for colorectal cancer.	Pectasides E, Bass AJ.	Proliferation of colorectal cancer is promoted by two signaling transduction expression patterns: ErbB2/ErbB3/AKT and MET/ErbB3/MAPK.	PLoS One. 2013 Oct 30;8(10):e78086. doi: 10.1371/journal.pone.0078086. eCollection 2013.	The expression of multiple proteins as prognostic factors in colorectal cancer: cathepsin D, p53, COX-2, epidermal growth factor receptor, C-erbB-2, and Ki-67.	Gut Liver. 2014 Jan;8(1):13-23. doi: 10.5009/gnl.2014.8.1.13. Epub 2013 Aug 14.
8	38277867	38430234	FGFR1	Gain	Fibroblast growth factor receptor 1 as a putative therapy target in colorectal cancer.	Digestion. 2013;88(3):172-81. doi: 10.1159/000355018. Epub 2013 Oct 17.
6	162832336	162853242	PARK2	Loss	PARK2 deletions occur frequently in sporadic colorectal cancer and accelerate adenoma development in Apc mutant mice.	Proc Natl Acad Sci U S A. 2010 Aug 24;107(34):15145-50	Pan-cancer genetic analysis identifies PARK2 as a master regulator of G1/S cyclins.	Nat Genet. 2014 Jun;46(6):588-94
12	25304707	25518438	KRAS	Gain	Prevalence of ras gene mutations in human colorectal cancers	Nature. 1987 May 28-Jun 3;327(6120):293-7.
10	89468247	90198999	PTEN	HomLoss	Novel mutations of the suppressor gene PTEN in colorectal carcinomas stratified by microsatellite instability- and TP53 mutation- status	Hum Mutat. 2008 Nov;29(11):E252-62	Analysis of PTEN, BRAF, and EGFR status in determining benefit from cetuximab therapy in wild-type KRAS metastatic colon cancer.	J. Clin. Oncol. 27:5924–30	PTEN hamartoma tumor syndromes.	Eur J Hum Genet. 2008 Nov;16(11):1289-300
18	48359730	48989421	SMAD4	HomLoss	Evaluation of candidate tumour suppressor genes on chromosome 18 in colorectal cancers.	Nat Genet. 1996 Jul;13(3):343-6.	Mutations in the SMAD4/ DPC4 Gene in Juvenile Polyposis	Science 1998, 280, 1086–1088.

## Sheet: ListOfSheets
Supplementary Data	Sheet name	Description
2	Curation_citations	List of references justifying the curated genes
