# Supplementary material for: Contribution of allelic imbalance to colorectal cancer
Source: Nat Commun. 2018 Sep 10;9:3664. doi: 10.1038/s41467-018-06132-1 (PMC6131244; doi:10.1038/s41467-018-06132-1)
Supplement: Supplementary file 5 — Supplementary Data 3 [file 41467_2018_6132_MOESM5_ESM.xlsx]

## Sheet: tumor_RNAseq
Gene	Ensembl.gene.id	Gene.type	Target.type	Chrom	Gene.start	Gene.end	Peak.prominence	Peak.coverage	Peak.start	Peak.end	GP5d.neg.score	GP5d.neg.p.value	SYSCOL.RNAseq.ENSG	unadjusted P (LRR)	adjusted P (LRR)	beta (LRR)	unadjusted P (tumor%)	adjusted P (tumor%)	beta (tumor%)
PTEN	ENSG00000171862	protein_coding	HomLoss	10	89622870	89731687	0	0	89507111	90105898	0.0079424	0.04466	ENSG00000171862	4.64512e-32	8.93872e-31	2.6096	0.302016	0.521139	0.241611
ACSL4	ENSG00000068366	protein_coding	Loss	X	108867473	108976632	229	229	106258262	111858782	0.98121	0.99077	ENSG00000068366	0.0264139	0.0354843	1.5888	0.0960411	0.257072	-1.01551
F11	ENSG00000088926	protein_coding	Loss	4	187187099	187210835	642	642	186887218	187116227	0.95975	0.98239	NA	NA	NA	NA	NA	NA	NA
FGFR1	ENSG00000077782	protein_coding	Gain	8	38268656	38326352	15	254	38277867	38430234	0.99935	0.99971	ENSG00000077782	0.233341	0.273254	0.416116	3.60831e-09	2.86708e-07	-2.30934
GMEB2	ENSG00000101216	protein_coding	Loss	20	62218955	62258394	21	119	62133177	62276984	0.99968	0.99985	ENSG00000101216	7.02066e-45	3.57051e-43	1.87376	0.609761	0.783664	0.104781
LRMP	ENSG00000118308	protein_coding	Gain	12	25173936	25261268	40	179	25304707	25518438	0.99892	0.99945	ENSG00000118308	0.979078	0.981263	0.01949	0.366909	0.580532	-0.440403
MORN1	ENSG00000116151	protein_coding	Gain	1	2252692	2323146	34	38	2308029	2504234	0.3481	0.66312	ENSG00000116151	0.000126251	0.00023409	0.907671	0.680022	0.822029	0.119658
PARD3	ENSG00000148498	protein_coding	Gain	10	34398488	35104253	56	56	33135952	34237166	0.99972	0.99988	ENSG00000148498	5.44201e-16	4.16636e-15	3.02131	0.000440377	0.00559908	0.789919
RAB40C	ENSG00000197562	protein_coding	Gain	16	639357	679272	50	110	570658	878087	0.62598	0.85485	ENSG00000197562	2.57417e-07	6.96886e-07	1.04258	0.137251	0.323584	0.342188
SLC6A18	ENSG00000164363	protein_coding	Loss	5	1225470	1246304	32	360	1134914	1204868	0.71892	0.90173	NA	NA	NA	NA	NA	NA	NA
SORBS2	ENSG00000154556	protein_coding	Loss	4	186506598	186877806	642	642	186039201	186372826	0.99266	0.9963	ENSG00000154556	0.002403	0.00372753	1.68356	0.520047	0.709336	-0.339957
TNNI3K	ENSG00000116783	protein_coding	Loss	1	74663947	75010112	45	536	74445055	74734582	0.76495	0.91828	NA	NA	NA	NA	NA	NA	NA
AADAC	ENSG00000114771	protein_coding	Loss	3	151531825	151546276	22	402	151441983	151943277	0.88245	0.95558	NA	NA	NA	NA	NA	NA	NA
AADACL2	ENSG00000197953	protein_coding	Loss	3	151451704	151479127	22	402	151441983	151943277	0.99805	0.99895	NA	NA	NA	NA	NA	NA	NA
ABCB1	ENSG00000085563	protein_coding	Gain	7	87133175	87342611	19	383	87275641	88339123	0.79348	0.92743	ENSG00000085563	0.000897447	0.00148947	2.97699	0.0454455	0.16679	-1.41517
ABCB4	ENSG00000005471	protein_coding	Gain	7	87031013	87109751	19	383	87275641	88339123	0.49238	0.77881	ENSG00000005471	0.000166682	0.00030275	2.4932	0.0193966	0.0842096	-1.22171
ABHD17A	ENSG00000129968	protein_coding	Loss	19	1876809	1885546	454	454	1904612	2034151	7.647e-05	0.00070217	ENSG00000129968	0.00420949	0.00640418	0.599244	0.331571	0.552877	0.203763
ABR	ENSG00000159842	protein_coding	Gain	17	906758	1132315	16	24	51137	925764	0.013427	0.070477	ENSG00000159842	7.88762e-16	5.97445e-15	1.92629	0.00413535	0.026767	0.810742
AC002310.13	ENSG00000260869	protein_coding	Gain	16	30545548	30569600	121	121	30418119	30895545	0.046788	0.18642	NA	NA	NA	NA	NA	NA	NA
AC006014.1	ENSG00000268891	protein_coding	Loss	7	74999908	75005425	28	197	74132014	75210764	9.1807e-06	8.3907e-05	NA	NA	NA	NA	NA	NA	NA
AC006547.14	ENSG00000234409	protein_coding	Gain	22	20135950	20138399	32	32	20057458	20742450	0.11971	0.35665	ENSG00000234409	0.129008	0.159746	0.87444	0.364066	0.580532	-0.444836
AC007461.1	ENSG00000267893	protein_coding	Loss	17	70036164	70036872	145	621	70296142	70360728	0.9837	0.99182	NA	NA	NA	NA	NA	NA	NA
AC008132.13	ENSG00000161103	protein_coding	Loss	22	18834324	18848562	24	627	18915963	18972450	0.24521	0.55008	ENSG00000161103	0.961979	0.970154	-0.0281679	0.0065241	0.0378408	-1.37412
AC010368.2	ENSG00000269027	protein_coding	Loss	5	35051012	35051198	15	349	35209652	35668036	0.42612	0.73071	NA	NA	NA	NA	NA	NA	NA
AC016757.3	ENSG00000186235	protein_coding	Loss	2	239133193	239140318	464	464	238943966	239064029	0.25703	0.56418	NA	NA	NA	NA	NA	NA	NA
AC018816.3	ENSG00000235978	protein_coding	Loss	3	4855978	4928977	54	517	4805142	4983263	0.6597	0.87261	NA	NA	NA	NA	NA	NA	NA
AC022498.1	ENSG00000213132	protein_coding	Loss	3	187896331	187898598	15	409	188011407	188121263	0.97907	0.98995	NA	NA	NA	NA	NA	NA	NA
AC024940.1	ENSG00000177340	protein_coding	Loss	12	31477250	31478879	18	447	31467029	31541615	0.34435	0.65958	NA	NA	NA	NA	NA	NA	NA
AC061975.10	ENSG00000268206	protein_coding	Gain	17	26638667	26642323	31	106	26582710	26864708	2.1426e-11	4.4161e-06	NA	NA	NA	NA	NA	NA	NA
AC073333.1	ENSG00000267906	protein_coding	Gain	7	16828866	16829246	476	476	16735782	16989462	1.0957e-08	4.4161e-06	NA	NA	NA	NA	NA	NA	NA
AC087239.1	ENSG00000268076	protein_coding	Gain	12	25381515	25390840	40	179	25304707	25518438	0.5958	0.8391	NA	NA	NA	NA	NA	NA	NA
AC105020.1	ENSG00000203392	protein_coding	Loss	15	75970672	75973093	19	656	75650972	75943416	0.9129	0.9669	NA	NA	NA	NA	NA	NA	NA
AC109583.1	ENSG00000268537	protein_coding	Loss	3	46927699	46930171	20	512	46731303	47047358	0.20995	0.50359	NA	NA	NA	NA	NA	NA	NA
AC110771.1	ENSG00000269302	protein_coding	Loss	4	187111913	187112626	642	642	186887218	187116227	0.044786	0.18038	NA	NA	NA	NA	NA	NA	NA
AC112693.2	ENSG00000269360	protein_coding	Gain	15	93749295	93751277	46	46	93412778	93949082	0.055574	0.21144	NA	NA	NA	NA	NA	NA	NA
AC132872.2	ENSG00000268852	protein_coding	Gain	17	80214131	80216080	121	121	79589371	80438165	0.66449	0.87523	NA	NA	NA	NA	NA	NA	NA
AC174470.1	ENSG00000215621	protein_coding	Gain	17	79780293	79784533	121	121	79589371	80438165	0.12473	0.3664	NA	NA	NA	NA	NA	NA	NA
ACD	ENSG00000102977	protein_coding	Loss	16	67691415	67694713	18	387	67426869	67727069	0.030296	0.13298	ENSG00000102977	2.29544e-15	1.61817e-14	3.22295	0.924091	0.966157	-0.0224804
ACOT7	ENSG00000097021	protein_coding	Loss	1	6324329	6454451	17	652	6316217	6527333	0.54398	0.81003	ENSG00000097021	3.00275e-20	3.44832e-19	2.09758	0.167542	0.357487	0.361887
ACTN1	ENSG00000072110	protein_coding	Loss	14	69340860	69446157	637	637	69285264	69370814	0.89632	0.96049	ENSG00000072110	6.79236e-22	8.48449e-21	2.24752	0.67973	0.822029	-0.0854752
ACTR3B	ENSG00000133627	protein_coding	Loss	7	152456834	152552463	227	227	152988232	153586831	0.44313	0.74338	ENSG00000133627	1.15636e-15	8.57631e-15	2.65013	0.84006	0.911773	0.0510783
ACVR2A	ENSG00000121989	protein_coding	Loss	2	148602086	148688393	29	430	147764123	148964451	0.74351	0.9113	ENSG00000121989	0.0545849	0.0706626	1.26756	0.278064	0.492491	0.354994
ADA	ENSG00000196839	protein_coding	Gain	20	43248163	43280874	804	804	43048685	43223862	0.6689	0.87734	ENSG00000196839	1.26203e-05	2.72293e-05	1.33214	0.465457	0.656248	-0.335492
ADAM22	ENSG00000008277	protein_coding	Gain	7	87563458	87832204	19	383	87275641	88339123	0.55762	0.8182	ENSG00000008277	0.399105	0.442621	-0.512461	0.229921	0.440063	-0.575764
ADAMTSL5	ENSG00000185761	protein_coding	Loss	19	1505017	1513603	454	454	1508738	1630341	0.014943	0.076413	ENSG00000185761	0.758964	0.78773	-0.110046	0.0203501	0.0872846	0.870138
ADARB2	ENSG00000185736	protein_coding	Loss	10	1228073	1779670	43	439	944496	2584375	0.99243	0.99619	ENSG00000185736	0.74578	0.776309	0.263667	0.000782166	0.00818974	-1.64859
ADAT3	ENSG00000213638	protein_coding	Loss	19	1905377	1913444	454	454	1904612	2034151	5.2219e-05	0.00053435	ENSG00000213638	6.34876e-05	0.000121188	1.02726	0.339117	0.55634	0.246088
ADIRF	ENSG00000148671	protein_coding	Loss	10	88727949	88743691	581	581	88639910	88730177	0.088488	0.29294	ENSG00000148671	2.40061e-05	4.92574e-05	3.8518	0.988039	0.996208	-0.0101762
ADPRHL1	ENSG00000153531	protein_coding	Loss	13	114076260	114107839	31	164	114002383	114585454	0.67326	0.87961	ENSG00000153531	0.00558795	0.00828879	1.01553	0.194735	0.39167	0.528972
ADSSL1	ENSG00000185100	protein_coding	Loss	14	105190523	105213662	18	628	105149647	105189222	0.0059131	0.034477	ENSG00000185100	4.17488e-11	1.79067e-10	2.44787	0.0904176	0.245715	0.747562
AGPAT2	ENSG00000169692	protein_coding	Gain	9	139567595	139581875	33	101	139387618	139616742	0.70523	0.89576	ENSG00000169692	0.00514044	0.00773782	0.592265	0.192898	0.390179	0.356991
AGPAT4	ENSG00000026652	protein_coding	Loss	6	161551011	161695093	172	545	162832336	162853242	0.94	0.97564	ENSG00000026652	0.00597355	0.00880573	1.28651	0.0518189	0.179574	-1.0397
AGR2	ENSG00000106541	protein_coding	Gain	7	16831435	16873057	476	476	16735782	16989462	0.027842	0.12462	ENSG00000106541	0.0258225	0.0347554	-1.46912	0.0553414	0.181581	1.18712
AGR3	ENSG00000173467	protein_coding	Gain	7	16899029	16921611	476	476	16735782	16989462	0.27021	0.57998	ENSG00000173467	0.0169771	0.0237014	-2.35655	0.0316822	0.126617	1.99336
AGRP	ENSG00000159723	protein_coding	Loss	16	67516474	67517716	18	387	67426869	67727069	0.32511	0.63977	NA	NA	NA	NA	NA	NA	NA
AGXT2	ENSG00000113492	protein_coding	Loss	5	34998206	35048198	15	349	35209652	35668036	0.20765	0.50032	NA	NA	NA	NA	NA	NA	NA
AHR	ENSG00000106546	protein_coding	Gain	7	17338246	17385776	476	476	16735782	16989462	0.26992	0.57966	ENSG00000106546	0.0183301	0.0254406	0.769407	0.286722	0.504065	0.326604
AIMP1	ENSG00000164022	protein_coding	Loss	4	107236701	107270383	20	581	106498718	106908325	0.11934	0.35604	ENSG00000164022	0.000268459	0.000471958	1.11132	0.03141	0.126617	0.470828
AIRE	ENSG00000160224	protein_coding	Loss	21	45705721	45718531	559	559	45699580	45752176	0.61607	0.84987	ENSG00000160224	0.501408	0.545875	-0.366676	0.00383168	0.0257373	-1.85403
AKT1	ENSG00000142208	protein_coding	Loss	14	105235686	105262088	18	628	105149647	105189222	0.98331	0.99158	ENSG00000142208	5.85368e-14	3.36115e-13	1.33172	0.224302	0.433303	0.256378
AL133481.1	ENSG00000235705	protein_coding	Gain	10	81266126	81270678	20	40	80466640	81244627	0.0010158	0.0070791	NA	NA	NA	NA	NA	NA	NA
AL135998.1	ENSG00000215306	protein_coding	Loss	14	23286463	23291750	28	614	23291924	23350478	0.0032815	0.020751	NA	NA	NA	NA	NA	NA	NA
AL137002.1	ENSG00000268130	protein_coding	Loss	13	113755563	113756608	31	164	113589520	113795796	0.71426	0.8998	NA	NA	NA	NA	NA	NA	NA
AL359878.1	ENSG00000205740	protein_coding	Loss	10	1017097	1034281	43	439	944496	2584375	0.28596	0.59772	NA	NA	NA	NA	NA	NA	NA
ALDOC	ENSG00000109107	protein_coding	Gain	17	26900133	26904282	31	106	26582710	26864708	0.011923	0.063685	ENSG00000109107	5.51959e-06	1.25157e-05	2.25373	0.142589	0.328362	-0.58229
ALG13	ENSG00000101901	protein_coding	Loss	X	110909043	111003877	229	229	106258262	111858782	0.00011497	0.0010466	ENSG00000101901	0.000270445	0.000474278	1.39056	0.48556	0.673915	-0.227014
ALS2CL	ENSG00000178038	protein_coding	Loss	3	46710487	46735194	20	512	46731303	47047358	0.0080506	0.045235	ENSG00000178038	9.89846e-06	2.18223e-05	1.99761	0.733122	0.850631	-0.105503
ALYREF	ENSG00000183684	protein_coding	Gain	17	79845713	79849462	121	121	79589371	80438165	0.039375	0.16328	ENSG00000183684	1.17078e-05	2.54145e-05	0.96446	0.377243	0.588888	0.199846
AMDHD1	ENSG00000139344	protein_coding	Loss	12	96337071	96362370	21	493	95484080	96281172	0.63536	0.85992	ENSG00000139344	0.152801	0.186291	-0.870451	0.974882	0.995281	-0.0112644
AMMECR1	ENSG00000101935	protein_coding	Loss	X	109437414	109683461	229	229	106258262	111858782	0.6749	0.88034	ENSG00000101935	0.014028	0.019778	0.920984	0.369939	0.582736	0.286588
AMN	ENSG00000166126	protein_coding	Gain	14	103388993	103399933	15	36	103449773	104029819	0.25851	0.56591	ENSG00000166126	1.31729e-17	1.25055e-16	3.20632	0.0792023	0.221145	0.713321
ANAPC11	ENSG00000141552	protein_coding	Gain	17	79848666	79858867	121	121	79589371	80438165	1.1207e-06	1.3248e-05	ENSG00000141552	5.27119e-09	1.79573e-08	1.19752	0.502636	0.692218	0.141421
ANK3	ENSG00000151150	protein_coding	Loss	10	61786056	62493248	18	485	61908171	62121891	0.46685	0.76173	ENSG00000151150	5.48243e-05	0.000106362	1.86766	0.369455	0.582736	0.291826
ANKDD1A	ENSG00000166839	protein_coding	Loss	15	65204101	65251042	17	654	65183950	65548652	0.37967	0.69228	ENSG00000166839	0.12187	0.151433	0.78743	0.0347925	0.135367	-0.786941
ANKMY2	ENSG00000106524	protein_coding	Gain	7	16639401	16685442	476	476	16735782	16989462	0.52531	0.79941	ENSG00000106524	0.000691693	0.00115879	0.971397	0.140923	0.326191	0.396214
ANKRD37	ENSG00000186352	protein_coding	Loss	4	186317175	186321782	642	642	186039201	186372826	0.50771	0.78877	ENSG00000186352	9.309e-08	2.67258e-07	2.96251	0.234277	0.441149	-0.628747
ANKRD66	ENSG00000230062	protein_coding	Gain	6	46714654	46727243	133	133	46594121	46943893	0.59336	0.83776	NA	NA	NA	NA	NA	NA	NA
AP001468.1	ENSG00000235878	protein_coding	Gain	21	47612391	47613673	20	36	47552209	47581508	0.00050223	0.0036875	NA	NA	NA	NA	NA	NA	NA
AP003774.4	ENSG00000181908	protein_coding	Loss	11	64216546	64219126	36	485	64172031	64527751	0.036717	0.155	NA	NA	NA	NA	NA	NA	NA
APBA1	ENSG00000107282	protein_coding	control_pos_a	9	72042446	72287222	NA	NA	NA	NA	0.93843	0.97519	NA	NA	NA	NA	NA	NA	NA
APC	ENSG00000134982	protein_coding	Loss	5	112043195	112181936	764	764	111930150	112146117	0.018261	0.089564	ENSG00000134982	2.72409e-15	1.90152e-14	2.42976	0.324209	0.545617	0.261792
APOLD1	ENSG00000178878	protein_coding	Loss	12	12878851	12982909	495	495	12932932	13070752	0.061441	0.22788	ENSG00000178878	0.124487	0.154416	1.41587	0.00418025	0.0268139	-1.72749
APOPT1	ENSG00000256053	protein_coding	Gain	14	104029299	104073860	15	36	103449773	104029819	0.0026592	0.017139	ENSG00000256053	2.00333e-14	1.2512e-13	1.64225	0.163571	0.356156	0.323773
APRT	ENSG00000198931	protein_coding	Loss	16	88875747	88878352	33	414	88794403	88809480	0.38761	0.69925	ENSG00000198931	3.12398e-05	6.23046e-05	0.948915	0.0675931	0.206551	0.384344
ARAP1	ENSG00000186635	protein_coding	Loss	11	72396114	72504644	17	478	72362718	72483880	0.9556	0.9811	ENSG00000186635	5.6212e-11	2.38232e-10	1.95303	0.528771	0.715751	0.135919
ARHGAP8	ENSG00000241484	protein_coding	Loss	22	45098355	45258665	665	665	45063130	45115579	0.41629	0.72293	ENSG00000241484	4.35286e-09	1.50449e-08	1.4451	0.00164333	0.0132961	0.744837
ARHGDIA	ENSG00000141522	protein_coding	Gain	17	79825597	79829282	121	121	79589371	80438165	0.0001558	0.0013823	ENSG00000141522	0.000870749	0.00144854	0.687997	0.336869	0.553927	0.204127
ARHGEF38	ENSG00000236699	protein_coding	Loss	4	106473777	106629250	20	581	106498718	106908325	0.84545	0.94373	ENSG00000236699	1.63654e-05	3.44739e-05	2.07321	0.136776	0.323537	0.513553
ARL16	ENSG00000214087	protein_coding	Gain	17	79648204	79650954	121	121	79589371	80438165	0.00043379	0.0032282	ENSG00000214087	2.52757e-07	6.88072e-07	1.2006	0.693256	0.824696	0.0944757
ARSI	ENSG00000183876	protein_coding	Gain	5	149675906	149718870	45	69	149443298	149709644	0.40393	0.71292	ENSG00000183876	0.965173	0.971999	0.0431644	1.56223e-06	4.44923e-05	-2.92385
ASCL2	ENSG00000183734	protein_coding	Gain	11	2289725	2292182	126	126	2167981	2232229	0.92162	0.96998	NA	NA	NA	NA	NA	NA	NA
ASPSCR1	ENSG00000169696	protein_coding	Gain	17	79934683	79975282	121	121	79589371	80438165	0.05504	0.21006	ENSG00000169696	0.000188299	0.000339415	1.06761	0.640721	0.797802	-0.137236
ASTN1	ENSG00000152092	protein_coding	Gain	1	176826438	177134109	156	156	176851747	178247072	0.7585	0.91606	NA	NA	NA	NA	NA	NA	NA
ATAD1	ENSG00000138138	protein_coding	HomLoss	10	89511269	89601100	0	0	89507111	90105898	0.9141	0.96732	ENSG00000138138	1.59671e-46	1.03351e-44	2.93894	0.437664	0.627158	0.168379
ATG16L2	ENSG00000168010	protein_coding	Loss	11	72525353	72554719	17	478	72362718	72483880	0.22365	0.52256	ENSG00000168010	5.10624e-09	1.74791e-08	1.87885	0.827884	0.904069	-0.0506152
ATG4A	ENSG00000101844	protein_coding	Loss	X	107334898	107397901	229	229	106258262	111858782	0.13644	0.38745	ENSG00000101844	0.175349	0.211608	0.59252	0.526465	0.713987	-0.236113
ATP11A	ENSG00000068650	protein_coding	Loss	13	113344643	113541482	31	164	113589520	113795796	0.54814	0.81225	ENSG00000068650	3.90352e-49	3.47413e-47	3.20959	0.813547	0.896665	-0.0557665
ATP4B	ENSG00000186009	protein_coding	Loss	13	114303119	114312501	31	164	114002383	114585454	0.021096	0.10022	NA	NA	NA	NA	NA	NA	NA
ATP6V0D1	ENSG00000159720	protein_coding	Loss	16	67471917	67515140	18	387	67426869	67727069	0.038927	0.16186	ENSG00000159720	9.84068e-07	2.41606e-06	1.78984	0.12058	0.296044	0.329281
ATP6V1A	ENSG00000114573	protein_coding	control_pos	3	113465866	113530903	NA	NA	NA	NA	0.00073124	0.0052685	NA	NA	NA	NA	NA	NA	NA
ATP8B1	ENSG00000081923	protein_coding	Loss	18	55313658	55470333	1057	1057	55220229	55335412	0.56777	0.82432	ENSG00000081923	3.98439e-20	4.50299e-19	3.21716	0.138762	0.326067	0.622168
ATP8B3	ENSG00000130270	protein_coding	Loss	19	1782074	1812275	454	454	1508738	1630341	0.0015241	0.010462	ENSG00000130270	0.444625	0.489294	0.310839	0.000314357	0.00438867	-1.53239
BAG5	ENSG00000166170	protein_coding	Gain	14	104022881	104029168	15	36	103449773	104029819	0.059335	0.22181	ENSG00000166170	3.72058e-13	1.99177e-12	1.40209	0.180177	0.368639	0.280013
BCL7C	ENSG00000099385	protein_coding	Gain	16	30844947	30906281	121	121	30418119	30895545	0.59024	0.83611	ENSG00000099385	2.35745e-09	8.39252e-09	2.24154	0.321078	0.541724	0.209695
BHLHA9	ENSG00000205899	protein_coding	Gain	17	1173853	1174754	16	24	51137	925764	0.11193	0.34184	NA	NA	NA	NA	NA	NA	NA
BHLHE40	ENSG00000134107	protein_coding	Loss	3	5020801	5027008	54	517	4805142	4983263	0.65339	0.86925	ENSG00000134107	0.63133	0.672099	0.304133	0.13592	0.322584	-0.565067
BMPR1A	ENSG00000107779	protein_coding	Loss	10	88516407	88692595	581	581	88639910	88730177	0.28837	0.60033	ENSG00000107779	2.12725e-10	8.50901e-10	1.97919	0.737156	0.850631	0.0778466
BPTF	ENSG00000171634	protein_coding	Gain	17	65821640	65980494	17	110	65508813	66178894	1.6678e-05	0.0001634	ENSG00000171634	1.12314e-08	3.66824e-08	1.65008	0.114621	0.28736	0.345321
BRINP2	ENSG00000198797	protein_coding	Gain	1	177140633	177251558	156	156	176851747	178247072	0.43505	0.73771	NA	NA	NA	NA	NA	NA	NA
BSG	ENSG00000172270	protein_coding	Gain	19	571297	583493	28	82	378150	740758	0.0015517	0.010612	ENSG00000172270	0.00427149	0.00648465	0.56786	0.0147972	0.0693132	0.53678
BTBD2	ENSG00000133243	protein_coding	Loss	19	1985447	2034880	454	454	1904612	2034151	0.24036	0.54408	ENSG00000133243	0.0916209	0.116075	0.355202	0.000111804	0.00180919	0.815365
BUB3	ENSG00000154473	protein_coding	control_pos	10	124913793	124924886	NA	NA	NA	NA	4.7959e-10	4.4161e-06	NA	NA	NA	NA	NA	NA	NA
BZW2	ENSG00000136261	protein_coding	Gain	7	16685756	16746148	476	476	16735782	16989462	0.92142	0.96995	ENSG00000136261	1.28609e-15	9.24944e-15	1.78946	0.16268	0.355302	0.293668
C10orf10	ENSG00000165507	protein_coding	Loss	10	45466429	45474258	27	446	45427052	45512349	0.94938	0.97903	ENSG00000165507	0.65834	0.698567	-0.337119	0.000515219	0.00621755	-1.65072
C10orf25	ENSG00000165511	protein_coding	Loss	10	45493146	45496336	27	446	45427052	45512349	0.043868	0.17763	NA	NA	NA	NA	NA	NA	NA
C10orf40	ENSG00000235931	protein_coding	Loss	10	61715188	61720671	18	485	61908171	62121891	0.45236	0.75056	NA	NA	NA	NA	NA	NA	NA
C10ORF68	ENSG00000150076	protein_coding	Gain	10	32832297	33171802	56	56	33135952	34237166	0.00029702	0.0024068	NA	NA	NA	NA	NA	NA	NA
C11orf21	ENSG00000110665	protein_coding	Gain	11	2316875	2324279	126	126	2167981	2232229	0.025509	0.11603	ENSG00000110665	0.373248	0.416541	-0.498539	0.0147232	0.0693132	-1.45482
C12orf5	ENSG00000078237	protein_coding	Gain	12	4430371	4462338	186	186	4274107	4388084	0.93849	0.97519	ENSG00000078237	1.18382e-18	1.22157e-17	3.92266	0.953847	0.986861	-0.020658
C13orf35	ENSG00000197595	protein_coding	Loss	13	113301358	113338811	31	164	113303405	113570178	0.61015	0.84676	NA	NA	NA	NA	NA	NA	NA
C16orf11	ENSG00000161992	protein_coding	Gain	16	610422	615528	50	110	570658	878087	0.49971	0.78371	NA	NA	NA	NA	NA	NA	NA
C16orf13	ENSG00000130731	protein_coding	Gain	16	684429	686358	50	110	570658	878087	0.005902	0.034441	ENSG00000130731	0.135752	0.166935	0.291216	0.509637	0.69781	0.146472
C16orf86	ENSG00000159761	protein_coding	Loss	16	67700719	67702661	18	387	67426869	67727069	0.36041	0.67484	ENSG00000159761	0.0158323	0.0221901	2.03425	0.376909	0.588888	-0.432163
C16orf93	ENSG00000196118	protein_coding	Gain	16	30768744	30774031	121	121	30418119	30895545	0.029221	0.12917	ENSG00000196118	1.46817e-10	6.04242e-10	3.71688	0.467468	0.657781	-0.237238
C17orf58	ENSG00000186665	protein_coding	Gain	17	65987217	65989765	17	110	65508813	66178894	0.0091179	0.050216	ENSG00000186665	9.63518e-09	3.17604e-08	1.92826	0.857816	0.924407	-0.0456139
C17orf62	ENSG00000178927	protein_coding	Gain	17	80400465	80408705	121	121	79589371	80438165	0.13643	0.38742	ENSG00000178927	1.43419e-07	4.00448e-07	1.11333	0.0681313	0.207305	-0.397056
C17orf70	ENSG00000185504	protein_coding	Gain	17	79506911	79520987	121	121	79589371	80438165	0.0014155	0.0097023	ENSG00000185504	9.31276e-07	2.29435e-06	1.06956	0.977717	0.995901	0.00626356
C17orf97	ENSG00000187624	protein_coding	Gain	17	260118	273510	16	24	51137	925764	0.42506	0.72988	ENSG00000187624	1.06402e-11	5.08447e-11	2.70421	0.0315763	0.126617	1.01117
C18orf56	ENSG00000176912	protein_coding	Gain	18	641320	658340	57	57	297805	716739	0.59697	0.83967	NA	NA	NA	NA	NA	NA	NA
C1orf74	ENSG00000162757	protein_coding	Loss	1	209955661	209957904	15	408	209722772	210304319	0.0048459	0.02908	ENSG00000162757	1.52596e-08	4.80745e-08	2.2834	0.773992	0.874734	0.0761901
C20orf195	ENSG00000125531	protein_coding	Loss	20	62184373	62188061	21	119	62133177	62276984	0.15629	0.42076	ENSG00000125531	2.2546e-06	5.3688e-06	1.8129	0.548636	0.734175	-0.354102
C20orf197	ENSG00000176659	protein_coding	Gain	20	58630980	58648008	15	800	58472582	58700003	0.98226	0.99124	NA	NA	NA	NA	NA	NA	NA
C20orf62	ENSG00000168746	protein_coding	Gain	20	43080624	43093984	804	804	43048685	43223862	0.20522	0.49684	NA	NA	NA	NA	NA	NA	NA
C21orf2	ENSG00000160226	protein_coding	Loss	21	45748827	45759285	559	559	45699580	45752176	0.01759	0.086587	ENSG00000160226	4.2846e-06	9.84075e-06	0.961108	0.154048	0.347063	0.350309
C2CD4C	ENSG00000183186	protein_coding	Gain	19	405438	409139	28	82	378150	740758	0.9673	0.98526	ENSG00000183186	0.70718	0.74374	-0.208081	0.825404	0.904069	-0.135417
C4orf47	ENSG00000205129	protein_coding	Loss	4	186347394	186370980	642	642	186039201	186372826	0.74029	0.91024	NA	NA	NA	NA	NA	NA	NA
C7orf60	ENSG00000164603	protein_coding	Gain	7	112459202	112579971	15	370	112516977	113946011	0.30134	0.61476	ENSG00000164603	0.00223852	0.00349524	1.38443	0.932054	0.970208	-0.0303295
C7orf62	ENSG00000164645	protein_coding	Gain	7	88423420	88425035	19	383	88704998	89520377	0.96691	0.98511	NA	NA	NA	NA	NA	NA	NA
C8orf86	ENSG00000196166	protein_coding	Gain	8	38368352	38386180	15	254	38277867	38430234	0.31819	0.6324	ENSG00000196166	0.345527	0.389881	0.489188	0.991267	0.996208	-0.006362
C9orf163	ENSG00000196366	protein_coding	Gain	9	139377947	139380518	33	101	139387618	139616742	0.11272	0.34339	NA	NA	NA	NA	NA	NA	NA
CA11	ENSG00000063180	protein_coding	Loss	19	49141199	49149569	91	416	49076461	49183705	0.7374	0.90915	ENSG00000063180	0.856796	0.875235	-0.117737	0.143538	0.328362	-0.729517
CACNA1C	ENSG00000151067	protein_coding	Gain	12	2079952	2802108	186	186	2195114	2472797	0.97225	0.9873	ENSG00000151067	0.0279883	0.0374581	1.92034	0.00050223	0.00616531	1.94525
CACNA2D1	ENSG00000153956	protein_coding	Gain	7	81575760	82073114	19	383	81669801	83227548	0.96121	0.98296	ENSG00000153956	0.776413	0.801168	0.176686	8.69563e-06	0.000213493	-2.17312
CAMK1G	ENSG00000008118	protein_coding	Loss	1	209757062	209787283	15	408	209722772	210304319	0.97279	0.98746	ENSG00000008118	0.686395	0.725093	0.376059	0.000488613	0.00610337	-2.13546
CAMK2A	ENSG00000070808	protein_coding	Gain	5	149599054	149669854	45	69	149443298	149709644	0.74067	0.91037	ENSG00000070808	0.453495	0.498285	-0.621335	0.17212	0.357487	-0.69692
CAPN15	ENSG00000103326	protein_coding	Gain	16	577717	604636	50	110	570658	878087	0.00060558	0.0044029	ENSG00000103326	1.27e-05	2.73185e-05	0.809105	0.197582	0.394434	0.271752
CAPN6	ENSG00000077274	protein_coding	Loss	X	110488331	110513751	229	229	106258262	111858782	0.38092	0.69323	ENSG00000077274	0.0793724	0.101097	3.57364	0.00138557	0.0120308	-5.55348
CARS	ENSG00000110619	protein_coding	Loss	11	3022152	3078843	49	425	3119709	3178235	4.7337e-05	0.00049019	ENSG00000110619	2.03568e-07	5.59615e-07	1.43772	0.970443	0.994069	-0.007906
CASC1	ENSG00000118307	protein_coding	Gain	12	25261354	25348096	40	179	25304707	25518438	0.93975	0.97561	NA	NA	NA	NA	NA	NA	NA
CCDC110	ENSG00000168491	protein_coding	Loss	4	186366336	186392913	642	642	186039201	186372826	0.14371	0.40037	NA	NA	NA	NA	NA	NA	NA
CCDC12	ENSG00000160799	protein_coding	Loss	3	46963216	47023500	20	512	46731303	47047358	0.53347	0.8039	ENSG00000160799	0.000214532	0.000382824	1.23448	0.0395739	0.149082	0.469902
CCDC137	ENSG00000185298	protein_coding	Gain	17	79633394	79640934	121	121	79589371	80438165	2.9028e-06	4.8578e-05	ENSG00000185298	1.05569e-10	4.39562e-10	1.48364	0.635711	0.796012	-0.111921
CCDC38	ENSG00000165972	protein_coding	Loss	12	96260826	96336752	21	493	95484080	96281172	0.74406	0.91146	ENSG00000165972	0.288582	0.328752	0.76606	0.33443	0.553754	-0.409418
CCDC41	ENSG00000173588	protein_coding	Loss	12	94700225	94853764	21	493	93986906	95297039	0.99564	0.99773	ENSG00000173588	0.000920359	0.00152394	1.6209	0.91899	0.964466	-0.029178
CCDC57	ENSG00000176155	protein_coding	Gain	17	80059336	80170706	121	121	79589371	80438165	0.015256	0.077614	ENSG00000176155	0.000133787	0.000246613	0.825299	0.387162	0.592721	0.192197
CCDC7	ENSG00000216937	protein_coding	Gain	10	32735068	32863492	56	56	33135952	34237166	0.87076	0.95185	ENSG00000216937	5.5151e-06	1.25157e-05	3.36161	0.355813	0.571353	-0.411648
CCDC78	ENSG00000162004	protein_coding	Gain	16	772582	776954	50	110	570658	878087	0.17332	0.44823	ENSG00000162004	0.0970217	0.122264	0.813877	0.665715	0.814414	0.241106
CCER1	ENSG00000197651	protein_coding	Loss	12	91299399	91348953	21	493	90552191	91319270	0.029112	0.12883	NA	NA	NA	NA	NA	NA	NA
CCL24	ENSG00000106178	protein_coding	Loss	7	75440983	75452674	28	197	74132014	75210764	0.70161	0.89382	ENSG00000106178	0.395126	0.438892	0.75214	0.564705	0.745955	0.401708
CCL26	ENSG00000006606	protein_coding	Loss	7	75398851	75419214	28	197	74132014	75210764	0.25859	0.56599	NA	NA	NA	NA	NA	NA	NA
CCND2	ENSG00000118971	protein_coding	Gain	12	4382938	4414516	186	186	4274107	4388084	0.40124	0.71079	ENSG00000118971	2.82648e-09	9.96264e-09	3.77142	0.457785	0.647908	-0.378099
CCSER1	ENSG00000184305	protein_coding	Loss	4	91048686	92523064	45	597	91842917	91871040	0.59091	0.83655	ENSG00000184305	0.000951483	0.00157182	1.55684	0.772608	0.874558	0.137919
CD7	ENSG00000173762	protein_coding	Gain	17	80272744	80275478	121	121	79589371	80438165	0.022017	0.10377	ENSG00000173762	0.626818	0.670112	-0.241612	0.109148	0.277547	-0.818825
CD74	ENSG00000019582	protein_coding	Gain	5	149781200	149792492	45	69	149443298	149709644	0.76657	0.91879	ENSG00000019582	0.307538	0.349788	0.841028	0.300929	0.521139	-0.525009
CDC34	ENSG00000099804	protein_coding	Gain	19	531714	542097	28	82	378150	740758	0.00082219	0.0058249	ENSG00000099804	0.000420215	0.000722688	0.679699	0.128505	0.310461	0.324615
CDC42BPB	ENSG00000198752	protein_coding	Gain	14	103398716	103523799	15	36	103449773	104029819	0.59633	0.83934	ENSG00000198752	1.08475e-21	1.33162e-20	1.93542	0.0342448	0.133969	0.463633
CDH26	ENSG00000124215	protein_coding	Gain	20	58533471	58609066	15	800	58472582	58700003	0.83058	0.93859	NA	NA	NA	NA	NA	NA	NA
CDK1	ENSG00000170312	protein_coding	Loss	10	62538089	62554610	18	485	61908171	62121891	6.25e-05	0.00058735	ENSG00000170312	3.87959e-15	2.60591e-14	2.97442	0.532008	0.718766	0.166121
CDK12	ENSG00000167258	protein_coding	Gain	17	37617764	37721160	15	99	37767453	38131187	5.5682e-05	0.00056085	ENSG00000167258	1.69207e-17	1.54881e-16	1.90974	0.083132	0.230311	0.370378
CDKAL1	ENSG00000145996	protein_coding	Loss	6	20534688	21232635	21	549	21045315	21174611	0.91722	0.96852	ENSG00000145996	9.64941e-17	7.89699e-16	3.12675	0.254089	0.462689	0.258267
CDKN1C	ENSG00000129757	protein_coding	control_pos_a	11	2904443	2907111	NA	NA	NA	NA	0.3638	0.67825	NA	NA	NA	NA	NA	NA	NA
CDKN2B	ENSG00000147883	protein_coding	Loss	9	22002902	22009362	21	437	22053591	22164991	0.77712	0.92202	ENSG00000147883	0.4972	0.542124	0.34323	1.7378e-08	9.51781e-07	-2.8604
CDT1	ENSG00000167513	protein_coding	Loss	16	88869621	88875666	33	414	88794403	88809480	7.0229e-06	7.5074e-05	ENSG00000167513	0.00269447	0.00416152	1.09345	0.479606	0.669567	0.237735
CDX1	ENSG00000113722	protein_coding	Gain	5	149546358	149564120	45	69	149443298	149709644	0.00026227	0.0021948	ENSG00000113722	0.0303196	0.0405019	1.45743	0.0724731	0.214111	0.744237
CEBPA	ENSG00000245848	protein_coding	Gain	19	33790840	33793470	121	121	33603289	33960357	0.36512	0.67957	ENSG00000245848	4.21787e-07	1.08809e-06	2.42352	0.935221	0.972084	-0.0340482
CEBPG	ENSG00000153879	protein_coding	Gain	19	33864236	33873592	121	121	33603289	33960357	0.31508	0.62909	ENSG00000153879	9.86948e-13	5.12925e-12	1.7352	0.063051	0.198573	0.395446
CETN1	ENSG00000177143	protein_coding	Gain	18	580367	581524	57	57	297805	716739	0.49227	0.77872	NA	NA	NA	NA	NA	NA	NA
CETN2	ENSG00000147400	protein_coding	Gain	X	151995517	151999321	153	153	151909156	152616430	0.88825	0.95784	ENSG00000147400	2.30971e-05	4.76671e-05	1.47264	0.408694	0.613639	-0.2528
CH25H	ENSG00000138135	protein_coding	Loss	10	90965694	90967071	22	580	91056264	91352966	0.60777	0.84557	ENSG00000138135	0.283207	0.324185	-0.882003	7.64791e-05	0.00139623	-2.44134
CHD2	ENSG00000173575	protein_coding	Gain	15	93426526	93571237	46	46	93412778	93949082	0.098834	0.31517	ENSG00000173575	3.06695e-05	6.15117e-05	1.4122	0.64826	0.804113	0.110923
CHODL	ENSG00000154645	protein_coding	Gain	21	19273580	19639690	37	37	19883545	20325223	0.78932	0.92613	NA	NA	NA	NA	NA	NA	NA
CHRDL1	ENSG00000101938	protein_coding	Loss	X	109917084	110039286	229	229	106258262	111858782	0.8503	0.94535	ENSG00000101938	0.00348979	0.00534351	3.6465	1.31652e-10	1.56227e-08	-6.83884
CHST8	ENSG00000124302	protein_coding	Gain	19	34112861	34264414	121	121	33603289	33960357	0.76167	0.91707	NA	NA	NA	NA	NA	NA	NA
CHTF18	ENSG00000127586	protein_coding	Gain	16	838046	850737	50	110	570658	878087	0.0031365	0.020001	ENSG00000127586	0.000648198	0.00109364	0.890648	0.233353	0.441149	-0.354131
CILP	ENSG00000138615	protein_coding	Loss	15	65488337	65503826	17	654	65183950	65548652	0.38714	0.69881	ENSG00000138615	0.372504	0.416363	-0.968893	9.16376e-09	5.43716e-07	-4.57209
CKB	ENSG00000166165	protein_coding	Gain	14	103985996	103989448	15	36	103449773	104029819	0.005513	0.032649	ENSG00000166165	0.00124163	0.00201836	2.5846	0.168355	0.357487	1.19368
CLDN2	ENSG00000165376	protein_coding	Loss	X	106143394	106174091	229	229	106258262	111858782	0.46589	0.76119	ENSG00000165376	0.985081	0.985081	0.0352035	0.0304925	0.124061	3.47272
CLEC14A	ENSG00000176435	protein_coding	Gain	14	38723308	38725574	48	48	38064738	39001476	0.97209	0.98714	ENSG00000176435	0.979885	0.981263	-0.0113912	1.13115e-07	5.36919e-06	-2.10953
CLIC4	ENSG00000169504	protein_coding	Loss	1	25071848	25170815	678	678	25069939	25298408	0.91346	0.96715	ENSG00000169504	0.00883701	0.0128407	0.785791	0.00730818	0.0409718	-0.891351
CLPX	ENSG00000166855	protein_coding	Loss	15	65440557	65477680	17	654	65183950	65548652	0.014913	0.076333	ENSG00000166855	6.82701e-17	5.71862e-16	2.53584	0.00268898	0.0193389	0.667586
CLUL1	ENSG00000079101	protein_coding	Gain	18	596988	650334	57	57	297805	716739	0.00020398	0.0016737	NA	NA	NA	NA	NA	NA	NA
COL4A5	ENSG00000188153	protein_coding	Loss	X	107683074	107940775	229	229	106258262	111858782	0.81139	0.93267	ENSG00000188153	0.0534565	0.0693279	2.30942	0.571582	0.75086	0.576785
COL4A6	ENSG00000197565	protein_coding	Loss	X	107386780	107682727	229	229	106258262	111858782	0.70246	0.8944	NA	NA	NA	NA	NA	NA	NA
COL6A2	ENSG00000142173	protein_coding	Gain	21	47518011	47552763	20	36	47552209	47581508	0.51646	0.79415	ENSG00000142173	0.252338	0.292614	-0.418075	5.34026e-09	3.80227e-07	-2.6135
COLEC12	ENSG00000158270	protein_coding	Gain	18	319361	500722	57	57	297805	716739	0.014553	0.074893	ENSG00000158270	0.220787	0.260266	0.313883	0.000422534	0.0054699	-1.04435
CPB2	ENSG00000080618	protein_coding	Loss	13	46627321	46679211	169	169	46258589	46943190	0.73267	0.90732	NA	NA	NA	NA	NA	NA	NA
CPXM1	ENSG00000088882	protein_coding	control_pos_a	20	2774715	2781283	NA	NA	NA	NA	0.84739	0.94437	NA	NA	NA	NA	NA	NA	NA
CRADD	ENSG00000169372	protein_coding	Loss	12	94071151	94288616	21	493	93986906	95297039	0.72099	0.90265	ENSG00000169372	0.00139866	0.00224645	1.77359	0.24251	0.448485	0.38053
CRYL1	ENSG00000165475	protein_coding	Loss	13	20977806	21099996	21	153	20518406	20831193	0.38209	0.69423	ENSG00000165475	2.32895e-20	2.71838e-19	2.66069	0.0482139	0.172504	0.648286
CSAG1	ENSG00000198930	protein_coding	Gain	X	151903228	151909518	153	153	151909156	152616430	0.1495	0.40992	NA	NA	NA	NA	NA	NA	NA
CSF1R	ENSG00000182578	protein_coding	Gain	5	149432854	149492935	45	69	149443298	149709644	0.95754	0.98171	ENSG00000182578	0.738267	0.769614	-0.252152	0.0024685	0.0183081	-1.40663
CSF3	ENSG00000108342	protein_coding	Gain	17	38171614	38174066	15	99	37767453	38131187	0.74133	0.91052	ENSG00000108342	0.0131596	0.0186646	2.41546	0.514257	0.702785	-0.605426
CSMD1	ENSG00000183117	protein_coding	Gain	8	2792875	4852494	25	107	2496697	2924238	0.98655	0.99336	NA	NA	NA	NA	NA	NA	NA
CSNK1D	ENSG00000141551	protein_coding	Gain	17	80196899	80231607	121	121	79589371	80438165	0.0025262	0.016406	ENSG00000141551	1.25117e-05	2.70769e-05	0.894464	0.898055	0.951511	0.0269818
CSNK1G2	ENSG00000133275	protein_coding	Loss	19	1941188	1981337	454	454	1904612	2034151	0.37657	0.68966	ENSG00000133275	6.41716e-05	0.000122166	0.844289	0.761618	0.868214	-0.0642266
CSPG4	ENSG00000173546	protein_coding	Loss	15	75966663	76005189	19	656	75650972	75943416	0.38043	0.69284	ENSG00000173546	0.607708	0.651638	-0.282921	0.00119432	0.010902	-1.36154
CSTF2T	ENSG00000177613	protein_coding	Loss	10	53455247	53459355	20	474	53223673	53248753	0.86713	0.95046	ENSG00000177613	7.74465e-10	2.93308e-09	1.66471	0.00822708	0.0450591	0.555563
CTC-487M23.8	ENSG00000272869	protein_coding	Loss	5	112196885	112228776	764	764	111930150	112146117	0.045762	0.1834	ENSG00000272869	0.00238139	0.00370208	2.62354	0.0640565	0.199163	-1.38121
CTC-554D6.1	ENSG00000258864	protein_coding	Loss	5	112162910	112203279	764	764	111930150	112146117	0.026134	0.11834	NA	NA	NA	NA	NA	NA	NA
CTCF	ENSG00000102974	protein_coding	Loss	16	67596310	67673086	18	387	67426869	67727069	5.0069e-05	0.00051669	ENSG00000102974	0.000236974	0.000418673	1.34074	0.07499	0.21643	0.376723
CTF1	ENSG00000150281	protein_coding	Gain	16	30907928	30914881	121	121	30418119	30895545	0.77182	0.92041	ENSG00000150281	0.000571277	0.000966151	2.77033	0.0114048	0.0580013	-1.1454
CTU2	ENSG00000174177	protein_coding	Loss	16	88772871	88781794	33	414	88794403	88809480	0.0054407	0.032242	ENSG00000174177	3.01259e-05	6.05922e-05	1.08452	0.729095	0.850631	0.083071
CUEDC1	ENSG00000180891	protein_coding	Loss	17	55938604	56032684	15	594	56028780	56254541	0.82838	0.93793	ENSG00000180891	1.65495e-09	6.04269e-09	1.90533	0.724593	0.849934	0.0854582
CUL4A	ENSG00000139842	protein_coding	Loss	13	113862552	113919399	31	164	114002383	114585454	0.022205	0.10446	ENSG00000139842	5.47539e-36	1.25757e-34	2.33108	0.234304	0.441149	0.2464
CXXC1	ENSG00000154832	protein_coding	Loss	18	47808713	47814674	29	1046	47888816	47967858	0.00072611	0.0052155	ENSG00000154832	1.06309e-29	1.84615e-28	2.10858	0.97571	0.995281	-0.00645694
CYP39A1	ENSG00000146233	protein_coding	Gain	6	46517541	46620523	133	133	46594121	46943893	0.90389	0.96352	ENSG00000146233	0.0189756	0.0262343	2.02109	0.0301652	0.123556	1.0332
CYP4V2	ENSG00000145476	protein_coding	Loss	4	187112674	187134610	642	642	186887218	187116227	0.65456	0.86978	ENSG00000145476	2.20712e-14	1.35471e-13	1.90427	0.982954	0.996208	0.00506742
CYTH2	ENSG00000105443	protein_coding	Loss	19	48972289	48985571	91	416	49076461	49183705	0.71741	0.90113	ENSG00000105443	2.57362e-06	6.02769e-06	1.29614	0.158099	0.351771	0.297406
DBF4	ENSG00000006634	protein_coding	Gain	7	87505531	87538856	19	383	87275641	88339123	0.046574	0.18578	ENSG00000006634	1.28106e-13	7.18198e-13	2.21803	0.41717	0.613887	0.191691
DBP	ENSG00000105516	protein_coding	Loss	19	49133287	49140695	91	416	49076461	49183705	0.22691	0.52704	ENSG00000105516	0.616755	0.660345	0.210027	0.677652	0.821956	0.133346
DCTPP1	ENSG00000179958	protein_coding	Gain	16	30434940	30441396	121	121	30418119	30895545	0.70558	0.89592	ENSG00000179958	5.04442e-07	1.29662e-06	1.87245	0.054671	0.18105	0.403104
DCUN1D2	ENSG00000150401	protein_coding	Loss	13	114110134	114145267	31	164	114002383	114585454	0.55114	0.81421	ENSG00000150401	4.4065e-18	4.35753e-17	2.49116	0.333116	0.553754	-0.309632
DCX	ENSG00000077279	protein_coding	Loss	X	110537007	110655603	229	229	106258262	111858782	0.22019	0.51836	NA	NA	NA	NA	NA	NA	NA
DCXR	ENSG00000169738	protein_coding	Gain	17	79993012	79995608	121	121	79589371	80438165	0.85196	0.9459	ENSG00000169738	0.000347183	0.000604387	0.8742	0.102548	0.271427	0.410364
DDX42	ENSG00000198231	protein_coding	control_pos_a	17	61850963	61896677	NA	NA	NA	NA	0.00037501	0.0029191	NA	NA	NA	NA	NA	NA	NA
DDX47	ENSG00000213782	protein_coding	Loss	12	12966250	12982915	495	495	12932932	13070752	0.00076323	0.0054451	ENSG00000213782	3.22147e-11	1.4517e-10	2.21074	0.797466	0.889962	0.0559456
DENND5B	ENSG00000170456	protein_coding	Loss	12	31535157	31744031	18	447	31467029	31541615	0.014238	0.073622	ENSG00000170456	0.019767	0.0272755	1.6359	0.104339	0.273124	-0.747907
DGCR6	ENSG00000183628	protein_coding	Loss	22	18893541	18901751	24	627	18915963	18972450	0.015868	0.080316	ENSG00000183628	0.0668117	0.0858663	0.85966	0.0718779	0.213238	-0.721673
DGCR6L	ENSG00000128185	protein_coding	Gain	22	20301799	20307603	32	32	20057458	20742450	0.0066738	0.038584	ENSG00000128185	6.1973e-07	1.57588e-06	1.33304	0.315939	0.536946	0.228162
DGCR8	ENSG00000128191	protein_coding	Gain	22	20067755	20099400	32	32	20057458	20742450	0.024467	0.1123	ENSG00000128191	7.65853e-08	2.22161e-07	1.35005	0.604902	0.779011	0.110561
DIEXF	ENSG00000117597	protein_coding	Loss	1	210001352	210030910	15	408	209722772	210304319	1.2098e-05	0.0001104	ENSG00000117597	1.5665e-15	1.11535e-14	2.57253	0.0595668	0.191043	0.399762
DIP2C	ENSG00000151240	protein_coding	Loss	10	320130	735683	43	439	944496	2584375	0.93629	0.97444	ENSG00000151240	0.0496376	0.0647289	1.10752	0.526429	0.713987	0.215677
DMRT2	ENSG00000173253	protein_coding	Loss	9	1050354	1057552	64	440	1117444	1501977	0.32373	0.63824	ENSG00000173253	0.07233	0.0926241	2.25906	0.384436	0.591391	-0.903523
DMRTA1	ENSG00000176399	protein_coding	Loss	9	22446840	22455739	21	437	22053591	22164991	0.73445	0.90808	NA	NA	NA	NA	NA	NA	NA
DMTN	ENSG00000158856	protein_coding	Loss	8	21906506	21940038	806	806	21952850	21993231	0.48656	0.77527	ENSG00000158856	5.54378e-20	6.16745e-19	2.31966	0.0022912	0.0172349	1.05
DNAH2	ENSG00000183914	protein_coding	Loss	17	7620672	7737062	1076	1076	7607019	7721542	0.59533	0.83887	ENSG00000183914	1.95396e-12	1.00088e-11	2.60161	0.0553381	0.181581	0.825455
DNAL1	ENSG00000119661	protein_coding	Loss	14	74111578	74170435	637	637	74184889	74234885	0.71842	0.90159	ENSG00000119661	7.78019e-07	1.95053e-06	2.11042	0.271634	0.485939	0.42052
DNMT3L	ENSG00000142182	protein_coding	Loss	21	45666222	45682099	559	559	45699580	45752176	0.80118	0.92971	NA	NA	NA	NA	NA	NA	NA
DOC2B	ENSG00000272636	protein_coding	Gain	17	5810	31427	16	24	51137	925764	0.13998	0.39372	ENSG00000272636	0.00140088	0.00224645	1.71253	0.340514	0.557347	0.60416
DOCK2	ENSG00000134516	protein_coding	Loss	5	169064251	169510386	25	700	169129284	169441749	0.98234	0.99127	ENSG00000134516	0.764607	0.79128	-0.189055	0.00296776	0.0209212	-1.24573
DPP6	ENSG00000130226	protein_coding	Loss	7	153584182	154685995	227	227	152988232	153586831	0.99995	1	NA	NA	NA	NA	NA	NA	NA
DUS1L	ENSG00000169718	protein_coding	Gain	17	80015382	80023763	121	121	79589371	80438165	0.0069198	0.039926	ENSG00000169718	1.78779e-08	5.58292e-08	1.174	0.0535562	0.180721	0.413929
DYNLL2	ENSG00000264364	protein_coding	Loss	17	56160776	56172897	15	594	56028780	56254541	0.1929	0.47833	ENSG00000264364	2.81083e-14	1.68178e-13	2.15456	0.888612	0.944316	0.0304453
EEF1A2	ENSG00000101210	protein_coding	Loss	20	62119366	62130505	21	119	62133177	62276984	0.0070241	0.040394	NA	NA	NA	NA	NA	NA	NA
EEF2	ENSG00000167658	protein_coding	control_pos	19	3976054	3985467	NA	NA	NA	NA	7.6853e-07	4.4161e-06	NA	NA	NA	NA	NA	NA	NA
EFNB3	ENSG00000108947	protein_coding	Loss	17	7608520	7614696	1076	1076	7607019	7721542	0.85734	0.94747	ENSG00000108947	0.923827	0.936987	0.0433652	2.18755e-05	0.00047198	-2.24346
EGFL7	ENSG00000172889	protein_coding	Gain	9	139553308	139567130	33	101	139387618	139616742	0.010907	0.059048	ENSG00000172889	0.0479283	0.0627296	0.631268	0.000856061	0.00854198	-1.37825
EHD4	ENSG00000103966	protein_coding	Loss	15	42190950	42264776	661	661	42266428	42327353	0.78488	0.92466	ENSG00000103966	5.30479e-12	2.62293e-11	1.68539	0.958855	0.986861	0.0108456
EIF5	ENSG00000100664	protein_coding	Gain	14	103799881	103811362	15	36	103449773	104029819	1.4972e-05	0.00012807	ENSG00000100664	4.34579e-16	3.36326e-15	1.56994	0.546662	0.733044	0.12604
EIF6	ENSG00000242372	protein_coding	control_pos	20	33866714	33872788	NA	NA	NA	NA	2.7877e-08	4.4161e-06	NA	NA	NA	NA	NA	NA	NA
ELAC1	ENSG00000141642	protein_coding	HomLoss	18	48494361	48514491	0	0	48363299	48981991	0.04105	0.16899	ENSG00000141642	3.92442e-16	3.07054e-15	1.84938	0.037543	0.144137	0.663161
ELMSAN1	ENSG00000156030	protein_coding	Loss	14	74181825	74256988	637	637	74184889	74234885	0.82291	0.93628	ENSG00000156030	1.59097e-17	1.49048e-16	2.03978	0.31011	0.530766	-0.217614
ENKD1	ENSG00000124074	protein_coding	Loss	16	67696848	67701168	18	387	67426869	67727069	0.28643	0.59817	ENSG00000124074	2.67832e-09	9.48739e-09	2.81499	0.709304	0.840306	0.102309
ENOSF1	ENSG00000132199	protein_coding	Gain	18	670324	712676	57	57	297805	716739	0.89919	0.9618	ENSG00000132199	1.7448e-40	6.21149e-39	2.52782	0.38516	0.591391	0.190425
ENPP6	ENSG00000164303	protein_coding	Loss	4	185009859	185142383	642	642	184766469	184860178	0.84292	0.94279	ENSG00000164303	0.353492	0.397609	0.358255	0.167592	0.357487	-0.611046
EPB41L4A-AS2	ENSG00000268358	protein_coding	Loss	5	111755280	111756310	764	764	111930150	112146117	0.22114	0.51946	NA	NA	NA	NA	NA	NA	NA
EPHA5	ENSG00000145242	protein_coding	Gain	4	66185281	66536213	15	38	64916245	67467427	0.55686	0.81771	NA	NA	NA	NA	NA	NA	NA
EPRS	ENSG00000136628	protein_coding	control_pos	1	220141943	220220000	NA	NA	NA	NA	0.020064	0.096506	NA	NA	NA	NA	NA	NA	NA
EPX	ENSG00000121053	protein_coding	Loss	17	56270098	56282535	15	594	56028780	56254541	0.27074	0.5806	NA	NA	NA	NA	NA	NA	NA
EPYC	ENSG00000083782	protein_coding	Loss	12	91357456	91398803	21	493	90552191	91319270	0.21766	0.51479	NA	NA	NA	NA	NA	NA	NA
ERBB2	ENSG00000141736	protein_coding	Gain	17	37844167	37886679	15	99	37767453	38131187	0.043327	0.17614	ENSG00000141736	3.39249e-17	3.01932e-16	2.51463	0.000863795	0.00854198	0.946647
ESD	ENSG00000139684	protein_coding	Loss	13	47345391	47371367	169	169	47055837	47350124	0.85369	0.94651	ENSG00000139684	5.41774e-23	7.27817e-22	1.79627	0.10493	0.273663	0.335657
ESPN	ENSG00000187017	protein_coding	Loss	1	6484848	6521430	17	652	6316217	6527333	0.065509	0.23871	ENSG00000187017	0.564226	0.609604	0.266471	0.960391	0.986861	-0.0264506
ESPNL	ENSG00000144488	protein_coding	Loss	2	239008798	239041928	464	464	238943966	239064029	0.417	0.72344	NA	NA	NA	NA	NA	NA	NA
EXOC3L4	ENSG00000205436	protein_coding	Gain	14	103566481	103576896	15	36	103449773	104029819	0.75819	0.91594	ENSG00000205436	1.2416e-15	9.02059e-15	2.5282	0.327482	0.547709	0.335016
F10	ENSG00000126218	protein_coding	Loss	13	113777128	113803843	31	164	113589520	113795796	0.45339	0.75146	ENSG00000126218	4.42079e-11	1.88479e-10	3.84786	0.0668254	0.205085	-1.16175
F7	ENSG00000057593	protein_coding	Loss	13	113760105	113774995	31	164	113589520	113795796	0.92494	0.97102	ENSG00000057593	3.27707e-15	2.24353e-14	7.55479	0.684032	0.823232	-0.423509
FAM101A	ENSG00000178882	protein_coding	Loss	12	124457788	124800570	495	495	124855274	124907914	0.28391	0.59543	ENSG00000178882	0.110186	0.138364	1.28639	0.00316861	0.0219034	1.64892
FAM101B	ENSG00000183688	protein_coding	Gain	17	289769	295730	16	24	51137	925764	0.33533	0.65059	ENSG00000183688	0.95583	0.966692	-0.0163802	1.02838e-06	3.66104e-05	-1.70854
FAM132B	ENSG00000178752	protein_coding	Loss	2	239067623	239077541	464	464	238943966	239064029	0.18776	0.47068	ENSG00000178752	0.219792	0.259522	1.23937	0.139302	0.326191	-1.03294
FAM149A	ENSG00000109794	protein_coding	Loss	4	187025573	187093821	642	642	186887218	187116227	0.92883	0.97217	ENSG00000109794	1.67867e-06	4.03787e-06	2.67933	0.0484623	0.172526	1.05029
FAM160B2	ENSG00000158863	protein_coding	Loss	8	21946670	21962409	806	806	21952850	21993231	0.60368	0.84342	ENSG00000158863	7.08797e-34	1.57707e-32	1.928	0.235539	0.441149	-0.256087
FAM173A	ENSG00000103254	protein_coding	Gain	16	770581	772601	50	110	570658	878087	0.15379	0.41679	ENSG00000103254	0.00304816	0.00469759	0.742517	0.166059	0.357487	0.394947
FAM174B	ENSG00000185442	protein_coding	Gain	15	93160673	93353114	46	46	93412778	93949082	0.33868	0.65394	ENSG00000185442	4.39695e-06	1.00663e-05	2.58592	0.0470659	0.170658	0.802641
FAM194B	ENSG00000165837	protein_coding	Loss	13	46108657	46189874	169	169	46258589	46943190	0.99883	0.99939	ENSG00000165837	5.30916e-09	1.80006e-08	2.63607	0.612808	0.784747	-0.260359
FAM195A	ENSG00000172366	protein_coding	Gain	16	691813	698474	50	110	570658	878087	0.064323	0.23564	ENSG00000172366	0.00573433	0.00847062	0.594564	0.034043	0.133915	0.519069
FAM195B	ENSG00000225663	protein_coding	Gain	17	79780287	79791178	121	121	79589371	80438165	0.87581	0.95352	ENSG00000225663	0.00100157	0.00164313	0.814811	0.0784325	0.220727	-0.448282
FAM196B	ENSG00000204767	protein_coding	Loss	5	169291268	169407744	25	700	169129284	169441749	0.61925	0.85156	NA	NA	NA	NA	NA	NA	NA
FAM213B	ENSG00000157870	protein_coding	Gain	1	2517930	2522908	34	38	2308029	2504234	0.079635	0.27325	ENSG00000157870	0.000393238	0.00068123	0.639071	0.00879522	0.0470842	0.578818
FAM217B	ENSG00000196227	protein_coding	Gain	20	58508819	58523735	15	800	58472582	58700003	0.12431	0.36553	ENSG00000196227	1.71457e-65	4.06924e-63	2.8603	0.880189	0.938436	-0.0364714
FAM229B	ENSG00000203778	protein_coding	Loss	6	112408802	112423993	45	488	112487900	112734741	0.88752	0.95758	ENSG00000203778	0.0788168	0.100569	1.34344	0.063588	0.198573	-0.875905
FAM230A	ENSG00000188280	protein_coding	Gain	22	20692438	20716938	32	32	20057458	20742450	7.8186e-07	4.4161e-06	NA	NA	NA	NA	NA	NA	NA
FAM53A	ENSG00000174137	protein_coding	Loss	4	1619642	1686029	72	551	1718116	1797358	0.16286	0.43185	ENSG00000174137	0.0335613	0.0444933	0.859199	0.170308	0.357487	-0.609217
FAM57A	ENSG00000167695	protein_coding	Gain	17	635652	646206	16	24	51137	925764	0.21434	0.51036	ENSG00000167695	2.64081e-16	2.08917e-15	1.65845	1.48252e-06	4.39813e-05	1.15267
FAM60A	ENSG00000139146	protein_coding	Loss	12	31433518	31479992	18	447	31467029	31541615	0.0023314	0.015346	ENSG00000139146	7.8678e-06	1.75607e-05	2.00384	0.0159177	0.0739659	0.709237
FAM65A	ENSG00000039523	protein_coding	Loss	16	67552321	67580691	18	387	67426869	67727069	0.11605	0.34967	ENSG00000039523	2.16934e-05	4.50313e-05	2.19757	0.00181472	0.0140443	-0.936278
FAM69B	ENSG00000165716	protein_coding	Gain	9	139607022	139618502	33	101	139387618	139616742	0.071789	0.25461	ENSG00000165716	0.00100605	0.00164669	1.08594	0.385401	0.591391	-0.371238
FAM83E	ENSG00000105523	protein_coding	Loss	19	49104067	49118111	91	416	49076461	49183705	0.14052	0.39474	ENSG00000105523	5.96954e-06	1.34503e-05	2.1467	0.00116368	0.0107602	1.17707
FAM96B	ENSG00000166595	protein_coding	control_pos	16	66965959	66968326	NA	NA	NA	NA	3.2631e-15	4.4161e-06	NA	NA	NA	NA	NA	NA	NA
FASN	ENSG00000169710	protein_coding	Gain	17	80036214	80056208	121	121	79589371	80438165	0.007727	0.043645	ENSG00000169710	0.000136834	0.000251098	1.0062	0.961912	0.986861	-0.0129585
FBRS	ENSG00000156860	protein_coding	Gain	16	30669752	30682135	121	121	30418119	30895545	0.97627	0.98891	ENSG00000156860	2.27279e-11	1.05766e-10	2.50407	0.790735	0.88662	0.0559365
FBXL16	ENSG00000127585	protein_coding	Gain	16	742500	755829	50	110	570658	878087	4.3006e-08	4.4161e-06	ENSG00000127585	0.237148	0.276802	0.776259	0.803497	0.892496	0.18592
FCHSD2	ENSG00000137478	protein_coding	Loss	11	72547790	72853306	17	478	72362718	72483880	0.94951	0.97908	ENSG00000137478	2.1262e-08	6.55341e-08	1.78162	0.471721	0.661153	-0.165745
FECH	ENSG00000066926	protein_coding	Loss	18	55215515	55254004	1057	1057	55220229	55335412	0.0002546	0.0021065	ENSG00000066926	5.43881e-27	7.90292e-26	3.22103	0.169478	0.357487	0.493754
FGD6	ENSG00000180263	protein_coding	Loss	12	95470525	95611258	21	493	95484080	96281172	0.9637	0.98382	ENSG00000180263	1.32704e-06	3.23579e-06	2.17541	0.157617	0.351771	-0.373554
FGF17	ENSG00000158815	protein_coding	Loss	8	21899909	21906320	806	806	21952850	21993231	0.93662	0.97455	NA	NA	NA	NA	NA	NA	NA
FGF22	ENSG00000070388	protein_coding	Gain	19	639879	643703	28	82	378150	740758	0.0965	0.31013	NA	NA	NA	NA	NA	NA	NA
FGF23	ENSG00000118972	protein_coding	Gain	12	4477393	4488894	186	186	4274107	4388084	0.17436	0.44991	ENSG00000118972	0.0170221	0.0237176	1.74	0.365827	0.580532	-0.528994
FGFR3	ENSG00000068078	protein_coding	Loss	4	1795034	1810599	72	551	1718116	1797358	0.43881	0.74053	ENSG00000068078	0.00329631	0.00505813	1.3475	0.0767344	0.216805	0.89194
FHIT	ENSG00000189283	protein_coding	Loss	3	59735036	61237133	531	531	60480676	60491503	0.52585	0.79969	ENSG00000189283	0.0149716	0.0210667	0.476537	0.000725723	0.00782901	1.09419
FOXA1	ENSG00000129514	protein_coding	Gain	14	38059189	38069245	48	48	38064738	39001476	0.16209	0.4306	ENSG00000129514	8.75074e-12	4.26749e-11	6.14988	0.00140705	0.0120701	2.5326
FOXC1	ENSG00000054598	protein_coding	Loss	6	1610681	1614127	36	560	1976885	2052811	0.22384	0.52288	ENSG00000054598	0.0226479	0.0307149	2.28066	0.000907655	0.00885274	-2.38203
FOXI1	ENSG00000168269	protein_coding	Loss	5	169532901	169536727	25	700	169129284	169441749	0.88585	0.95689	NA	NA	NA	NA	NA	NA	NA
FOXK2	ENSG00000141568	protein_coding	Gain	17	80477589	80602538	121	121	79589371	80438165	0.92439	0.97085	ENSG00000141568	1.83649e-09	6.63745e-09	1.3696	0.422904	0.617023	0.187789
FOXN1	ENSG00000109101	protein_coding	Gain	17	26833261	26865914	31	106	26582710	26864708	0.84478	0.94354	NA	NA	NA	NA	NA	NA	NA
FOXP2	ENSG00000128573	protein_coding	Gain	7	113726382	114333827	15	370	112516977	113946011	0.23537	0.53765	ENSG00000128573	0.16788	0.203977	1.09028	0.80346	0.892496	-0.154532
FPGT	ENSG00000254685	protein_coding	Loss	1	74663896	74699770	45	536	74445055	74734582	0.48809	0.77636	ENSG00000254685	6.18523e-09	2.06755e-08	2.79103	0.147942	0.33546	0.439687
FRMPD3	ENSG00000147234	protein_coding	Loss	X	106765680	106848481	229	229	106258262	111858782	0.91014	0.96603	ENSG00000147234	0.674863	0.713971	-0.478616	0.132822	0.316285	-1.46214
FSCN2	ENSG00000186765	protein_coding	Gain	17	79495422	79504156	121	121	79589371	80438165	0.017092	0.084794	ENSG00000186765	0.630897	0.672099	0.238454	0.37798	0.588888	-0.450041
FSTL3	ENSG00000070404	protein_coding	Gain	19	676392	683385	28	82	378150	740758	0.60061	0.8417	ENSG00000070404	0.207483	0.247037	0.523485	0.00156952	0.0129941	-1.45501
FTCD	ENSG00000160282	protein_coding	Gain	21	47556176	47575481	20	36	47552209	47581508	0.27125	0.58118	NA	NA	NA	NA	NA	NA	NA
FUT2	ENSG00000176920	protein_coding	Loss	19	49199228	49209207	91	416	49076461	49183705	0.97297	0.98757	ENSG00000176920	0.0164283	0.0229803	0.896585	8.4093e-05	0.00142558	1.1233
FYN	ENSG00000010810	protein_coding	Loss	6	111981535	112194655	45	488	111924410	112338958	0.87566	0.95348	ENSG00000010810	0.0231762	0.0313121	1.43655	0.000955103	0.00918964	-1.2911
G0S2	ENSG00000123689	protein_coding	Loss	1	209848765	209849733	15	408	209722772	210304319	0.3672	0.68149	ENSG00000123689	0.262837	0.303799	1.2135	8.22221e-05	0.00142558	-2.80608
GALNS	ENSG00000141012	protein_coding	Loss	16	88880142	88923378	33	414	88794403	88809480	0.029183	0.12906	ENSG00000141012	0.0204901	0.0281641	0.696665	0.0797055	0.221681	-0.486189
GALNT9	ENSG00000182870	protein_coding	Gain	12	132680924	132905935	20	119	132981103	133018970	0.58874	0.83535	NA	NA	NA	NA	NA	NA	NA
GARS	ENSG00000106105	protein_coding	control_pos	7	30634297	30673649	NA	NA	NA	NA	0.033888	0.1456	NA	NA	NA	NA	NA	NA	NA
GART	ENSG00000159131	protein_coding	control_pos	21	34876238	34915797	NA	NA	NA	NA	4.156e-11	4.4161e-06	NA	NA	NA	NA	NA	NA	NA
GAS6	ENSG00000183087	protein_coding	Loss	13	114523522	114567046	31	164	114002383	114585454	0.908	0.96528	ENSG00000183087	3.66576e-05	7.25006e-05	1.17457	0.940259	0.975896	-0.0237389
GATSL1	ENSG00000183086	protein_coding	Loss	7	74379083	74438803	28	197	74132014	75210764	0.0029116	0.018605	NA	NA	NA	NA	NA	NA	NA
GATSL2	ENSG00000198750	protein_coding	Loss	7	74807499	74867509	28	197	74132014	75210764	0.0016412	0.011062	NA	NA	NA	NA	NA	NA	NA
GCGR	ENSG00000215644	protein_coding	Gain	17	79762008	79771889	121	121	79589371	80438165	0.98904	0.99455	NA	NA	NA	NA	NA	NA	NA
GEMIN4	ENSG00000179409	protein_coding	Gain	17	647654	657239	16	24	51137	925764	5.9834e-05	0.00056968	ENSG00000179409	4.0408e-17	3.5086e-16	1.75967	5.34583e-05	0.00106506	0.999253
GFOD2	ENSG00000141098	protein_coding	Loss	16	67708434	67753324	18	387	67426869	67727069	0.0089069	0.049289	ENSG00000141098	1.43668e-05	3.07181e-05	1.66946	0.413024	0.613887	0.182739
GGACT	ENSG00000134864	protein_coding	Loss	13	101183810	101241782	31	164	100692439	101212300	0.51111	0.79097	ENSG00000134864	0.0371942	0.0490412	0.752105	0.05635	0.183277	0.773864
GGTLC3	ENSG00000183038	protein_coding	Gain	22	20366206	20368028	32	32	20057458	20742450	1.5374e-05	0.00014573	NA	NA	NA	NA	NA	NA	NA
GJA3	ENSG00000121743	protein_coding	Loss	13	20712394	20735188	21	153	20518406	20831193	0.09386	0.30478	NA	NA	NA	NA	NA	NA	NA
GJB2	ENSG00000165474	protein_coding	Loss	13	20761609	20767037	21	153	20518406	20831193	0.49522	0.78074	ENSG00000165474	0.151543	0.185075	0.553327	0.357095	0.571353	-0.405207
GJB6	ENSG00000121742	protein_coding	Loss	13	20796110	20806534	21	153	20518406	20831193	0.82615	0.93721	NA	NA	NA	NA	NA	NA	NA
GLOD4	ENSG00000167699	protein_coding	Gain	17	660337	685581	16	24	51137	925764	0.27134	0.58123	ENSG00000167699	9.55113e-20	1.04622e-18	1.66149	0.000626339	0.00708774	0.73878
GMDS	ENSG00000112699	protein_coding	Loss	6	1624041	2245926	36	560	1976885	2052811	0.013938	0.0725	ENSG00000112699	0.880349	0.898006	0.0695339	1.91741e-10	1.95028e-08	2.11071
GNG13	ENSG00000127588	protein_coding	Gain	16	848041	850733	50	110	570658	878087	0.29076	0.60299	NA	NA	NA	NA	NA	NA	NA
GNG5P2	ENSG00000133136	protein_coding	Loss	X	109589700	109590201	229	229	106258262	111858782	0.52602	0.7998	NA	NA	NA	NA	NA	NA	NA
GPALPP1	ENSG00000133114	protein_coding	Loss	13	45563687	45607746	169	169	45419382	45706065	0.76366	0.9178	ENSG00000133114	8.53566e-46	4.67491e-44	2.79998	0.884209	0.941042	0.0315701
GPATCH1	ENSG00000076650	protein_coding	Gain	19	33571786	33621448	121	121	33603289	33960357	0.0057803	0.033779	ENSG00000076650	1.49239e-10	6.1068e-10	1.84835	0.672628	0.818651	-0.106607
GPR110	ENSG00000153292	protein_coding	Gain	6	46965440	47010099	133	133	46594121	46943893	0.67334	0.87965	ENSG00000153292	0.273994	0.315159	-1.10962	0.0763471	0.21657	0.994515
GPR116	ENSG00000069122	protein_coding	Gain	6	46820249	46922680	133	133	46594121	46943893	0.9327	0.97331	ENSG00000069122	0.000185921	0.000335979	2.55218	1.32056e-06	4.27383e-05	-1.82713
GPR12	ENSG00000132975	protein_coding	Gain	13	27329341	27334922	46	694	27497956	27563038	0.28533	0.59713	NA	NA	NA	NA	NA	NA	NA
GPR144	ENSG00000180264	protein_coding	Loss	9	127213423	127239379	17	454	126935364	127190340	0.31146	0.62528	ENSG00000180264	0.197288	0.236879	0.678342	0.628551	0.792085	0.216621
GPR153	ENSG00000158292	protein_coding	Loss	1	6307406	6321035	17	652	6316217	6527333	0.59908	0.8407	ENSG00000158292	0.0219858	0.0299883	0.837911	0.50772	0.696525	0.279233
GPR85	ENSG00000164604	protein_coding	Gain	7	112718386	112727833	15	370	112516977	113946011	0.85123	0.94562	ENSG00000164604	0.2111	0.250923	0.818293	0.172216	0.357487	-0.701555
GPRC5A	ENSG00000013588	protein_coding	Loss	12	13043716	13070871	495	495	12932932	13070752	0.25733	0.56456	ENSG00000013588	0.000166608	0.00030275	2.37719	0.165102	0.357487	0.573547
GPRC5D	ENSG00000111291	protein_coding	Loss	12	13093709	13105081	495	495	12932932	13070752	0.74213	0.91085	ENSG00000111291	6.07287e-05	0.000116862	2.93572	0.0386745	0.146469	0.990564
GPS1	ENSG00000169727	protein_coding	Gain	17	80008567	80015346	121	121	79589371	80438165	5.5313e-07	4.4161e-06	ENSG00000169727	1.18135e-06	2.89045e-06	1.00705	0.182968	0.372209	0.283891
GRB7	ENSG00000141738	protein_coding	Gain	17	37894180	37903544	15	99	37767453	38131187	0.36977	0.68392	ENSG00000141738	1.25177e-36	2.97087e-35	3.44725	0.785089	0.88356	0.0708559
GRK1	ENSG00000185974	protein_coding	Loss	13	114321470	114440708	31	164	114002383	114585454	0.14676	0.40557	ENSG00000185974	3.78052e-15	2.56355e-14	6.43591	0.0283641	0.118101	-1.99756
GRM3	ENSG00000198822	protein_coding	Gain	7	86273230	86494200	19	383	83722691	85427754	0.5357	0.80513	NA	NA	NA	NA	NA	NA	NA
GRTP1	ENSG00000139835	protein_coding	Loss	13	113978505	114018446	31	164	114002383	114585454	0.062408	0.23046	ENSG00000139835	4.73446e-38	1.34838e-36	2.41475	0.0472185	0.170658	0.413589
GSDMA	ENSG00000167914	protein_coding	Gain	17	38119226	38134019	15	99	37767453	38131187	0.96678	0.98504	ENSG00000167914	0.0666095	0.0857612	1.04193	0.0258356	0.108846	1.20623
GSDMB	ENSG00000073605	protein_coding	Gain	17	38060848	38076107	15	99	37767453	38131187	0.079208	0.27222	ENSG00000073605	4.73605e-05	9.30022e-05	1.58389	0.431121	0.621489	0.292048
GSDMD	ENSG00000104518	protein_coding	Loss	8	144635377	144645232	88	317	144595042	144650510	2.6369e-05	0.00026938	ENSG00000104518	7.35484e-08	2.155e-07	0.892681	0.624377	0.790703	-0.12291
GSTCD	ENSG00000138780	protein_coding	Loss	4	106629935	106768885	20	581	106498718	106908325	0.094589	0.30637	ENSG00000138780	2.23145e-08	6.81885e-08	1.96046	0.34952	0.568769	0.235263
GTF2F2	ENSG00000188342	protein_coding	Loss	13	45694650	45858237	169	169	45419382	45706065	0.026891	0.12114	ENSG00000188342	6.32331e-50	6.43171e-48	2.82181	0.620796	0.790332	0.10334
GTF2I	ENSG00000077809	protein_coding	Loss	7	74071994	74175026	28	197	74132014	75210764	0.26285	0.57097	NA	NA	NA	NA	NA	NA	NA
GTF2IRD1	ENSG00000006704	protein_coding	Loss	7	73868120	74016931	28	197	74132014	75210764	0.60746	0.8454	ENSG00000006704	3.35263e-22	4.34013e-21	2.95282	0.859491	0.924407	0.0425473
GTF2IRD2	ENSG00000196275	protein_coding	Loss	7	74210483	74267847	28	197	74132014	75210764	0.026795	0.12085	ENSG00000196275	1.40043e-08	4.49148e-08	2.02077	0.25687	0.465372	0.318504
GTF2IRD2B	ENSG00000174428	protein_coding	Loss	7	74508364	74565623	28	197	74132014	75210764	0.10953	0.33698	ENSG00000174428	1.18917e-15	8.72877e-15	2.49726	0.301065	0.521139	0.254418
GTPBP4	ENSG00000107937	protein_coding	Loss	10	1034338	1065876	43	439	944496	2584375	0.00021397	0.0017885	ENSG00000107937	3.68661e-11	1.62029e-10	2.42299	0.395433	0.601591	0.187816
GUCY2F	ENSG00000101890	protein_coding	Loss	X	108616135	108725301	229	229	106258262	111858782	0.71785	0.90131	NA	NA	NA	NA	NA	NA	NA
GZMM	ENSG00000197540	protein_coding	Gain	19	544034	549919	28	82	378150	740758	0.020926	0.099544	NA	NA	NA	NA	NA	NA	NA
HABP2	ENSG00000148702	protein_coding	Loss	10	115310596	115349361	16	548	114742835	114840745	0.77941	0.92276	NA	NA	NA	NA	NA	NA	NA
HAGHL	ENSG00000103253	protein_coding	Gain	16	776936	785525	50	110	570658	878087	0.50938	0.78988	ENSG00000103253	0.236449	0.27644	0.492579	0.38122	0.591283	0.414559
HAL	ENSG00000084110	protein_coding	Loss	12	96366440	96390143	21	493	95484080	96281172	0.77448	0.92133	NA	NA	NA	NA	NA	NA	NA
HCN2	ENSG00000099822	protein_coding	Gain	19	589893	617159	28	82	378150	740758	0.07481	0.26179	ENSG00000099822	0.729134	0.763446	0.193174	0.219446	0.4269	-0.759166
HELT	ENSG00000187821	protein_coding	Loss	4	185939995	185941958	642	642	186039201	186372826	0.89431	0.95976	NA	NA	NA	NA	NA	NA	NA
HELZ2	ENSG00000130589	protein_coding	Loss	20	62189439	62205592	21	119	62133177	62276984	0.21331	0.50875	ENSG00000130589	2.85865e-29	4.62582e-28	1.99103	0.409935	0.613639	-0.224959
HES2	ENSG00000069812	protein_coding	Loss	1	6472478	6484730	17	652	6316217	6527333	0.74243	0.91093	ENSG00000069812	0.0814432	0.103549	0.849769	0.275807	0.489712	0.612502
HES3	ENSG00000173673	protein_coding	Loss	1	6304252	6305638	17	652	6316217	6527333	0.030095	0.13229	NA	NA	NA	NA	NA	NA	NA
HES5	ENSG00000197921	protein_coding	Gain	1	2460184	2461684	34	38	2308029	2504234	0.12823	0.37264	NA	NA	NA	NA	NA	NA	NA
HEXDC	ENSG00000169660	protein_coding	Gain	17	80376194	80400521	121	121	79589371	80438165	0.047085	0.1873	ENSG00000169660	8.83319e-05	0.000166382	1.04136	0.356396	0.571353	0.251957
HGF	ENSG00000019991	protein_coding	Gain	7	81328322	81399754	19	383	81669801	83227548	0.62311	0.85352	ENSG00000019991	0.231144	0.271127	0.80486	0.00360938	0.0246518	-1.53649
HGS	ENSG00000185359	protein_coding	Gain	17	79650356	79670168	121	121	79589371	80438165	1.0843e-14	4.4161e-06	ENSG00000185359	1.56022e-07	4.33936e-07	1.07914	0.713546	0.842529	-0.0776803
HIP1	ENSG00000127946	protein_coding	Loss	7	75162621	75368280	28	197	74132014	75210764	0.65568	0.87043	ENSG00000127946	0.000368759	0.000640382	1.75891	0.000407188	0.0054699	-1.37702
HMGXB3	ENSG00000113716	protein_coding	Gain	5	149379884	149432386	45	69	149443298	149709644	0.22433	0.52343	ENSG00000113716	1.26524e-09	4.69191e-09	2.0889	0.0929791	0.251282	0.355881
HNF4A	ENSG00000101076	protein_coding	Gain	20	42984340	43061485	804	804	43048685	43223862	0.085619	0.28665	ENSG00000101076	1.5692e-67	5.58635e-65	2.77333	0.182112	0.371529	0.321097
HR	ENSG00000168453	protein_coding	Loss	8	21971928	21990897	806	806	21952850	21993231	0.29128	0.60351	ENSG00000168453	3.0922e-11	1.40232e-10	2.06298	0.00481259	0.0300576	1.18962
HS1BP3	ENSG00000118960	protein_coding	Loss	2	20760208	20850849	17	433	20588862	20716754	0.52889	0.80138	ENSG00000118960	3.92789e-11	1.70646e-10	2.9141	0.995566	0.996208	-0.00127505
HSD11B1	ENSG00000117594	protein_coding	Loss	1	209859510	209908295	15	408	209722772	210304319	0.52163	0.7972	ENSG00000117594	0.782816	0.804278	-0.302867	2.66121e-06	7.28761e-05	-3.39211
HSD11B2	ENSG00000176387	protein_coding	Loss	16	67464555	67471456	18	387	67426869	67727069	0.042887	0.17474	ENSG00000176387	0.0386745	0.0508988	1.59964	0.0136093	0.0659173	1.10737
HTR2A	ENSG00000102468	protein_coding	Loss	13	47405685	47471169	169	169	47055837	47350124	0.99105	0.99542	NA	NA	NA	NA	NA	NA	NA
ICMT	ENSG00000116237	protein_coding	Loss	1	6281253	6296032	17	652	6316217	6527333	2.9306e-06	4.8578e-05	ENSG00000116237	4.21076e-37	1.03381e-35	2.30504	0.174731	0.360651	0.283273
ICOSLG	ENSG00000160223	protein_coding	Loss	21	45642874	45660849	559	559	45699580	45752176	0.55101	0.81416	ENSG00000160223	0.00553723	0.00823071	0.680876	0.605046	0.779011	-0.149216
IDI1	ENSG00000067064	protein_coding	Loss	10	1085848	1095110	43	439	944496	2584375	0.054897	0.20968	ENSG00000067064	1.8708e-09	6.72734e-09	2.70213	0.225171	0.433303	-0.329168
IDI2	ENSG00000148377	protein_coding	Loss	10	1064847	1071799	43	439	944496	2584375	0.12589	0.36844	NA	NA	NA	NA	NA	NA	NA
IFIT1	ENSG00000185745	protein_coding	Loss	10	91152303	91163745	22	580	91056264	91352966	0.29328	0.6057	ENSG00000185745	0.133703	0.164986	1.31774	1.38907e-06	4.30008e-05	-3.18513
IFIT1B	ENSG00000204010	protein_coding	Loss	10	91137813	91144962	22	580	91056264	91352966	0.60465	0.84391	NA	NA	NA	NA	NA	NA	NA
IFIT2	ENSG00000119922	protein_coding	Loss	10	91061712	91069033	22	580	91056264	91352966	0.31184	0.62576	ENSG00000119922	0.000441606	0.000757646	2.29154	0.00171026	0.0136821	-1.53612
IFIT3	ENSG00000119917	protein_coding	Loss	10	91087651	91100728	22	580	91056264	91352966	0.09311	0.30318	ENSG00000119917	0.000234447	0.000416274	2.40974	0.00721523	0.0409718	-1.32177
IFIT5	ENSG00000152778	protein_coding	Loss	10	91174343	91180758	22	580	91056264	91352966	0.68174	0.88394	ENSG00000152778	2.1104e-12	1.05817e-11	2.66321	0.0233407	0.0989201	-0.645495
IFLTD1	ENSG00000152936	protein_coding	Gain	12	25562241	25801513	40	179	25304707	25518438	0.98829	0.99425	NA	NA	NA	NA	NA	NA	NA
IFT20	ENSG00000109083	protein_coding	Gain	17	26655352	26662515	31	106	26582710	26864708	0.1088	0.33552	ENSG00000109083	5.98187e-07	1.52656e-06	1.40302	0.684768	0.823232	0.0913634
IFT88	ENSG00000032742	protein_coding	Loss	13	21140585	21265503	21	153	20518406	20831193	0.99776	0.99884	ENSG00000032742	2.09232e-33	4.51434e-32	2.52923	0.342532	0.559365	0.227316
IGF2	ENSG00000167244	protein_coding	Gain	11	2150342	2170833	126	126	2167981	2232229	0.32406	0.63849	ENSG00000167244	2.76617e-05	5.62717e-05	5.57177	0.124897	0.303505	-2.17283
IGHD1-14	ENSG00000227108	IG_D_gene	control_neg	14	106366496	106366512	NA	NA	NA	NA	0.86348	0.94949	NA	NA	NA	NA	NA	NA	NA
IGHD2-15	ENSG00000211918	IG_D_gene	control_neg	14	106363815	106363845	NA	NA	NA	NA	0.92336	0.97055	NA	NA	NA	NA	NA	NA	NA
IGHD2-2	ENSG00000211931	IG_D_gene	control_neg	14	106382685	106382715	NA	NA	NA	NA	0.92518	0.97109	NA	NA	NA	NA	NA	NA	NA
IGHD4-17	ENSG00000227800	IG_D_gene	control_neg	14	106360366	106360381	NA	NA	NA	NA	0.97454	0.98815	NA	NA	NA	NA	NA	NA	NA
IGHD6-25	ENSG00000225825	IG_D_gene	control_neg	14	106347397	106347414	NA	NA	NA	NA	0.17031	0.44363	NA	NA	NA	NA	NA	NA	NA
IGHV1-18	ENSG00000211945	IG_V_gene	control_neg	14	106641563	106642056	NA	NA	NA	NA	0.04962	0.19451	NA	NA	NA	NA	NA	NA	NA
IGHV1-3	ENSG00000211935	IG_V_gene	control_neg	14	106471246	106471723	NA	NA	NA	NA	0.18973	0.47378	NA	NA	NA	NA	NA	NA	NA
IGHV1-8	ENSG00000211939	IG_V_gene	control_neg	14	106539079	106539577	NA	NA	NA	NA	0.0011994	0.0083156	NA	NA	NA	NA	NA	NA	NA
IGHV1OR15-1	ENSG00000270505	IG_V_gene	control_neg	15	22448382	22448819	NA	NA	NA	NA	0.0013698	0.0093843	NA	NA	NA	NA	NA	NA	NA
IGHV1OR15-9	ENSG00000188403	IG_V_gene	control_neg	15	20169919	20170354	NA	NA	NA	NA	0.58913	0.83552	NA	NA	NA	NA	NA	NA	NA
IGHV2-70	ENSG00000211974	IG_V_gene	control_neg	14	107178820	107179338	NA	NA	NA	NA	0.40564	0.71422	NA	NA	NA	NA	NA	NA	NA
IGHV2OR16-5	ENSG00000259303	IG_V_gene	control_neg	16	32859034	32859477	NA	NA	NA	NA	0.073344	0.25836	NA	NA	NA	NA	NA	NA	NA
IGHV3-11	ENSG00000211941	IG_V_gene	control_neg	14	106573233	106573800	NA	NA	NA	NA	0.082793	0.28035	NA	NA	NA	NA	NA	NA	NA
IGHV3-13	ENSG00000211942	IG_V_gene	control_neg	14	106586137	106586667	NA	NA	NA	NA	0.016227	0.081844	NA	NA	NA	NA	NA	NA	NA
IGHV3-35	ENSG00000211957	IG_V_gene	control_neg	14	106845323	106845789	NA	NA	NA	NA	0.28336	0.59476	NA	NA	NA	NA	NA	NA	NA
IGHV3-38	ENSG00000211958	IG_V_gene	control_neg	14	106866406	106866934	NA	NA	NA	NA	0.10796	0.33379	NA	NA	NA	NA	NA	NA	NA
IGHV3-49	ENSG00000211965	IG_V_gene	control_neg	14	107012938	107013477	NA	NA	NA	NA	0.98833	0.99425	NA	NA	NA	NA	NA	NA	NA
IGHV3-66	ENSG00000211972	IG_V_gene	control_neg	14	107131033	107131560	NA	NA	NA	NA	0.15101	0.41249	NA	NA	NA	NA	NA	NA	NA
IGHV3OR15-7	ENSG00000259490	IG_V_gene	control_neg	15	20192909	20193370	NA	NA	NA	NA	0.022462	0.10546	NA	NA	NA	NA	NA	NA	NA
IGHV4-31	ENSG00000231475	IG_V_gene	control_neg	14	106805209	106805716	NA	NA	NA	NA	0.0057988	0.03385	NA	NA	NA	NA	NA	NA	NA
IGHV4-4	ENSG00000211936	IG_V_gene	control_neg	14	106478110	106478603	NA	NA	NA	NA	0.016121	0.081412	NA	NA	NA	NA	NA	NA	NA
IGHV4-59	ENSG00000224373	IG_V_gene	control_neg	14	107081806	107083830	NA	NA	NA	NA	0.1344	0.38376	NA	NA	NA	NA	NA	NA	NA
IGHV4-61	ENSG00000211970	IG_V_gene	control_neg	14	107095126	107095662	NA	NA	NA	NA	0.019401	0.093962	NA	NA	NA	NA	NA	NA	NA
IGHV4OR15-8	ENSG00000259261	IG_V_gene	control_neg	15	22472918	22473353	NA	NA	NA	NA	0.0080251	0.04512	NA	NA	NA	NA	NA	NA	NA
IGKJ5	ENSG00000211593	IG_J_gene	control_neg	2	89160080	89160117	NA	NA	NA	NA	0.64841	0.86648	NA	NA	NA	NA	NA	NA	NA
IGKV1-12	ENSG00000243290	IG_V_gene	control_neg	2	89339721	89340242	NA	NA	NA	NA	0.00085659	0.0060722	NA	NA	NA	NA	NA	NA	NA
IGKV1D-42	ENSG00000211633	IG_V_gene	control_neg	2	90229045	90229531	NA	NA	NA	NA	0.022658	0.10616	NA	NA	NA	NA	NA	NA	NA
IGKV1D-43	ENSG00000242580	IG_V_gene	control_neg	2	90248739	90249395	NA	NA	NA	NA	0.61168	0.84752	NA	NA	NA	NA	NA	NA	NA
IGKV2-28	ENSG00000244116	IG_V_gene	control_neg	2	89521179	89521942	NA	NA	NA	NA	8.8019e-05	0.00081699	NA	NA	NA	NA	NA	NA	NA
IGKV2-30	ENSG00000243238	IG_V_gene	control_neg	2	89544264	89545079	NA	NA	NA	NA	0.89932	0.96185	NA	NA	NA	NA	NA	NA	NA
IGKV2D-28	ENSG00000242534	IG_V_gene	control_neg	2	89998789	89999564	NA	NA	NA	NA	0.10532	0.32856	NA	NA	NA	NA	NA	NA	NA
IGKV3-15	ENSG00000244437	IG_V_gene	control_neg	2	89384673	89385283	NA	NA	NA	NA	0.20834	0.50141	NA	NA	NA	NA	NA	NA	NA
IGKV3D-11	ENSG00000211632	IG_V_gene	control_neg	2	90211643	90212253	NA	NA	NA	NA	0.30354	0.61689	NA	NA	NA	NA	NA	NA	NA
IGKV3OR2-268	ENSG00000233999	IG_V_gene	control_neg	2	87565634	87566158	NA	NA	NA	NA	0.085121	0.28565	NA	NA	NA	NA	NA	NA	NA
IGKV4-1	ENSG00000211598	IG_V_gene	control_neg	2	89184913	89185669	NA	NA	NA	NA	0.85654	0.94721	NA	NA	NA	NA	NA	NA	NA
IGKV6D-21	ENSG00000225523	IG_V_gene	control_neg	2	90060377	90060995	NA	NA	NA	NA	0.51178	0.79131	NA	NA	NA	NA	NA	NA	NA
IGLC1	ENSG00000211675	IG_C_gene	control_neg	22	23237555	23238014	NA	NA	NA	NA	0.78798	0.92572	NA	NA	NA	NA	NA	NA	NA
IGLC3	ENSG00000211679	IG_C_gene	control_neg	22	23248512	23248973	NA	NA	NA	NA	1.3942e-05	0.00011924	NA	NA	NA	NA	NA	NA	NA
IGLJ4	ENSG00000211680	IG_J_gene	control_neg	22	23252744	23252776	NA	NA	NA	NA	0.468	0.76257	NA	NA	NA	NA	NA	NA	NA
IGLJ7	ENSG00000211684	IG_J_gene	control_neg	22	23263562	23263607	NA	NA	NA	NA	0.33262	0.64768	NA	NA	NA	NA	NA	NA	NA
IGLV1-36	ENSG00000211655	IG_V_gene	control_neg	22	22786296	22786802	NA	NA	NA	NA	0.6719	0.87898	NA	NA	NA	NA	NA	NA	NA
IGLV1-51	ENSG00000211644	IG_V_gene	control_neg	22	22676828	22677336	NA	NA	NA	NA	0.057264	0.2161	NA	NA	NA	NA	NA	NA	NA
IGLV2-11	ENSG00000211668	IG_V_gene	control_neg	22	23134980	23135496	NA	NA	NA	NA	0.010388	0.056611	NA	NA	NA	NA	NA	NA	NA
IGLV2-14	ENSG00000211666	IG_V_gene	control_neg	22	23101189	23101707	NA	NA	NA	NA	0.010133	0.055418	NA	NA	NA	NA	NA	NA	NA
IGLV2-23	ENSG00000211660	IG_V_gene	control_neg	22	23040274	23040892	NA	NA	NA	NA	0.02522	0.11504	NA	NA	NA	NA	NA	NA	NA
IGLV2-8	ENSG00000211671	IG_V_gene	control_neg	22	23165153	23165787	NA	NA	NA	NA	0.56023	0.81976	NA	NA	NA	NA	NA	NA	NA
IGLV3-21	ENSG00000211662	IG_V_gene	control_neg	22	23054174	23055688	NA	NA	NA	NA	0.1634	0.43265	NA	NA	NA	NA	NA	NA	NA
IGLV3-22	ENSG00000211661	IG_V_gene	control_neg	22	23046750	23047307	NA	NA	NA	NA	0.97249	0.98739	NA	NA	NA	NA	NA	NA	NA
IGLV3-32	ENSG00000211657	IG_V_gene	control_neg	22	22936998	22937501	NA	NA	NA	NA	0.87714	0.95401	NA	NA	NA	NA	NA	NA	NA
IGLV4-3	ENSG00000211672	IG_V_gene	control_neg	22	23213686	23214214	NA	NA	NA	NA	0.85227	0.94602	NA	NA	NA	NA	NA	NA	NA
IGLV5-37	ENSG00000211654	IG_V_gene	control_neg	22	22781876	22782371	NA	NA	NA	NA	0.39728	0.70746	NA	NA	NA	NA	NA	NA	NA
IGLV5-45	ENSG00000211650	IG_V_gene	control_neg	22	22730355	22730874	NA	NA	NA	NA	0.0049362	0.029566	NA	NA	NA	NA	NA	NA	NA
IKZF3	ENSG00000161405	protein_coding	Gain	17	37921198	38020441	15	99	37767453	38131187	0.27521	0.58532	ENSG00000161405	0.601704	0.646173	0.222963	0.237921	0.441981	-0.480365
IL7R	ENSG00000168685	protein_coding	Loss	5	35852797	35879705	15	349	35209652	35668036	0.48169	0.77239	ENSG00000168685	0.551588	0.596856	0.356845	0.21414	0.421181	-0.495144
ILKAP	ENSG00000132323	protein_coding	Loss	2	239079042	239112370	464	464	238943966	239064029	0.86348	0.94949	ENSG00000132323	6.24995e-05	0.000119623	1.27984	0.589057	0.766743	-0.119471
IMMP2L	ENSG00000184903	protein_coding	Loss	7	110303110	111202573	18	208	110049463	110178950	0.77833	0.9224	ENSG00000184903	3.2633e-11	1.4613e-10	2.55574	0.444513	0.634255	0.245156
IMP3	ENSG00000177971	protein_coding	Loss	15	75931426	75941047	19	656	75650972	75943416	0.0040345	0.024982	ENSG00000177971	4.65589e-15	3.09813e-14	2.15224	0.00860269	0.0467566	0.550227
INF2	ENSG00000203485	protein_coding	Loss	14	105155943	105185942	18	628	105149647	105189222	0.18025	0.45901	ENSG00000203485	1.93907e-18	1.97231e-17	1.55852	0.161669	0.355274	0.296266
INPP5E	ENSG00000148384	protein_coding	Gain	9	139323071	139334274	33	101	139387618	139616742	0.52435	0.79872	ENSG00000148384	5.37134e-08	1.58689e-07	0.89812	0.647955	0.804113	-0.0976712
INS	ENSG00000254647	protein_coding	Gain	11	2181009	2182571	126	126	2167981	2232229	0.028035	0.12534	NA	NA	NA	NA	NA	NA	NA
INS-IGF2	ENSG00000129965	protein_coding	Gain	11	2153768	2182439	126	126	2167981	2232229	0.00097826	0.0068318	NA	NA	NA	NA	NA	NA	NA
INTS12	ENSG00000138785	protein_coding	Loss	4	106603784	106817143	20	581	106498718	106908325	0.55842	0.81868	ENSG00000138785	2.6263e-07	7.08306e-07	2.03074	0.722437	0.848804	0.100518
IRF6	ENSG00000117595	protein_coding	Loss	1	209959036	209979465	15	408	209722772	210304319	0.7888	0.92591	ENSG00000117595	2.78813e-14	1.68178e-13	2.4258	0.00526819	0.0317877	0.584971
ITGAL	ENSG00000005844	protein_coding	Gain	16	30483979	30534506	121	121	30418119	30895545	0.71782	0.9013	ENSG00000005844	0.363527	0.407608	-0.650121	0.00478096	0.0300576	-1.13641
ITGB1	ENSG00000150093	protein_coding	Gain	10	33189247	33294720	56	56	33135952	34237166	0.99465	0.99727	ENSG00000150093	1.17264e-09	4.37131e-09	2.11786	0.0546187	0.18105	-0.403181
ITPR1	ENSG00000150995	protein_coding	Loss	3	4535032	4889524	54	517	4805142	4983263	0.82142	0.93577	ENSG00000150995	0.404568	0.447286	0.505437	0.00114294	0.0107076	-1.17934
IZUMO4	ENSG00000099840	protein_coding	Loss	19	2096380	2099592	454	454	1904612	2034151	0.16725	0.4387	ENSG00000099840	0.200689	0.239749	0.537526	0.779713	0.879803	0.117762
JMJD8	ENSG00000161999	protein_coding	Gain	16	731671	734529	50	110	570658	878087	0.00070446	0.0051183	ENSG00000161999	8.01522e-05	0.000151778	0.738349	0.0497505	0.175358	0.417975
KBTBD13	ENSG00000234438	protein_coding	Loss	15	65369154	65372276	17	654	65183950	65548652	0.9864	0.99328	NA	NA	NA	NA	NA	NA	NA
KCNE1L	ENSG00000176076	protein_coding	Loss	X	108866929	108868393	229	229	106258262	111858782	0.37812	0.69084	NA	NA	NA	NA	NA	NA	NA
KCNK1	ENSG00000135750	protein_coding	Loss	1	233749750	233808258	69	428	233292257	233561654	0.85191	0.94589	ENSG00000135750	1.01664e-05	2.23411e-05	2.57497	0.00392046	0.0259608	1.16343
KCNK15	ENSG00000124249	protein_coding	Gain	20	43374421	43379675	804	804	43399691	43506247	0.44256	0.743	ENSG00000124249	8.15945e-07	2.0313e-06	2.92426	0.238372	0.441981	1.05328
KCNQ2	ENSG00000075043	protein_coding	Loss	20	62037542	62103993	21	119	62133177	62276984	0.0083389	0.046665	NA	NA	NA	NA	NA	NA	NA
KCTD19	ENSG00000168676	protein_coding	Loss	16	67323331	67360666	18	387	67426869	67727069	0.67678	0.88131	ENSG00000168676	0.368849	0.412926	0.889691	0.0750816	0.21643	-1.02228
KCTD4	ENSG00000180332	protein_coding	Loss	13	45766988	45775175	169	169	45419382	45706065	0.23937	0.54283	NA	NA	NA	NA	NA	NA	NA
KDM6B	ENSG00000132510	protein_coding	Loss	17	7743222	7758114	1076	1076	7607019	7721542	0.51072	0.79066	ENSG00000132510	2.31112e-11	1.06852e-10	1.41474	0.685642	0.823232	-0.0998245
KERA	ENSG00000139330	protein_coding	Loss	12	91444268	91451760	21	493	90552191	91319270	0.83496	0.94008	NA	NA	NA	NA	NA	NA	NA
KIAA0226L	ENSG00000102445	protein_coding	Loss	13	46916139	47012325	169	169	46258589	46943190	0.39493	0.7057	ENSG00000102445	1.26853e-12	6.54486e-12	5.10468	0.171782	0.357487	-1.11962
KIAA1430	ENSG00000164323	protein_coding	Loss	4	186080819	186130658	642	642	186039201	186372826	0.94569	0.97754	ENSG00000164323	3.66715e-18	3.67748e-17	2.26081	0.757813	0.866072	0.0764473
KLC1	ENSG00000126214	protein_coding	Gain	14	104028233	104167888	15	36	103449773	104029819	0.61248	0.84796	ENSG00000126214	2.65074e-14	1.6131e-13	1.49846	0.8214	0.901136	-0.048097
KLF5	ENSG00000102554	protein_coding	Gain	13	73629114	73651676	709	709	73619229	73684920	7.0102e-08	4.4161e-06	ENSG00000102554	0.0124154	0.0176442	0.572366	0.00138083	0.0120308	0.835341
KLHL30	ENSG00000168427	protein_coding	Loss	2	239047363	239061588	464	464	238943966	239064029	0.66525	0.87556	ENSG00000168427	0.277432	0.318599	0.776389	0.002688	0.0193389	-1.48414
KLKB1	ENSG00000164344	protein_coding	Loss	4	187130133	187179625	642	642	186887218	187116227	0.98719	0.99372	NA	NA	NA	NA	NA	NA	NA
KLLN	ENSG00000227268	protein_coding	HomLoss	10	89618918	89623194	0	0	89507111	90105898	0.20839	0.50147	ENSG00000227268	1.03563e-05	2.26883e-05	1.5647	0.683034	0.823232	0.153178
KPNA2	ENSG00000182481	protein_coding	Gain	17	66031635	66042958	17	110	65508813	66178894	0.041389	0.16997	ENSG00000182481	2.42579e-06	5.70022e-06	1.63233	0.236003	0.441149	0.310824
KPNB1	ENSG00000108424	protein_coding	control_pos	17	45726842	45762871	NA	NA	NA	NA	4.7728e-16	4.4161e-06	NA	NA	NA	NA	NA	NA	NA
KRAS	ENSG00000133703	protein_coding	Gain	12	25357723	25403870	40	179	25304707	25518438	0.28088	0.592	ENSG00000133703	9.97218e-12	4.79743e-11	2.22961	0.556097	0.73732	0.126631
LAMA4	ENSG00000112769	protein_coding	Loss	6	112429963	112576141	45	488	112487900	112734741	0.95038	0.97935	ENSG00000112769	0.00507449	0.00767099	1.40937	1.98219e-08	1.00809e-06	-1.74402
LAMB3	ENSG00000196878	protein_coding	Loss	1	209788215	209825811	15	408	209722772	210304319	0.73289	0.90743	ENSG00000196878	8.40833e-09	2.78453e-08	2.39978	0.179262	0.367822	0.367907
LAMP1	ENSG00000185896	protein_coding	Loss	13	113951556	113977987	31	164	114002383	114585454	0.97103	0.98677	ENSG00000185896	1.13843e-32	2.31589e-31	2.42094	0.744145	0.854566	0.0738874
LARP4B	ENSG00000107929	protein_coding	Loss	10	855484	977564	43	439	944496	2584375	0.38014	0.69257	ENSG00000107929	6.02994e-10	2.30823e-09	2.27173	0.0118067	0.0595504	0.557688
LCN10	ENSG00000187922	protein_coding	Gain	9	139632619	139637808	33	101	139387618	139616742	0.042361	0.17306	NA	NA	NA	NA	NA	NA	NA
LCN6	ENSG00000204003	protein_coding	Gain	9	139632619	139642905	33	101	139387618	139616742	0.00032903	0.0026011	NA	NA	NA	NA	NA	NA	NA
LCP1	ENSG00000136167	protein_coding	Loss	13	46700055	46786006	169	169	46258589	46943190	0.40884	0.71692	ENSG00000136167	0.282409	0.323793	-0.502345	0.00252531	0.0185363	-1.60799
LETM1	ENSG00000168924	protein_coding	Loss	4	1813206	1857974	72	551	1718116	1797358	0.0027173	0.017528	ENSG00000168924	4.04034e-11	1.74347e-10	1.33735	0.0534898	0.180721	0.429828
LETM2	ENSG00000165046	protein_coding	Gain	8	38243725	38267045	15	254	38277867	38430234	0.89273	0.95919	ENSG00000165046	1.39948e-05	3.0013e-05	1.54943	0.90002	0.952176	0.0502266
LGI3	ENSG00000168481	protein_coding	Loss	8	22004338	22014597	806	806	21952850	21993231	0.29558	0.60827	NA	NA	NA	NA	NA	NA	NA
LHFPL1	ENSG00000182508	protein_coding	Loss	X	111873876	111923375	229	229	106258262	111858782	0.94078	0.9759	NA	NA	NA	NA	NA	NA	NA
LHX2	ENSG00000106689	protein_coding	Loss	9	126763949	126795580	17	454	126935364	127190340	0.99539	0.99766	NA	NA	NA	NA	NA	NA	NA
LINC00998	ENSG00000214194	protein_coding	Gain	7	112756773	112758668	15	370	112516977	113946011	0.11989	0.35693	NA	NA	NA	NA	NA	NA	NA
LIPA	ENSG00000107798	protein_coding	Loss	10	90973326	91174314	22	580	91056264	91352966	0.078435	0.27057	ENSG00000107798	1.16266e-05	2.53154e-05	1.55897	0.0519598	0.179574	-0.518974
LIPJ	ENSG00000204022	protein_coding	HomLoss	10	90346510	90366733	0	0	89507111	90105898	0.98359	0.99175	NA	NA	NA	NA	NA	NA	NA
LMF1	ENSG00000103227	protein_coding	Gain	16	903634	1031318	50	110	570658	878087	0.83572	0.94026	ENSG00000103227	0.00213509	0.00335582	0.827847	0.140251	0.326191	0.45243
LMTK3	ENSG00000142235	protein_coding	Loss	19	48988528	49016446	91	416	49076461	49183705	0.10357	0.32501	ENSG00000142235	0.242305	0.281897	0.816456	0.993935	0.996208	-0.00405717
LPIN2	ENSG00000101577	protein_coding	Loss	18	2916992	3013313	73	888	3192671	3359237	0.57979	0.83054	ENSG00000101577	5.33276e-19	5.66706e-18	2.15662	0.0761986	0.21657	0.497633
LPO	ENSG00000167419	protein_coding	Loss	17	56295909	56345879	15	594	56028780	56254541	0.22455	0.52371	NA	NA	NA	NA	NA	NA	NA
LPP	ENSG00000145012	protein_coding	Loss	3	187871072	188608460	15	409	188011407	188121263	0.51165	0.79125	ENSG00000145012	0.112231	0.140437	0.886001	0.677565	0.821956	0.141369
LRCH1	ENSG00000136141	protein_coding	Loss	13	47127303	47327175	169	169	47055837	47350124	0.071347	0.25354	ENSG00000136141	4.14659e-28	6.28165e-27	2.04016	0.62824	0.792085	0.102258
LRP10	ENSG00000197324	protein_coding	Loss	14	23340822	23350789	28	614	23291924	23350478	0.32068	0.63501	ENSG00000197324	2.78442e-15	1.92476e-14	2.43617	0.052825	0.179959	0.538326
LRP2BP	ENSG00000109771	protein_coding	Loss	4	186285032	186317053	642	642	186039201	186372826	0.83274	0.93932	ENSG00000109771	0.000194493	0.000349695	1.60972	0.215461	0.421933	-0.509874
LRP3	ENSG00000130881	protein_coding	Gain	19	33668509	33698694	121	121	33603289	33960357	0.18357	0.46416	ENSG00000130881	3.37866e-07	8.84415e-07	3.02558	0.427722	0.62024	-0.411344
LRRC36	ENSG00000159708	protein_coding	Loss	16	67360701	67419106	18	387	67426869	67727069	0.61692	0.85042	ENSG00000159708	3.39427e-08	1.01971e-07	4.13054	0.366146	0.580532	0.392298
LRRC3C	ENSG00000204913	protein_coding	Gain	17	38097727	38101000	15	99	37767453	38131187	0.43355	0.73648	NA	NA	NA	NA	NA	NA	NA
LRRC45	ENSG00000169683	protein_coding	Gain	17	79981178	79989027	121	121	79589371	80438165	0.12943	0.37485	ENSG00000169683	1.36174e-10	5.63697e-10	1.42316	0.625233	0.790703	-0.111366
LRRC53	ENSG00000162621	protein_coding	Loss	1	74935562	74978298	45	536	74445055	74734582	0.36192	0.67634	NA	NA	NA	NA	NA	NA	NA
LRRC63	ENSG00000173988	protein_coding	Loss	13	46786083	46851501	169	169	46258589	46943190	0.90322	0.96324	NA	NA	NA	NA	NA	NA	NA
LRRIQ3	ENSG00000162620	protein_coding	Loss	1	74491699	74663871	45	536	74445055	74734582	0.99813	0.99902	ENSG00000162620	0.0327902	0.0436386	1.92402	0.30229	0.521139	0.588338
LSMD1	ENSG00000183011	protein_coding	Loss	17	7760003	7788556	1076	1076	7607019	7721542	9.1078e-06	8.3907e-05	ENSG00000183011	3.00065e-31	5.34116e-30	2.25131	0.0615877	0.194891	0.421766
LSS	ENSG00000160285	protein_coding	Gain	21	47608055	47648738	20	36	47552209	47581508	0.0052229	0.031059	ENSG00000160285	7.72713e-08	2.22742e-07	1.31741	0.96091	0.986861	0.0147332
LUM	ENSG00000139329	protein_coding	Loss	12	91496406	91505608	21	493	90552191	91319270	0.66767	0.87675	ENSG00000139329	0.78117	0.804278	0.264991	1.45218e-12	3.4465e-10	-4.03292
LYRM5	ENSG00000205707	protein_coding	Gain	12	25348150	25362579	40	179	25304707	25518438	0.99399	0.99695	ENSG00000205707	2.99064e-05	6.03212e-05	1.81227	0.31911	0.539683	0.28408
MACROD2	ENSG00000172264	protein_coding	Loss	20	13976015	16033842	549	549	14911683	14925275	0.93894	0.97532	ENSG00000172264	0.00123786	0.00201683	0.554544	0.212717	0.420706	0.520741
MADCAM1	ENSG00000099866	protein_coding	Gain	19	489176	505347	28	82	378150	740758	0.25119	0.55729	ENSG00000099866	0.0888668	0.112786	0.927474	0.0144687	0.0688854	-1.47727
MAFA	ENSG00000182759	protein_coding	Loss	8	144501352	144512576	88	317	144595042	144650510	0.32452	0.63905	NA	NA	NA	NA	NA	NA	NA
MAFG	ENSG00000197063	protein_coding	Gain	17	79876146	79885590	121	121	79589371	80438165	0.938	0.97502	ENSG00000197063	1.43471e-08	4.55426e-08	1.1976	0.0522076	0.179574	-0.421828
MAGEA1	ENSG00000198681	protein_coding	Gain	X	152481522	152486115	153	153	151909156	152616430	0.89815	0.96133	NA	NA	NA	NA	NA	NA	NA
MAGEA12	ENSG00000213401	protein_coding	Gain	X	151899293	151903184	153	153	151909156	152616430	0.7444	0.9116	NA	NA	NA	NA	NA	NA	NA
MAGEA2	ENSG00000184750	protein_coding	Gain	X	151918387	151922364	153	153	151909156	152616430	0.24262	0.54706	NA	NA	NA	NA	NA	NA	NA
MAGEA3	ENSG00000221867	protein_coding	Gain	X	151934652	151938240	153	153	151909156	152616430	0.89772	0.96116	NA	NA	NA	NA	NA	NA	NA
MAMSTR	ENSG00000176909	protein_coding	Loss	19	49215999	49222978	91	416	49076461	49183705	0.60104	0.84197	ENSG00000176909	0.189485	0.227894	0.764902	0.311802	0.532382	-0.450714
MAN2C1	ENSG00000140400	protein_coding	Loss	15	75648133	75660971	19	656	75650972	75943416	0.12532	0.36749	ENSG00000140400	6.26659e-07	1.58783e-06	1.37743	0.990335	0.996208	-0.00255304
MAP3K4	ENSG00000085511	protein_coding	Loss	6	161412759	161538417	172	545	162832336	162853242	0.80636	0.93107	ENSG00000085511	0.169022	0.205015	0.35864	0.417901	0.613887	0.241341
MAPK4	ENSG00000141639	protein_coding	Loss	18	48086448	48258194	29	1046	47888816	47967858	0.77801	0.92228	NA	NA	NA	NA	NA	NA	NA
MARK3	ENSG00000075413	protein_coding	Gain	14	103851729	103970168	15	36	103449773	104029819	0.011983	0.063985	ENSG00000075413	2.00384e-12	1.01187e-11	1.42181	0.316278	0.536946	0.219299
MBD3	ENSG00000071655	protein_coding	Loss	19	1576639	1592882	454	454	1508738	1630341	0.88137	0.95528	ENSG00000071655	5.2249e-05	0.000101643	0.816424	0.551164	0.734175	0.125803
MBD5	ENSG00000204406	protein_coding	Loss	2	148778580	149275805	29	430	147764123	148964451	0.98744	0.99386	ENSG00000204406	4.74155e-05	9.30022e-05	2.38168	0.796729	0.889962	0.0748444
MBNL1	ENSG00000152601	protein_coding	Loss	3	151961617	152183569	22	402	151441983	151943277	0.53494	0.80472	ENSG00000152601	1.39393e-06	3.37578e-06	2.00138	0.197534	0.394434	0.274368
MCF2L	ENSG00000126217	protein_coding	Loss	13	113548692	113754053	31	164	113303405	113570178	0.68356	0.88482	ENSG00000126217	3.74736e-10	1.45799e-09	1.64393	0.0715289	0.21309	0.504582
ME2	ENSG00000082212	protein_coding	HomLoss	18	48405419	48474691	0	0	48363299	48981991	0.3451	0.66029	ENSG00000082212	1.64246e-62	2.92359e-60	2.68459	0.0161021	0.0739659	0.543445
MED11	ENSG00000161920	protein_coding	control_pos	17	4634723	4636905	NA	NA	NA	NA	0.00019088	0.0016119	NA	NA	NA	NA	NA	NA	NA
MEP1A	ENSG00000112818	protein_coding	Gain	6	46761127	46807515	133	133	46594121	46943893	0.047977	0.18989	ENSG00000112818	0.0443829	0.0581964	3.04847	0.891015	0.945459	0.114936
METAP2	ENSG00000111142	protein_coding	Loss	12	95867296	95909615	21	493	95484080	96281172	0.0013408	0.0091723	ENSG00000111142	3.25535e-14	1.91555e-13	2.76151	0.0587853	0.18939	0.404144
METRN	ENSG00000103260	protein_coding	Gain	16	765115	769655	50	110	570658	878087	0.12929	0.37463	ENSG00000103260	0.00168384	0.00268209	1.57407	0.669376	0.816088	0.243495
MEX3C	ENSG00000176624	protein_coding	HomLoss	18	48700920	48744674	0	0	48363299	48981991	0.32862	0.64335	ENSG00000176624	5.36491e-32	1.00521e-30	1.76785	0.553391	0.735102	0.124916
MEX3D	ENSG00000181588	protein_coding	Loss	19	1554668	1568057	454	454	1508738	1630341	0.93959	0.97557	ENSG00000181588	0.000115219	0.000214193	0.961107	0.755113	0.865766	0.0813054
MICALL2	ENSG00000164877	protein_coding	Loss	7	1468101	1499138	40	153	1324038	1381277	0.22064	0.51887	ENSG00000164877	3.63376e-06	8.42748e-06	1.36417	0.575045	0.754019	-0.179555
MID2	ENSG00000080561	protein_coding	Loss	X	107068985	107170423	229	229	106258262	111858782	0.16004	0.42693	ENSG00000080561	0.724648	0.759866	0.310626	0.419362	0.614374	-0.607124
MIEN1	ENSG00000141741	protein_coding	Gain	17	37884749	37887040	15	99	37767453	38131187	0.44014	0.7414	ENSG00000141741	3.15056e-27	4.67334e-26	2.83015	0.0693347	0.208621	0.453154
MIER2	ENSG00000105556	protein_coding	Gain	19	305575	344798	28	82	378150	740758	0.33337	0.64847	ENSG00000105556	0.065144	0.0840263	0.537427	0.114282	0.28736	0.509984
MIPOL1	ENSG00000151338	protein_coding	Gain	14	37667118	38021566	48	48	38064738	39001476	0.3605	0.67496	ENSG00000151338	7.13274e-07	1.79453e-06	1.37234	0.093172	0.251282	0.409096
MISP	ENSG00000099812	protein_coding	Gain	19	751126	764319	28	82	378150	740758	0.21384	0.50956	ENSG00000099812	0.00047933	0.000816467	0.842915	0.116128	0.290116	0.4203
MKNK2	ENSG00000099875	protein_coding	Loss	19	2037470	2051243	454	454	1904612	2034151	0.82735	0.93759	ENSG00000099875	0.000468863	0.000800553	0.736827	0.000633549	0.00708774	0.721392
MKS1	ENSG00000011143	protein_coding	Loss	17	56282803	56296966	15	594	56028780	56254541	0.012458	0.066043	ENSG00000011143	1.14401e-18	1.19784e-17	2.94382	0.183988	0.373218	0.340307
MLK4	ENSG00000143674	protein_coding	Loss	1	233463514	233520894	69	428	233292257	233561654	0.85674	0.94726	ENSG00000143674	5.86841e-15	3.86881e-14	2.38644	0.0745414	0.21643	0.376871
MMEL1	ENSG00000142606	protein_coding	Gain	1	2522078	2564481	34	38	2308029	2504234	0.20163	0.4912	ENSG00000142606	0.00203782	0.00321002	1.34112	0.0201463	0.0869342	1.23793
MMP14	ENSG00000157227	protein_coding	Loss	14	23305766	23318236	28	614	23291924	23350478	0.42162	0.72702	ENSG00000157227	0.0155548	0.0218442	0.921603	1.19177e-06	4.04068e-05	-1.66814
MMRN2	ENSG00000173269	protein_coding	Loss	10	88695297	88729238	581	581	88639910	88730177	0.76671	0.91881	ENSG00000173269	0.0686251	0.0880379	0.858015	0.00582502	0.0342761	-0.967226
MOB3A	ENSG00000172081	protein_coding	Loss	19	2071037	2096672	454	454	1904612	2034151	0.73656	0.90888	ENSG00000172081	0.348339	0.392433	0.288332	0.596683	0.772805	-0.163069
MORC4	ENSG00000133131	protein_coding	Loss	X	106057101	106243474	229	229	106258262	111858782	0.79916	0.92907	ENSG00000133131	0.491381	0.5366	0.256814	0.160677	0.355274	0.446367
MRGPRG	ENSG00000182170	protein_coding	Loss	11	3239174	3240043	49	425	3119709	3178235	0.20141	0.49085	NA	NA	NA	NA	NA	NA	NA
MRO	ENSG00000134042	protein_coding	HomLoss	18	48324574	48351772	0	0	48363299	48981991	0.69124	0.88891	ENSG00000134042	0.138642	0.170195	0.503537	0.106117	0.273861	-0.771204
MROH6	ENSG00000204839	protein_coding	Loss	8	144648357	144655141	88	317	144595042	144650510	0.24562	0.55052	ENSG00000204839	0.0200999	0.0276811	0.754452	0.832365	0.907571	-0.103976
MRPL12	ENSG00000262814	protein_coding	Gain	17	79670387	79674556	121	121	79589371	80438165	2.1439e-11	4.4161e-06	ENSG00000262814	3.09072e-05	6.18145e-05	0.96631	0.00964881	0.0501456	0.617368
MRPL52	ENSG00000172590	protein_coding	Loss	14	23299088	23304246	28	614	23291924	23350478	0.06502	0.23743	ENSG00000172590	1.01275e-14	6.49618e-14	1.80135	0.353701	0.571054	0.194655
MRPS23	ENSG00000181610	protein_coding	Loss	17	55916842	55927417	15	594	56028780	56254541	1.3511e-10	4.4161e-06	ENSG00000181610	9.72445e-12	4.71007e-11	2.02489	0.143584	0.328362	0.33372
MSLN	ENSG00000102854	protein_coding	Gain	16	810762	818865	50	110	570658	878087	0.14804	0.40772	ENSG00000102854	0.0139567	0.0197199	3.03441	0.156946	0.351401	1.98797
MSLNL	ENSG00000162006	protein_coding	Gain	16	819428	833370	50	110	570658	878087	0.080557	0.27547	NA	NA	NA	NA	NA	NA	NA
MTFMT	ENSG00000103707	protein_coding	Loss	15	65294845	65321977	17	654	65183950	65548652	5.6426e-05	0.00056085	ENSG00000103707	1.52971e-09	5.61419e-09	2.14128	0.0471117	0.170658	0.515405
MUC8	ENSG00000269676	protein_coding	Gain	12	133049334	133050726	20	119	132981103	133018970	0.2469	0.5521	NA	NA	NA	NA	NA	NA	NA
MYADML2	ENSG00000185105	protein_coding	Gain	17	79897521	79905109	121	121	79589371	80438165	0.8643	0.94972	NA	NA	NA	NA	NA	NA	NA
MYC	ENSG00000136997	protein_coding	Gain	8	128747680	128753674	585	585	128688916	128840276	0.00019706	0.0016384	ENSG00000136997	1.36679e-09	5.04227e-09	1.98244	0.382251	0.591283	0.301373
MYL12A	ENSG00000101608	protein_coding	Loss	18	3247479	3256234	73	888	3192671	3359237	0.015099	0.077057	ENSG00000101608	2.19832e-29	3.72667e-28	2.05131	0.457519	0.647908	0.156919
MYL12B	ENSG00000118680	protein_coding	Loss	18	3261907	3278282	73	888	3192671	3359237	0.071454	0.25382	ENSG00000118680	1.57194e-28	2.48716e-27	2.12879	0.33679	0.553927	0.213861
MYL3	ENSG00000160808	protein_coding	Loss	3	46899362	46923659	20	512	46731303	47047358	0.54427	0.81015	NA	NA	NA	NA	NA	NA	NA
MYOM1	ENSG00000101605	protein_coding	Loss	18	3066805	3220106	73	888	3192671	3359237	0.98492	0.99241	ENSG00000101605	0.000197204	0.000353676	1.58767	0.721239	0.848797	-0.176347
MYT1L	ENSG00000186487	protein_coding	Gain	2	1792885	2335032	27	74	348470	1742639	0.46697	0.76186	ENSG00000186487	0.476933	0.522425	0.62611	0.273452	0.487965	-0.511243
NAALADL2	ENSG00000177694	protein_coding	Loss	3	174156363	175523428	26	407	174963362	174992648	0.90897	0.9656	ENSG00000177694	0.000219718	0.000391099	1.95009	0.795327	0.889962	-0.114259
NAPRT1	ENSG00000147813	protein_coding	Loss	8	144656955	144660819	88	317	144595042	144650510	0.0015747	0.010762	ENSG00000147813	3.16436e-10	1.25168e-09	1.34906	0.229802	0.440063	0.38977
NARF	ENSG00000141562	protein_coding	Gain	17	80416056	80448413	121	121	79589371	80438165	0.87587	0.95353	ENSG00000141562	1.79268e-06	4.2976e-06	1.00537	0.692305	0.824696	0.0856901
NARFL	ENSG00000103245	protein_coding	Gain	16	779753	791329	50	110	570658	878087	1.9519e-07	4.4161e-06	ENSG00000103245	1.38238e-06	3.35922e-06	0.958264	0.507255	0.696525	0.149778
NARS	ENSG00000134440	protein_coding	Loss	18	55267888	55289445	1057	1057	55220229	55335412	0.00013147	0.0011349	ENSG00000134440	2.50918e-47	1.78653e-45	2.48662	8.1655e-05	0.00142558	0.813724
NBEAL2	ENSG00000160796	protein_coding	Loss	3	47021173	47051193	20	512	46731303	47047358	0.18482	0.4663	ENSG00000160796	0.000164823	0.000300908	1.32051	0.0995534	0.265476	0.395157
NCBP2L	ENSG00000170935	protein_coding	Loss	X	107020963	107037912	229	229	106258262	111858782	0.96172	0.98314	NA	NA	NA	NA	NA	NA	NA
NCF1	ENSG00000158517	protein_coding	Loss	7	74188309	74203659	28	197	74132014	75210764	0.006872	0.039697	ENSG00000158517	0.749512	0.779055	0.182645	0.00219581	0.016811	-1.3816
NCOR2	ENSG00000196498	protein_coding	Loss	12	124808961	125052135	495	495	124855274	124907914	0.2759	0.58618	ENSG00000196498	3.88236e-07	1.00885e-06	1.56958	0.432658	0.622328	0.168397
NDUFA12	ENSG00000184752	protein_coding	Loss	12	95290831	95397546	21	493	95484080	96281172	0.00015363	0.0013469	ENSG00000184752	4.27898e-17	3.67064e-16	3.04933	0.0363409	0.140624	0.446213
NEIL1	ENSG00000140398	protein_coding	Loss	15	75639296	75647592	19	656	75650972	75943416	0.27533	0.58542	ENSG00000140398	0.00408829	0.00623311	1.31932	0.171027	0.357487	0.479572
NEK6	ENSG00000119408	protein_coding	Loss	9	127019885	127115586	17	454	126935364	127190340	0.2404	0.54412	ENSG00000119408	1.00071e-07	2.84046e-07	1.47875	0.102983	0.271569	0.385265
NEUROD2	ENSG00000171532	protein_coding	Gain	17	37759789	37766030	15	99	37767453	38131187	0.36076	0.67516	NA	NA	NA	NA	NA	NA	NA
NHLRC4	ENSG00000257108	protein_coding	Gain	16	616996	619495	50	110	570658	878087	0.12512	0.36714	ENSG00000257108	0.212931	0.252679	0.573907	0.736639	0.850631	0.176326
NKD2	ENSG00000145506	protein_coding	Loss	5	1008944	1039058	32	360	1134914	1204868	0.57821	0.82974	ENSG00000145506	0.134447	0.165616	1.00278	0.154521	0.347063	-1.05135
NOL11	ENSG00000130935	protein_coding	Gain	17	65713949	65740647	17	110	65508813	66178894	3.282e-05	0.00030471	ENSG00000130935	7.81657e-11	3.27377e-10	2.03155	0.305201	0.524888	0.242606
NOL9	ENSG00000162408	protein_coding	Loss	1	6581407	6614595	17	652	6316217	6527333	7.1019e-06	7.5074e-05	ENSG00000162408	8.16218e-09	2.71564e-08	1.65371	0.771394	0.874558	0.0960472
NOP2	ENSG00000111641	protein_coding	control_pos	12	6666029	6677857	NA	NA	NA	NA	7.9504e-06	8.3907e-05	NA	NA	NA	NA	NA	NA	NA
NOTCH1	ENSG00000148400	protein_coding	Gain	9	139388896	139440314	33	101	139387618	139616742	0.68463	0.88548	ENSG00000148400	4.49808e-05	8.87157e-05	0.767515	0.415303	0.613887	-0.198479
NOTUM	ENSG00000185269	protein_coding	Gain	17	79910388	79919716	121	121	79589371	80438165	0.08932	0.29477	ENSG00000185269	0.000974846	0.00160669	4.04073	0.551663	0.734175	0.750222
NPB	ENSG00000183979	protein_coding	Gain	17	79858621	79860781	121	121	79589371	80438165	0.19313	0.47873	NA	NA	NA	NA	NA	NA	NA
NPCDR1	ENSG00000269415	protein_coding	Loss	3	59957215	59957583	531	531	60480676	60491503	0.58304	0.83231	NA	NA	NA	NA	NA	NA	NA
NPLOC4	ENSG00000182446	protein_coding	Gain	17	79523913	79615495	121	121	79589371	80438165	2.5415e-09	4.4161e-06	ENSG00000182446	8.70626e-06	1.93714e-05	0.979295	0.742397	0.853936	0.0744462
NPM2	ENSG00000158806	protein_coding	Loss	8	21881636	21894408	806	806	21952850	21993231	0.38705	0.69874	ENSG00000158806	8.64224e-16	6.47713e-15	2.9723	0.576978	0.755163	0.279985
NPNT	ENSG00000168743	protein_coding	Loss	4	106815932	106925184	20	581	106498718	106908325	0.4383	0.74011	ENSG00000168743	0.000821476	0.00136977	2.19981	0.1204	0.296044	0.732685
NR2C1	ENSG00000120798	protein_coding	Loss	12	95414005	95467479	21	493	95484080	96281172	0.10165	0.32114	ENSG00000120798	9.89972e-06	2.18223e-05	1.85855	0.803129	0.892496	0.0616061
NR5A1	ENSG00000136931	protein_coding	Loss	9	127243516	127269709	17	454	126935364	127190340	0.50472	0.78679	NA	NA	NA	NA	NA	NA	NA
NRP1	ENSG00000099250	protein_coding	Gain	10	33466420	33625190	56	56	33135952	34237166	0.73291	0.90743	ENSG00000099250	0.144835	0.177491	1.00662	3.09858e-07	1.29776e-05	-2.12914
NRXN2	ENSG00000110076	protein_coding	Loss	11	64373646	64490660	36	485	64172031	64527751	0.54763	0.81191	ENSG00000110076	0.2177	0.257908	0.952527	0.00928699	0.0486201	-1.49724
NSDHL	ENSG00000147383	protein_coding	Gain	X	151999511	152038273	153	153	151909156	152616430	0.68618	0.88645	ENSG00000147383	5.06041e-05	9.87126e-05	1.45426	0.410242	0.613639	-0.259861
NTN4	ENSG00000074527	protein_coding	Loss	12	96051583	96184930	21	493	95484080	96281172	0.39137	0.70262	ENSG00000074527	0.0176238	0.0245081	1.87988	0.00159455	0.0130496	1.46927
NTN5	ENSG00000142233	protein_coding	Loss	19	49164664	49176338	91	416	49076461	49183705	0.15925	0.42578	NA	NA	NA	NA	NA	NA	NA
NTPCR	ENSG00000135778	protein_coding	Loss	1	233086351	233119628	69	428	233292257	233561654	0.06388	0.23458	ENSG00000135778	1.684e-14	1.06107e-13	2.55285	0.0318321	0.126617	0.493746
NUDT18	ENSG00000173566	protein_coding	Loss	8	21964383	21966932	806	806	21952850	21993231	0.32373	0.63826	NA	NA	NA	NA	NA	NA	NA
NUFIP1	ENSG00000083635	protein_coding	Loss	13	45513384	45563618	169	169	45419382	45706065	0.44993	0.74883	ENSG00000083635	9.1819e-60	1.3075e-57	3.28647	0.9077	0.957456	0.0257011
NUP62CL	ENSG00000198088	protein_coding	Loss	X	106366657	106449670	229	229	106258262	111858782	0.96644	0.98496	ENSG00000198088	0.442735	0.487968	0.383401	0.636139	0.796012	0.201475
NXN	ENSG00000167693	protein_coding	Gain	17	702553	883010	16	24	51137	925764	0.59774	0.84002	ENSG00000167693	0.884571	0.901023	0.0613615	3.62412e-09	2.86708e-07	-2.94875
NXT2	ENSG00000101888	protein_coding	Loss	X	108779010	108787919	229	229	106258262	111858782	0.9919	0.99586	ENSG00000101888	0.000200179	0.000358109	1.49855	0.651713	0.805759	-0.155079
ODF3L2	ENSG00000181781	protein_coding	Gain	19	463346	474983	28	82	378150	740758	0.036334	0.15361	NA	NA	NA	NA	NA	NA	NA
OGFOD3	ENSG00000181396	protein_coding	Gain	17	80347099	80376513	121	121	79589371	80438165	0.67219	0.87913	ENSG00000181396	3.56814e-05	7.07664e-05	0.948623	0.0103168	0.0532285	0.605426
ONECUT2	ENSG00000119547	protein_coding	Loss	18	55102917	55158529	1057	1057	55220229	55335412	0.58444	0.8332	ENSG00000119547	3.44871e-11	1.53467e-10	3.72552	0.661482	0.810629	0.295509
ONECUT3	ENSG00000205922	protein_coding	Loss	19	1752372	1780987	454	454	1508738	1630341	0.41088	0.71851	ENSG00000205922	0.199768	0.239453	1.06321	0.919932	0.964466	-0.087173
OR10A5	ENSG00000166363	protein_coding	control_neg	11	6866883	6867936	NA	NA	NA	NA	0.66232	0.87406	NA	NA	NA	NA	NA	NA	NA
OR10A6	ENSG00000175393	protein_coding	control_neg	11	7949180	7950209	NA	NA	NA	NA	0.8365	0.94053	NA	NA	NA	NA	NA	NA	NA
OR10A7	ENSG00000179919	protein_coding	control_neg	12	55614809	55615759	NA	NA	NA	NA	0.70123	0.89358	NA	NA	NA	NA	NA	NA	NA
OR10D3	ENSG00000197309	protein_coding	Loss	11	124055923	124056952	487	487	124017493	124208977	0.97013	0.98644	NA	NA	NA	NA	NA	NA	NA
OR10G2	ENSG00000255582	protein_coding	control_neg	14	22101992	22103096	NA	NA	NA	NA	0.64081	0.86276	NA	NA	NA	NA	NA	NA	NA
OR10H3	ENSG00000171936	protein_coding	control_neg	19	15852203	15853153	NA	NA	NA	NA	0.9519	0.97994	NA	NA	NA	NA	NA	NA	NA
OR10J1	ENSG00000196184	protein_coding	control_neg	1	159409512	159410600	NA	NA	NA	NA	0.21373	0.50937	NA	NA	NA	NA	NA	NA	NA
OR10S1	ENSG00000196248	protein_coding	control_neg	11	123847368	123848488	NA	NA	NA	NA	0.72738	0.90536	NA	NA	NA	NA	NA	NA	NA
OR10Z1	ENSG00000198967	protein_coding	control_neg	1	158576229	158577170	NA	NA	NA	NA	0.22835	0.52884	NA	NA	NA	NA	NA	NA	NA
OR11A1	ENSG00000204694	protein_coding	control_neg	6	29393281	29424848	NA	NA	NA	NA	0.43015	0.73385	NA	NA	NA	NA	NA	NA	NA
OR11H1	ENSG00000130538	protein_coding	control_neg	22	16448824	16449805	NA	NA	NA	NA	0.99823	0.99909	NA	NA	NA	NA	NA	NA	NA
OR12D2	ENSG00000168787	protein_coding	control_neg	6	29364416	29365448	NA	NA	NA	NA	0.91445	0.96746	NA	NA	NA	NA	NA	NA	NA
OR13C4	ENSG00000148136	protein_coding	control_neg	9	107288534	107289490	NA	NA	NA	NA	0.95919	0.9822	NA	NA	NA	NA	NA	NA	NA
OR13J1	ENSG00000168828	protein_coding	control_neg	9	35869375	35870461	NA	NA	NA	NA	0.05669	0.21462	NA	NA	NA	NA	NA	NA	NA
OR1A1	ENSG00000172146	protein_coding	control_neg	17	3118915	3119844	NA	NA	NA	NA	0.33414	0.64934	NA	NA	NA	NA	NA	NA	NA
OR1L1	ENSG00000173679	protein_coding	control_neg	9	125423845	125424927	NA	NA	NA	NA	0.42288	0.72808	NA	NA	NA	NA	NA	NA	NA
OR1L6	ENSG00000171459	protein_coding	control_neg	9	125512019	125513062	NA	NA	NA	NA	0.59864	0.84049	NA	NA	NA	NA	NA	NA	NA
OR1N2	ENSG00000171501	protein_coding	control_neg	9	125315391	125316493	NA	NA	NA	NA	0.91273	0.96684	NA	NA	NA	NA	NA	NA	NA
OR1S1	ENSG00000172774	protein_coding	control_neg	11	57982217	57983195	NA	NA	NA	NA	0.9612	0.98296	NA	NA	NA	NA	NA	NA	NA
OR1S2	ENSG00000197887	protein_coding	control_neg	11	57970674	57971653	NA	NA	NA	NA	0.87338	0.95278	NA	NA	NA	NA	NA	NA	NA
OR2A12	ENSG00000221858	protein_coding	control_neg	7	143792141	143793186	NA	NA	NA	NA	0.42332	0.72858	NA	NA	NA	NA	NA	NA	NA
OR2A14	ENSG00000221938	protein_coding	control_neg	7	143826151	143827162	NA	NA	NA	NA	0.93926	0.97546	NA	NA	NA	NA	NA	NA	NA
OR2AG1	ENSG00000170803	protein_coding	control_neg	11	6806248	6807245	NA	NA	NA	NA	0.99917	0.9996	NA	NA	NA	NA	NA	NA	NA
OR2AJ1	ENSG00000177275	protein_coding	control_neg	1	248097071	248098057	NA	NA	NA	NA	0.21446	0.5105	NA	NA	NA	NA	NA	NA	NA
OR2AT4	ENSG00000171561	protein_coding	control_neg	11	74799758	74800799	NA	NA	NA	NA	0.26421	0.5725	NA	NA	NA	NA	NA	NA	NA
OR2B2	ENSG00000168131	protein_coding	control_neg	6	27878963	27880174	NA	NA	NA	NA	0.11826	0.35387	NA	NA	NA	NA	NA	NA	NA
OR2B6	ENSG00000124657	protein_coding	control_neg	6	27925019	27925960	NA	NA	NA	NA	0.98699	0.99357	NA	NA	NA	NA	NA	NA	NA
OR2H1	ENSG00000204688	protein_coding	control_neg	6	29424958	29432105	NA	NA	NA	NA	0.80635	0.93107	NA	NA	NA	NA	NA	NA	NA
OR2K2	ENSG00000171133	protein_coding	control_neg	9	114089763	114090800	NA	NA	NA	NA	0.49856	0.78285	NA	NA	NA	NA	NA	NA	NA
OR2L2	ENSG00000203663	protein_coding	control_neg	1	248201474	248202607	NA	NA	NA	NA	0.95241	0.98008	NA	NA	NA	NA	NA	NA	NA
OR2L3	ENSG00000198128	protein_coding	control_neg	1	248223984	248224922	NA	NA	NA	NA	0.92904	0.97223	NA	NA	NA	NA	NA	NA	NA
OR2L5	ENSG00000197454	protein_coding	control_neg	1	248185250	248186188	NA	NA	NA	NA	0.96442	0.98409	NA	NA	NA	NA	NA	NA	NA
OR2M2	ENSG00000198601	protein_coding	control_neg	1	248343288	248344331	NA	NA	NA	NA	0.94642	0.97776	NA	NA	NA	NA	NA	NA	NA
OR2T3	ENSG00000196539	protein_coding	control_neg	1	248636627	248637634	NA	NA	NA	NA	0.72063	0.90251	NA	NA	NA	NA	NA	NA	NA
OR2T34	ENSG00000183310	protein_coding	control_neg	1	248737022	248738080	NA	NA	NA	NA	0.89182	0.95893	NA	NA	NA	NA	NA	NA	NA
OR2T6	ENSG00000198104	protein_coding	control_neg	1	248550910	248551836	NA	NA	NA	NA	0.6547	0.86986	NA	NA	NA	NA	NA	NA	NA
OR2W1	ENSG00000204704	protein_coding	control_neg	6	29011990	29013017	NA	NA	NA	NA	0.65053	0.86764	NA	NA	NA	NA	NA	NA	NA
OR2Z1	ENSG00000181733	protein_coding	control_neg	19	8841316	8842371	NA	NA	NA	NA	0.049861	0.1952	NA	NA	NA	NA	NA	NA	NA
OR3A1	ENSG00000180090	protein_coding	control_neg	17	3194929	3195876	NA	NA	NA	NA	0.64806	0.86631	NA	NA	NA	NA	NA	NA	NA
OR4A47	ENSG00000237388	protein_coding	control_neg	11	48510269	48511332	NA	NA	NA	NA	0.96161	0.98312	NA	NA	NA	NA	NA	NA	NA
OR4C13	ENSG00000258817	protein_coding	control_neg	11	49973943	49974971	NA	NA	NA	NA	0.81935	0.93518	NA	NA	NA	NA	NA	NA	NA
OR4C46	ENSG00000185926	protein_coding	control_neg	11	51515282	51516211	NA	NA	NA	NA	0.19277	0.47818	NA	NA	NA	NA	NA	NA	NA
OR4D1	ENSG00000141194	protein_coding	Loss	17	56232494	56233517	15	594	56028780	56254541	0.38236	0.69449	NA	NA	NA	NA	NA	NA	NA
OR4D10	ENSG00000254466	protein_coding	control_neg	11	59244846	59245869	NA	NA	NA	NA	0.97146	0.98691	NA	NA	NA	NA	NA	NA	NA
OR4D2	ENSG00000255713	protein_coding	Loss	17	56247017	56247940	15	594	56028780	56254541	0.60752	0.84545	NA	NA	NA	NA	NA	NA	NA
OR4F6	ENSG00000184140	protein_coding	control_neg	15	102345902	102346876	NA	NA	NA	NA	0.5484	0.81249	NA	NA	NA	NA	NA	NA	NA
OR4K14	ENSG00000169484	protein_coding	control_neg	14	20482419	20483352	NA	NA	NA	NA	0.94706	0.97802	NA	NA	NA	NA	NA	NA	NA
OR4K17	ENSG00000176230	protein_coding	control_neg	14	20585566	20586597	NA	NA	NA	NA	0.6573	0.87123	NA	NA	NA	NA	NA	NA	NA
OR4K2	ENSG00000165762	protein_coding	control_neg	14	20344391	20345468	NA	NA	NA	NA	0.093138	0.30327	NA	NA	NA	NA	NA	NA	NA
OR4P4	ENSG00000181927	protein_coding	control_neg	11	55405834	55406772	NA	NA	NA	NA	0.3415	0.65676	NA	NA	NA	NA	NA	NA	NA
OR4Q3	ENSG00000182652	protein_coding	control_neg	14	20215587	20216528	NA	NA	NA	NA	0.27846	0.58918	NA	NA	NA	NA	NA	NA	NA
OR4X2	ENSG00000172208	protein_coding	control_neg	11	48266608	48267622	NA	NA	NA	NA	0.96075	0.98271	NA	NA	NA	NA	NA	NA	NA
OR51A2	ENSG00000205496	protein_coding	control_neg	11	4976002	4976943	NA	NA	NA	NA	0.93056	0.97274	NA	NA	NA	NA	NA	NA	NA
OR51B6	ENSG00000176239	protein_coding	control_neg	11	5372738	5373676	NA	NA	NA	NA	0.6223	0.85311	NA	NA	NA	NA	NA	NA	NA
OR51F1	ENSG00000188069	protein_coding	control_neg	11	4790209	4791168	NA	NA	NA	NA	0.99793	0.99889	NA	NA	NA	NA	NA	NA	NA
OR51L1	ENSG00000176798	protein_coding	control_neg	11	5020213	5021160	NA	NA	NA	NA	0.964	0.98391	NA	NA	NA	NA	NA	NA	NA
OR52B4	ENSG00000221996	protein_coding	control_neg	11	4388493	4389616	NA	NA	NA	NA	0.21629	0.51282	NA	NA	NA	NA	NA	NA	NA
OR52E4	ENSG00000180974	protein_coding	control_neg	11	5905501	5906527	NA	NA	NA	NA	0.90329	0.96329	NA	NA	NA	NA	NA	NA	NA
OR52E6	ENSG00000205409	protein_coding	control_neg	11	5862158	5863182	NA	NA	NA	NA	0.78808	0.92577	NA	NA	NA	NA	NA	NA	NA
OR52H1	ENSG00000181616	protein_coding	control_neg	11	5565719	5566779	NA	NA	NA	NA	0.90831	0.96543	NA	NA	NA	NA	NA	NA	NA
OR52I2	ENSG00000226288	protein_coding	control_neg	11	4608021	4609135	NA	NA	NA	NA	0.35368	0.66841	NA	NA	NA	NA	NA	NA	NA
OR52K1	ENSG00000196778	protein_coding	control_neg	11	4510109	4511138	NA	NA	NA	NA	0.95238	0.98008	NA	NA	NA	NA	NA	NA	NA
OR52N2	ENSG00000180988	protein_coding	control_neg	11	5841544	5842578	NA	NA	NA	NA	0.85791	0.94761	NA	NA	NA	NA	NA	NA	NA
OR56B3P	ENSG00000180913	protein_coding	control_neg	11	6149840	6150706	NA	NA	NA	NA	0.082227	0.2793	NA	NA	NA	NA	NA	NA	NA
OR5AC2	ENSG00000196578	protein_coding	control_neg	3	97806017	97806946	NA	NA	NA	NA	0.7306	0.90666	NA	NA	NA	NA	NA	NA	NA
OR5AK2	ENSG00000181273	protein_coding	control_neg	11	56756347	56757342	NA	NA	NA	NA	0.92665	0.9715	NA	NA	NA	NA	NA	NA	NA
OR5AP2	ENSG00000172464	protein_coding	control_neg	11	56408942	56409947	NA	NA	NA	NA	0.88938	0.9582	NA	NA	NA	NA	NA	NA	NA
OR5D16	ENSG00000205029	protein_coding	control_neg	11	55606228	55607214	NA	NA	NA	NA	0.98371	0.99183	NA	NA	NA	NA	NA	NA	NA
OR5D18	ENSG00000186119	protein_coding	control_neg	11	55587086	55588073	NA	NA	NA	NA	0.93082	0.97277	NA	NA	NA	NA	NA	NA	NA
OR5H15	ENSG00000233412	protein_coding	control_neg	3	97887544	97888485	NA	NA	NA	NA	0.84993	0.94524	NA	NA	NA	NA	NA	NA	NA
OR5M8	ENSG00000181371	protein_coding	control_neg	11	56257825	56258871	NA	NA	NA	NA	0.66581	0.87585	NA	NA	NA	NA	NA	NA	NA
OR5P3	ENSG00000182334	protein_coding	control_neg	11	7846584	7847519	NA	NA	NA	NA	0.64795	0.86626	NA	NA	NA	NA	NA	NA	NA
OR6B1	ENSG00000221813	protein_coding	control_neg	7	143701022	143702068	NA	NA	NA	NA	0.3637	0.67805	NA	NA	NA	NA	NA	NA	NA
OR6C65	ENSG00000205328	protein_coding	control_neg	12	55794214	55795289	NA	NA	NA	NA	0.52426	0.79866	NA	NA	NA	NA	NA	NA	NA
OR6C68	ENSG00000205327	protein_coding	control_neg	12	55886147	55887100	NA	NA	NA	NA	0.91125	0.96633	NA	NA	NA	NA	NA	NA	NA
OR6C75	ENSG00000187857	protein_coding	control_neg	12	55758895	55759833	NA	NA	NA	NA	0.72786	0.90564	NA	NA	NA	NA	NA	NA	NA
OR6M1	ENSG00000196099	protein_coding	control_neg	11	123676043	123677095	NA	NA	NA	NA	0.86271	0.94922	NA	NA	NA	NA	NA	NA	NA
OR6Y1	ENSG00000197532	protein_coding	control_neg	1	158516918	158517895	NA	NA	NA	NA	0.48004	0.77118	NA	NA	NA	NA	NA	NA	NA
OR7C1	ENSG00000127530	protein_coding	control_neg	19	14909958	14911023	NA	NA	NA	NA	0.64242	0.86355	NA	NA	NA	NA	NA	NA	NA
OR7C2	ENSG00000127529	protein_coding	control_neg	19	15052301	15053260	NA	NA	NA	NA	0.081898	0.27854	NA	NA	NA	NA	NA	NA	NA
OR7E24	ENSG00000237521	protein_coding	control_neg	19	9361606	9362820	NA	NA	NA	NA	0.91411	0.96732	NA	NA	NA	NA	NA	NA	NA
OR7G3	ENSG00000170920	protein_coding	control_neg	19	9236688	9237626	NA	NA	NA	NA	0.3096	0.62339	NA	NA	NA	NA	NA	NA	NA
OR8B8	ENSG00000197125	protein_coding	control_neg	11	124310022	124311054	NA	NA	NA	NA	0.87091	0.9519	NA	NA	NA	NA	NA	NA	NA
OR8D1	ENSG00000196341	protein_coding	Loss	11	124179708	124180733	487	487	124017493	124208977	0.98633	0.99322	NA	NA	NA	NA	NA	NA	NA
OR8D2	ENSG00000197263	protein_coding	Loss	11	124189134	124190184	487	487	124017493	124208977	0.66978	0.87777	NA	NA	NA	NA	NA	NA	NA
OR8D4	ENSG00000181518	protein_coding	control_neg	11	123777109	123778183	NA	NA	NA	NA	0.91664	0.96831	NA	NA	NA	NA	NA	NA	NA
OR8G5	ENSG00000255298	protein_coding	Loss	11	124134723	124135763	487	487	124017493	124208977	0.55852	0.81873	NA	NA	NA	NA	NA	NA	NA
OR8H3	ENSG00000181761	protein_coding	control_neg	11	55889849	55890787	NA	NA	NA	NA	0.99859	0.99926	NA	NA	NA	NA	NA	NA	NA
OR8K1	ENSG00000150261	protein_coding	control_neg	11	56113421	56114507	NA	NA	NA	NA	0.4753	0.76808	NA	NA	NA	NA	NA	NA	NA
OR9G1	ENSG00000174914	protein_coding	control_neg	11	56467864	56468781	NA	NA	NA	NA	0.042909	0.17485	NA	NA	NA	NA	NA	NA	NA
OR9I1	ENSG00000172377	protein_coding	control_neg	11	57885972	57886916	NA	NA	NA	NA	0.40985	0.71757	NA	NA	NA	NA	NA	NA	NA
ORC4	ENSG00000115947	protein_coding	Loss	2	148687968	148779147	29	430	147764123	148964451	0.087209	0.28998	ENSG00000115947	4.0881e-06	9.41983e-06	2.34964	0.106512	0.273861	0.408567
ORMDL3	ENSG00000172057	protein_coding	Gain	17	38077294	38083854	15	99	37767453	38131187	0.71092	0.89842	ENSG00000172057	1.27747e-07	3.59508e-07	1.25189	0.06594	0.203244	0.415259
OSBPL5	ENSG00000021762	protein_coding	Loss	11	3108346	3187969	49	425	3119709	3178235	0.77411	0.92119	ENSG00000021762	0.00309456	0.0047588	0.942845	0.00911565	0.0480766	0.640927
OSBPL8	ENSG00000091039	protein_coding	control_pos_a	12	76745577	76953589	NA	NA	NA	NA	0.68691	0.88673	NA	NA	NA	NA	NA	NA	NA
OXA1L	ENSG00000155463	protein_coding	Loss	14	23235731	23241007	28	614	23291924	23350478	0.0022422	0.014913	ENSG00000155463	1.50391e-22	1.98293e-21	2.27059	0.00363545	0.0246518	0.609291
OXLD1	ENSG00000204237	protein_coding	Gain	17	79632066	79633665	121	121	79589371	80438165	0.0027487	0.017757	ENSG00000204237	1.93633e-11	9.13023e-11	1.54007	0.484581	0.673871	0.164984
P4HB	ENSG00000185624	protein_coding	Gain	17	79801035	79818570	121	121	79589371	80438165	0.00074044	0.0053391	ENSG00000185624	0.00550004	0.00819253	0.616332	0.00467737	0.0297347	0.645862
PABPC1L	ENSG00000101104	protein_coding	Gain	20	43538703	43587676	804	804	43399691	43506247	0.65377	0.86947	ENSG00000101104	2.12063e-46	1.25824e-44	3.30307	0.00890913	0.0473381	-0.910006
PACRG	ENSG00000112530	protein_coding	Loss	6	163148164	163736524	172	545	162832336	162853242	0.99809	0.99898	NA	NA	NA	NA	NA	NA	NA
PAK3	ENSG00000077264	protein_coding	Loss	X	110187513	110470589	229	229	106258262	111858782	0.47266	0.76639	ENSG00000077264	0.114044	0.142456	1.40059	0.0952702	0.255971	-1.26058
PALM	ENSG00000099864	protein_coding	Gain	19	708953	748329	28	82	378150	740758	0.46845	0.76293	ENSG00000099864	0.534602	0.579356	-0.204184	1.1518e-10	1.56227e-08	-2.34858
PANK1	ENSG00000152782	protein_coding	Loss	10	91342745	91405215	22	580	91056264	91352966	0.00088011	0.0062047	ENSG00000152782	2.08184e-08	6.44466e-08	2.16655	0.401359	0.608016	0.243614
PANK4	ENSG00000157881	protein_coding	Gain	1	2439972	2458039	34	38	2308029	2504234	0.33447	0.64973	ENSG00000157881	0.00153743	0.00245437	0.877521	0.446151	0.635078	0.258629
PAPPA2	ENSG00000116183	protein_coding	Gain	1	176432307	176814735	156	156	176851747	178247072	0.72762	0.90549	ENSG00000116183	0.673905	0.713971	0.343623	0.0870367	0.239237	-0.901016
PAPSS2	ENSG00000198682	protein_coding	HomLoss	10	89419370	89507462	0	0	89507111	90105898	0.52283	0.79782	ENSG00000198682	1.67836e-09	6.09688e-09	2.4864	0.207274	0.411085	0.550085
PARD6A	ENSG00000102981	protein_coding	Loss	16	67694849	67696681	18	387	67426869	67727069	0.060691	0.22583	ENSG00000102981	8.29603e-05	0.000156678	2.25231	0.171459	0.357487	0.453988
PARK2	ENSG00000185345	protein_coding	Loss	6	161768452	163148803	172	545	162832336	162853242	0.98861	0.99433	ENSG00000185345	0.600319	0.64566	-0.233643	0.238345	0.441981	0.600756
PARP16	ENSG00000138617	protein_coding	Loss	15	65526798	65592956	17	654	65183950	65548652	0.022108	0.10408	ENSG00000138617	1.86746e-07	5.15362e-07	2.2624	0.0378563	0.144137	0.660153
PCCA	ENSG00000175198	protein_coding	Loss	13	100741269	101182686	31	164	100692439	101212300	0.86471	0.94982	ENSG00000175198	0.245554	0.285211	-0.768065	0.0022996	0.0172349	2.26533
PCID2	ENSG00000126226	protein_coding	Loss	13	113831891	113863029	31	164	113589520	113795796	1.5577e-05	0.00015456	ENSG00000126226	1.63362e-42	6.842e-41	2.62185	0.621609	0.790332	-0.102786
PCLO	ENSG00000186472	protein_coding	Gain	7	82383329	82792246	19	383	81669801	83227548	0.87778	0.95415	ENSG00000186472	3.5375e-07	9.22601e-07	4.23277	0.251467	0.460269	-0.748676
PCNXL2	ENSG00000135749	protein_coding	Loss	1	233119181	233431459	69	428	233292257	233561654	0.99747	0.99872	ENSG00000135749	0.00602177	0.00885847	1.28995	0.586344	0.765339	0.176679
PCSK4	ENSG00000115257	protein_coding	Loss	19	1481427	1490751	454	454	1508738	1630341	0.8118	0.93279	ENSG00000115257	0.735426	0.767776	-0.165786	0.546694	0.733044	-0.309262
PCYT2	ENSG00000185813	protein_coding	Gain	17	79858841	79869340	121	121	79589371	80438165	0.013437	0.070477	ENSG00000185813	0.00703123	0.0103009	0.568775	0.0332654	0.131583	0.462058
PDCD7	ENSG00000090470	protein_coding	Loss	15	65409717	65426174	17	654	65183950	65548652	5.8492e-05	0.00056968	ENSG00000090470	9.71473e-05	0.000182504	1.76612	0.633841	0.795935	0.158089
PDE2A	ENSG00000186642	protein_coding	Loss	11	72287185	72385635	17	478	72362718	72483880	0.81272	0.93313	ENSG00000186642	0.106036	0.133388	1.07096	0.0183077	0.0829476	-1.13196
PDE4D	ENSG00000113448	protein_coding	Loss	5	58264865	59817947	19	595	59209183	59249174	0.96753	0.9854	ENSG00000113448	3.09054e-07	8.18017e-07	2.11566	0.395728	0.601591	0.278107
PDE6G	ENSG00000185527	protein_coding	Gain	17	79617489	79630142	121	121	79589371	80438165	0.07653	0.26577	NA	NA	NA	NA	NA	NA	NA
PDGFRB	ENSG00000113721	protein_coding	Gain	5	149493400	149535435	45	69	149443298	149709644	0.66817	0.87694	ENSG00000113721	0.148991	0.18227	-1.06241	8.43251e-11	1.50099e-08	-2.94333
PDLIM3	ENSG00000154553	protein_coding	Loss	4	186422851	186456766	642	642	186039201	186372826	0.60778	0.84557	ENSG00000154553	0.013959	0.0197199	-1.09143	5.94613e-13	2.11682e-10	-3.04644
PEPD	ENSG00000124299	protein_coding	Gain	19	33877856	34012700	121	121	33603289	33960357	0.98469	0.99232	ENSG00000124299	2.13538e-08	6.55341e-08	1.74313	0.224674	0.433303	-0.330449
PEX10	ENSG00000157911	protein_coding	Gain	1	2336236	2345236	34	38	2308029	2504234	0.65166	0.86834	ENSG00000157911	0.0645294	0.0833847	0.375839	0.0736763	0.215789	0.445625
PFKL	ENSG00000141959	protein_coding	Loss	21	45719934	45747259	559	559	45699580	45752176	0.34941	0.66432	ENSG00000141959	4.96039e-14	2.89492e-13	1.42364	0.0169352	0.077294	0.530543
PFKP	ENSG00000067057	protein_coding	Loss	10	3108525	3179904	43	439	3161236	3244269	0.74734	0.9126	ENSG00000067057	1.58438e-05	3.34742e-05	1.86807	0.0711808	0.212944	0.518238
PGAP3	ENSG00000161395	protein_coding	Gain	17	37827375	37853050	15	99	37767453	38131187	0.34875	0.66375	ENSG00000161395	3.21937e-14	1.91016e-13	2.41014	0.111432	0.282347	0.481669
PHACTR3	ENSG00000087495	protein_coding	Gain	20	58152564	58422766	15	800	58472582	58700003	0.88428	0.95631	ENSG00000087495	4.63695e-42	1.83417e-40	5.82398	0.119541	0.295533	-0.964616
PHF21B	ENSG00000056487	protein_coding	Loss	22	45277042	45405880	665	665	45063130	45115579	0.48461	0.77421	NA	NA	NA	NA	NA	NA	NA
PHKG2	ENSG00000156873	protein_coding	Gain	16	30759591	30772490	121	121	30418119	30895545	0.007333	0.041896	ENSG00000156873	2.41529e-13	1.33309e-12	2.75895	0.52554	0.713987	-0.134634
PIBF1	ENSG00000083535	protein_coding	Gain	13	73356197	73590591	709	709	73619229	73684920	0.22202	0.52047	ENSG00000083535	8.2598e-18	7.94727e-17	2.35902	0.102163	0.271419	0.511678
PIEZO1	ENSG00000103335	protein_coding	Loss	16	88781751	88851619	33	414	88794403	88809480	0.89302	0.95929	ENSG00000103335	2.35036e-06	5.55966e-06	1.08565	0.639898	0.797802	-0.0992898
PIF1	ENSG00000140451	protein_coding	Loss	15	65107831	65117867	17	654	65183950	65548652	0.57323	0.82712	ENSG00000140451	0.0330357	0.0438833	0.969045	0.996025	0.996208	-0.00165873
PIGQ	ENSG00000007541	protein_coding	Gain	16	616995	634136	50	110	570658	878087	0.0032322	0.020513	ENSG00000007541	2.0152e-10	8.10634e-10	1.23222	0.285626	0.504065	0.235392
PIGS	ENSG00000087111	protein_coding	Gain	17	26880401	26898890	31	106	26582710	26864708	6.6708e-09	4.4161e-06	ENSG00000087111	2.55402e-05	5.22547e-05	1.21272	0.149931	0.338891	0.332088
PIH1	ENSG00000268977	protein_coding	Loss	16	79015647	79015739	133	426	78949613	78970051	0.628	0.85594	NA	NA	NA	NA	NA	NA	NA
PIH1D3	ENSG00000080572	protein_coding	Loss	X	106449862	106487473	229	229	106258262	111858782	0.95309	0.9803	NA	NA	NA	NA	NA	NA	NA
PITPNC1	ENSG00000154217	protein_coding	Gain	17	65373575	65693372	17	110	65508813	66178894	0.78115	0.92336	ENSG00000154217	0.174859	0.211578	0.569394	0.129839	0.312317	-0.481547
PITRM1	ENSG00000107959	protein_coding	Loss	10	3179920	3215003	43	439	3161236	3244269	0.08041	0.2752	ENSG00000107959	1.98705e-12	1.01056e-11	2.27326	0.168278	0.357487	0.29546
PKIG	ENSG00000168734	protein_coding	Gain	20	43160426	43252888	804	804	43048685	43223862	0.057469	0.21666	ENSG00000168734	1.38539e-07	3.88346e-07	0.988833	0.0609534	0.193745	-0.530019
PLA2G4A	ENSG00000116711	protein_coding	Gain	1	186798085	186958113	156	156	187090584	187642686	0.89896	0.96173	ENSG00000116711	0.0109655	0.0157408	2.95552	0.0187835	0.0835864	1.83324
PLA2G4D	ENSG00000159337	protein_coding	Loss	15	42359207	42386752	661	661	42266428	42327353	0.59371	0.83791	ENSG00000159337	2.53195e-07	6.88072e-07	3.38151	0.00180152	0.0140443	1.76126
PLA2G4E	ENSG00000188089	protein_coding	Loss	15	42273780	42343388	661	661	42266428	42327353	0.99249	0.99622	ENSG00000188089	0.31629	0.358596	-0.564431	0.768923	0.873163	-0.142357
PLA2G4F	ENSG00000168907	protein_coding	Loss	15	42433332	42448839	661	661	42266428	42327353	0.54368	0.80985	ENSG00000168907	0.286336	0.326717	0.742347	0.0192662	0.0842096	1.40186
PLA2G7	ENSG00000146070	protein_coding	Gain	6	46671938	46703430	133	133	46594121	46943893	0.99999	1	ENSG00000146070	0.0215739	0.029483	2.16296	0.000419806	0.0054699	-1.83683
PLCB1	ENSG00000182621	protein_coding	Gain	20	8112824	8949003	116	378	8622792	8944142	0.82023	0.9354	ENSG00000182621	5.28087e-12	2.62293e-11	2.42969	0.416299	0.613887	-0.416208
PLCB4	ENSG00000101333	protein_coding	Gain	20	9049410	9461889	116	378	8622792	8944142	0.96413	0.98395	ENSG00000101333	6.50427e-08	1.91365e-07	2.71938	0.169604	0.357487	1.00462
PLCH2	ENSG00000149527	protein_coding	Gain	1	2357419	2436969	34	38	2308029	2504234	0.74099	0.91049	ENSG00000149527	0.403289	0.446566	0.43626	0.174753	0.360651	0.868045
PLCL1	ENSG00000115896	protein_coding	Gain	2	198669426	199437305	83	83	199469815	200160277	0.0073726	0.042064	ENSG00000115896	0.000413153	0.000713992	3.6597	6.44159e-07	2.4139e-05	-2.73703
PLEKHG5	ENSG00000171680	protein_coding	Loss	1	6526152	6580121	17	652	6316217	6527333	0.57336	0.82724	ENSG00000171680	0.022903	0.0310017	0.578436	0.12256	0.299872	-0.452429
PLEKHO2	ENSG00000241839	protein_coding	Loss	15	65134088	65160206	17	654	65183950	65548652	0.5789	0.83011	ENSG00000241839	0.960559	0.970096	-0.0225077	5.38513e-05	0.00106506	-1.34621
PLK1	ENSG00000166851	protein_coding	control_pos	16	23688977	23701688	NA	NA	NA	NA	2.8018e-11	4.4161e-06	NA	NA	NA	NA	NA	NA	NA
PLK4	ENSG00000142731	protein_coding	control_pos_a	4	128802016	128820350	NA	NA	NA	NA	0.0010616	0.0073617	NA	NA	NA	NA	NA	NA	NA
PLK5	ENSG00000185988	protein_coding	Loss	19	1524073	1535455	454	454	1508738	1630341	0.0073114	0.041834	NA	NA	NA	NA	NA	NA	NA
PLXNC1	ENSG00000136040	protein_coding	Loss	12	94542499	94701451	21	493	93986906	95297039	0.9169	0.96838	ENSG00000136040	0.32722	0.370398	0.70371	0.00151061	0.0126625	-1.33656
PNMA1	ENSG00000176903	protein_coding	Loss	14	74178494	74181128	637	637	74184889	74234885	0.28362	0.59504	ENSG00000176903	5.49079e-13	2.91749e-12	2.72039	0.255584	0.464224	-0.384023
PNMA3	ENSG00000183837	protein_coding	Gain	X	152224766	152228827	153	153	151909156	152616430	0.34373	0.65895	NA	NA	NA	NA	NA	NA	NA
PNMA5	ENSG00000198883	protein_coding	Gain	X	152157368	152162671	153	153	151909156	152616430	0.98501	0.99243	NA	NA	NA	NA	NA	NA	NA
PNMA6A	ENSG00000224201	protein_coding	Gain	X	152240839	152340864	153	153	151909156	152616430	0.72049	0.90245	NA	NA	NA	NA	NA	NA	NA
PNMA6C	ENSG00000235961	protein_coding	Gain	X	152240819	152243399	153	153	151909156	152616430	0.11493	0.34766	NA	NA	NA	NA	NA	NA	NA
PNMT	ENSG00000141744	protein_coding	Gain	17	37824234	37826728	15	99	37767453	38131187	0.37611	0.68936	NA	NA	NA	NA	NA	NA	NA
POLA2	ENSG00000014138	protein_coding	control_pos	11	65029233	65073060	NA	NA	NA	NA	4.6692e-05	0.00047253	NA	NA	NA	NA	NA	NA	NA
POLDIP2	ENSG00000004142	protein_coding	Gain	17	26673659	26684545	31	106	26582710	26864708	0.061686	0.22865	ENSG00000004142	5.57061e-12	2.73536e-11	1.82462	0.0160931	0.0739659	0.510336
POLRMT	ENSG00000099821	protein_coding	Gain	19	617223	633597	28	82	378150	740758	1.9888e-09	4.4161e-06	ENSG00000099821	0.00133731	0.0021591	0.652475	0.290387	0.50925	0.238315
POM121C	ENSG00000135213	protein_coding	Loss	7	75046066	75115548	28	197	74132014	75210764	2.5081e-05	0.00025172	NA	NA	NA	NA	NA	NA	NA
POU5F1B	ENSG00000212993	protein_coding	Gain	8	128426535	128432311	585	585	128688916	128840276	0.23368	0.53568	ENSG00000212993	3.14187e-07	8.28523e-07	3.59279	0.0865108	0.238743	-1.26936
PPDPF	ENSG00000125534	protein_coding	Loss	20	62152077	62153559	21	119	62133177	62276984	0.15276	0.41523	ENSG00000125534	2.74554e-29	4.5461e-28	1.75498	0.00305663	0.0213365	0.712539
PPIF	ENSG00000108179	protein_coding	Gain	10	81107225	81115093	20	40	80466640	81244627	0.016181	0.081659	ENSG00000108179	1.59566e-48	1.26235e-46	3.22184	0.996208	0.996208	-0.000997692
PPP1R1B	ENSG00000131771	protein_coding	Gain	17	37782993	37792879	15	99	37767453	38131187	0.62544	0.85461	ENSG00000131771	0.0185741	0.0257291	1.34522	0.0193763	0.0842096	1.27318
PPP1R27	ENSG00000182676	protein_coding	Gain	17	79791368	79792926	121	121	79589371	80438165	0.010766	0.058465	NA	NA	NA	NA	NA	NA	NA
PPP1R3A	ENSG00000154415	protein_coding	Gain	7	113516832	113715975	15	370	112516977	113946011	0.96427	0.98404	NA	NA	NA	NA	NA	NA	NA
PPP1R3D	ENSG00000132825	protein_coding	Gain	20	58511894	58515352	15	800	58472582	58700003	0.60789	0.84561	ENSG00000132825	9.65232e-90	6.87246e-87	3.10155	0.928964	0.969827	-0.0199026
PRKG1	ENSG00000185532	protein_coding	Loss	10	52750945	54058110	20	474	53223673	53248753	0.31021	0.62398	ENSG00000185532	0.733147	0.766521	-0.14706	0.00506653	0.031098	-0.938952
PRLR	ENSG00000113494	protein_coding	Loss	5	35048861	35230794	15	349	35209652	35668036	0.7285	0.90592	ENSG00000113494	0.00537769	0.00807452	2.37596	0.65185	0.805759	-0.256121
PRND	ENSG00000171864	protein_coding	Loss	20	4702556	4709106	32	482	4622734	4781984	0.59491	0.83863	ENSG00000171864	0.782444	0.804278	0.0999223	0.000202338	0.00313183	-1.85815
PRNP	ENSG00000171867	protein_coding	Loss	20	4666882	4682236	32	482	4622734	4781984	0.29075	0.60298	ENSG00000171867	0.000132174	0.000244437	1.25094	0.0055508	0.0332115	-1.25413
PRNT	ENSG00000180259	protein_coding	Loss	20	4711928	4721314	32	482	4622734	4781984	0.63798	0.86133	NA	NA	NA	NA	NA	NA	NA
PRODH	ENSG00000100033	protein_coding	Loss	22	18900294	18924066	24	627	18915963	18972450	5.6241e-06	7.5074e-05	ENSG00000100033	0.240294	0.280016	1.11217	0.979315	0.996104	-0.0209933
PROZ	ENSG00000126231	protein_coding	Loss	13	113812968	113826694	31	164	113589520	113795796	0.10313	0.32421	ENSG00000126231	0.0224948	0.0306239	1.22526	0.175915	0.361998	-0.788807
PRPS1	ENSG00000147224	protein_coding	Loss	X	106871737	106894256	229	229	106258262	111858782	0.88641	0.95708	ENSG00000147224	0.00795167	0.0115779	1.38511	0.160561	0.355274	-0.624337
PRR14	ENSG00000156858	protein_coding	Gain	16	30662038	30667761	121	121	30418119	30895545	0.36845	0.68274	ENSG00000156858	1.9146e-11	9.08798e-11	2.63168	0.693811	0.824696	-0.0868927
PRR25	ENSG00000167945	protein_coding	Gain	16	855443	863861	50	110	570658	878087	0.31532	0.62934	NA	NA	NA	NA	NA	NA	NA
PRR5	ENSG00000186654	protein_coding	Loss	22	45064593	45133561	665	665	45063130	45115579	0.1955	0.48225	ENSG00000186654	7.12402e-07	1.79453e-06	1.10475	0.738329	0.850631	0.0715422
PRR5-ARHGAP8	ENSG00000248405	protein_coding	Loss	22	45098113	45258586	665	665	45063130	45115579	0.99681	0.99834	ENSG00000248405	0.375061	0.417908	0.358078	0.351049	0.568769	0.36181
PRSS42	ENSG00000178055	protein_coding	Loss	3	46871032	46875585	20	512	46731303	47047358	0.1718	0.44589	NA	NA	NA	NA	NA	NA	NA
PRSS45	ENSG00000188086	protein_coding	Loss	3	46783582	46854048	20	512	46731303	47047358	0.99233	0.99613	NA	NA	NA	NA	NA	NA	NA
PRSS46	ENSG00000261603	protein_coding	Loss	3	46761073	46777919	20	512	46731303	47047358	0.56051	0.82001	NA	NA	NA	NA	NA	NA	NA
PRSS50	ENSG00000206549	protein_coding	Loss	3	46753605	46854064	20	512	46731303	47047358	0.66063	0.87318	NA	NA	NA	NA	NA	NA	NA
PRSS57	ENSG00000185198	protein_coding	Gain	19	685521	695460	28	82	378150	740758	0.97125	0.98684	NA	NA	NA	NA	NA	NA	NA
PRTG	ENSG00000166450	protein_coding	control_pos_a	15	55903744	56035288	NA	NA	NA	NA	0.98622	0.99318	NA	NA	NA	NA	NA	NA	NA
PSMB7	ENSG00000136930	protein_coding	Loss	9	127115745	127177723	17	454	126935364	127190340	1.3331e-06	2.2081e-05	ENSG00000136930	1.9797e-08	6.15523e-08	1.377	0.0692771	0.208621	0.379241
PSMC2	ENSG00000161057	protein_coding	control_pos	7	102984701	103009842	NA	NA	NA	NA	9.6885e-07	1.3248e-05	NA	NA	NA	NA	NA	NA	NA
PSMD10	ENSG00000101843	protein_coding	Loss	X	107327437	107334848	229	229	106258262	111858782	0.12739	0.37109	ENSG00000101843	2.18599e-05	4.52449e-05	1.56919	0.292187	0.510659	-0.331972
PSMD3	ENSG00000108344	protein_coding	Gain	17	38137050	38154213	15	99	37767453	38131187	2.4625e-12	4.4161e-06	ENSG00000108344	5.00404e-19	5.3983e-18	1.99962	0.108789	0.277547	0.342839
PTGS2	ENSG00000073756	protein_coding	Gain	1	186640923	186649559	156	156	187090584	187642686	0.32107	0.63542	ENSG00000073756	0.129293	0.159821	1.84305	0.428816	0.620563	-0.645528
PTH1R	ENSG00000160801	protein_coding	Loss	3	46919236	46945287	20	512	46731303	47047358	0.89625	0.96046	NA	NA	NA	NA	NA	NA	NA
PTK6	ENSG00000101213	protein_coding	Loss	20	62159778	62168723	21	119	62133177	62276984	0.026292	0.11886	ENSG00000101213	2.07074e-11	9.69976e-11	1.42606	0.350048	0.568769	0.306271
PTPN9	ENSG00000169410	protein_coding	Loss	15	75759462	75871630	19	656	75650972	75943416	0.92731	0.97172	ENSG00000169410	2.81674e-07	7.5113e-07	1.90904	0.411657	0.613887	0.232693
PTPRD	ENSG00000153707	protein_coding	Gain	9	8314246	10612723	141	141	10357348	11022051	0.89535	0.9602	ENSG00000153707	0.0322696	0.0430261	2.54451	0.653532	0.806439	-0.448778
PTPRG	ENSG00000144724	protein_coding	Loss	3	61547243	62283288	17	492	60937330	60959200	0.3399	0.65517	ENSG00000144724	0.115036	0.143443	0.359853	0.422799	0.617023	0.196036
PUM2	ENSG00000055917	protein_coding	Loss	2	20448452	20551995	17	433	20588862	20716754	0.092979	0.30287	ENSG00000055917	1.15417e-08	3.75238e-08	2.31803	0.0418058	0.156662	0.430121
PXDN	ENSG00000130508	protein_coding	Gain	2	1635659	1748624	27	74	348470	1742639	0.38142	0.69368	ENSG00000130508	0.000506323	0.000858338	2.74792	0.000541336	0.00642385	-1.4497
PYCR1	ENSG00000183010	protein_coding	Gain	17	79890260	79900288	121	121	79589371	80438165	0.69597	0.8911	ENSG00000183010	2.71814e-06	6.3453e-06	1.07271	0.0142304	0.0684596	0.576567
PYGM	ENSG00000068976	protein_coding	Loss	11	64513861	64527769	36	485	64172031	64527751	0.12752	0.37129	ENSG00000068976	0.360198	0.404512	0.565276	0.00670036	0.038473	-1.24769
RAB11FIP3	ENSG00000090565	protein_coding	Gain	16	475619	573011	50	110	570658	878087	0.19688	0.48429	ENSG00000090565	0.00138337	0.00222842	0.748534	0.785524	0.88356	-0.0724751
RAC3	ENSG00000169750	protein_coding	Gain	17	79989500	79992080	121	121	79589371	80438165	0.0010743	0.0074589	ENSG00000169750	0.000240814	0.000424404	1.26596	0.810852	0.89508	0.0848699
RAD51B	ENSG00000182185	protein_coding	Loss	14	68286496	69196935	637	637	69285264	69370814	0.044575	0.17964	ENSG00000182185	0.00761808	0.0111149	1.13637	0.710909	0.84081	-0.139825
RAMP1	ENSG00000132329	protein_coding	Loss	2	238767536	238820756	464	464	238943966	239064029	0.23358	0.53554	ENSG00000132329	0.631509	0.672099	-0.639656	0.112829	0.284873	-1.46289
RANBP1	ENSG00000099901	protein_coding	Gain	22	20103461	20114878	32	32	20057458	20742450	0.055238	0.21057	ENSG00000099901	1.91181e-05	4.00356e-05	1.15798	0.858881	0.924407	0.0409763
RANBP10	ENSG00000141084	protein_coding	Loss	16	67757005	67840555	18	387	67426869	67727069	0.97642	0.98897	ENSG00000141084	1.0526e-09	3.94449e-09	2.33189	0.334162	0.553754	0.214123
RASA3	ENSG00000185989	protein_coding	Loss	13	114747194	114898086	31	164	114002383	114585454	0.38365	0.69567	ENSG00000185989	0.410079	0.452677	0.262415	0.914697	0.961985	-0.0379828
RASAL2	ENSG00000075391	protein_coding	Gain	1	178062864	178448644	156	156	176851747	178247072	0.8521	0.94597	ENSG00000075391	3.71499e-10	1.45334e-09	2.4051	0.809855	0.89508	0.0595528
RASGRP2	ENSG00000068831	protein_coding	Loss	11	64494383	64512928	36	485	64172031	64527751	0.045613	0.18294	ENSG00000068831	0.0257937	0.0347554	1.21105	0.000583285	0.00680817	-1.39165
RASL12	ENSG00000103710	protein_coding	Loss	15	65345679	65369028	17	654	65183950	65548652	0.47778	0.76975	ENSG00000103710	0.0522603	0.0679002	-0.976414	2.02825e-07	9.02573e-06	-1.91477
RASSF2	ENSG00000101265	protein_coding	Loss	20	4760669	4804291	32	482	4622734	4781984	0.95484	0.9809	ENSG00000101265	0.331442	0.374582	0.300613	4.6301e-05	0.000969598	-1.74229
RASSF4	ENSG00000107551	protein_coding	Loss	10	45454855	45491339	27	446	45427052	45512349	0.45956	0.75613	ENSG00000107551	0.694202	0.732255	0.216175	0.000712879	0.00780876	-1.16034
RBFOX1	ENSG00000078328	protein_coding	Loss	16	6069095	7763340	498	498	6691191	6711227	0.99854	0.99923	NA	NA	NA	NA	NA	NA	NA
RBM23	ENSG00000100461	protein_coding	Loss	14	23369854	23388393	28	614	23291924	23350478	0.36815	0.68244	ENSG00000100461	3.93221e-09	1.37242e-08	1.47188	0.827561	0.904069	0.0491007
RBM41	ENSG00000089682	protein_coding	Loss	X	106307650	106362057	229	229	106258262	111858782	0.15222	0.41441	ENSG00000089682	0.0210833	0.0288679	0.981131	0.494226	0.684608	-0.247924
RBPMS2	ENSG00000166831	protein_coding	Loss	15	65032091	65067786	17	654	65183950	65548652	0.60803	0.84571	ENSG00000166831	0.077151	0.0986203	-1.08153	3.41107e-06	8.99512e-05	-2.08157
RCAN2	ENSG00000172348	protein_coding	Gain	6	46188475	46459709	133	133	46594121	46943893	0.67858	0.88224	ENSG00000172348	0.0112537	0.016122	1.68372	8.82034e-05	0.00146048	-1.44084
REEP4	ENSG00000168476	protein_coding	Loss	8	21995533	21999464	806	806	21952850	21993231	0.45686	0.75415	ENSG00000168476	7.01305e-40	2.37776e-38	2.10295	0.203645	0.405014	0.27479
REEP6	ENSG00000115255	protein_coding	Loss	19	1491165	1497926	454	454	1508738	1630341	0.056489	0.21406	ENSG00000115255	0.00216176	0.00339026	-1.51049	0.376866	0.588888	0.455163
REM2	ENSG00000139890	protein_coding	Loss	14	23352374	23356895	28	614	23291924	23350478	0.4894	0.77702	ENSG00000139890	0.523437	0.568988	0.325593	0.408046	0.613639	0.38062
RER1	ENSG00000157916	protein_coding	Gain	1	2323267	2336883	34	38	2308029	2504234	0.00022475	0.0019034	ENSG00000157916	1.15129e-07	3.25286e-07	0.920763	0.056563	0.183277	0.405819
RFC2	ENSG00000049541	protein_coding	control_pos	7	73645829	73668774	NA	NA	NA	NA	1.8671e-09	4.4161e-06	NA	NA	NA	NA	NA	NA	NA
RFNG	ENSG00000169733	protein_coding	Gain	17	80005778	80009707	121	121	79589371	80438165	0.2979	0.61094	ENSG00000169733	0.000184724	0.000334666	0.812855	0.271378	0.485939	0.24594
RFPL4B	ENSG00000251258	protein_coding	Loss	6	112668532	112672498	45	488	112487900	112734741	0.40881	0.7169	NA	NA	NA	NA	NA	NA	NA
RGAG1	ENSG00000243978	protein_coding	Loss	X	109602044	109699562	229	229	106258262	111858782	0.54796	0.81212	NA	NA	NA	NA	NA	NA	NA
RGMA	ENSG00000182175	protein_coding	Gain	15	93586636	93632433	46	46	93412778	93949082	0.63838	0.86148	ENSG00000182175	0.265768	0.306688	-0.980009	5.20177e-14	3.70366e-11	-4.75728
RHBDL1	ENSG00000103269	protein_coding	Gain	16	725666	728268	50	110	570658	878087	0.001268	0.0087307	ENSG00000103269	5.75945e-05	0.000111433	1.41717	0.387932	0.592721	0.346119
RHOB	ENSG00000143878	protein_coding	Loss	2	20646835	20649200	17	433	20588862	20716754	0.66223	0.87399	ENSG00000143878	2.80995e-08	8.54993e-08	3.94753	0.693416	0.824696	-0.145788
RHOT2	ENSG00000140983	protein_coding	Gain	16	718086	724174	50	110	570658	878087	0.00010906	0.0010113	ENSG00000140983	5.7874e-10	2.22737e-09	1.14608	0.837115	0.910458	0.0432697
RHPN2	ENSG00000131941	protein_coding	Gain	19	33469499	33555794	121	121	33603289	33960357	0.44107	0.74208	ENSG00000131941	7.67578e-08	2.22161e-07	1.36024	0.000747508	0.00794367	0.746149
RIMBP3	ENSG00000196622	protein_coding	Gain	22	20456003	20461786	32	32	20057458	20742450	0.5979	0.84012	NA	NA	NA	NA	NA	NA	NA
RIMS4	ENSG00000101098	protein_coding	Gain	20	43380449	43438979	804	804	43399691	43506247	0.36626	0.68068	NA	NA	NA	NA	NA	NA	NA
RIPK2	ENSG00000104312	protein_coding	Loss	8	90769975	90803291	17	256	90335076	90449190	0.6051	0.8442	ENSG00000104312	8.30126e-17	6.87267e-16	1.87097	0.0429946	0.160015	-0.484802
RIPPLY1	ENSG00000147223	protein_coding	Loss	X	106143293	106146565	229	229	106258262	111858782	0.99122	0.99551	NA	NA	NA	NA	NA	NA	NA
RLTPR	ENSG00000159753	protein_coding	Loss	16	67678822	67691472	18	387	67426869	67727069	0.14237	0.39806	ENSG00000159753	0.285322	0.326082	0.804114	0.171851	0.357487	-0.596495
RNF126	ENSG00000070423	protein_coding	Gain	19	647526	663277	28	82	378150	740758	0.0070389	0.040465	ENSG00000070423	1.87514e-05	3.93834e-05	0.814147	0.00771302	0.0425711	0.561751
RNF40	ENSG00000103549	protein_coding	Gain	16	30773066	30787628	121	121	30418119	30895545	3.2434e-07	4.4161e-06	ENSG00000103549	1.66601e-08	5.22554e-08	2.15553	0.293342	0.510659	0.225946
RNLS	ENSG00000184719	protein_coding	HomLoss	10	90033621	90344287	0	0	89507111	90105898	0.1497	0.41033	ENSG00000184719	0.00235024	0.00366164	1.82798	0.930492	0.970001	0.0554134
RNMTL1	ENSG00000171861	protein_coding	Gain	17	685513	695749	16	24	51137	925764	0.00016114	0.0014176	ENSG00000171861	2.54907e-13	1.39611e-12	1.84205	0.0734121	0.215789	0.532939
RP11-1105G2.3	ENSG00000258365	protein_coding	Loss	12	94671534	94676620	21	493	93986906	95297039	0.59508	0.83874	NA	NA	NA	NA	NA	NA	NA
RP11-145E5.5	ENSG00000264545	protein_coding	Loss	9	21802635	22032985	21	437	22053591	22164991	0.36874	0.68305	NA	NA	NA	NA	NA	NA	NA
RP11-159D12.5	ENSG00000266086	protein_coding	Loss	17	56066399	56082614	15	594	56028780	56254541	0.16716	0.43863	ENSG00000266086	2.3015e-10	9.15458e-10	3.42283	0.143889	0.328362	0.605545
RP11-167N24.6	ENSG00000258247	protein_coding	Loss	12	95770984	95774672	21	493	95484080	96281172	3.6293e-06	6.6242e-05	NA	NA	NA	NA	NA	NA	NA
RP11-192H23.4	ENSG00000258472	protein_coding	Gain	17	26782770	26941215	31	106	26582710	26864708	0.12159	0.36025	ENSG00000258472	0.00131031	0.00212032	1.06546	0.656426	0.808608	-0.118093
RP11-279O9.4	ENSG00000249679	protein_coding	Loss	4	186392670	186393417	642	642	186039201	186372826	0.49512	0.78065	NA	NA	NA	NA	NA	NA	NA
RP11-536G4.1	ENSG00000258292	protein_coding	Loss	12	96196875	96217085	21	493	95484080	96281172	0.35407	0.66875	NA	NA	NA	NA	NA	NA	NA
RP11-676J12.7	ENSG00000262003	protein_coding	Gain	17	812872	814452	16	24	51137	925764	0.79145	0.92686	NA	NA	NA	NA	NA	NA	NA
RP11-729L2.2	ENSG00000267699	protein_coding	HomLoss	18	48494389	48584514	0	0	48363299	48981991	0.64568	0.86511	ENSG00000267699	2.78335e-05	5.64599e-05	1.94671	0.161471	0.355274	0.912954
RP11-763F8.1	ENSG00000249049	protein_coding	Loss	4	92240185	92246457	16	590	92222250	92284120	0.68338	0.88476	NA	NA	NA	NA	NA	NA	NA
RP6-24A23.6	ENSG00000260548	protein_coding	Loss	X	107965300	107975917	229	229	106258262	111858782	0.88848	0.95793	NA	NA	NA	NA	NA	NA	NA
RPH3AL	ENSG00000181031	protein_coding	Gain	17	62293	236045	16	24	51137	925764	0.27332	0.58331	ENSG00000181031	8.18368e-18	7.94727e-17	2.4782	0.00151167	0.0126625	1.08127
RPL18	ENSG00000063177	protein_coding	Loss	19	49118585	49122793	91	416	49076461	49183705	1.4863e-11	4.4161e-06	ENSG00000063177	5.00877e-06	1.14303e-05	1.52455	0.00393788	0.0259608	0.7361
RPS14	ENSG00000164587	protein_coding	Gain	5	149822753	149829319	45	69	149443298	149709644	4.8443e-10	4.4161e-06	ENSG00000164587	6.67497e-11	2.81218e-10	2.52977	0.0377859	0.144137	0.495687
RPS6KA4	ENSG00000162302	protein_coding	Loss	11	64126620	64139687	36	485	64172031	64527751	0.17808	0.45569	ENSG00000162302	1.88169e-09	6.73248e-09	1.72876	0.316738	0.536946	0.21459
RPUSD1	ENSG00000007376	protein_coding	Gain	16	834974	838397	50	110	570658	878087	0.15645	0.42107	ENSG00000007376	6.68118e-05	0.000126853	0.791015	0.809329	0.89508	0.0544677
RTEL1	ENSG00000258366	protein_coding	Loss	20	62289163	62328416	21	119	62133177	62276984	1.0795e-10	4.4161e-06	ENSG00000258366	2.07972e-13	1.15685e-12	1.79013	0.103443	0.271777	0.61131
RTN4R	ENSG00000040608	protein_coding	Gain	22	20228938	20270769	32	32	20057458	20742450	0.3476	0.66273	ENSG00000040608	5.64777e-06	1.27658e-05	2.07535	0.571155	0.75086	0.220311
RUNDC3B	ENSG00000105784	protein_coding	Gain	7	87256864	87461611	19	383	87275641	88339123	0.99884	0.99939	ENSG00000105784	0.0424046	0.055705	1.28711	0.217073	0.423441	-0.61773
RUNX3	ENSG00000020633	protein_coding	Loss	1	25226002	25291612	678	678	25069939	25298408	0.67652	0.88113	ENSG00000020633	0.973931	0.979433	0.0149817	0.25276	0.461449	-0.580526
SARM1	ENSG00000004139	protein_coding	Gain	17	26691378	26728065	31	106	26582710	26864708	0.19321	0.47889	ENSG00000004139	0.000109894	0.000204829	1.36711	0.215707	0.421933	0.350401
SATB2	ENSG00000119042	protein_coding	Gain	2	200134223	200335989	83	83	199469815	200160277	0.012265	0.065178	ENSG00000119042	0.00100136	0.00164313	2.79864	0.987674	0.996208	-0.00697296
SCAMP4	ENSG00000227500	protein_coding	Loss	19	1905213	1926016	454	454	1904612	2034151	0.50279	0.78554	ENSG00000227500	0.00143323	0.00229317	0.686227	0.619447	0.790332	-0.107152
SCARB1	ENSG00000073060	protein_coding	Loss	12	125261402	125367214	495	495	124855274	124907914	0.11217	0.34226	ENSG00000073060	2.97333e-09	1.04286e-08	2.08715	0.762126	0.868214	0.0738837
SCARF2	ENSG00000244486	protein_coding	Gain	22	20778874	20792146	32	32	20057458	20742450	0.69987	0.89296	ENSG00000244486	0.48824	0.533989	-0.673943	0.000237588	0.0034523	-3.04049
SCLY	ENSG00000132330	protein_coding	Loss	2	238969530	239008054	464	464	238943966	239064029	0.567	0.82382	ENSG00000132330	3.33459e-05	6.63193e-05	1.53711	0.540863	0.727967	-0.156705
SEC16A	ENSG00000148396	protein_coding	Gain	9	139334549	139372141	33	101	139387618	139616742	1.7144e-05	0.0001634	ENSG00000148396	1.4392e-08	4.55426e-08	0.939207	0.0440395	0.162467	0.43217
SEC16B	ENSG00000120341	protein_coding	Gain	1	177893091	177953438	156	156	176851747	178247072	0.35048	0.66551	ENSG00000120341	1.3739e-14	8.73406e-14	5.13669	0.00874083	0.0470842	1.128
SECTM1	ENSG00000141574	protein_coding	Gain	17	80278900	80291950	121	121	79589371	80438165	0.010674	0.057997	ENSG00000141574	0.896724	0.912096	0.0791126	0.0223768	0.0954027	-1.43176
SEMA3A	ENSG00000075213	protein_coding	Gain	7	83585093	84122040	19	383	83722691	85427754	0.78316	0.9241	ENSG00000075213	0.000445897	0.00076317	2.39423	4.75309e-06	0.000120864	-2.46164
SEMA3D	ENSG00000153993	protein_coding	Gain	7	84624869	84816171	19	383	83722691	85427754	0.99158	0.99571	ENSG00000153993	0.839066	0.85959	-0.128157	0.00766192	0.0425711	-1.32776
SEMA3E	ENSG00000170381	protein_coding	Gain	7	82993222	83278326	19	383	83722691	85427754	0.94219	0.97633	NA	NA	NA	NA	NA	NA	NA
SEPHS2	ENSG00000179918	protein_coding	Gain	16	30454952	30457502	121	121	30418119	30895545	0.0032364	0.020531	ENSG00000179918	3.61649e-11	1.59934e-10	2.69947	0.0633708	0.198573	0.42626
SEPT1	ENSG00000180096	protein_coding	Gain	16	30389454	30407312	121	121	30418119	30895545	0.2238	0.5228	ENSG00000180096	0.582469	0.627409	0.318476	0.234276	0.441149	-0.387877
SERINC3	ENSG00000132824	protein_coding	Gain	20	43124862	43150750	804	804	43048685	43223862	0.23251	0.53415	ENSG00000132824	3.22874e-39	1.04494e-37	1.77228	0.376775	0.588888	0.180139
SERTAD4	ENSG00000082497	protein_coding	Loss	1	210406144	210419976	15	408	209722772	210304319	0.92011	0.96958	ENSG00000082497	0.221351	0.260499	1.11428	0.59697	0.772805	0.316779
SETD2	ENSG00000181555	protein_coding	Loss	3	47057919	47205457	20	512	46731303	47047358	3.4064e-05	0.00031355	ENSG00000181555	4.51814e-09	1.55407e-08	1.82468	0.131706	0.315739	0.321081
SF1	ENSG00000168066	protein_coding	Loss	11	64532078	64546258	36	485	64172031	64527751	2.851e-13	4.4161e-06	ENSG00000168066	9.74072e-06	2.16056e-05	1.27788	0.431202	0.621489	0.169397
SF3B3	ENSG00000189091	protein_coding	control_pos	16	70557691	70608820	NA	NA	NA	NA	5.7666e-07	4.4161e-06	NA	NA	NA	NA	NA	NA	NA
SFTPC	ENSG00000168484	protein_coding	Loss	8	22014426	22021992	806	806	21952850	21993231	0.98028	0.99045	NA	NA	NA	NA	NA	NA	NA
SHC2	ENSG00000129946	protein_coding	Gain	19	416583	460996	28	82	378150	740758	0.066998	0.24238	ENSG00000129946	0.764589	0.79128	0.174232	0.446874	0.635078	0.490435
SIAH3	ENSG00000215475	protein_coding	Loss	13	46354405	46425871	169	169	46258589	46943190	0.49705	0.78179	NA	NA	NA	NA	NA	NA	NA
SIN3A	ENSG00000169375	protein_coding	Loss	15	75661720	75748183	19	656	75650972	75943416	0.0044269	0.026969	ENSG00000169375	3.57383e-08	1.06914e-07	2.09587	0.540578	0.727967	0.177446
SIRT7	ENSG00000187531	protein_coding	Gain	17	79869815	79879199	121	121	79589371	80438165	0.39191	0.70309	ENSG00000187531	2.29951e-06	5.45751e-06	1.05226	0.735448	0.850631	-0.0773933
SIVA1	ENSG00000184990	protein_coding	Loss	14	105219437	105234831	18	628	105149647	105189222	0.71886	0.9017	ENSG00000184990	2.43624e-11	1.1191e-10	1.19175	0.871875	0.934889	0.0342542
SKA1	ENSG00000154839	protein_coding	Loss	18	47901365	47920543	29	1046	47888816	47967858	0.021933	0.10341	ENSG00000154839	1.00134e-07	2.84046e-07	3.43892	0.223065	0.432758	0.89548
SLBP	ENSG00000163950	protein_coding	Loss	4	1694527	1714282	72	551	1718116	1797358	0.0032789	0.020743	ENSG00000163950	1.27531e-08	4.1087e-08	1.08861	0.499772	0.690329	0.141909
SLC12A7	ENSG00000113504	protein_coding	Loss	5	1050499	1112150	32	360	1134914	1204868	0.20242	0.4924	ENSG00000113504	4.09777e-09	1.42322e-08	1.42366	0.699422	0.829981	0.103035
SLC13A2	ENSG00000007216	protein_coding	Gain	17	26800311	26824799	31	106	26582710	26864708	0.00021557	0.0018062	ENSG00000007216	0.00919704	0.0133366	3.9021	0.764078	0.869047	-0.360029
SLC16A12	ENSG00000152779	protein_coding	Loss	10	91190051	91316398	22	580	91056264	91352966	0.99053	0.99524	ENSG00000152779	0.839048	0.85959	0.139215	0.0186415	0.0834766	-1.21103
SLC16A3	ENSG00000141526	protein_coding	Gain	17	80186273	80219005	121	121	79589371	80438165	0.021477	0.10173	ENSG00000141526	0.0922791	0.116701	0.630738	0.726343	0.850585	0.134872
SLC22A11	ENSG00000168065	protein_coding	Loss	11	64323098	64340347	36	485	64172031	64527751	0.3045	0.61785	ENSG00000168065	0.218562	0.258499	1.15276	0.293194	0.510659	-0.73356
SLC22A12	ENSG00000197891	protein_coding	Loss	11	64358113	64369820	36	485	64172031	64527751	0.93223	0.97316	NA	NA	NA	NA	NA	NA	NA
SLC23A2	ENSG00000089057	protein_coding	Loss	20	4833002	4990939	32	482	4622734	4781984	0.5044	0.7866	ENSG00000089057	8.55978e-10	3.22464e-09	1.25482	0.806984	0.894973	0.0690616
SLC25A10	ENSG00000262660	protein_coding	Gain	17	79670401	79687569	121	121	79589371	80438165	0.0051217	0.030511	NA	NA	NA	NA	NA	NA	NA
SLC25A27	ENSG00000153291	protein_coding	Gain	6	46620678	46645930	133	133	46594121	46943893	0.89127	0.95873	ENSG00000153291	0.00697021	0.0102326	1.92219	0.83757	0.910458	0.08079
SLC25A4	ENSG00000151729	protein_coding	Loss	4	186064395	186071536	642	642	186039201	186372826	0.021275	0.10098	ENSG00000151729	3.96023e-28	6.12974e-27	2.5876	0.000800383	0.00825902	0.751661
SLC25A40	ENSG00000075303	protein_coding	Gain	7	87462883	87505672	19	383	87275641	88339123	0.97094	0.98674	ENSG00000075303	3.77809e-06	8.73377e-06	1.6255	0.236064	0.441149	0.328743
SLC39A11	ENSG00000133195	protein_coding	Loss	17	70642088	71088851	145	621	70425875	70475574	2.1765e-08	4.4161e-06	ENSG00000133195	1.41532e-08	4.51886e-08	1.61599	0.141105	0.326191	0.363095
SLC46A1	ENSG00000076351	protein_coding	Gain	17	26721661	26734215	31	106	26582710	26864708	0.42654	0.73098	ENSG00000076351	0.00538994	0.00807452	1.12459	0.734478	0.850631	-0.109754
SLC51B	ENSG00000186198	protein_coding	Loss	15	65337708	65345734	17	654	65183950	65548652	0.84344	0.94295	ENSG00000186198	0.010833	0.015582	-2.36105	0.0526081	0.179959	-1.31539
SLC6A19	ENSG00000174358	protein_coding	Loss	5	1201710	1225232	32	360	1134914	1204868	0.048398	0.19108	NA	NA	NA	NA	NA	NA	NA
SLC6A7	ENSG00000011083	protein_coding	Gain	5	149569520	149602351	45	69	149443298	149709644	0.98647	0.99333	ENSG00000011083	0.000657679	0.0011044	3.40017	0.265016	0.476933	0.685045
SLC7A10	ENSG00000130876	protein_coding	Gain	19	33699570	33716756	121	121	33603289	33960357	0.38089	0.69322	NA	NA	NA	NA	NA	NA	NA
SLC7A7	ENSG00000155465	protein_coding	Loss	14	23242431	23299029	28	614	23291924	23350478	0.87896	0.95449	ENSG00000155465	0.0482251	0.0630023	0.811427	0.0192998	0.0842096	-0.866462
SLIT3	ENSG00000184347	protein_coding	Loss	5	168088745	168728133	25	700	169129284	169441749	0.91308	0.96698	ENSG00000184347	0.94562	0.957727	-0.0370147	6.90658e-05	0.00129408	-1.43416
SMAD4	ENSG00000141646	protein_coding	HomLoss	18	48494410	48611415	0	0	48363299	48981991	3.0069e-05	0.00028705	ENSG00000141646	5.18803e-38	1.42072e-36	2.09676	0.197771	0.394434	0.294077
SMARCA2	ENSG00000080503	protein_coding	Loss	9	2015342	2193624	64	440	1117444	1501977	0.92263	0.97032	ENSG00000080503	1.69673e-17	1.54881e-16	2.25869	0.955918	0.986861	0.0121199
SNCG	ENSG00000173267	protein_coding	Loss	10	88718375	88723017	581	581	88639910	88730177	0.057446	0.21659	ENSG00000173267	0.526679	0.571639	-0.420939	0.000156271	0.00247256	-1.87135
SNRPF	ENSG00000139343	protein_coding	Loss	12	96252706	96297606	21	493	95484080	96281172	0.0028396	0.018225	ENSG00000139343	1.98735e-20	2.35833e-19	3.36921	0.873175	0.934889	0.0341167
SNTG2	ENSG00000172554	protein_coding	Gain	2	946554	1371385	27	74	348470	1742639	0.89712	0.96082	NA	NA	NA	NA	NA	NA	NA
SNUPN	ENSG00000169371	protein_coding	Loss	15	75890424	75918810	19	656	75650972	75943416	0.017956	0.08823	ENSG00000169371	5.59293e-09	1.88728e-08	1.87661	0.396273	0.601591	0.208242
SNX25	ENSG00000109762	protein_coding	Loss	4	186125391	186291339	642	642	186039201	186372826	0.31243	0.62645	ENSG00000109762	1.58172e-10	6.43532e-10	1.84661	0.364809	0.580532	-0.249243
SNX33	ENSG00000173548	protein_coding	Loss	15	75940247	75954642	19	656	75650972	75943416	0.64219	0.86346	ENSG00000173548	1.57189e-05	3.33092e-05	1.19448	0.618707	0.790332	-0.104958
SOCS2	ENSG00000120833	protein_coding	Loss	12	93963590	93977263	21	493	93986906	95297039	0.95973	0.98238	ENSG00000120833	0.000489817	0.000832339	2.22886	0.418168	0.613887	0.303581
SOX4	ENSG00000124766	protein_coding	Loss	6	21593972	21598847	21	549	21045315	21174611	0.0030156	0.019215	ENSG00000124766	2.673e-11	1.21998e-10	2.8926	0.757195	0.866072	-0.0807637
SOX9	ENSG00000125398	protein_coding	Loss	17	70117161	70122561	145	621	70296142	70360728	0.00038692	0.0030074	ENSG00000125398	0.0102088	0.0147437	0.892676	6.01325e-05	0.00115714	1.20737
SPACA4	ENSG00000177202	protein_coding	Loss	19	49110000	49110970	91	416	49076461	49183705	0.13623	0.38711	ENSG00000177202	2.15891e-05	4.49457e-05	2.35585	0.193631	0.390553	0.551086
SPACA7	ENSG00000153498	protein_coding	Loss	13	113030633	113089003	31	164	113303405	113570178	0.79742	0.92852	NA	NA	NA	NA	NA	NA	NA
SPATC1L	ENSG00000160284	protein_coding	Gain	21	47581062	47604390	20	36	47552209	47581508	0.066815	0.24199	ENSG00000160284	0.714618	0.750454	0.20785	0.56072	0.742068	0.405462
SPDL1	ENSG00000040275	protein_coding	Loss	5	169010638	169031782	25	700	169129284	169441749	0.002406	0.015788	ENSG00000040275	0.0122263	0.0174102	1.12338	0.849745	0.919481	-0.056407
SPEF2	ENSG00000152582	protein_coding	Loss	5	35617946	35814713	15	349	35209652	35668036	0.93614	0.9744	ENSG00000152582	0.000134044	0.000246613	2.07264	0.500295	0.690329	-0.243273
SPERT	ENSG00000174015	protein_coding	Loss	13	46276446	46288694	169	169	46258589	46943190	0.65489	0.86993	NA	NA	NA	NA	NA	NA	NA
SPG21	ENSG00000090487	protein_coding	Loss	15	65255362	65282648	17	654	65183950	65548652	0.75312	0.9144	ENSG00000090487	5.0095e-08	1.48615e-07	1.58042	0.231198	0.441149	0.254253
SPHK2	ENSG00000063176	protein_coding	Loss	19	49122548	49133974	91	416	49076461	49183705	0.46703	0.76189	ENSG00000063176	3.03937e-07	8.07475e-07	1.79062	0.00178345	0.0140443	0.835016
SRCAP	ENSG00000080603	protein_coding	Gain	16	30709530	30755602	121	121	30418119	30895545	0.00024776	0.0020535	ENSG00000080603	1.85902e-06	4.4417e-06	2.04511	0.0130153	0.0643533	0.59962
SRI	ENSG00000075142	protein_coding	Gain	7	87834433	87856308	19	383	87275641	88339123	0.042664	0.17402	ENSG00000075142	1.40963e-06	3.40223e-06	1.74885	0.249015	0.459126	0.329801
SRMS	ENSG00000125508	protein_coding	Loss	20	62172163	62178857	21	119	62133177	62276984	0.11569	0.34914	ENSG00000125508	0.903249	0.917423	0.053998	0.40391	0.610582	0.570994
SRP19	ENSG00000153037	protein_coding	Loss	5	112196919	112205485	764	764	111930150	112146117	0.2385	0.54185	ENSG00000153037	1.56938e-16	1.26977e-15	2.05285	0.568733	0.749885	0.12247
SRRM1	ENSG00000133226	protein_coding	Loss	1	24958207	24999758	678	678	25069939	25298408	0.0035155	0.021997	ENSG00000133226	4.70168e-23	6.43768e-22	1.87735	0.274975	0.489456	0.229491
SRSF1	ENSG00000136450	protein_coding	Loss	17	56080721	56084707	15	594	56028780	56254541	2.0787e-06	3.0913e-05	ENSG00000136450	0.000696655	0.00116436	0.9616	0.659136	0.809583	0.0959994
SSTR1	ENSG00000139874	protein_coding	Gain	14	38677204	38682272	48	48	38064738	39001476	0.86376	0.94956	ENSG00000139874	8.46454e-13	4.43143e-12	4.66684	1.29301e-05	0.000296975	2.50463
ST8SIA3	ENSG00000177511	protein_coding	Loss	18	55018044	55038962	1057	1057	55220229	55335412	0.37559	0.68887	NA	NA	NA	NA	NA	NA	NA
STARD10	ENSG00000214530	protein_coding	Loss	11	72465774	72504726	17	478	72362718	72483880	0.89576	0.9603	ENSG00000214530	0.0277599	0.0372224	0.863279	0.00029993	0.00427101	1.02691
STARD3	ENSG00000131748	protein_coding	Gain	17	37793318	37819737	15	99	37767453	38131187	0.38628	0.69804	ENSG00000131748	4.14306e-33	8.67606e-32	3.00068	0.355393	0.571353	-0.22043
STEAP1	ENSG00000164647	protein_coding	Gain	7	89783689	89794143	19	383	88704998	89520377	0.72372	0.90387	ENSG00000164647	0.115446	0.143702	0.893938	0.856171	0.924407	-0.0809348
STEAP4	ENSG00000127954	protein_coding	Gain	7	87905744	87936206	19	383	87275641	88339123	0.094305	0.30573	ENSG00000127954	0.200258	0.239637	0.814436	0.00504367	0.031098	-1.4071
STMN3	ENSG00000197457	protein_coding	Loss	20	62271061	62284780	21	119	62133177	62276984	0.5846	0.83327	ENSG00000197457	5.63983e-13	2.97449e-12	3.03769	0.00131838	0.0117336	-2.08434
STOX2	ENSG00000173320	protein_coding	Loss	4	184774584	184944679	642	642	184766469	184860178	0.62326	0.8536	ENSG00000173320	0.703257	0.740708	-0.149245	0.128632	0.310461	-0.682721
STRA13	ENSG00000169689	protein_coding	Gain	17	79976578	79981983	121	121	79589371	80438165	0.0010595	0.0073352	ENSG00000169689	1.02401e-08	3.35987e-08	1.23427	0.659492	0.809583	0.097676
STUB1	ENSG00000103266	protein_coding	Gain	16	730224	732870	50	110	570658	878087	1.9672e-05	0.00018989	ENSG00000103266	0.0071258	0.010418	0.502948	0.0546242	0.18105	0.408736
SUCNR1	ENSG00000198829	protein_coding	Loss	3	151591431	151602405	22	402	151441983	151943277	0.68452	0.88536	ENSG00000198829	0.842496	0.861864	0.25903	0.106544	0.273861	-1.08016
SULT2B1	ENSG00000088002	protein_coding	Loss	19	49055332	49102682	91	416	49076461	49183705	0.87741	0.95408	ENSG00000088002	0.00185058	0.00293455	2.21923	0.382839	0.591283	0.475517
SUMF1	ENSG00000144455	protein_coding	Loss	3	3742498	4508965	54	517	4805142	4983263	0.6004	0.84159	ENSG00000144455	2.11717e-14	1.3108e-13	3.06676	0.550316	0.734175	0.143286
SYCP2	ENSG00000196074	protein_coding	Gain	20	58438618	58508710	15	800	58472582	58700003	0.73821	0.90945	ENSG00000196074	0.094002	0.118669	0.650374	0.107867	0.276264	-0.902838
SYT14	ENSG00000143469	protein_coding	Loss	1	210111538	210337636	15	408	209722772	210304319	0.38006	0.69252	ENSG00000143469	0.976254	0.980384	-0.021535	0.0051898	0.0315824	-1.32958
TACC1	ENSG00000147526	protein_coding	Gain	8	38585704	38710546	15	254	38277867	38430234	0.079063	0.272	ENSG00000147526	2.79495e-07	7.50944e-07	1.45576	0.633113	0.795935	0.151624
TACC3	ENSG00000013810	protein_coding	Loss	4	1723227	1746898	72	551	1718116	1797358	0.00067456	0.0048887	ENSG00000013810	5.43169e-07	1.39114e-06	1.2144	0.146929	0.334229	0.386357
TANGO2	ENSG00000183597	protein_coding	Gain	22	20004537	20053449	32	32	20057458	20742450	0.22479	0.52409	ENSG00000183597	0.000160238	0.000293288	1.16734	0.306796	0.526358	-0.2689
TBCK	ENSG00000145348	protein_coding	Loss	4	106962756	107242652	20	581	106498718	106908325	0.85539	0.94696	ENSG00000145348	2.87681e-05	5.819e-05	1.60434	0.69379	0.824696	0.108338
TCAP	ENSG00000173991	protein_coding	Gain	17	37820440	37822808	15	99	37767453	38131187	0.024701	0.11315	ENSG00000173991	6.17632e-14	3.51803e-13	4.12955	0.351486	0.568769	-0.488527
TCF3	ENSG00000071564	protein_coding	Loss	19	1609291	1652604	454	454	1508738	1630341	0.31823	0.63247	ENSG00000071564	1.53438e-05	3.26114e-05	0.87956	0.0656778	0.203244	0.391604
TCF7L2	ENSG00000148737	protein_coding	Loss	10	114710009	114927437	16	548	114742835	114840745	2.197e-10	4.4161e-06	ENSG00000148737	3.37421e-07	8.84415e-07	1.72442	0.00102978	0.00977601	0.737214
TCOF1	ENSG00000070814	protein_coding	Gain	5	149737202	149779871	45	69	149443298	149709644	0.0004039	0.0030869	ENSG00000070814	0.000326466	0.000569716	1.27234	0.734784	0.850631	-0.073863
TDGF1	ENSG00000241186	protein_coding	Loss	3	46616045	46668033	20	512	46731303	47047358	0.60276	0.84286	ENSG00000241186	0.000653749	0.0011004	3.58188	0.594383	0.772264	-0.383075
TDRD6	ENSG00000180113	protein_coding	Gain	6	46655612	46672056	133	133	46594121	46943893	0.62251	0.85325	ENSG00000180113	0.111051	0.139205	1.49062	0.000637101	0.00708774	-1.76739
TEAD4	ENSG00000197905	protein_coding	Gain	12	3068496	3149839	186	186	3219860	3330012	0.43443	0.73717	ENSG00000197905	9.74961e-08	2.78784e-07	2.04111	0.994369	0.996208	-0.00179001
TECRL	ENSG00000205678	protein_coding	Gain	4	65140975	65275186	15	38	64916245	67467427	0.99444	0.99718	ENSG00000205678	0.768031	0.79367	-0.195996	0.992957	0.996208	0.0039843
TERT	ENSG00000164362	protein_coding	Loss	5	1253262	1295184	32	360	1134914	1204868	0.010876	0.058925	ENSG00000164362	0.463998	0.509039	0.447396	0.0491801	0.17421	-1.32463
TEX13B	ENSG00000170925	protein_coding	Loss	X	107224094	107225600	229	229	106258262	111858782	0.28582	0.59762	NA	NA	NA	NA	NA	NA	NA
TEX19	ENSG00000182459	protein_coding	Gain	17	80317123	80321652	121	121	79589371	80438165	0.041937	0.17183	NA	NA	NA	NA	NA	NA	NA
TFDP1	ENSG00000198176	protein_coding	Loss	13	114239013	114295785	31	164	114002383	114585454	0.077588	0.26844	ENSG00000198176	1.72493e-37	4.54871e-36	2.38215	0.213931	0.421181	0.25754
TGFBR2	ENSG00000163513	protein_coding	control_pos_a	3	30647994	30735634	NA	NA	NA	NA	0.73349	0.90767	NA	NA	NA	NA	NA	NA	NA
TH	ENSG00000180176	protein_coding	Gain	11	2185159	2193107	126	126	2167981	2232229	0.86107	0.94873	ENSG00000180176	0.00351095	0.00536437	2.4716	0.0739502	0.215789	-1.61179
THADA	ENSG00000115970	protein_coding	Loss	2	43393800	43823185	81	459	43417083	43448479	0.60884	0.84617	ENSG00000115970	2.80907e-07	7.5113e-07	1.7712	0.720712	0.848797	-0.0823435
THEG	ENSG00000105549	protein_coding	Gain	19	361750	376013	28	82	378150	740758	0.32701	0.64165	NA	NA	NA	NA	NA	NA	NA
THOC1	ENSG00000079134	protein_coding	Gain	18	214520	268050	57	57	297805	716739	0.00043834	0.0032547	ENSG00000079134	4.79492e-24	6.69409e-23	2.02988	0.97173	0.994069	0.00821887
TIMM22	ENSG00000177370	protein_coding	Gain	17	900357	906911	16	24	51137	925764	1.0405e-05	0.00010157	ENSG00000177370	1.7741e-10	7.17703e-10	1.71593	0.262353	0.474099	0.356447
TLR3	ENSG00000164342	protein_coding	Loss	4	186990306	187009223	642	642	186887218	187116227	0.93833	0.97516	ENSG00000164342	1.23403e-21	1.48921e-20	4.27472	0.956494	0.986861	0.0232167
TMCC3	ENSG00000057704	protein_coding	Loss	12	94960900	95044338	21	493	93986906	95297039	0.71214	0.89895	ENSG00000057704	0.175028	0.211578	0.840409	0.382257	0.591283	0.317559
TMCO3	ENSG00000150403	protein_coding	Loss	13	114145310	114204542	31	164	114002383	114585454	0.14387	0.40063	ENSG00000150403	8.0661e-07	2.01511e-06	1.16308	0.0885266	0.241498	0.446934
TMEM129	ENSG00000168936	protein_coding	Loss	4	1717679	1723085	72	551	1718116	1797358	0.0097841	0.053449	ENSG00000168936	6.69238e-15	4.37154e-14	1.48855	0.00121083	0.0109128	0.679612
TMEM14E	ENSG00000221962	protein_coding	Loss	3	152057484	152058779	22	402	151441983	151943277	0.70892	0.89757	NA	NA	NA	NA	NA	NA	NA
TMEM164	ENSG00000157600	protein_coding	Loss	X	109245859	109425962	229	229	106258262	111858782	0.36341	0.67777	ENSG00000157600	1.14965e-05	2.5109e-05	1.57387	0.950552	0.985143	0.0189685
TMEM168	ENSG00000146802	protein_coding	Gain	7	112402437	112430647	15	370	112516977	113946011	0.97581	0.9887	ENSG00000146802	9.11777e-07	2.26197e-06	1.52097	0.0184069	0.0829476	0.573538
TMEM18	ENSG00000151353	protein_coding	Gain	2	667335	677439	27	74	348470	1742639	0.093516	0.30404	ENSG00000151353	2.37083e-05	4.87871e-05	1.74367	0.140645	0.326191	0.322328
TMEM199	ENSG00000244045	protein_coding	Gain	17	26684604	26708716	31	106	26582710	26864708	0.00066354	0.0048092	ENSG00000244045	3.93062e-11	1.70646e-10	2.19095	0.912706	0.961312	-0.0291099
TMEM255B	ENSG00000184497	protein_coding	Loss	13	114462216	114514926	31	164	114002383	114585454	0.21109	0.50535	ENSG00000184497	1.89071e-17	1.70403e-16	3.62634	7.48644e-09	4.84577e-07	-2.74457
TMEM72	ENSG00000187783	protein_coding	Loss	10	45406648	45432450	27	446	45427052	45512349	0.85211	0.94597	ENSG00000187783	0.0501296	0.065251	2.45618	0.0758117	0.21657	-1.38813
TMEM75	ENSG00000256655	protein_coding	Gain	8	128959126	128960591	585	585	128688916	128840276	0.12647	0.36944	NA	NA	NA	NA	NA	NA	NA
TMEM88	ENSG00000167874	protein_coding	Loss	17	7758383	7759417	1076	1076	7607019	7721542	0.37563	0.68889	ENSG00000167874	0.0118556	0.0169163	0.961277	0.0566306	0.183277	-0.848524
TMEM97	ENSG00000109084	protein_coding	Gain	17	26646121	26655707	31	106	26582710	26864708	0.30711	0.62076	ENSG00000109084	1.22945e-13	6.94736e-13	2.75283	0.426807	0.620177	0.236273
TMIE	ENSG00000181585	protein_coding	Loss	3	46742823	46752376	20	512	46731303	47047358	0.54001	0.80758	NA	NA	NA	NA	NA	NA	NA
TMPRSS15	ENSG00000154646	protein_coding	Gain	21	19641433	19858197	37	37	19883545	20325223	0.061225	0.22733	NA	NA	NA	NA	NA	NA	NA
TMTC4	ENSG00000125247	protein_coding	Loss	13	101256181	101327347	31	164	100692439	101212300	0.87718	0.95404	ENSG00000125247	6.5336e-39	2.02257e-37	2.84304	0.604087	0.779011	0.126933
TNFAIP1	ENSG00000109079	protein_coding	Gain	17	26662628	26674035	31	106	26582710	26864708	0.11889	0.35515	ENSG00000109079	7.84147e-06	1.7557e-05	1.39123	0.668572	0.816088	0.106703
TNFAIP2	ENSG00000185215	protein_coding	Gain	14	103589779	103603776	15	36	103449773	104029819	0.96247	0.98336	ENSG00000185215	0.269451	0.310435	0.43794	0.000382171	0.00523281	-1.52506
TNFRSF14	ENSG00000157873	protein_coding	Gain	1	2487078	2496821	34	38	2308029	2504234	0.91253	0.96677	ENSG00000157873	6.0855e-06	1.36684e-05	0.787707	0.286716	0.504065	0.227334
TNFRSF21	ENSG00000146072	protein_coding	Gain	6	47199268	47277641	133	133	46594121	46943893	0.17961	0.45794	ENSG00000146072	0.0051161	0.0077175	1.21587	0.0119886	0.0596914	0.603636
TNFRSF25	ENSG00000215788	protein_coding	Loss	1	6521211	6526255	17	652	6316217	6527333	0.37621	0.6894	ENSG00000215788	0.313974	0.356539	0.297575	0.00286024	0.0203649	-1.01571
TNFRSF6B	ENSG00000243509	protein_coding	Loss	20	62328021	62330037	21	119	62133177	62276984	0.28095	0.59209	ENSG00000243509	0.385115	0.428441	0.503214	0.170769	0.357487	1.2222
TP53	ENSG00000141510	protein_coding	Loss	17	7565097	7590856	1076	1076	7607019	7721542	0.65553	0.87032	ENSG00000141510	5.77291e-09	1.93883e-08	1.93168	0.00727139	0.0409718	1.03758
TPGS1	ENSG00000141933	protein_coding	Gain	19	507299	519654	28	82	378150	740758	0.0095905	0.05238	ENSG00000141933	0.0107886	0.0155496	0.702527	0.0789082	0.221145	0.536553
TPO	ENSG00000115705	protein_coding	Gain	2	1377995	1547483	27	74	348470	1742639	0.77419	0.92123	ENSG00000115705	0.221864	0.260672	-1.55182	0.327702	0.547709	-0.659346
TPPP3	ENSG00000159713	protein_coding	Loss	16	67423712	67427438	18	387	67426869	67727069	0.29585	0.60856	ENSG00000159713	0.00572216	0.00847023	2.68718	0.907026	0.957456	0.0658838
TRAC	ENSG00000229164	TR_C_gene	control_neg	14	23016447	23021097	NA	NA	NA	NA	0.59522	0.8388	NA	NA	NA	NA	NA	NA	NA
TRAF3	ENSG00000131323	protein_coding	Gain	14	103243813	103377837	15	36	103449773	104029819	0.48485	0.77435	ENSG00000131323	2.38728e-06	5.6283e-06	0.995732	0.612264	0.784747	-0.115822
TRAF3IP2	ENSG00000056972	protein_coding	Loss	6	111877657	111927481	45	488	111924410	112338958	0.41862	0.72468	ENSG00000056972	4.75805e-05	9.30696e-05	1.63358	0.000228902	0.00339538	0.91423
TRAF3IP3	ENSG00000009790	protein_coding	Loss	1	209929377	209955668	15	408	209722772	210304319	0.87026	0.95164	ENSG00000009790	0.000416772	0.000718502	-2.26371	0.013293	0.0651366	-1.04416
TRAJ1	ENSG00000211888	TR_J_gene	control_neg	14	23013981	23014042	NA	NA	NA	NA	0.53847	0.80667	NA	NA	NA	NA	NA	NA	NA
TRAJ11	ENSG00000211878	TR_J_gene	control_neg	14	23001452	23001511	NA	NA	NA	NA	0.97847	0.98976	NA	NA	NA	NA	NA	NA	NA
TRAJ18	ENSG00000211871	TR_J_gene	control_neg	14	22994620	22994685	NA	NA	NA	NA	0.051192	0.19907	NA	NA	NA	NA	NA	NA	NA
TRAJ25	ENSG00000211864	TR_J_gene	control_neg	14	22987790	22987849	NA	NA	NA	NA	0.67118	0.87853	NA	NA	NA	NA	NA	NA	NA
TRAJ33	ENSG00000211856	TR_J_gene	control_neg	14	22977587	22977643	NA	NA	NA	NA	0.91928	0.96921	NA	NA	NA	NA	NA	NA	NA
TRAJ59	ENSG00000211832	TR_J_gene	control_neg	14	22945543	22945596	NA	NA	NA	NA	0.92142	0.96995	NA	NA	NA	NA	NA	NA	NA
TRAPPC11	ENSG00000168538	protein_coding	Loss	4	184580420	184634745	642	642	184766469	184860178	0.016324	0.082136	ENSG00000168538	7.04004e-15	4.55682e-14	1.60963	0.335314	0.553927	0.228482
TRAV12-3	ENSG00000211794	TR_V_gene	control_neg	14	22433680	22434290	NA	NA	NA	NA	0.90028	0.96222	NA	NA	NA	NA	NA	NA	NA
TRAV23DV6	ENSG00000211803	TR_V_gene	control_neg	14	22554684	22555238	NA	NA	NA	NA	0.99908	0.9995	NA	NA	NA	NA	NA	NA	NA
TRAV25	ENSG00000211806	TR_V_gene	control_neg	14	22580300	22580984	NA	NA	NA	NA	0.34453	0.65979	NA	NA	NA	NA	NA	NA	NA
TRAV27	ENSG00000211809	TR_V_gene	control_neg	14	22615949	22616587	NA	NA	NA	NA	0.83402	0.93972	NA	NA	NA	NA	NA	NA	NA
TRAV4	ENSG00000211778	TR_V_gene	control_neg	14	22204434	22205264	NA	NA	NA	NA	0.67669	0.88121	NA	NA	NA	NA	NA	NA	NA
TRAV41	ENSG00000211820	TR_V_gene	control_neg	14	22788620	22789123	NA	NA	NA	NA	0.61754	0.85073	NA	NA	NA	NA	NA	NA	NA
TRAV5	ENSG00000211779	TR_V_gene	control_neg	14	22217462	22217989	NA	NA	NA	NA	0.71965	0.9021	NA	NA	NA	NA	NA	NA	NA
TRAV8-7	ENSG00000211808	TR_V_gene	control_neg	14	22600515	22600996	NA	NA	NA	NA	0.53215	0.80312	NA	NA	NA	NA	NA	NA	NA
TRBV19	ENSG00000211746	TR_V_gene	control_neg	7	142326363	142327046	NA	NA	NA	NA	0.36678	0.68113	NA	NA	NA	NA	NA	NA	NA
TRBV23OR9-2	ENSG00000229063	TR_V_gene	control_neg	9	33638033	33638492	NA	NA	NA	NA	0.86545	0.95	NA	NA	NA	NA	NA	NA	NA
TRBV3-1	ENSG00000237702	TR_V_gene	control_neg	7	142008365	142008871	NA	NA	NA	NA	0.65646	0.87071	NA	NA	NA	NA	NA	NA	NA
TRBV4-1	ENSG00000211710	TR_V_gene	control_neg	7	142013007	142013489	NA	NA	NA	NA	0.50623	0.78776	NA	NA	NA	NA	NA	NA	NA
TRBV5-3	ENSG00000211715	TR_V_gene	control_neg	7	142242281	142242747	NA	NA	NA	NA	0.023913	0.11043	NA	NA	NA	NA	NA	NA	NA
TRBV5-4	ENSG00000230099	TR_V_gene	control_neg	7	142168380	142169045	NA	NA	NA	NA	0.23925	0.54271	NA	NA	NA	NA	NA	NA	NA
TRBV5-7	ENSG00000211731	TR_V_gene	control_neg	7	142111393	142111859	NA	NA	NA	NA	0.65865	0.87197	NA	NA	NA	NA	NA	NA	NA
TRBV7-4	ENSG00000253409	TR_V_gene	control_neg	7	142176329	142176790	NA	NA	NA	NA	0.029375	0.12971	NA	NA	NA	NA	NA	NA	NA
TRDD2	ENSG00000237235	TR_D_gene	control_neg	14	22907999	22908007	NA	NA	NA	NA	0.91209	0.96667	NA	NA	NA	NA	NA	NA	NA
TRDJ2	ENSG00000211827	TR_J_gene	control_neg	14	22925681	22925734	NA	NA	NA	NA	0.98979	0.99493	NA	NA	NA	NA	NA	NA	NA
TRGC2	ENSG00000227191	TR_C_gene	control_neg	7	38279181	38289173	NA	NA	NA	NA	0.18873	0.4722	NA	NA	NA	NA	NA	NA	NA
TRGV3	ENSG00000211699	TR_V_gene	control_neg	7	38398113	38398763	NA	NA	NA	NA	0.17537	0.45164	NA	NA	NA	NA	NA	NA	NA
TRIM73	ENSG00000178809	protein_coding	Loss	7	75024337	75040279	28	197	74132014	75210764	0.0047705	0.028595	ENSG00000178809	0.00198815	0.00313873	1.51277	0.842897	0.913459	-0.0764727
TRMT2A	ENSG00000099899	protein_coding	Gain	22	20099389	20104915	32	32	20057458	20742450	0.0031938	0.020283	ENSG00000099899	3.23803e-08	9.76898e-08	1.41957	0.249553	0.459126	0.251569
TRMT61A	ENSG00000166166	protein_coding	Gain	14	103995521	104003410	15	36	103449773	104029819	0.0045477	0.027526	ENSG00000166166	0.00186271	0.00294722	0.676497	0.408308	0.613639	-0.194649
TRPC5	ENSG00000072315	protein_coding	Loss	X	111017543	111326004	229	229	106258262	111858782	0.50078	0.78433	NA	NA	NA	NA	NA	NA	NA
TRPM2	ENSG00000142185	protein_coding	Loss	21	45770046	45862964	559	559	45699580	45752176	0.7659	0.91857	ENSG00000142185	0.0206178	0.028285	1.17092	0.981298	0.996208	-0.0139388
TSC22D3	ENSG00000157514	protein_coding	Loss	X	106956451	107020572	229	229	106258262	111858782	0.72299	0.90351	ENSG00000157514	0.204394	0.243767	1.09219	0.00409744	0.0267649	-2.10618
TSNAXIP1	ENSG00000102904	protein_coding	Loss	16	67840668	67866051	18	387	67426869	67727069	0.20509	0.49661	NA	NA	NA	NA	NA	NA	NA
TSPAN13	ENSG00000106537	protein_coding	Gain	7	16793160	16824161	476	476	16735782	16989462	0.36095	0.67539	ENSG00000106537	0.646677	0.687214	-0.185933	0.0109087	0.0558777	0.970514
TSPAN32	ENSG00000064201	protein_coding	Gain	11	2323227	2339430	126	126	2167981	2232229	0.0076354	0.043291	NA	NA	NA	NA	NA	NA	NA
TSPAN9	ENSG00000011105	protein_coding	Gain	12	3186521	3395730	186	186	3219860	3330012	0.97448	0.98813	ENSG00000011105	0.256056	0.296442	0.570219	0.132541	0.316285	-0.500301
TSRM	ENSG00000236294	protein_coding	Gain	7	113091127	113091457	15	370	112516977	113946011	0.35834	0.67301	NA	NA	NA	NA	NA	NA	NA
TTC27	ENSG00000018699	protein_coding	control_pos	2	32853099	33046118	NA	NA	NA	NA	4.0392e-06	6.6242e-05	NA	NA	NA	NA	NA	NA	NA
TTC6	ENSG00000139865	protein_coding	Gain	14	38065052	38510647	48	48	38064738	39001476	0.89948	0.96191	ENSG00000139865	0.00545049	0.00813574	1.54701	0.0294349	0.121847	1.06705
TTPAL	ENSG00000124120	protein_coding	Gain	20	43104526	43123244	804	804	43048685	43223862	0.13308	0.38139	ENSG00000124120	9.016e-44	4.27959e-42	1.98619	0.787946	0.884886	0.0580136
TUBE1	ENSG00000074935	protein_coding	Loss	6	112391980	112408732	45	488	112487900	112734741	1.3129e-12	4.4161e-06	ENSG00000074935	1.66134e-07	4.60264e-07	2.41164	0.232375	0.441149	0.33994
TUBGCP3	ENSG00000126216	protein_coding	Loss	13	113139325	113242481	31	164	113303405	113570178	0.0036525	0.022809	ENSG00000126216	2.97365e-38	8.82182e-37	2.6463	0.864046	0.927905	-0.0373837
TYMS	ENSG00000176890	protein_coding	Gain	18	657604	673578	57	57	297805	716739	0.072481	0.25618	ENSG00000176890	6.72966e-43	2.9947e-41	2.87375	0.000854854	0.00854198	0.806463
UBAP1L	ENSG00000246922	protein_coding	Loss	15	65385338	65407535	17	654	65183950	65548652	0.65962	0.87255	ENSG00000246922	0.03362	0.0444933	1.31021	0.820083	0.901079	-0.10273
UBE2F	ENSG00000184182	protein_coding	Loss	2	238875469	238951236	464	464	238943966	239064029	0.82698	0.93748	ENSG00000184182	0.00539813	0.00807452	0.883389	0.414396	0.613887	0.179265
UBE3B	ENSG00000151148	protein_coding	control_pos_a	12	109915207	109974507	NA	NA	NA	NA	0.86691	0.95038	NA	NA	NA	NA	NA	NA	NA
UFSP2	ENSG00000109775	protein_coding	Loss	4	186320694	186347139	642	642	186039201	186372826	1.1924e-07	4.4161e-06	ENSG00000109775	4.42912e-10	1.71388e-09	1.90034	0.472826	0.6614	0.20837
UNC119	ENSG00000109103	protein_coding	Gain	17	26873725	26879686	31	106	26582710	26864708	0.0027296	0.017616	ENSG00000109103	3.36731e-13	1.81631e-12	2.05969	0.417494	0.613887	-0.183704
UNCX	ENSG00000164853	protein_coding	Loss	7	1272543	1276954	40	153	1324038	1381277	0.35776	0.67248	NA	NA	NA	NA	NA	NA	NA
UQCR11	ENSG00000267059	protein_coding	Loss	19	1578338	1605444	454	454	1508738	1630341	0.38719	0.69885	ENSG00000267059	0.182118	0.219404	-1.81858	0.0145124	0.0688854	3.48437
USP12	ENSG00000152484	protein_coding	Gain	13	27640293	27746033	46	694	27497956	27563038	0.35915	0.67371	ENSG00000152484	2.37963e-32	4.70638e-31	1.94266	0.731693	0.850631	0.0804009
USP14	ENSG00000101557	protein_coding	Gain	18	158383	214629	57	57	297805	716739	0.41902	0.72506	ENSG00000101557	6.76811e-41	2.53626e-39	2.41343	0.250355	0.459414	0.239381
USP41	ENSG00000161133	protein_coding	Gain	22	20704868	20745048	32	32	20057458	20742450	0.12825	0.37271	NA	NA	NA	NA	NA	NA	NA
USP44	ENSG00000136014	protein_coding	Loss	12	95910336	95945266	21	493	95484080	96281172	0.36666	0.68102	NA	NA	NA	NA	NA	NA	NA
UTS2R	ENSG00000181408	protein_coding	Gain	17	80332153	80333462	121	121	79589371	80438165	0.96368	0.98381	NA	NA	NA	NA	NA	NA	NA
VEZF1	ENSG00000136451	protein_coding	Loss	17	56048910	56065620	15	594	56028780	56254541	0.66665	0.87627	ENSG00000136451	2.74446e-06	6.38581e-06	1.29793	0.0479254	0.172338	0.420188
VEZT	ENSG00000028203	protein_coding	Loss	12	95611522	95696566	21	493	95484080	96281172	0.0978	0.31284	ENSG00000028203	6.22238e-10	2.36916e-09	2.50762	0.880442	0.938436	0.0358347
VPS39	ENSG00000166887	protein_coding	Loss	15	42450899	42500514	661	661	42266428	42327353	0.61775	0.85088	ENSG00000166887	2.15685e-07	5.90644e-07	1.55658	0.819335	0.901079	0.0589862
VPS53	ENSG00000141252	protein_coding	Gain	17	411908	624957	16	24	51137	925764	0.73342	0.90765	ENSG00000141252	5.06979e-14	2.93471e-13	1.7279	0.00559751	0.0332119	0.75166
VSIG1	ENSG00000101842	protein_coding	Loss	X	107288200	107322414	229	229	106258262	111858782	0.56433	0.82232	ENSG00000101842	0.154673	0.188252	1.35465	0.0502338	0.17619	1.58891
VTN	ENSG00000109072	protein_coding	Gain	17	26691290	26700110	31	106	26582710	26864708	0.17543	0.45168	NA	NA	NA	NA	NA	NA	NA
VWA5A	ENSG00000110002	protein_coding	Loss	11	123986069	124018428	487	487	124017493	124208977	0.48894	0.77676	ENSG00000110002	0.000325633	0.000569658	1.93276	0.0539993	0.18105	0.791298
WASF3	ENSG00000132970	protein_coding	Gain	13	27131840	27263085	46	694	27497956	27563038	0.44341	0.74364	ENSG00000132970	3.66545e-10	1.44188e-09	3.39894	9.92431e-06	0.000235537	-3.42519
WBSCR16	ENSG00000174374	protein_coding	Loss	7	74441226	74490064	28	197	74132014	75210764	0.022789	0.10667	NA	NA	NA	NA	NA	NA	NA
WDR24	ENSG00000127580	protein_coding	Gain	16	734622	740444	50	110	570658	878087	0.001621	0.010992	ENSG00000127580	5.86045e-05	0.00011308	0.802088	0.0118766	0.0595504	0.571406
WDR37	ENSG00000047056	protein_coding	Loss	10	1095478	1178237	43	439	944496	2584375	0.40896	0.71695	ENSG00000047056	0.00130678	0.00211943	1.53176	0.118635	0.294438	0.448762
WDR43	ENSG00000163811	protein_coding	control_pos	2	29117509	29171088	NA	NA	NA	NA	9.2463e-06	8.3907e-05	NA	NA	NA	NA	NA	NA	NA
WDR70	ENSG00000082068	protein_coding	control_pos	5	37379314	37753537	NA	NA	NA	NA	2.3837e-08	4.4161e-06	NA	NA	NA	NA	NA	NA	NA
WDR88	ENSG00000166359	protein_coding	Gain	19	33622996	33666701	121	121	33603289	33960357	0.45758	0.75467	ENSG00000166359	0.036938	0.0487938	1.07962	0.692994	0.824696	0.178634
WDR90	ENSG00000161996	protein_coding	Gain	16	699311	717833	50	110	570658	878087	0.00038879	0.0030162	ENSG00000161996	2.84781e-08	8.62827e-08	1.28709	0.0694427	0.208621	-0.479043
WFIKKN1	ENSG00000127578	protein_coding	Gain	16	679239	684116	50	110	570658	878087	0.13616	0.38698	ENSG00000127578	0.00169649	0.0026962	1.42645	0.04315	0.160015	1.04575
WHSC1	ENSG00000109685	protein_coding	Loss	4	1873151	1983934	72	551	1718116	1797358	0.73403	0.90793	ENSG00000109685	7.57594e-08	2.21068e-07	1.03646	0.0873619	0.239237	0.362139
WISP2	ENSG00000064205	protein_coding	Gain	20	43343485	43357150	804	804	43399691	43506247	0.14025	0.39427	ENSG00000064205	0.0100426	0.0145332	0.840092	0.0756701	0.21657	-0.873301
WISP3	ENSG00000112761	protein_coding	Loss	6	112375275	112392171	45	488	111924410	112338958	0.35721	0.67183	NA	NA	NA	NA	NA	NA	NA
WRAP53	ENSG00000141499	protein_coding	Loss	17	7589389	7606820	1076	1076	7607019	7721542	6.7528e-05	0.00063151	ENSG00000141499	4.46681e-17	3.78615e-16	1.76856	0.118685	0.294438	0.382822
WWOX	ENSG00000186153	protein_coding	Loss	16	78133310	79246564	133	426	78949613	78970051	0.12828	0.37275	ENSG00000186153	0.0225937	0.0306998	0.915385	0.123608	0.301401	-0.424727
XPO1	ENSG00000082898	protein_coding	control_pos	2	61704984	61765761	NA	NA	NA	NA	0.20221	0.49214	NA	NA	NA	NA	NA	NA	NA
YARS	ENSG00000134684	protein_coding	control_pos	1	33240840	33283754	NA	NA	NA	NA	0.001357	0.0093048	NA	NA	NA	NA	NA	NA	NA
YES1	ENSG00000176105	protein_coding	Gain	18	721588	812547	57	57	297805	716739	0.98018	0.9904	ENSG00000176105	2.42506e-37	6.16659e-36	2.33072	0.0603435	0.192666	0.396148
YWHAB	ENSG00000166913	protein_coding	Gain	20	43514317	43537173	804	804	43399691	43506247	0.58632	0.83416	ENSG00000166913	4.50224e-57	5.34266e-55	2.1888	0.921119	0.964466	-0.0205085
Z97053.1	ENSG00000269605	protein_coding	Gain	20	43234346	43248126	804	804	43048685	43223862	0.070114	0.25059	NA	NA	NA	NA	NA	NA	NA
ZC3H13	ENSG00000123200	protein_coding	Loss	13	46528600	46626894	169	169	46258589	46943190	2.3046e-05	0.00024289	ENSG00000123200	3.59195e-25	5.11494e-24	2.35509	0.727871	0.850631	0.090072
ZC3H3	ENSG00000014164	protein_coding	Loss	8	144519825	144623623	88	317	144595042	144650510	1.2198e-07	4.4161e-06	ENSG00000014164	1.69249e-16	1.35399e-15	1.21417	0.481838	0.671367	0.156813
ZCCHC16	ENSG00000187823	protein_coding	Loss	X	111697727	111700473	229	229	106258262	111858782	0.95321	0.98033	NA	NA	NA	NA	NA	NA	NA
ZCCHC24	ENSG00000165424	protein_coding	Gain	10	81142081	81205383	20	40	80466640	81244627	0.34186	0.65713	ENSG00000165424	0.00268033	0.00414868	1.73474	3.75449e-07	1.48511e-05	-2.79995
ZDHHC1	ENSG00000159714	protein_coding	Loss	16	67428322	67450736	18	387	67426869	67727069	0.72903	0.90608	ENSG00000159714	1.48217e-05	3.1596e-05	2.15978	0.0133567	0.0651366	0.715662
ZDHHC8	ENSG00000099904	protein_coding	Gain	22	20116979	20135530	32	32	20057458	20742450	4.6837e-06	6.6242e-05	ENSG00000099904	0.00435983	0.00660467	0.828017	0.438658	0.627158	-0.191378
ZFP36L1	ENSG00000185650	protein_coding	Loss	14	69254377	69263190	637	637	69285264	69370814	0.025524	0.1161	ENSG00000185650	1.98555e-05	4.14578e-05	1.34838	0.640931	0.797802	-0.130584
ZFP36L2	ENSG00000152518	protein_coding	Loss	2	43449541	43453748	81	459	43417083	43448479	0.011955	0.063818	ENSG00000152518	1.23203e-08	3.98731e-08	2.0333	0.162324	0.355302	0.333169
ZIC2	ENSG00000043355	protein_coding	Loss	13	100634026	100639018	31	164	100692439	101212300	0.0017791	0.012078	ENSG00000043355	0.00118366	0.00193295	-3.39795	0.458632	0.647908	0.872432
ZMIZ1	ENSG00000108175	protein_coding	Gain	10	80828792	81076276	20	40	80466640	81244627	0.14077	0.39513	ENSG00000108175	3.79875e-17	3.33915e-16	1.887	0.438348	0.627158	0.165659
ZMYM2	ENSG00000121741	protein_coding	Loss	13	20532810	20665968	21	153	20518406	20831193	0.98703	0.99358	ENSG00000121741	1.38429e-31	2.52721e-30	2.20029	0.26526	0.476933	0.239063
ZMYM5	ENSG00000132950	protein_coding	Loss	13	20397622	20437776	21	153	20518406	20831193	0.6385	0.86153	ENSG00000132950	6.54404e-22	8.32028e-21	1.95349	0.586903	0.765339	-0.125814
ZNF185	ENSG00000147394	protein_coding	Gain	X	152082986	152142024	153	153	151909156	152616430	0.69492	0.89061	ENSG00000147394	0.573739	0.618943	0.536176	0.324918	0.545617	-0.825135
ZNF22	ENSG00000165512	protein_coding	Loss	10	45495923	45500774	27	446	45427052	45512349	0.19735	0.48506	ENSG00000165512	9.28267e-07	2.29435e-06	1.82144	0.0065371	0.0378408	0.629512
ZNF275	ENSG00000063587	protein_coding	Gain	X	152599613	152625568	153	153	151909156	152616430	0.77367	0.921	ENSG00000063587	4.97152e-08	1.48105e-07	1.88055	0.624085	0.790703	-0.148652
ZNF48	ENSG00000180035	protein_coding	Gain	16	30389427	30411429	121	121	30418119	30895545	0.12814	0.37251	ENSG00000180035	0.000236486	0.000418673	3.59158	0.106048	0.273861	0.888848
ZNF629	ENSG00000102870	protein_coding	Gain	16	30789778	30798523	121	121	30418119	30895545	0.46932	0.76363	ENSG00000102870	0.000103804	0.000194496	1.4458	1.81671e-05	0.000404219	0.898798
ZNF688	ENSG00000229809	protein_coding	Gain	16	30580667	30584055	121	121	30418119	30895545	0.24869	0.55429	ENSG00000229809	0.00219974	0.00344223	1.93137	0.424741	0.618437	0.283452
ZNF689	ENSG00000156853	protein_coding	Gain	16	30613879	30635333	121	121	30418119	30895545	0.078927	0.27169	ENSG00000156853	0.0113235	0.0161894	1.51173	0.0517536	0.179574	0.653656
ZNF74	ENSG00000185252	protein_coding	Gain	22	20748405	20762745	32	32	20057458	20742450	0.54833	0.8124	ENSG00000185252	6.18735e-05	0.000118744	1.06827	0.469481	0.659311	0.164128
ZNF747	ENSG00000261459	protein_coding	Gain	16	30537244	30546173	121	121	30418119	30895545	0.36775	0.68195	NA	NA	NA	NA	NA	NA	NA
ZNF764	ENSG00000169951	protein_coding	Gain	16	30565085	30569819	121	121	30418119	30895545	0.5508	0.814	ENSG00000169951	2.59559e-05	5.29531e-05	1.80774	0.030195	0.123556	0.524411
ZNF768	ENSG00000169957	protein_coding	Gain	16	30535325	30538142	121	121	30418119	30895545	0.35445	0.66906	ENSG00000169957	4.00044e-07	1.03575e-06	1.88476	0.000215912	0.00327083	0.774413
ZNF771	ENSG00000179965	protein_coding	Gain	16	30418618	30440920	121	121	30418119	30895545	0.00071171	0.0051448	ENSG00000179965	0.000108904	0.000203516	2.06329	0.0260369	0.109049	0.668034
ZNF785	ENSG00000197162	protein_coding	Gain	16	30585061	30597092	121	121	30418119	30895545	0.69024	0.88847	ENSG00000197162	2.86011e-13	1.5545e-12	3.11366	0.876444	0.936979	-0.0373288
ZNF804B	ENSG00000182348	protein_coding	Gain	7	88388682	88966346	19	383	88704998	89520377	0.44255	0.74298	NA	NA	NA	NA	NA	NA	NA
ZPBP2	ENSG00000186075	protein_coding	Gain	17	38024417	38034149	15	99	37767453	38131187	0.69225	0.88928	NA	NA	NA	NA	NA	NA	NA

## Sheet: ListOfSheets
Supplementary Data	Sheet name	Description
3	tumor_RNAseq	Expression analysis of primary tumor samples
