# Supplementary material for: Contribution of allelic imbalance to colorectal cancer
Source: Nat Commun. 2018 Sep 10;9:3664. doi: 10.1038/s41467-018-06132-1 (PMC6131244; doi:10.1038/s41467-018-06132-1)
Supplement: Supplementary file 6 — Supplementary Data 4 [file 41467_2018_6132_MOESM6_ESM.xlsx]

## Sheet: CRISPRko
Gene	Ensembl.gene.id	Within.peak	Gene.type	Target.type	Chrom	Gene.start	Gene.end	Peak.prominence	Peak.coverage	Peak.start	Peak.end	GP5d.copy	COLO320dm.copy	CaCO2.copy	is.essential.Sabatini	is.essential.Brummelkamp	is.essential.Moffat	number.studies.essential	pos.FDR.CaCO2	neg.FDR.CaCO2	is.neg.hit.CaCO2	is.pos.hit.CaCO2	pos.FDR.COLO320dm	neg.FDR.COLO320dm	is.neg.hit.COLO320dm	is.pos.hit.COLO320dm	pos.FDR.GP5d	neg.FDR.GP5d	is.neg.hit.GP5d	is.pos.hit.GP5d	num.neg.hits	num.pos.hits	CancerDepMap.mean.CRC	CancerDepMap.mean.other
BUB3	ENSG00000154473	1	protein_coding	control_pos	10	124913793	124924886	NA	NA	NA	NA	Level	Level	Level	1	1	1	3	0.956924	1e-05	1	0	0.999998	0.000313	1	0	1	2.1e-05	1	0	3	0	-1.56303	-1.56761
DIEXF	ENSG00000117597	1	protein_coding	Loss	1	210001352	210030910	15	408	209722772	210304319	Level	Level	Level	1	1	1	3	0.965081	0.038952	1	0	0.999998	0.002791	1	0	1	0.013303	1	0	3	0	-0.522245	-0.528419
EEF2	ENSG00000167658	1	protein_coding	control_pos	19	3976054	3985467	NA	NA	NA	NA	Level	Level	Level	1	1	1	3	0.999892	0.014604	1	0	0.999998	0.00018	1	0	1	2.6e-05	1	0	3	0	-1.61226	-1.57673
EIF5	ENSG00000100664	1	protein_coding	Gain	14	103799881	103811362	15	36	103449773	104029819	Level	Level	Level	0	1	1	2	0.967245	0.002825	1	0	0.999998	0.028876	1	0	1	4.8e-05	1	0	3	0	-1.13636	-1.11874
GEMIN4	ENSG00000179409	1	protein_coding	Gain	17	647654	657239	16	24	51137	925764	Level	Level	Loss	1	1	0	2	0.967245	0.075975	1	0	0.999998	0.028876	1	0	1	0.00432	1	0	3	0	-0.732463	-0.689287
KPNB1	ENSG00000108424	1	protein_coding	control_pos	17	45726842	45762871	NA	NA	NA	NA	Level	Level	Gain	1	1	1	3	0.999892	5e-06	1	0	0.999998	0.028876	1	0	1	1e-06	1	0	3	0	-1.50828	-1.47704
LSMD1	ENSG00000183011	1	protein_coding	Loss	17	7760003	7788556	1076	1076	7607019	7721542	Level	Level	Loss	0	0	0	0	0.999892	0.014772	1	0	0.957481	0.095458	1	0	1	0.000415	1	0	3	0	NA	NA
MED11	ENSG00000161920	1	protein_coding	control_pos	17	4634723	4636905	NA	NA	NA	NA	Level	Level	Loss	1	0	1	2	0.999892	0.022833	1	0	0.999998	0.003637	1	0	1	0.02094	1	0	3	0	-1.22715	-1.23942
MRPS23	ENSG00000181610	1	protein_coding	Loss	17	55916842	55927417	15	594	56028780	56254541	Level	Level	Level	0	1	1	2	0.999892	2.7e-05	1	0	0.999998	0.00018	1	0	1	1e-06	1	0	3	0	-0.858072	-0.744418
MYC	ENSG00000136997	1	protein_coding	Gain	8	128747680	128753674	585	585	128688916	128840276	Level	Gain	Level	1	0	1	2	0.999892	0.031001	1	0	0.999998	0.000102	1	0	1	0.008264	1	0	3	0	-1.4154	-1.34645
NOL9	ENSG00000162408	1	protein_coding	Loss	1	6581407	6614595	17	652	6316217	6527333	Level	Level	Level	1	1	1	3	0.999892	0.023547	1	0	0.999998	0.020665	1	0	1	0.000789	1	0	3	0	-0.970124	-0.953679
PLK1	ENSG00000166851	1	protein_coding	control_pos	16	23688977	23701688	NA	NA	NA	NA	Level	Level	Level	1	1	1	3	0.999892	0.002242	1	0	0.999998	0.001974	1	0	1	1e-06	1	0	3	0	-1.28291	-1.28234
PSMD3	ENSG00000108344	1	protein_coding	Gain	17	38137050	38154213	15	99	37767453	38131187	Level	Level	Level	1	1	1	3	0.999892	0.000177	1	0	0.999998	0.09615	1	0	1	1e-06	1	0	3	0	-1.08262	-1.09923
RFC2	ENSG00000049541	1	protein_coding	control_pos	7	73645829	73668774	NA	NA	NA	NA	Level	Level	Level	1	1	1	3	0.965081	0.00094	1	0	0.999998	0.004923	1	0	1	1e-06	1	0	3	0	-1.24774	-1.24043
SF1	ENSG00000168066	1	protein_coding	Loss	11	64532078	64546258	36	485	64172031	64527751	Level	Level	Level	1	1	1	3	0.965081	3e-05	1	0	0.999998	0.020665	1	0	1	1e-06	1	0	3	0	-1.30535	-1.30574
SNRPF	ENSG00000139343	1	protein_coding	Loss	12	96252706	96297606	21	493	95484080	96281172	Level	Level	Level	1	1	1	3	0.992834	0.023547	1	0	0.999998	0.028876	1	0	1	0.003545	1	0	3	0	-1.42262	-1.45334
TTC27	ENSG00000018699	1	protein_coding	control_pos	2	32853099	33046118	NA	NA	NA	NA	Level	Level	Level	1	1	1	3	0.845202	0.045009	1	0	0.999998	0.095756	1	0	1	0.001442	1	0	3	0	-1.02544	-1.03236
TUBE1	ENSG00000074935	1	protein_coding	Loss	6	112391980	112408732	45	488	112487900	112734741	Level	Level	Level	1	1	1	3	0.999892	0.002242	1	0	0.999998	0.000102	1	0	1	1e-06	1	0	3	0	-0.438566	-0.434534
UFSP2	ENSG00000109775	1	protein_coding	Loss	4	186320694	186347139	642	642	186039201	186372826	Level	Level	Level	0	0	0	0	0.965081	0.00053	1	0	0.999998	0.026665	1	0	1	8e-06	1	0	3	0	-0.119859	-0.227827
ALG13	ENSG00000101901	1	protein_coding	Loss	X	110909043	111003877	229	229	106258262	111858782	Level	Level	Loss	0	1	1	2	0.999892	0.075387	1	0	0.478305	0.855889	0	0	1	0.016329	1	0	2	0	NA	NA
BPTF	ENSG00000171634	1	protein_coding	Gain	17	65821640	65980494	17	110	65508813	66178894	Level	Level	Level	1	1	0	2	0.999892	0.014772	1	0	0.745589	0.999989	0	0	1	0.002834	1	0	2	0	-0.263872	-0.314861
CARS	ENSG00000110619	1	protein_coding	Loss	11	3022152	3078843	49	425	3119709	3178235	Level	Level	Level	1	1	1	3	0.999892	0.403608	0	0	0.999998	0.000223	1	0	1	0.002491	1	0	2	0	-1.01186	-1.10161
CDK12	ENSG00000167258	1	protein_coding	Gain	17	37617764	37721160	15	99	37767453	38131187	Level	Level	Level	1	1	1	3	0.999892	0.023547	1	0	0.957481	0.668208	0	0	1	0.001561	1	0	2	0	-0.334642	-0.342236
CDT1	ENSG00000167513	1	protein_coding	Loss	16	88869621	88875666	33	414	88794403	88809480	Level	Level	Gain	1	1	1	3	0.956924	0.999992	0	0	0.999998	0.008838	1	0	1	0.000114	1	0	2	0	-1.08934	-1.03143
CTCF	ENSG00000102974	1	protein_coding	Loss	16	67596310	67673086	18	387	67426869	67727069	Level	Level	Gain	1	1	1	3	0.980131	0.043104	1	0	0.999998	0.999989	0	0	1	0.029703	1	0	2	0	-1.16543	-1.1573
FAM96B	ENSG00000166595	1	protein_coding	control_pos	16	66965959	66968326	NA	NA	NA	NA	Level	Level	Gain	1	1	1	3	0.965081	0.105893	0	0	0.999998	0.026665	1	0	1	1e-06	1	0	2	0	-0.912342	-0.954971
GART	ENSG00000159131	1	protein_coding	control_pos	21	34876238	34915797	NA	NA	NA	NA	Level	Level	Level	1	1	1	3	0.946127	0.007507	1	0	0.880775	0.506228	0	0	1	1e-06	1	0	2	0	-0.24297	-0.198835
HGS	ENSG00000185359	1	protein_coding	Gain	17	79650356	79670168	121	121	79589371	80438165	Level	Level	Level	1	0	1	2	0.999892	0.022833	1	0	0.999998	0.855889	0	0	1	1e-06	1	0	2	0	-0.564753	-0.591092
PIGS	ENSG00000087111	1	protein_coding	Gain	17	26880401	26898890	31	106	26582710	26864708	Level	Level	Level	0	0	1	1	0.999892	0.044892	1	0	0.999998	0.999989	0	0	1	0.000127	1	0	2	0	-0.28424	-0.249804
POLA2	ENSG00000014138	1	protein_coding	control_pos	11	65029233	65073060	NA	NA	NA	NA	Level	Level	Level	1	1	1	3	0.999892	0.075975	1	0	0.999998	0.205901	0	0	0.919848	0.011219	1	0	2	0	-0.987174	-0.815518
POLRMT	ENSG00000099821	1	protein_coding	Gain	19	617223	633597	28	82	378150	740758	Level	Level	Level	0	0	1	1	0.999892	0.024552	1	0	0.999998	0.152681	0	0	1	2e-06	1	0	2	0	-0.515763	-0.518539
PSMB7	ENSG00000136930	1	protein_coding	Loss	9	127115745	127177723	17	454	126935364	127190340	Level	Level	Level	1	1	1	3	0.999892	1.7e-05	1	0	0.999998	0.999989	0	0	1	5.1e-05	1	0	2	0	-0.679858	-0.783367
SF3B3	ENSG00000189091	1	protein_coding	control_pos	16	70557691	70608820	NA	NA	NA	NA	Level	Level	Gain	1	1	1	3	0.999892	0.075387	1	0	0.999998	0.999989	0	0	1	6.1e-05	1	0	2	0	-1.22136	-1.22275
SKA1	ENSG00000154839	1	protein_coding	Loss	18	47901365	47920543	29	1046	47888816	47967858	Level	Level	Loss	1	1	1	3	0.999892	0.093517	1	0	0.999998	0.653257	0	0	1	0.044369	1	0	2	0	-0.335978	-0.381119
SMAD4	ENSG00000141646	1	protein_coding	HomLoss	18	48494410	48611415	0	0	48363299	48981991	Level	Level	Loss	0	0	0	0	0.956924	0.064926	1	0	0.730523	0.855889	0	0	0.781706	0.001631	1	0	2	0	-0.0890367	0.0544324
THOC1	ENSG00000079134	1	protein_coding	Gain	18	214520	268050	57	57	297805	716739	Level	Level	Level	1	1	1	3	0.999892	0.083729	1	0	0.957481	0.152681	0	0	1	0.000677	1	0	2	0	-0.897696	-0.829123
WDR43	ENSG00000163811	1	protein_coding	control_pos	2	29117509	29171088	NA	NA	NA	NA	Level	Level	Level	1	1	1	3	0.999892	0.022833	1	0	0.999998	0.999989	0	0	1	0.000641	1	0	2	0	-1.36242	-1.35954
WDR70	ENSG00000082068	1	protein_coding	control_pos	5	37379314	37753537	NA	NA	NA	NA	Level	Level	Level	1	1	1	3	0.999892	0.999992	0	0	0.999998	0.063769	1	0	1	0.011608	1	0	2	0	-0.615711	-0.667406
ADAT3	ENSG00000213638	1	protein_coding	Loss	19	1905377	1913444	454	454	1904612	2034151	Level	Level	Level	1	0	1	2	0.965081	0.999992	0	0	0.999998	0.728225	0	0	1	0.009635	1	0	1	0	-0.372209	-0.392362
ANAPC11	ENSG00000141552	1	protein_coding	Gain	17	79848666	79858867	121	121	79589371	80438165	Level	Level	Level	1	1	1	3	0.837645	0.728736	0	0	0.999998	0.63933	0	0	1	0.031155	1	0	1	0	-1.32073	-1.26582
C1orf74	ENSG00000162757	1	protein_coding	Loss	1	209955661	209957904	15	408	209722772	210304319	Level	Level	Level	0	0	0	0	0.999892	0.040584	1	0	0.999998	0.453444	0	0	1	0.999926	0	0	1	0	-0.328481	-0.310347
CCDC137	ENSG00000185298	1	protein_coding	Gain	17	79633394	79640934	121	121	79589371	80438165	Level	Level	Level	0	0	0	0	0.999892	0.999992	0	0	0.999998	0.999989	0	0	1	0.000786	1	0	1	0	-0.340392	-0.347057
CCND2	ENSG00000118971	1	protein_coding	Gain	12	4382938	4414516	186	186	4274107	4388084	Level	Level	Gain	0	0	0	0	0.965081	0.999992	0	0	0.999998	0.000313	1	0	1	0.999926	0	0	1	0	-0.273996	-0.0697626
CDK1	ENSG00000170312	1	protein_coding	Loss	10	62538089	62554610	18	485	61908171	62121891	Gain	Level	Gain	1	1	0	2	0.999892	0.167617	0	0	0.957481	0.179561	0	0	1	0.001279	1	0	1	0	-1.35097	-1.371
EIF6	ENSG00000242372	1	protein_coding	control_pos	20	33866714	33872788	NA	NA	NA	NA	Level	Level	Gain	1	1	1	3	0.999892	0.173132	0	0	0.985687	0.264503	0	0	1	2.3e-05	1	0	1	0	-0.774268	-0.823117
FBXL16	ENSG00000127585	1	protein_coding	Gain	16	742500	755829	50	110	570658	878087	Level	Level	Level	0	0	0	0	0.946127	0.999992	0	0	0.999998	0.999989	0	0	1	0.000651	1	0	1	0	-0.0702892	-0.0917746
GPS1	ENSG00000169727	1	protein_coding	Gain	17	80008567	80015346	121	121	79589371	80438165	Level	Level	Level	1	0	1	2	0.956924	0.220397	0	0	0.999998	0.107228	0	0	1	0.001051	1	0	1	0	-0.878638	-0.853947
ICMT	ENSG00000116237	1	protein_coding	Loss	1	6281253	6296032	17	652	6316217	6527333	Level	Level	Level	0	0	0	0	0.999892	0.075975	1	0	0.999998	0.63933	0	0	1	0.999926	0	0	1	0	-0.242917	-0.251151
KLF5	ENSG00000102554	1	protein_coding	Gain	13	73629114	73651676	709	709	73619229	73684920	Level	Gain	Level	0	0	0	0	0.994703	0.999992	0	0	0.957481	0.999989	0	0	1	1.3e-05	1	0	1	0	-0.424813	-0.161133
LSS	ENSG00000160285	1	protein_coding	Gain	21	47608055	47648738	20	36	47552209	47581508	Level	Level	Level	0	0	0	0	0.965081	0.056203	1	0	0.999998	0.999989	0	0	1	0.999926	0	0	1	0	0.0650752	0.0663856
MRPL12	ENSG00000262814	1	protein_coding	Gain	17	79670387	79674556	121	121	79589371	80438165	Level	Level	Level	1	1	1	3	0.999892	0.117035	0	0	0.999998	0.853497	0	0	1	1e-06	1	0	1	0	-0.782263	-0.66843
MTFMT	ENSG00000103707	1	protein_coding	Loss	15	65294845	65321977	17	654	65183950	65548652	Level	Level	Level	1	0	0	1	0.999892	0.492855	0	0	0.999998	0.999989	0	0	1	0.000787	1	0	1	0	-0.120456	-0.0885403
NARFL	ENSG00000103245	1	protein_coding	Gain	16	779753	791329	50	110	570658	878087	Level	Level	Level	1	1	1	3	0.999892	0.999992	0	0	0.999998	0.999989	0	0	1	0.043825	1	0	1	0	-1.22299	-1.22918
NARS	ENSG00000134440	1	protein_coding	Loss	18	55267888	55289445	1057	1057	55220229	55335412	Level	Level	Loss	1	1	1	3	0.965081	0.231889	0	0	0.999998	0.439155	0	0	1	0.011608	1	0	1	0	-1.26113	-1.24183
NDUFA12	ENSG00000184752	1	protein_coding	Loss	12	95290831	95397546	21	493	95484080	96281172	Level	Level	Level	0	0	0	0	0.999892	0.999992	0	0	0.999998	0.999989	0	0	1	0.083438	1	0	1	0	-0.0760781	-0.0499316
NOP2	ENSG00000111641	1	protein_coding	control_pos	12	6666029	6677857	NA	NA	NA	NA	Level	Level	Gain	1	1	1	3	0.965081	0.216281	0	0	0.999998	0.224659	0	0	1	0.004469	1	0	1	0	-0.995082	-1.01288
NPLOC4	ENSG00000182446	1	protein_coding	Gain	17	79523913	79615495	121	121	79589371	80438165	Level	Level	Level	1	1	1	3	0.999892	0.999992	0	0	0.957481	0.760986	0	0	1	2e-06	1	0	1	0	-0.903683	-0.892145
PCID2	ENSG00000126226	1	protein_coding	Loss	13	113831891	113863029	31	164	113589520	113795796	Level	Gain	Level	1	1	1	3	0.999892	0.999992	0	0	0.999998	0.999989	0	0	1	0.007955	1	0	1	0	-0.862658	-0.832317
PDCD7	ENSG00000090470	1	protein_coding	Loss	15	65409717	65426174	17	654	65183950	65548652	Level	Level	Level	1	0	1	2	0.999892	0.90646	0	0	0.957481	0.855889	0	0	1	0.002915	1	0	1	0	-0.441153	-0.459595
PFKP	ENSG00000067057	1	protein_coding	Loss	10	3108525	3179904	43	439	3161236	3244269	Level	Level	Gain	0	0	0	0	0.999892	0.075975	1	0	0.957481	0.999989	0	0	1	0.999926	0	0	1	0	0.0196832	0.0494613
PITRM1	ENSG00000107959	1	protein_coding	Loss	10	3179920	3215003	43	439	3161236	3244269	Level	Level	Gain	1	0	0	1	0.999892	0.075956	1	0	0.999998	0.175655	0	0	1	0.999926	0	0	1	0	-0.328064	-0.26405
PSMC2	ENSG00000161057	1	protein_coding	control_pos	7	102984701	103009842	NA	NA	NA	NA	Level	Level	Level	1	0	1	2	0.980131	0.330894	0	0	0.957481	0.477885	0	0	1	0.013226	1	0	1	0	-0.806266	-0.816324
RER1	ENSG00000157916	1	protein_coding	Gain	1	2323267	2336883	34	38	2308029	2504234	Level	Level	Level	0	0	0	0	0.999892	0.308781	0	0	0.999998	0.999989	0	0	1	0.054656	1	0	1	0	-0.200725	-0.197165
RHOT2	ENSG00000140983	1	protein_coding	Gain	16	718086	724174	50	110	570658	878087	Level	Level	Level	0	0	0	0	0.999892	0.999992	0	0	0.999998	0.999989	0	0	1	0.027419	1	0	1	0	-0.185865	-0.139931
RNF40	ENSG00000103549	1	protein_coding	Gain	16	30773066	30787628	121	121	30418119	30895545	Level	Level	Level	1	1	1	3	0.999892	0.841231	0	0	0.999998	0.999989	0	0	1	0.00563	1	0	1	0	-0.505419	-0.50077
RNMTL1	ENSG00000171861	1	protein_coding	Gain	17	685513	695749	16	24	51137	925764	Level	Level	Loss	0	0	0	0	0.992834	0.558026	0	0	0.999998	0.999989	0	0	1	0.011219	1	0	1	0	-0.335468	-0.250986
RP11-192H23.4	ENSG00000258472	1	protein_coding	Gain	17	26782770	26941215	31	106	26582710	26864708	Level	Level	Gain/Level	0	0	0	0	0.992834	0.023547	1	0	0.999998	0.999989	0	0	1	0.388651	0	0	1	0	NA	NA
RPL18	ENSG00000063177	1	protein_coding	Loss	19	49118585	49122793	91	416	49076461	49183705	Level	Level	Level	1	1	1	3	0.992834	0.63362	0	0	0.999998	0.999989	0	0	1	0.0007	1	0	1	0	-1.26582	-1.29595
RTEL1	ENSG00000258366	1	protein_coding	Loss	20	62289163	62328416	21	119	62133177	62276984	Level	Level	Gain	1	1	1	3	0.967245	0.999992	0	0	0.999998	0.999989	0	0	1	0.000236	1	0	1	0	-0.381634	-0.420413
SARM1	ENSG00000004139	1	protein_coding	Gain	17	26691378	26728065	31	106	26582710	26864708	Level	Level	Gain	0	0	0	0	0.999892	0.06693	1	0	0.999998	0.999989	0	0	1	0.999926	0	0	1	0	NA	NA
SEC16A	ENSG00000148396	1	protein_coding	Gain	9	139334549	139372141	33	101	139387618	139616742	Level	Level	Level	1	1	1	3	0.965081	0.999992	0	0	0.888553	0.359884	0	0	1	0.013589	1	0	1	0	-0.603345	-0.565545
SPDL1	ENSG00000040275	1	protein_coding	Loss	5	169010638	169031782	25	700	169129284	169441749	Level	Level	Level	0	1	1	2	0.999892	0.056203	1	0	0.957481	0.514732	0	0	1	0.105849	0	0	1	0	-0.673549	-0.662969
SRSF1	ENSG00000136450	1	protein_coding	Loss	17	56080721	56084707	15	594	56028780	56254541	Level	Level	Level	1	1	1	3	0.999892	0.154046	0	0	0.999998	0.927388	0	0	1	0.010547	1	0	1	0	-0.863838	-0.887034
TCF7L2	ENSG00000148737	1	protein_coding	Loss	10	114710009	114927437	16	548	114742835	114840745	Level	Level	Level	0	0	0	0	0.999892	0.342143	0	0	0.999998	0.999989	0	0	1	1e-06	1	0	1	0	-0.381661	-0.0109328
TIMM22	ENSG00000177370	1	protein_coding	Gain	17	900357	906911	16	24	51137	925764	Level	Level	Level	0	1	1	2	0.956924	0.999992	0	0	0.957481	0.916339	0	0	1	0.001893	1	0	1	0	-0.469743	-0.442922
TUBGCP3	ENSG00000126216	1	protein_coding	Loss	13	113139325	113242481	31	164	113303405	113570178	Level	Gain	Level	0	1	1	2	0.980131	0.330894	0	0	0.827415	0.686886	0	0	0.911645	0.020736	1	0	1	0	-0.734211	-0.766633
UNC119	ENSG00000109103	1	protein_coding	Gain	17	26873725	26879686	31	106	26582710	26864708	Level	Level	Level	0	0	1	1	0.992834	0.728736	0	0	0.999998	0.999989	0	0	1	0.006054	1	0	1	0	-0.249355	-0.20035
VPS53	ENSG00000141252	1	protein_coding	Gain	17	411908	624957	16	24	51137	925764	Level	Level	Level/Loss	0	1	0	1	0.999892	0.024552	1	0	0.999998	0.999989	0	0	0.894537	0.999926	0	0	1	0	-0.0213094	-0.0483757
ZC3H3	ENSG00000014164	1	protein_coding	Loss	8	144519825	144623623	88	317	144595042	144650510	Level	Level	Level	1	0	1	2	0.999892	0.999992	0	0	0.999998	0.999989	0	0	1	2.5e-05	1	0	1	0	-0.316001	-0.272705
ZDHHC8	ENSG00000099904	1	protein_coding	Gain	22	20116979	20135530	32	32	20057458	20742450	Level	Level	Level	0	0	0	0	0.999892	0.841231	0	0	0.999998	0.453444	0	0	1	6e-05	1	0	1	0	-0.144576	-0.181765
ZIC2	ENSG00000043355	1	protein_coding	Loss	13	100634026	100639018	31	164	100692439	101212300	Level	Gain	Level	0	0	0	0	0.965081	0.999992	0	0	0.999998	0.999989	0	0	1	0.041677	1	0	1	0	0.0441486	-0.00213584
AADAC	ENSG00000114771	1	protein_coding	Loss	3	151531825	151546276	22	402	151441983	151943277	Level	Gain	Level	0	0	0	0	0.999892	0.999992	0	0	0.932296	0.999989	0	0	1	0.999926	0	0	0	0	0.093199	0.112482
AADACL2	ENSG00000197953	1	protein_coding	Loss	3	151451704	151479127	22	402	151441983	151943277	Level	Gain	Level	0	0	0	0	0.956924	0.999992	0	0	0.999998	0.999989	0	0	0.584566	0.999926	0	0	0	0	0.14478	0.119338
ABCB1	ENSG00000085563	1	protein_coding	Gain	7	87133175	87342611	19	383	87275641	88339123	Level	Level	Level	0	0	0	0	0.999892	0.999992	0	0	0.888553	0.999989	0	0	1	0.999926	0	0	0	0	-0.0610212	-0.043221
ABCB4	ENSG00000005471	1	protein_coding	Gain	7	87031013	87109751	19	383	87275641	88339123	Level	Level	Level	0	0	0	0	0.965081	0.999992	0	0	0.999998	0.999989	0	0	1	0.999926	0	0	0	0	-0.00746862	0.00263687
ABHD17A	ENSG00000129968	1	protein_coding	Loss	19	1876809	1885546	454	454	1904612	2034151	Level	Level	Level	0	0	0	0	0.845202	0.999992	0	0	0.999998	0.999989	0	0	1	0.999926	0	0	0	0	-0.316391	-0.313753
ABR	ENSG00000159842	1	protein_coding	Gain	17	906758	1132315	16	24	51137	925764	Level	Level	Level	0	0	0	0	0.956924	0.999992	0	0	0.957481	0.999989	0	0	1	0.999926	0	0	0	0	-0.04464	-0.0454717
AC002310.13	ENSG00000260869	1	protein_coding	Gain	16	30545548	30569600	121	121	30418119	30895545	Level	Level	Level	0	0	0	0	0.965081	0.999992	0	0	0.478305	0.999989	0	0	1	0.999926	0	0	0	0	NA	NA
AC006547.14	ENSG00000234409	1	protein_coding	Gain	22	20135950	20138399	32	32	20057458	20742450	Level	Level	Level	0	0	0	0	0.999892	0.999992	0	0	0.999998	0.999989	0	0	1	0.999926	0	0	0	0	NA	NA
AC007461.1	ENSG00000267893	1	protein_coding	Loss	17	70036164	70036872	145	621	70296142	70360728	Level	Level	Level	0	0	0	0	0.844772	0.999992	0	0	0.745589	0.999989	0	0	0.417924	0.999926	0	0	0	0	NA	NA
AC010368.2	ENSG00000269027	1	protein_coding	Loss	5	35051012	35051198	15	349	35209652	35668036	Level	Level	Level	0	0	0	0	0.992834	0.999992	0	0	0.972165	0.999989	0	0	1	0.999926	0	0	0	0	NA	NA
AC016757.3	ENSG00000186235	1	protein_coding	Loss	2	239133193	239140318	464	464	238943966	239064029	Level	Level	Level	0	0	0	0	0.999892	0.999992	0	0	0.999998	0.999989	0	0	1	0.999926	0	0	0	0	NA	NA
AC018816.3	ENSG00000235978	1	protein_coding	Loss	3	4855978	4928977	54	517	4805142	4983263	Level	Level	Level	0	0	0	0	0.83023	0.999992	0	0	0.999998	0.999989	0	0	1	0.999926	0	0	0	0	NA	NA
AC022498.1	ENSG00000213132	1	protein_coding	Loss	3	187896331	187898598	15	409	188011407	188121263	Level	Gain	Level	0	0	0	0	0.999892	0.999992	0	0	0.961095	0.999989	0	0	0.952878	0.999926	0	0	0	0	NA	NA
AC024940.1	ENSG00000177340	1	protein_coding	Loss	12	31477250	31478879	18	447	31467029	31541615	Level	Level	Gain	0	0	0	0	0.999892	0.999992	0	0	0.985687	0.999989	0	0	1	0.999926	0	0	0	0	NA	NA
AC087239.1	ENSG00000268076	1	protein_coding	Gain	12	25381515	25390840	40	179	25304707	25518438	Level	Level	Gain	0	0	0	0	0.999892	0.999992	0	0	0.586556	0.999989	0	0	1	0.999926	0	0	0	0	NA	NA
AC105020.1	ENSG00000203392	1	protein_coding	Loss	15	75970672	75973093	19	656	75650972	75943416	Level	Level	Level	0	0	0	0	0.999892	0.999992	0	0	0.999998	0.999989	0	0	1	0.999926	0	0	0	0	NA	NA
AC109583.1	ENSG00000268537	1	protein_coding	Loss	3	46927699	46930171	20	512	46731303	47047358	Level	Level	Level	0	0	0	0	0.999892	0.999992	0	0	0.999998	0.999989	0	0	1	0.999926	0	0	0	0	NA	NA
AC110771.1	ENSG00000269302	1	protein_coding	Loss	4	187111913	187112626	642	642	186887218	187116227	Level	Level	Level	0	0	0	0	0.999892	0.999992	0	0	0.957481	0.999989	0	0	1	0.999926	0	0	0	0	NA	NA
AC112693.2	ENSG00000269360	1	protein_coding	Gain	15	93749295	93751277	46	46	93412778	93949082	Level	Level	Level	0	0	0	0	0.999892	0.999992	0	0	0.999998	0.999989	0	0	1	0.999926	0	0	0	0	NA	NA
AC132872.2	ENSG00000268852	1	protein_coding	Gain	17	80214131	80216080	121	121	79589371	80438165	Level	Level	Level	0	0	0	0	0.946127	0.999992	0	0	0.957481	0.999989	0	0	1	0.999926	0	0	0	0	NA	NA
AC174470.1	ENSG00000215621	1	protein_coding	Gain	17	79780293	79784533	121	121	79589371	80438165	Level	Level	Level	0	0	0	0	0.967245	0.999992	0	0	0.999998	0.999989	0	0	1	0.999926	0	0	0	0	NA	NA
ACD	ENSG00000102977	1	protein_coding	Loss	16	67691415	67694713	18	387	67426869	67727069	Level	Level	Gain	0	0	0	0	0.999892	0.873321	0	0	0.999998	0.115993	0	0	1	0.999926	0	0	0	0	-0.408808	-0.36248
ACOT7	ENSG00000097021	1	protein_coding	Loss	1	6324329	6454451	17	652	6316217	6527333	Level	Level	Level	0	0	0	0	0.999892	0.999992	0	0	0.792204	0.999989	0	0	1	0.999926	0	0	0	0	0.00161778	0.0278808
ACSL4	ENSG00000068366	1	protein_coding	Loss	X	108867473	108976632	229	229	106258262	111858782	Level	Level	Loss	0	0	0	0	0.999892	0.999992	0	0	0.999998	0.999989	0	0	0.396336	0.999926	0	0	0	0	NA	NA
ACTN1	ENSG00000072110	1	protein_coding	Loss	14	69340860	69446157	637	637	69285264	69370814	Level	Level	Level	0	0	0	0	0.999892	0.999992	0	0	0.957481	0.999989	0	0	1	0.999926	0	0	0	0	-0.10626	-0.152871
ACTR3B	ENSG00000133627	1	protein_coding	Loss	7	152456834	152552463	227	227	152988232	153586831	Level	Level	Level	0	0	0	0	0.965081	0.999992	0	0	0.999998	0.999989	0	0	1	0.999926	0	0	0	0	0.0760648	0.0716999
ACVR2A	ENSG00000121989	1	protein_coding	Loss	2	148602086	148688393	29	430	147764123	148964451	Level	Level	Level	0	0	0	0	0.290304	0.999992	0	0	0.999998	0.999989	0	0	1	0.999926	0	0	0	0	-0.0580506	-0.0415885
ADA	ENSG00000196839	1	protein_coding	Gain	20	43248163	43280874	804	804	43048685	43223862	Level	Level	Gain	0	0	0	0	0.837645	0.999992	0	0	0.957481	0.999989	0	0	0.861468	0.999926	0	0	0	0	0.0210113	0.0462593
ADAM22	ENSG00000008277	1	protein_coding	Gain	7	87563458	87832204	19	383	87275641	88339123	Level	Level	Level	0	0	0	0	0.837645	0.999992	0	0	0.888553	0.999989	0	0	1	0.999926	0	0	0	0	0.0342214	0.0167402
ADAMTSL5	ENSG00000185761	1	protein_coding	Loss	19	1505017	1513603	454	454	1508738	1630341	Level	Level	Level	0	0	0	0	0.999892	0.999992	0	0	0.967339	0.999989	0	0	1	0.999926	0	0	0	0	-0.143917	-0.169339
ADARB2	ENSG00000185736	1	protein_coding	Loss	10	1228073	1779670	43	439	944496	2584375	Level	Level	Gain	0	0	0	0	0.999892	0.999992	0	0	0.582428	0.999989	0	0	1	0.999926	0	0	0	0	0.0406285	0.0772003
ADIRF	ENSG00000148671	1	protein_coding	Loss	10	88727949	88743691	581	581	88639910	88730177	Level	Level	Level	0	0	0	0	0.999892	0.999992	0	0	0.641237	0.999989	0	0	1	0.999926	0	0	0	0	-0.0554881	-0.0533115
ADPRHL1	ENSG00000153531	1	protein_coding	Loss	13	114076260	114107839	31	164	114002383	114585454	Level	Gain	Level	0	0	0	0	0.956924	0.999992	0	0	0.999998	0.999989	0	0	0.957681	0.999926	0	0	0	0	-0.200997	-0.170434
ADSSL1	ENSG00000185100	1	protein_coding	Loss	14	105190523	105213662	18	628	105149647	105189222	Level	Level	Level	0	0	0	0	0.965081	0.999992	0	0	0.999998	0.999989	0	0	1	0.999926	0	0	0	0	-0.154262	-0.148713
AGPAT2	ENSG00000169692	1	protein_coding	Gain	9	139567595	139581875	33	101	139387618	139616742	Level	Level	Level	0	0	0	0	0.999892	0.999992	0	0	0.957481	0.999989	0	0	0.722265	0.999926	0	0	0	0	-0.0240795	-0.0511664
AGPAT4	ENSG00000026652	1	protein_coding	Loss	6	161551011	161695093	172	545	162832336	162853242	Level	Level	Level	0	0	0	0	0.907588	0.999992	0	0	0.999998	0.999989	0	0	1	0.999926	0	0	0	0	-0.00942276	-0.0228925
AGR2	ENSG00000106541	1	protein_coding	Gain	7	16831435	16873057	476	476	16735782	16989462	Level	Level	Level	0	0	0	0	0.946127	0.999992	0	0	0.957481	0.999989	0	0	1	0.999926	0	0	0	0	-0.0732702	-0.0153705
AGR3	ENSG00000173467	1	protein_coding	Gain	7	16899029	16921611	476	476	16735782	16989462	Level	Level	Level	0	0	0	0	0.837645	0.999992	0	0	0.963816	0.999989	0	0	0.966466	0.999926	0	0	0	0	0.0694763	0.0939329
AGRP	ENSG00000159723	1	protein_coding	Loss	16	67516474	67517716	18	387	67426869	67727069	Level	Level	Gain	0	0	0	0	0.999892	0.999992	0	0	0.999998	0.999989	0	0	1	0.999926	0	0	0	0	-0.0376964	0.00614081
AGXT2	ENSG00000113492	1	protein_coding	Loss	5	34998206	35048198	15	349	35209652	35668036	Level	Level	Level	0	0	0	0	0.965081	0.999992	0	0	0.985687	0.999989	0	0	1	0.999926	0	0	0	0	-0.029689	-0.00723114
AHR	ENSG00000106546	1	protein_coding	Gain	7	17338246	17385776	476	476	16735782	16989462	Level	Level	Level	0	0	0	0	0.984437	0.999992	0	0	0.999998	0.999989	0	0	1	0.999926	0	0	0	0	-0.00192366	0.00384827
AIMP1	ENSG00000164022	1	protein_coding	Loss	4	107236701	107270383	20	581	106498718	106908325	Level	Level	Level	0	0	0	0	0.999892	0.999992	0	0	0.985429	0.999989	0	0	0.781706	0.999926	0	0	0	0	-0.10557	-0.0727646
AIRE	ENSG00000160224	1	protein_coding	Loss	21	45705721	45718531	559	559	45699580	45752176	Level	Level	Level	0	0	0	0	0.999892	0.999992	0	0	0.686	0.999989	0	0	0.135352	0.999926	0	0	0	0	0.0881563	0.081554
AKT1	ENSG00000142208	1	protein_coding	Loss	14	105235686	105262088	18	628	105149647	105189222	Level	Level	Level	0	0	0	0	0.999892	0.999992	0	0	0.999998	0.999989	0	0	0.806026	0.999926	0	0	0	0	-0.0286658	-0.0224982
AL135998.1	ENSG00000215306	1	protein_coding	Loss	14	23286463	23291750	28	614	23291924	23350478	Level	Level	Level	0	0	0	0	0.992834	0.999992	0	0	0.999998	0.999989	0	0	0.396336	0.999926	0	0	0	0	NA	NA
AL359878.1	ENSG00000205740	1	protein_coding	Loss	10	1017097	1034281	43	439	944496	2584375	Level	Level	Gain	0	0	0	0	0.956924	0.999992	0	0	0.730523	0.999989	0	0	0.957681	0.999926	0	0	0	0	NA	NA
ALDOC	ENSG00000109107	1	protein_coding	Gain	17	26900133	26904282	31	106	26582710	26864708	Level	Level	Level	0	0	0	0	0.965081	0.999992	0	0	0.999998	0.999989	0	0	1	0.999926	0	0	0	0	-0.26445	-0.163086
ALS2CL	ENSG00000178038	1	protein_coding	Loss	3	46710487	46735194	20	512	46731303	47047358	Level	Level	Level	0	0	0	0	0.999892	0.999992	0	0	0.999998	0.999989	0	0	1	0.999926	0	0	0	0	0.0207608	-0.0220488
ALYREF	ENSG00000183684	1	protein_coding	Gain	17	79845713	79849462	121	121	79589371	80438165	Level	Level	Level	1	1	1	3	0.999892	0.999992	0	0	0.945005	0.999989	0	0	1	0.999926	0	0	0	0	-0.567738	-0.574032
AMDHD1	ENSG00000139344	1	protein_coding	Loss	12	96337071	96362370	21	493	95484080	96281172	Level	Level	Level	0	0	0	0	0.999892	0.999992	0	0	0.999998	0.999989	0	0	1	0.999926	0	0	0	0	0.0102162	-0.0563396
AMMECR1	ENSG00000101935	1	protein_coding	Loss	X	109437414	109683461	229	229	106258262	111858782	Level	Level	Loss	0	0	0	0	0.999892	0.999992	0	0	0.999998	0.999989	0	0	1	0.999926	0	0	0	0	NA	NA
AMN	ENSG00000166126	1	protein_coding	Gain	14	103388993	103399933	15	36	103449773	104029819	Level	Level	Level	0	0	0	0	0.999892	0.999992	0	0	0.967339	0.999989	0	0	1	0.999926	0	0	0	0	0.0346477	0.0334022
ANK3	ENSG00000151150	1	protein_coding	Loss	10	61786056	62493248	18	485	61908171	62121891	Gain	Level	Gain	0	0	0	0	0.999892	0.999992	0	0	0.888553	0.999989	0	0	1	0.999926	0	0	0	0	-0.00202102	-0.0171739
ANKDD1A	ENSG00000166839	1	protein_coding	Loss	15	65204101	65251042	17	654	65183950	65548652	Level	Level	Level	1	0	0	1	0.956924	0.999992	0	0	0.999998	0.999989	0	0	1	0.999926	0	0	0	0	-0.0411434	-0.0364784
ANKMY2	ENSG00000106524	1	protein_coding	Gain	7	16639401	16685442	476	476	16735782	16989462	Level	Level	Level	0	0	0	0	0.999892	0.999992	0	0	0.999998	0.999989	0	0	1	0.999926	0	0	0	0	-0.0644158	-0.0665213
ANKRD37	ENSG00000186352	1	protein_coding	Loss	4	186317175	186321782	642	642	186039201	186372826	Level	Level	Level	0	0	0	0	0.965081	0.999992	0	0	0.957481	0.855889	0	0	1	0.999926	0	0	0	0	0.125901	0.0630986
ANKRD66	ENSG00000230062	1	protein_coding	Gain	6	46714654	46727243	133	133	46594121	46943893	Level	Level	Level	0	0	0	0	0.999892	0.999992	0	0	0.999998	0.999989	0	0	0.935913	0.999926	0	0	0	0	0.0791462	0.0503747
AP003774.4	ENSG00000181908	1	protein_coding	Loss	11	64216546	64219126	36	485	64172031	64527751	Level	Level	Level	0	0	0	0	0.999892	0.999992	0	0	0.999998	0.999989	0	0	1	0.999926	0	0	0	0	NA	NA
APBA1	ENSG00000107282	1	protein_coding	control_pos_a	9	72042446	72287222	NA	NA	NA	NA	Level	Level	Loss	0	0	0	0	0.999892	0.999992	0	0	0.957481	0.999989	0	0	0.196995	0.999926	0	0	0	0	-0.0673569	-0.0266378
APC	ENSG00000134982	1	protein_coding	Loss	5	112043195	112181936	764	764	111930150	112146117	Loss	Level	Level	0	1	0	1	0.965081	0.999992	0	0	0.999998	0.999989	0	0	1	0.999926	0	0	0	0	-0.368707	-0.354312
APOLD1	ENSG00000178878	1	protein_coding	Loss	12	12878851	12982909	495	495	12932932	13070752	Level	Level	Gain	0	0	0	0	0.999892	0.47872	0	0	0.999998	0.999989	0	0	1	0.999926	0	0	0	0	-0.160778	-0.113668
APOPT1	ENSG00000256053	1	protein_coding	Gain	14	104029299	104073860	15	36	103449773	104029819	Level	Level	Level	0	0	0	0	0.965081	0.999992	0	0	0.985687	0.999989	0	0	1	0.999926	0	0	0	0	-0.0336096	-0.0818306
APRT	ENSG00000198931	1	protein_coding	Loss	16	88875747	88878352	33	414	88794403	88809480	Level	Level	Gain	1	0	0	1	0.999892	0.477702	0	0	0.999998	0.999989	0	0	1	0.999926	0	0	0	0	-0.255759	-0.191941
ARAP1	ENSG00000186635	1	protein_coding	Loss	11	72396114	72504644	17	478	72362718	72483880	Level	Level	Gain	0	0	0	0	0.999892	0.999992	0	0	0.999998	0.999989	0	0	0.861468	0.999926	0	0	0	0	-0.0516255	-0.0418448
ARHGAP8	ENSG00000241484	1	protein_coding	Loss	22	45098355	45258665	665	665	45063130	45115579	Level	Level	Level	0	0	0	0	0.965081	0.999992	0	0	0.999998	0.999989	0	0	1	0.999926	0	0	0	0	0.146915	0.131741
ARHGDIA	ENSG00000141522	1	protein_coding	Gain	17	79825597	79829282	121	121	79589371	80438165	Level	Level	Level	0	0	0	0	0.946127	0.999992	0	0	0.999998	0.999989	0	0	1	0.167443	0	0	0	0	-0.190611	-0.134694
ARHGEF38	ENSG00000236699	1	protein_coding	Loss	4	106473777	106629250	20	581	106498718	106908325	Level	Level	Level	0	0	0	0	0.837645	0.999992	0	0	0.999998	0.34346	0	0	1	0.999926	0	0	0	0	0.0784924	0.0965627
ARL16	ENSG00000214087	1	protein_coding	Gain	17	79648204	79650954	121	121	79589371	80438165	Level	Level	Level	0	0	0	0	0.999892	0.999992	0	0	0.999998	0.999989	0	0	1	0.999926	0	0	0	0	-0.0433424	-0.0834542
ARSI	ENSG00000183876	1	protein_coding	Gain	5	149675906	149718870	45	69	149443298	149709644	Level	Level	Level	0	0	0	0	0.999892	0.999992	0	0	0.999998	0.999989	0	0	0.609114	0.999926	0	0	0	0	-0.267782	-0.19942
ASCL2	ENSG00000183734	1	protein_coding	Gain	11	2289725	2292182	126	126	2167981	2232229	Level	Level	Level	0	0	0	0	0.857993	0.999992	0	0	0.580341	0.999989	0	0	1	0.999926	0	0	0	0	0.0843898	0.0583977
ASPSCR1	ENSG00000169696	1	protein_coding	Gain	17	79934683	79975282	121	121	79589371	80438165	Level	Level	Level	0	0	0	0	0.88208	0.999992	0	0	0.995568	0.999989	0	0	1	0.999926	0	0	0	0	-0.211281	-0.238699
ASTN1	ENSG00000152092	1	protein_coding	Gain	1	176826438	177134109	156	156	176851747	178247072	Level	Level	Level	0	0	0	0	0.999892	0.999992	0	0	0.783546	0.999989	0	0	1	0.999926	0	0	0	0	-0.0671936	-0.0241834
ATAD1	ENSG00000138138	1	protein_coding	HomLoss	10	89511269	89601100	0	0	89507111	90105898	Level	Level	Level	0	0	0	0	0.999892	0.999992	0	0	0.957481	0.999989	0	0	0.400303	0.999926	0	0	0	0	0.247287	0.221461
ATG16L2	ENSG00000168010	1	protein_coding	Loss	11	72525353	72554719	17	478	72362718	72483880	Level	Level	Gain	0	0	0	0	0.999892	0.999992	0	0	0.999998	0.999989	0	0	1	0.999926	0	0	0	0	-0.213005	-0.155906
ATG4A	ENSG00000101844	1	protein_coding	Loss	X	107334898	107397901	229	229	106258262	111858782	Level	Level	Loss	0	0	0	0	0.999892	0.999992	0	0	0.478305	0.999989	0	0	0.781706	0.999926	0	0	0	0	NA	NA
ATP11A	ENSG00000068650	1	protein_coding	Loss	13	113344643	113541482	31	164	113589520	113795796	Level	Gain	Level	0	0	0	0	0.956924	0.999992	0	0	0.911743	0.999989	0	0	1	0.999926	0	0	0	0	0.00800506	0.0247994
ATP4B	ENSG00000186009	1	protein_coding	Loss	13	114303119	114312501	31	164	114002383	114585454	Level	Gain	Level	0	0	0	0	0.999892	0.999992	0	0	0.999998	0.999989	0	0	1	0.593865	0	0	0	0	0.13748	0.148699
ATP6V0D1	ENSG00000159720	1	protein_coding	Loss	16	67471917	67515140	18	387	67426869	67727069	Level	Level	Gain	0	1	1	2	0.965081	0.999992	0	0	0.999998	0.999989	0	0	1	0.999926	0	0	0	0	-0.411409	-0.371196
ATP6V1A	ENSG00000114573	1	protein_coding	control_pos	3	113465866	113530903	NA	NA	NA	NA	Level	Level	Level	1	1	1	3	0.965081	0.999992	0	0	0.967339	0.999989	0	0	1	0.105734	0	0	0	0	-1.17187	-1.17845
ATP8B1	ENSG00000081923	1	protein_coding	Loss	18	55313658	55470333	1057	1057	55220229	55335412	Level	Level	Loss	0	0	0	0	0.965081	0.999992	0	0	0.999998	0.999989	0	0	0.861468	0.999926	0	0	0	0	0.127857	0.101686
ATP8B3	ENSG00000130270	1	protein_coding	Loss	19	1782074	1812275	454	454	1508738	1630341	Level	Level	Level	0	0	0	0	0.946127	0.999992	0	0	0.572977	0.999989	0	0	1	0.289857	0	0	0	0	-0.081579	-0.0597142
BAG5	ENSG00000166170	1	protein_coding	Gain	14	104022881	104029168	15	36	103449773	104029819	Level	Level	Level	0	0	0	0	0.999892	0.999992	0	0	0.999998	0.999989	0	0	1	0.999926	0	0	0	0	0.00128892	0.00499418
BCL7C	ENSG00000099385	1	protein_coding	Gain	16	30844947	30906281	121	121	30418119	30895545	Level	Level	Level	0	0	0	0	0.956924	0.999992	0	0	0.999998	0.999989	0	0	1	0.999926	0	0	0	0	-0.0814636	-0.028867
BHLHA9	ENSG00000205899	1	protein_coding	Gain	17	1173853	1174754	16	24	51137	925764	Level	Level	Level	0	0	0	0	0.999892	0.999992	0	0	0.999998	0.999989	0	0	1	0.999926	0	0	0	0	0.0249109	0.0298285
BHLHE40	ENSG00000134107	1	protein_coding	Loss	3	5020801	5027008	54	517	4805142	4983263	Level	Level	Level	0	0	0	0	0.999892	0.999992	0	0	0.957481	0.999989	0	0	0.861468	0.999926	0	0	0	0	0.168065	0.124138
BMPR1A	ENSG00000107779	1	protein_coding	Loss	10	88516407	88692595	581	581	88639910	88730177	Level	Level	Level	0	0	0	0	0.999892	0.999992	0	0	0.888553	0.999989	0	0	1	0.999926	0	0	0	0	-0.216998	-0.0885661
BRINP2	ENSG00000198797	1	protein_coding	Gain	1	177140633	177251558	156	156	176851747	178247072	Level	Level	Level	0	0	0	0	0.999892	0.999992	0	0	0.999998	0.999989	0	0	0.952878	0.999926	0	0	0	0	-0.107361	-0.0615352
BSG	ENSG00000172270	1	protein_coding	Gain	19	571297	583493	28	82	378150	740758	Level	Level	Level	0	0	0	0	0.999892	0.745959	0	0	0.999998	0.999989	0	0	1	0.795222	0	0	0	0	-0.0752095	-0.11912
BTBD2	ENSG00000133243	1	protein_coding	Loss	19	1985447	2034880	454	454	1904612	2034151	Level	Level	Level	0	0	0	0	0.992834	0.999992	0	0	0.999998	0.999989	0	0	1	0.999926	0	0	0	0	0.046867	0.0265515
BZW2	ENSG00000136261	1	protein_coding	Gain	7	16685756	16746148	476	476	16735782	16989462	Level	Level	Level	0	0	0	0	0.999892	0.999992	0	0	0.686	0.999989	0	0	0.781706	0.999926	0	0	0	0	0.0916848	0.0911266
C10ORF68	ENSG00000150076	1	protein_coding	Gain	10	32832297	33171802	56	56	33135952	34237166	Level	Level	Gain	0	0	0	0	0.999892	0.999992	0	0	0.999998	0.999989	0	0	0.781706	0.999926	0	0	0	0	NA	NA
C10orf10	ENSG00000165507	1	protein_coding	Loss	10	45466429	45474258	27	446	45427052	45512349	Level	Level	Gain	0	0	0	0	0.999892	0.999992	0	0	0.873828	0.999989	0	0	1	0.999926	0	0	0	0	-0.0587184	-0.0219107
C10orf25	ENSG00000165511	1	protein_coding	Loss	10	45493146	45496336	27	446	45427052	45512349	Level	Level	Gain	0	0	0	0	0.965081	0.999992	0	0	0.999998	0.996062	0	0	1	0.999926	0	0	0	0	-0.0741349	-0.0184649
C10orf40	ENSG00000235931	1	protein_coding	Loss	10	61715188	61720671	18	485	61908171	62121891	Gain	Level	Gain	0	0	0	0	0.999892	0.999992	0	0	0.999998	0.999989	0	0	0.584566	0.999926	0	0	0	0	NA	NA
C11orf21	ENSG00000110665	1	protein_coding	Gain	11	2316875	2324279	126	126	2167981	2232229	Level	Level	Level	0	0	0	0	0.999892	0.999992	0	0	0.957481	0.999989	0	0	1	0.999926	0	0	0	0	0.02718	0.0323539
C12orf5	ENSG00000078237	1	protein_coding	Gain	12	4430371	4462338	186	186	4274107	4388084	Level	Level	Gain	0	0	0	0	0.999892	0.999992	0	0	0.999998	0.937278	0	0	0.757879	0.999926	0	0	0	0	0.0986565	0.0628663
C13orf35	ENSG00000197595	1	protein_coding	Loss	13	113301358	113338811	31	164	113303405	113570178	Level	Gain	Level	0	0	0	0	0.999892	0.999992	0	0	0.999998	0.999989	0	0	1	0.999926	0	0	0	0	NA	NA
C16orf11	ENSG00000161992	1	protein_coding	Gain	16	610422	615528	50	110	570658	878087	Level	Level	Level	0	0	0	0	0.946127	0.999992	0	0	0.957481	0.999989	0	0	0.806026	0.999926	0	0	0	0	NA	NA
C16orf13	ENSG00000130731	1	protein_coding	Gain	16	684429	686358	50	110	570658	878087	Level	Level	Level	0	0	0	0	0.956924	0.999992	0	0	0.957481	0.999989	0	0	1	0.999926	0	0	0	0	-0.108113	-0.0596782
C16orf86	ENSG00000159761	1	protein_coding	Loss	16	67700719	67702661	18	387	67426869	67727069	Level	Level	Gain	0	0	0	0	0.999892	0.999992	0	0	0.957481	0.999989	0	0	1	0.999926	0	0	0	0	-0.326414	-0.318773
C16orf93	ENSG00000196118	1	protein_coding	Gain	16	30768744	30774031	121	121	30418119	30895545	Level	Level	Level	0	0	0	0	0.999892	0.999992	0	0	0.985687	0.999989	0	0	1	0.999926	0	0	0	0	-0.100356	-0.0845497
C17orf58	ENSG00000186665	1	protein_coding	Gain	17	65987217	65989765	17	110	65508813	66178894	Level	Level	Level	0	0	0	0	0.847503	0.999992	0	0	0.999998	0.999989	0	0	1	0.999926	0	0	0	0	-0.334698	-0.309342
C17orf62	ENSG00000178927	1	protein_coding	Gain	17	80400465	80408705	121	121	79589371	80438165	Level	Level	Level	0	0	0	0	0.999892	0.999992	0	0	0.999998	0.999989	0	0	1	0.999926	0	0	0	0	-0.149307	-0.12445
C17orf70	ENSG00000185504	1	protein_coding	Gain	17	79506911	79520987	121	121	79589371	80438165	Level	Level	Level	1	0	0	1	0.999892	0.999992	0	0	0.999998	0.999989	0	0	1	0.357572	0	0	0	0	-0.259473	-0.264405
C17orf97	ENSG00000187624	1	protein_coding	Gain	17	260118	273510	16	24	51137	925764	Level	Level	Level	0	0	0	0	0.946127	0.999992	0	0	0.999998	0.999989	0	0	1	0.999926	0	0	0	0	0.0659454	0.0521035
C18orf56	ENSG00000176912	1	protein_coding	Gain	18	641320	658340	57	57	297805	716739	Level	Level	Level	0	0	0	0	0.999892	0.999992	0	0	0.999998	0.999989	0	0	1	0.999926	0	0	0	0	NA	NA
C20orf195	ENSG00000125531	1	protein_coding	Loss	20	62184373	62188061	21	119	62133177	62276984	Level	Level	Gain	0	0	0	0	0.992834	0.999992	0	0	0.999998	0.999989	0	0	0.935913	0.999926	0	0	0	0	-0.155498	-0.111156
C20orf197	ENSG00000176659	1	protein_coding	Gain	20	58630980	58648008	15	800	58472582	58700003	Level	Level	Gain	0	0	0	0	0.999892	0.999992	0	0	0.999998	0.999989	0	0	1	0.999926	0	0	0	0	0.122323	0.125421
C20orf62	ENSG00000168746	1	protein_coding	Gain	20	43080624	43093984	804	804	43048685	43223862	Level	Level	Gain	0	0	0	0	0.999892	0.568485	0	0	0.957481	0.999989	0	0	1	0.999926	0	0	0	0	NA	NA
C21orf2	ENSG00000160226	1	protein_coding	Loss	21	45748827	45759285	559	559	45699580	45752176	Level	Level	Level	0	0	0	0	0.999892	0.999992	0	0	0.999998	0.999989	0	0	0.957681	0.388651	0	0	0	0	-0.0192555	-0.0952014
C2CD4C	ENSG00000183186	1	protein_coding	Gain	19	405438	409139	28	82	378150	740758	Level	Level	Level	0	0	0	0	0.837645	0.999992	0	0	0.580341	0.580118	0	0	1	0.999926	0	0	0	0	0.0367027	0.00961403
C4orf47	ENSG00000205129	1	protein_coding	Loss	4	186347394	186370980	642	642	186039201	186372826	Level	Level	Level	0	0	0	0	0.992834	0.999992	0	0	0.957481	0.999989	0	0	0.514619	0.999926	0	0	0	0	0.17934	0.166136
C7orf60	ENSG00000164603	1	protein_coding	Gain	7	112459202	112579971	15	370	112516977	113946011	Level	Level	Level	0	0	0	0	0.892234	0.999992	0	0	0.999998	0.999989	0	0	1	0.999926	0	0	0	0	0.0976536	0.135263
C7orf62	ENSG00000164645	1	protein_coding	Gain	7	88423420	88425035	19	383	88704998	89520377	Level	Level	Level	0	0	0	0	0.95833	0.999992	0	0	0.999998	0.999989	0	0	0.880701	0.999926	0	0	0	0	0.0259199	0.0334763
C8orf86	ENSG00000196166	1	protein_coding	Gain	8	38368352	38386180	15	254	38277867	38430234	Level	Level	Level	0	0	0	0	0.956924	0.999992	0	0	0.686546	0.999989	0	0	1	0.999926	0	0	0	0	0.0728888	0.0877955
C9orf163	ENSG00000196366	1	protein_coding	Gain	9	139377947	139380518	33	101	139387618	139616742	Level	Level	Level	0	0	0	0	0.999892	0.999992	0	0	0.999998	0.999989	0	0	1	0.999926	0	0	0	0	NA	NA
CA11	ENSG00000063180	1	protein_coding	Loss	19	49141199	49149569	91	416	49076461	49183705	Level	Level	Level	0	0	0	0	0.999892	0.999992	0	0	0.999998	0.999989	0	0	0.935913	0.999926	0	0	0	0	-0.0472085	-0.121867
CACNA1C	ENSG00000151067	1	protein_coding	Gain	12	2079952	2802108	186	186	2195114	2472797	Level	Level	Gain	0	0	0	0	0.943542	0.999992	0	0	0.999998	0.999989	0	0	0.880701	0.999926	0	0	0	0	-0.0377749	0.0141812
CACNA2D1	ENSG00000153956	1	protein_coding	Gain	7	81575760	82073114	19	383	81669801	83227548	Level	Level	Level	0	0	0	0	0.837645	0.999992	0	0	0.999998	0.999989	0	0	0.764967	0.999926	0	0	0	0	0.00327958	0.00558215
CAMK1G	ENSG00000008118	1	protein_coding	Loss	1	209757062	209787283	15	408	209722772	210304319	Level	Level	Level	0	0	0	0	0.999892	0.999992	0	0	0.967339	0.999989	0	0	1	0.999926	0	0	0	0	0.0591915	0.00665524
CAMK2A	ENSG00000070808	1	protein_coding	Gain	5	149599054	149669854	45	69	149443298	149709644	Level	Level	Level	0	0	0	0	0.857993	0.999992	0	0	0.999998	0.999989	0	0	0.794553	0.999926	0	0	0	0	0.0269596	0.0369885
CAPN15	ENSG00000103326	1	protein_coding	Gain	16	577717	604636	50	110	570658	878087	Level	Level	Level	0	0	0	0	0.980943	0.999992	0	0	0.999998	0.999989	0	0	1	0.343144	0	0	0	0	-0.0350304	0.00682304
CAPN6	ENSG00000077274	1	protein_coding	Loss	X	110488331	110513751	229	229	106258262	111858782	Level	Level	Loss	0	0	0	0	0.973913	0.999992	0	0	0.999998	0.999989	0	0	1	0.999926	0	0	0	0	NA	NA
CASC1	ENSG00000118307	1	protein_coding	Gain	12	25261354	25348096	40	179	25304707	25518438	Level	Level	Gain	0	0	0	0	0.999892	0.999992	0	0	0.888553	0.999989	0	0	0.781706	0.999926	0	0	0	0	0.0898232	0.0647295
CCDC110	ENSG00000168491	1	protein_coding	Loss	4	186366336	186392913	642	642	186039201	186372826	Level	Level	Level	0	0	0	0	0.999892	0.999992	0	0	0.999998	0.999989	0	0	1	0.999926	0	0	0	0	0.129278	0.0879283
CCDC12	ENSG00000160799	1	protein_coding	Loss	3	46963216	47023500	20	512	46731303	47047358	Level	Level	Level	0	0	0	0	0.999892	0.999992	0	0	0.999998	0.999989	0	0	1	0.999926	0	0	0	0	-0.318429	-0.29664
CCDC38	ENSG00000165972	1	protein_coding	Loss	12	96260826	96336752	21	493	95484080	96281172	Level	Level	Level	0	0	0	0	0.999892	0.999992	0	0	0.718265	0.999989	0	0	0.919848	0.999926	0	0	0	0	-0.0349416	-0.111019
CCDC41	ENSG00000173588	1	protein_coding	Loss	12	94700225	94853764	21	493	93986906	95297039	Level	Level	Level	0	0	0	0	0.965081	0.329205	0	0	0.999998	0.999989	0	0	1	0.999926	0	0	0	0	NA	NA
CCDC57	ENSG00000176155	1	protein_coding	Gain	17	80059336	80170706	121	121	79589371	80438165	Level	Level	Level	0	0	0	0	0.999892	0.999992	0	0	0.999998	0.999989	0	0	0.935913	0.999926	0	0	0	0	NA	NA
CCDC7	ENSG00000216937	1	protein_coding	Gain	10	32735068	32863492	56	56	33135952	34237166	Level	Level	Gain	0	0	0	0	0.837645	0.999992	0	0	0.957481	0.999989	0	0	0.806026	0.999926	0	0	0	0	0.142773	0.158253
CCDC78	ENSG00000162004	1	protein_coding	Gain	16	772582	776954	50	110	570658	878087	Level	Level	Level	0	0	0	0	0.967245	0.999992	0	0	0.888553	0.999989	0	0	1	0.999926	0	0	0	0	-0.392439	-0.350796
CCER1	ENSG00000197651	1	protein_coding	Loss	12	91299399	91348953	21	493	90552191	91319270	Level	Level	Level	0	0	0	0	0.999892	0.211893	0	0	0.999998	0.937278	0	0	1	0.999926	0	0	0	0	0.120496	0.120347
CCL24	ENSG00000106178	1	protein_coding	Loss	7	75440983	75452674	28	197	74132014	75210764	Level	Level	Level	0	0	0	0	0.990208	0.999992	0	0	0.999998	0.999989	0	0	1	0.999926	0	0	0	0	0.0341171	0.0307332
CCL26	ENSG00000006606	1	protein_coding	Loss	7	75398851	75419214	28	197	74132014	75210764	Level	Level	Level	0	0	0	0	0.965081	0.999992	0	0	0.999998	0.999989	0	0	0.781706	0.999926	0	0	0	0	-0.223549	-0.181646
CCSER1	ENSG00000184305	1	protein_coding	Loss	4	91048686	92523064	45	597	91842917	91871040	Level/Loss	Level	Level	0	0	0	0	0.999892	0.999992	0	0	0.957481	0.999989	0	0	1	0.999926	0	0	0	0	-0.00449287	-0.0059209
CD7	ENSG00000173762	1	protein_coding	Gain	17	80272744	80275478	121	121	79589371	80438165	Level	Level	Level	0	0	0	0	0.873392	0.999992	0	0	0.999998	0.999989	0	0	1	0.999926	0	0	0	0	-0.177458	-0.126936
CD74	ENSG00000019582	1	protein_coding	Gain	5	149781200	149792492	45	69	149443298	149709644	Level	Level	Level	0	0	0	0	0.999892	0.999992	0	0	0.876564	0.999989	0	0	1	0.999926	0	0	0	0	0.0745242	0.0845318
CDC34	ENSG00000099804	1	protein_coding	Gain	19	531714	542097	28	82	378150	740758	Level	Level	Level	0	0	0	0	0.999892	0.999992	0	0	0.957481	0.765766	0	0	1	0.999926	0	0	0	0	0.0243252	0.0153144
CDC42BPB	ENSG00000198752	1	protein_coding	Gain	14	103398716	103523799	15	36	103449773	104029819	Level	Level	Level	0	0	0	0	0.965081	0.999992	0	0	0.772108	0.999989	0	0	1	0.999926	0	0	0	0	-0.0587348	-0.0416693
CDH26	ENSG00000124215	1	protein_coding	Gain	20	58533471	58609066	15	800	58472582	58700003	Level	Level	Gain	0	0	0	0	0.999892	0.999992	0	0	0.999998	0.999989	0	0	0.396336	0.999926	0	0	0	0	-0.166271	-0.176226
CDKAL1	ENSG00000145996	1	protein_coding	Loss	6	20534688	21232635	21	549	21045315	21174611	Level	Level	Level	0	0	0	0	0.999892	0.999992	0	0	0.888553	0.999989	0	0	0.919848	0.999926	0	0	0	0	-0.0603575	-0.0852291
CDKN1C	ENSG00000129757	1	protein_coding	control_pos_a	11	2904443	2907111	NA	NA	NA	NA	Level	Level	Level	0	0	0	0	0.999892	0.999992	0	0	0.999998	0.999989	0	0	1	0.999926	0	0	0	0	0.0556668	0.015927
CDKN2B	ENSG00000147883	1	protein_coding	Loss	9	22002902	22009362	21	437	22053591	22164991	Level	Loss	Level	0	0	0	0	0.956924	0.898899	0	0	0.999998	0.89446	0	0	0.806026	0.999926	0	0	0	0	-0.00143813	0.019454
CDX1	ENSG00000113722	1	protein_coding	Gain	5	149546358	149564120	45	69	149443298	149709644	Level	Level	Level	0	0	0	0	0.999892	0.999992	0	0	0.957481	0.999989	0	0	1	0.999926	0	0	0	0	0.0616909	0.0888408
CEBPA	ENSG00000245848	1	protein_coding	Gain	19	33790840	33793470	121	121	33603289	33960357	Level	Level	Level	1	0	0	1	0.999892	0.999992	0	0	0.718265	0.999989	0	0	0.919848	0.999926	0	0	0	0	-0.182275	-0.238062
CEBPG	ENSG00000153879	1	protein_coding	Gain	19	33864236	33873592	121	121	33603289	33960357	Level	Level	Level	0	0	0	0	0.999892	0.999992	0	0	0.999998	0.999989	0	0	0.911645	0.999926	0	0	0	0	0.00157184	0.00799915
CETN1	ENSG00000177143	1	protein_coding	Gain	18	580367	581524	57	57	297805	716739	Level	Level	Level	0	0	0	0	0.965081	0.999992	0	0	0.945005	0.999989	0	0	1	0.999926	0	0	0	0	0.0779999	0.0672068
CETN2	ENSG00000147400	1	protein_coding	Gain	X	151995517	151999321	153	153	151909156	152616430	Level	Level	Loss	0	0	0	0	0.984275	0.999992	0	0	0.999998	0.999989	0	0	1	0.999926	0	0	0	0	NA	NA
CH25H	ENSG00000138135	1	protein_coding	Loss	10	90965694	90967071	22	580	91056264	91352966	Level	Level	Level	0	0	0	0	0.999892	0.999992	0	0	0.985687	0.999989	0	0	1	0.999926	0	0	0	0	0.0939352	0.0854602
CHD2	ENSG00000173575	1	protein_coding	Gain	15	93426526	93571237	46	46	93412778	93949082	Level	Level	Level	0	0	0	0	0.844772	0.999992	0	0	0.580341	0.999989	0	0	1	0.999926	0	0	0	0	0.0284762	-0.0125171
CHODL	ENSG00000154645	1	protein_coding	Gain	21	19273580	19639690	37	37	19883545	20325223	Level	Level	Level	0	0	0	0	0.999892	0.999992	0	0	0.572977	0.999989	0	0	0.158148	0.999926	0	0	0	0	-0.0238177	0.00711279
CHRDL1	ENSG00000101938	1	protein_coding	Loss	X	109917084	110039286	229	229	106258262	111858782	Level	Level	Loss	0	0	0	0	0.956924	0.999992	0	0	0.957481	0.999989	0	0	1	0.999926	0	0	0	0	NA	NA
CHST8	ENSG00000124302	1	protein_coding	Gain	19	34112861	34264414	121	121	33603289	33960357	Level	Level	Level	0	0	0	0	0.992834	0.999992	0	0	0.999998	0.999989	0	0	0.781706	0.999926	0	0	0	0	-0.140567	-0.166939
CHTF18	ENSG00000127586	1	protein_coding	Gain	16	838046	850737	50	110	570658	878087	Level	Level	Level	0	0	0	0	0.999892	0.999992	0	0	0.999998	0.668208	0	0	1	0.343144	0	0	0	0	-0.307768	-0.350967
CILP	ENSG00000138615	1	protein_coding	Loss	15	65488337	65503826	17	654	65183950	65548652	Level	Level	Level	0	0	0	0	0.999892	0.999992	0	0	0.999998	0.999989	0	0	1	0.999926	0	0	0	0	0.170822	0.121087
CKB	ENSG00000166165	1	protein_coding	Gain	14	103985996	103989448	15	36	103449773	104029819	Level	Level	Level	0	0	0	0	0.965081	0.999992	0	0	0.957481	0.999989	0	0	1	0.999926	0	0	0	0	0.16515	0.0949813
CLDN2	ENSG00000165376	1	protein_coding	Loss	X	106143394	106174091	229	229	106258262	111858782	Level	Level	Loss	0	0	0	0	0.999892	0.999992	0	0	0.999998	0.999989	0	0	0.926932	0.999926	0	0	0	0	NA	NA
CLEC14A	ENSG00000176435	1	protein_coding	Gain	14	38723308	38725574	48	48	38064738	39001476	Level	Level	Level	0	0	0	0	0.870583	0.999992	0	0	0.967339	0.999989	0	0	1	0.999926	0	0	0	0	-0.125344	-0.107298
CLIC4	ENSG00000169504	1	protein_coding	Loss	1	25071848	25170815	678	678	25069939	25298408	Level	Level	Level	0	0	0	0	0.999892	0.920225	0	0	0.957481	0.999989	0	0	1	0.999926	0	0	0	0	0.0226992	0.00802698
CLPX	ENSG00000166855	1	protein_coding	Loss	15	65440557	65477680	17	654	65183950	65548652	Level	Level	Level	1	0	0	1	0.946127	0.999992	0	0	0.999998	0.577145	0	0	1	0.999926	0	0	0	0	-0.232329	-0.157933
CLUL1	ENSG00000079101	1	protein_coding	Gain	18	596988	650334	57	57	297805	716739	Level	Level	Level	0	0	0	0	0.956924	0.999992	0	0	0.868374	0.999989	0	0	0.869039	0.999926	0	0	0	0	0.0227369	0.0358774
COL4A5	ENSG00000188153	1	protein_coding	Loss	X	107683074	107940775	229	229	106258262	111858782	Level	Level	Loss	0	0	0	0	0.886517	0.999992	0	0	0.999998	0.999989	0	0	0.794553	0.999926	0	0	0	0	NA	NA
COL4A6	ENSG00000197565	1	protein_coding	Loss	X	107386780	107682727	229	229	106258262	111858782	Level	Level	Loss	0	0	0	0	0.956924	0.999992	0	0	0.999998	0.999989	0	0	1	0.999926	0	0	0	0	NA	NA
COL6A2	ENSG00000142173	1	protein_coding	Gain	21	47518011	47552763	20	36	47552209	47581508	Level	Level	Level	0	0	0	0	0.857993	0.999992	0	0	0.957481	0.999989	0	0	1	0.999926	0	0	0	0	0.028162	0.0291463
COLEC12	ENSG00000158270	1	protein_coding	Gain	18	319361	500722	57	57	297805	716739	Level	Level	Level	0	0	0	0	0.946127	0.999992	0	0	0.999998	0.999989	0	0	1	0.999926	0	0	0	0	0.0484589	0.0286557
CPB2	ENSG00000080618	1	protein_coding	Loss	13	46627321	46679211	169	169	46258589	46943190	Level	Gain	Level	0	0	0	0	0.999892	0.999992	0	0	0.957481	0.999989	0	0	1	0.999926	0	0	0	0	-0.0413632	-0.0442296
CPXM1	ENSG00000088882	1	protein_coding	control_pos_a	20	2774715	2781283	NA	NA	NA	NA	Level	Level	Level	0	0	0	0	0.919974	0.999992	0	0	0.999998	0.999989	0	0	0.729131	0.999926	0	0	0	0	0.160427	0.108725
CRADD	ENSG00000169372	1	protein_coding	Loss	12	94071151	94288616	21	493	93986906	95297039	Level	Level	Level	0	0	0	0	0.967245	0.999992	0	0	0.999998	0.927388	0	0	1	0.999926	0	0	0	0	0.0968004	0.0556515
CRYL1	ENSG00000165475	1	protein_coding	Loss	13	20977806	21099996	21	153	20518406	20831193	Level	Gain	Level	0	0	0	0	0.999892	0.999992	0	0	0.999998	0.999989	0	0	1	0.999926	0	0	0	0	0.0344062	0.0216786
CSAG1	ENSG00000198930	1	protein_coding	Gain	X	151903228	151909518	153	153	151909156	152616430	Level	Level	Loss	0	0	0	0	0.980131	0.999992	0	0	0.999998	0.999989	0	0	1	0.999926	0	0	0	0	NA	NA
CSF1R	ENSG00000182578	1	protein_coding	Gain	5	149432854	149492935	45	69	149443298	149709644	Level	Level	Level	0	0	0	0	0.992834	0.999992	0	0	0.957481	0.999989	0	0	1	0.999926	0	0	0	0	-0.0567913	-0.0734248
CSF3	ENSG00000108342	1	protein_coding	Gain	17	38171614	38174066	15	99	37767453	38131187	Level	Level	Level	0	0	0	0	0.956924	0.999992	0	0	0.972165	0.999989	0	0	0.847201	0.999926	0	0	0	0	7.69041e-05	0.0266236
CSMD1	ENSG00000183117	1	protein_coding	Gain	8	2792875	4852494	25	107	2496697	2924238	Level	Level	Level	0	0	0	0	0.965081	0.999992	0	0	0.999998	0.999989	0	0	0.829362	0.999926	0	0	0	0	-0.00709808	0.009034
CSNK1D	ENSG00000141551	1	protein_coding	Gain	17	80196899	80231607	121	121	79589371	80438165	Level	Level	Level	0	0	0	0	0.956924	0.999992	0	0	0.957481	0.999989	0	0	1	0.999926	0	0	0	0	-0.138884	-0.114294
CSNK1G2	ENSG00000133275	1	protein_coding	Loss	19	1941188	1981337	454	454	1904612	2034151	Level	Level	Level	0	0	0	0	0.844772	0.999992	0	0	0.999998	0.999989	0	0	1	0.999926	0	0	0	0	-0.142736	-0.11801
CSPG4	ENSG00000173546	1	protein_coding	Loss	15	75966663	76005189	19	656	75650972	75943416	Level	Level	Level	0	0	0	0	0.992834	0.999992	0	0	0.999998	0.999989	0	0	1	0.999926	0	0	0	0	-0.218705	-0.198099
CSTF2T	ENSG00000177613	1	protein_coding	Loss	10	53455247	53459355	20	474	53223673	53248753	Gain	Level	Gain	0	0	0	0	0.965081	0.999992	0	0	0.650675	0.999989	0	0	0.919848	0.999926	0	0	0	0	-0.0435382	-0.0213221
CTC-487M23.8	ENSG00000272869	1	protein_coding	Loss	5	112196885	112228776	764	764	111930150	112146117	Loss	Level	Level	0	0	0	0	0.992834	0.561533	0	0	0.957481	0.999989	0	0	1	0.256807	0	0	0	0	NA	NA
CTC-554D6.1	ENSG00000258864	1	protein_coding	Loss	5	112162910	112203279	764	764	111930150	112146117	Loss	Level	Level	0	0	0	0	0.999892	0.999992	0	0	0.888553	0.999989	0	0	0.781706	0.29672	0	0	0	0	NA	NA
CTF1	ENSG00000150281	1	protein_coding	Gain	16	30907928	30914881	121	121	30418119	30895545	Level	Level	Level	0	0	0	0	0.965081	0.999992	0	0	0.985975	0.999989	0	0	1	0.999926	0	0	0	0	-0.0177241	-0.00810675
CTU2	ENSG00000174177	1	protein_coding	Loss	16	88772871	88781794	33	414	88794403	88809480	Level	Level	Gain	1	1	1	3	0.999892	0.999992	0	0	0.999998	0.514732	0	0	1	0.127244	0	0	0	0	-0.668736	-0.72514
CUEDC1	ENSG00000180891	1	protein_coding	Loss	17	55938604	56032684	15	594	56028780	56254541	Level	Level	Level	0	0	0	0	0.844772	0.999992	0	0	0.999998	0.999989	0	0	0.781706	0.999926	0	0	0	0	-0.0743806	-0.0793209
CUL4A	ENSG00000139842	1	protein_coding	Loss	13	113862552	113919399	31	164	114002383	114585454	Level	Gain	Level	0	0	0	0	0.956924	0.999992	0	0	0.999998	0.999989	0	0	1	0.999926	0	0	0	0	-0.0030037	0.00181002
CXXC1	ENSG00000154832	1	protein_coding	Loss	18	47808713	47814674	29	1046	47888816	47967858	Level	Level	Loss	0	0	0	0	0.999892	0.999992	0	0	0.911743	0.999989	0	0	1	0.149796	0	0	0	0	-0.510831	-0.455401
CYP39A1	ENSG00000146233	1	protein_coding	Gain	6	46517541	46620523	133	133	46594121	46943893	Level	Level	Level	0	0	0	0	0.967245	0.999992	0	0	0.957481	0.999989	0	0	1	0.999926	0	0	0	0	0.200144	0.14243
CYP4V2	ENSG00000145476	1	protein_coding	Loss	4	187112674	187134610	642	642	186887218	187116227	Level	Level	Level	0	0	0	0	0.965081	0.999992	0	0	0.957481	0.999989	0	0	1	0.999926	0	0	0	0	0.120048	0.106386
CYTH2	ENSG00000105443	1	protein_coding	Loss	19	48972289	48985571	91	416	49076461	49183705	Level	Level	Level	0	0	0	0	0.965081	0.944241	0	0	0.985687	0.977018	0	0	1	0.999926	0	0	0	0	-0.00909738	-0.0200346
DBF4	ENSG00000006634	1	protein_coding	Gain	7	87505531	87538856	19	383	87275641	88339123	Level	Level	Level	0	0	0	0	0.999892	0.469246	0	0	0.999998	0.999989	0	0	1	0.999926	0	0	0	0	-0.736156	-0.494814
DBP	ENSG00000105516	1	protein_coding	Loss	19	49133287	49140695	91	416	49076461	49183705	Level	Level	Level	0	0	0	0	0.999892	0.999992	0	0	0.999998	0.999989	0	0	1	0.999926	0	0	0	0	-0.0889463	-0.0648335
DCTPP1	ENSG00000179958	1	protein_coding	Gain	16	30434940	30441396	121	121	30418119	30895545	Level	Level	Level	0	0	0	0	0.965081	0.999992	0	0	0.957481	0.999989	0	0	1	0.999926	0	0	0	0	-0.10082	-0.0987098
DCUN1D2	ENSG00000150401	1	protein_coding	Loss	13	114110134	114145267	31	164	114002383	114585454	Level	Gain	Level	0	0	0	0	0.837645	0.999992	0	0	0.999998	0.855889	0	0	1	0.999926	0	0	0	0	0.0218917	0.0259537
DCX	ENSG00000077279	1	protein_coding	Loss	X	110537007	110655603	229	229	106258262	111858782	Level	Level	Loss	0	0	0	0	0.946127	0.999992	0	0	0.999998	0.999989	0	0	0.935913	0.999926	0	0	0	0	NA	NA
DCXR	ENSG00000169738	1	protein_coding	Gain	17	79993012	79995608	121	121	79589371	80438165	Level	Level	Level	0	0	0	0	0.956924	0.999992	0	0	0.999998	0.999989	0	0	1	0.999926	0	0	0	0	-0.0978359	-0.123656
DDX42	ENSG00000198231	1	protein_coding	control_pos_a	17	61850963	61896677	NA	NA	NA	NA	Level	Level	Level	1	0	1	2	0.999892	0.999992	0	0	0.957481	0.999989	0	0	1	0.127244	0	0	0	0	-0.970127	-0.899876
DDX47	ENSG00000213782	1	protein_coding	Loss	12	12966250	12982915	495	495	12932932	13070752	Level	Level	Gain	1	1	1	3	0.999892	0.999992	0	0	0.986022	0.999989	0	0	1	0.128267	0	0	0	0	-0.981447	-0.9964
DENND5B	ENSG00000170456	1	protein_coding	Loss	12	31535157	31744031	18	447	31467029	31541615	Level	Level	Gain	0	0	0	0	0.980131	0.999992	0	0	0.999998	0.999989	0	0	1	0.999926	0	0	0	0	0.0727887	0.064759
DGCR6	ENSG00000183628	1	protein_coding	Loss	22	18893541	18901751	24	627	18915963	18972450	Level	Level	Level	0	0	0	0	0.999892	0.999992	0	0	0.999998	0.835188	0	0	1	0.999926	0	0	0	0	-0.135413	-0.145013
DGCR6L	ENSG00000128185	1	protein_coding	Gain	22	20301799	20307603	32	32	20057458	20742450	Level	Level	Level	0	0	0	0	0.999892	0.477616	0	0	0.999998	0.34346	0	0	1	0.999926	0	0	0	0	-0.170093	-0.200427
DGCR8	ENSG00000128191	1	protein_coding	Gain	22	20067755	20099400	32	32	20057458	20742450	Level	Level	Level	1	1	1	3	0.857993	0.999992	0	0	0.999998	0.63933	0	0	1	0.16799	0	0	0	0	-0.293239	-0.284609
DIP2C	ENSG00000151240	1	protein_coding	Loss	10	320130	735683	43	439	944496	2584375	Level	Level	Gain	0	0	0	0	0.999892	0.999992	0	0	0.999998	0.999989	0	0	1	0.999926	0	0	0	0	0.104931	0.0928623
DMRT2	ENSG00000173253	1	protein_coding	Loss	9	1050354	1057552	64	440	1117444	1501977	Level	Level	Level	0	0	0	0	0.946127	0.999992	0	0	0.580341	0.999989	0	0	1	0.999926	0	0	0	0	0.385727	0.336363
DMRTA1	ENSG00000176399	1	protein_coding	Loss	9	22446840	22455739	21	437	22053591	22164991	Level	Loss	Level	0	0	0	0	0.906875	0.999992	0	0	0.985687	0.999989	0	0	0.586406	0.999926	0	0	0	0	0.107807	0.0270791
DMTN	ENSG00000158856	1	protein_coding	Loss	8	21906506	21940038	806	806	21952850	21993231	Level	Level	Level	0	0	0	0	0.965081	0.999992	0	0	0.999998	0.999989	0	0	1	0.999926	0	0	0	0	0.0304582	0.0543494
DNAH2	ENSG00000183914	1	protein_coding	Loss	17	7620672	7737062	1076	1076	7607019	7721542	Level	Level	Loss	0	0	0	0	0.956924	0.999992	0	0	0.999998	0.999989	0	0	1	0.999926	0	0	0	0	-0.0854874	-0.11392
DNAL1	ENSG00000119661	1	protein_coding	Loss	14	74111578	74170435	637	637	74184889	74234885	Level	Level	Level	0	0	0	0	0.999892	0.999992	0	0	0.957481	0.999989	0	0	0.806026	0.999926	0	0	0	0	-0.0805584	-0.0743917
DNMT3L	ENSG00000142182	1	protein_coding	Loss	21	45666222	45682099	559	559	45699580	45752176	Level	Level	Level	0	0	0	0	0.980131	0.999992	0	0	0.957481	0.999989	0	0	1	0.999926	0	0	0	0	0.0435627	0.0340775
DOC2B	ENSG00000272636	1	protein_coding	Gain	17	5810	31427	16	24	51137	925764	Level	Level	Level	0	0	0	0	0.965081	0.999992	0	0	0.957481	0.999989	0	0	0.919848	0.999926	0	0	0	0	NA	NA
DOCK2	ENSG00000134516	1	protein_coding	Loss	5	169064251	169510386	25	700	169129284	169441749	Level	Level	Level	0	0	0	0	0.999892	0.999992	0	0	0.820402	0.999989	0	0	0.781706	0.999926	0	0	0	0	0.21922	0.146552
DPP6	ENSG00000130226	1	protein_coding	Loss	7	153584182	154685995	227	227	152988232	153586831	Level	Level	Level/Loss	0	0	0	0	0.999892	0.999992	0	0	0.686	0.999989	0	0	1	0.999926	0	0	0	0	NA	NA
DUS1L	ENSG00000169718	1	protein_coding	Gain	17	80015382	80023763	121	121	79589371	80438165	Level	Level	Level	0	0	0	0	0.999892	0.999992	0	0	0.999998	0.999989	0	0	1	0.999926	0	0	0	0	-0.0884412	-0.105963
DYNLL2	ENSG00000264364	1	protein_coding	Loss	17	56160776	56172897	15	594	56028780	56254541	Level	Level	Level	0	0	0	0	0.999892	0.999992	0	0	0.999998	0.999989	0	0	1	0.999926	0	0	0	0	0.155401	0.0975521
EEF1A2	ENSG00000101210	1	protein_coding	Loss	20	62119366	62130505	21	119	62133177	62276984	Level	Level	Gain	0	0	0	0	0.965081	0.999992	0	0	0.580341	0.999989	0	0	1	0.999926	0	0	0	0	0.0302927	-0.0083559
EFNB3	ENSG00000108947	1	protein_coding	Loss	17	7608520	7614696	1076	1076	7607019	7721542	Level	Level	Loss	0	0	0	0	0.999892	0.999992	0	0	0.985687	0.999989	0	0	1	0.999926	0	0	0	0	-0.0650131	-0.0504602
EGFL7	ENSG00000172889	1	protein_coding	Gain	9	139553308	139567130	33	101	139387618	139616742	Level	Level	Level	0	0	0	0	0.956924	0.877394	0	0	0.999998	0.996062	0	0	1	0.999926	0	0	0	0	0.0134536	-0.0257788
EHD4	ENSG00000103966	1	protein_coding	Loss	15	42190950	42264776	661	661	42266428	42327353	Level	Level	Level	0	0	0	0	0.965081	0.999992	0	0	0.999998	0.999989	0	0	1	0.999926	0	0	0	0	0.0955731	0.0795846
ELAC1	ENSG00000141642	1	protein_coding	HomLoss	18	48494361	48514491	0	0	48363299	48981991	Level	Level	Loss	0	0	0	0	0.999892	0.952118	0	0	0.999998	0.999989	0	0	1	0.999926	0	0	0	0	0.081605	0.0752662
ELMSAN1	ENSG00000156030	1	protein_coding	Loss	14	74181825	74256988	637	637	74184889	74234885	Level	Level	Level	0	0	0	0	0.965081	0.999992	0	0	0.985687	0.999989	0	0	0.781706	0.999926	0	0	0	0	-0.030903	-0.0660094
ENKD1	ENSG00000124074	1	protein_coding	Loss	16	67696848	67701168	18	387	67426869	67727069	Level	Level	Gain	0	0	0	0	0.999892	0.999992	0	0	0.999998	0.999989	0	0	1	0.999926	0	0	0	0	-0.27924	-0.236013
ENOSF1	ENSG00000132199	1	protein_coding	Gain	18	670324	712676	57	57	297805	716739	Level	Level	Level	0	0	0	0	0.999892	0.999992	0	0	0.999998	0.999989	0	0	1	0.999926	0	0	0	0	0.0765536	0.0896736
ENPP6	ENSG00000164303	1	protein_coding	Loss	4	185009859	185142383	642	642	184766469	184860178	Level	Level	Level	0	0	0	0	0.956924	0.999992	0	0	0.999998	0.999989	0	0	1	0.999926	0	0	0	0	0.068595	0.0304074
EPB41L4A-AS2	ENSG00000268358	1	protein_coding	Loss	5	111755280	111756310	764	764	111930150	112146117	Loss	Level	Level	0	0	0	0	0.999892	0.999992	0	0	0.999998	0.999989	0	0	1	0.999926	0	0	0	0	NA	NA
EPHA5	ENSG00000145242	1	protein_coding	Gain	4	66185281	66536213	15	38	64916245	67467427	Level	Level	Level	0	0	0	0	0.837645	0.999992	0	0	0.999998	0.999989	0	0	1	0.999926	0	0	0	0	-0.140528	-0.178161
EPRS	ENSG00000136628	1	protein_coding	control_pos	1	220141943	220220000	NA	NA	NA	NA	Level	Level	Level	0	1	1	2	0.857993	0.745959	0	0	0.999998	0.999989	0	0	1	0.999926	0	0	0	0	-0.862234	-0.908084
EPX	ENSG00000121053	1	protein_coding	Loss	17	56270098	56282535	15	594	56028780	56254541	Level	Level	Level	0	0	0	0	0.965081	0.999992	0	0	0.745589	0.999989	0	0	1	0.999926	0	0	0	0	-0.128084	-0.11106
EPYC	ENSG00000083782	1	protein_coding	Loss	12	91357456	91398803	21	493	90552191	91319270	Level	Level	Level	0	0	0	0	0.965081	0.999992	0	0	0.999998	0.999989	0	0	1	0.999926	0	0	0	0	0.0246581	0.00395458
ERBB2	ENSG00000141736	1	protein_coding	Gain	17	37844167	37886679	15	99	37767453	38131187	Level	Level	Level	0	0	0	0	0.999892	0.999992	0	0	0.999998	0.999989	0	0	1	0.999926	0	0	0	0	-0.289699	-0.266882
ESD	ENSG00000139684	1	protein_coding	Loss	13	47345391	47371367	169	169	47055837	47350124	Level	Gain	Level	0	0	0	0	0.994703	0.999992	0	0	0.999998	0.999989	0	0	1	0.999926	0	0	0	0	0.0778425	0.0746518
ESPN	ENSG00000187017	1	protein_coding	Loss	1	6484848	6521430	17	652	6316217	6527333	Level	Level	Level	0	0	0	0	0.999892	0.999992	0	0	0.888553	0.999989	0	0	1	0.999926	0	0	0	0	-0.345097	-0.344489
ESPNL	ENSG00000144488	1	protein_coding	Loss	2	239008798	239041928	464	464	238943966	239064029	Level	Level	Level	0	0	0	0	0.999892	0.999992	0	0	0.999998	0.999989	0	0	1	0.999926	0	0	0	0	-0.0137205	-0.0103301
EXOC3L4	ENSG00000205436	1	protein_coding	Gain	14	103566481	103576896	15	36	103449773	104029819	Level	Level	Level	0	0	0	0	0.990208	0.999992	0	0	0.945005	0.999989	0	0	1	0.999926	0	0	0	0	-0.075237	-0.07051
F10	ENSG00000126218	1	protein_coding	Loss	13	113777128	113803843	31	164	113589520	113795796	Level	Gain	Level	0	0	0	0	0.999892	0.999992	0	0	0.999998	0.999989	0	0	1	0.999926	0	0	0	0	0.225591	0.160757
F11	ENSG00000088926	1	protein_coding	Loss	4	187187099	187210835	642	642	186887218	187116227	Level	Level	Level	0	0	0	0	0.999892	0.999992	0	0	0.957481	0.999989	0	0	1	0.999926	0	0	0	0	0.0125245	-0.0266406
F7	ENSG00000057593	1	protein_coding	Loss	13	113760105	113774995	31	164	113589520	113795796	Level	Gain	Level	0	0	0	0	0.837645	0.999992	0	0	0.888553	0.999989	0	0	0.806026	0.999926	0	0	0	0	-0.0878108	-0.0328394
FAM101A	ENSG00000178882	1	protein_coding	Loss	12	124457788	124800570	495	495	124855274	124907914	Level	Level	Level	0	0	0	0	0.999892	0.999992	0	0	0.075517	0.999989	0	1	1	0.999926	0	0	0	1	-0.0401084	-0.0794557
FAM101B	ENSG00000183688	1	protein_coding	Gain	17	289769	295730	16	24	51137	925764	Level	Level	Level	0	0	0	0	0.844772	0.999992	0	0	0.957481	0.999989	0	0	1	0.999926	0	0	0	0	NA	NA
FAM132B	ENSG00000178752	1	protein_coding	Loss	2	239067623	239077541	464	464	238943966	239064029	Level	Level	Level	0	0	0	0	0.999892	0.999992	0	0	0.999998	0.999989	0	0	1	0.999926	0	0	0	0	NA	NA
FAM149A	ENSG00000109794	1	protein_coding	Loss	4	187025573	187093821	642	642	186887218	187116227	Level	Level	Level	0	0	0	0	0.946127	0.999992	0	0	0.478305	0.999989	0	0	0.586406	0.999926	0	0	0	0	0.093479	0.0940258
FAM160B2	ENSG00000158863	1	protein_coding	Loss	8	21946670	21962409	806	806	21952850	21993231	Level	Level	Level	0	0	0	0	0.857993	0.999992	0	0	0.999998	0.999989	0	0	1	0.999926	0	0	0	0	-0.0722244	-0.0527164
FAM173A	ENSG00000103254	1	protein_coding	Gain	16	770581	772601	50	110	570658	878087	Level	Level	Level	0	0	0	0	0.956924	0.999992	0	0	0.999998	0.999989	0	0	1	0.999926	0	0	0	0	0.0079233	0.00530841
FAM174B	ENSG00000185442	1	protein_coding	Gain	15	93160673	93353114	46	46	93412778	93949082	Level	Level	Level	0	0	0	0	0.965081	0.999992	0	0	0.999998	0.999989	0	0	1	0.999926	0	0	0	0	0.0505057	0.0377217
FAM194B	ENSG00000165837	1	protein_coding	Loss	13	46108657	46189874	169	169	46258589	46943190	Level	Gain	Level	0	0	0	0	0.837645	0.999992	0	0	0.888553	0.999989	0	0	0.553902	0.999926	0	0	0	0	NA	NA
FAM195A	ENSG00000172366	1	protein_coding	Gain	16	691813	698474	50	110	570658	878087	Level	Level	Level	0	0	0	0	0.837645	0.999992	0	0	0.999998	0.999989	0	0	1	0.999926	0	0	0	0	-0.153876	-0.16924
FAM195B	ENSG00000225663	1	protein_coding	Gain	17	79780287	79791178	121	121	79589371	80438165	Level	Level	Level	0	0	0	0	0.994703	0.999992	0	0	0.972165	0.999989	0	0	1	0.999926	0	0	0	0	-0.151477	-0.130403
FAM196B	ENSG00000204767	1	protein_coding	Loss	5	169291268	169407744	25	700	169129284	169441749	Level	Level	Level	0	0	0	0	0.965081	0.999992	0	0	0.999998	0.999989	0	0	1	0.999926	0	0	0	0	0.146365	0.126404
FAM213B	ENSG00000157870	1	protein_coding	Gain	1	2517930	2522908	34	38	2308029	2504234	Level	Level	Level	0	0	0	0	0.837645	0.999992	0	0	0.957481	0.999989	0	0	1	0.999926	0	0	0	0	-0.0548806	-0.0320347
FAM217B	ENSG00000196227	1	protein_coding	Gain	20	58508819	58523735	15	800	58472582	58700003	Level	Level	Gain	0	0	0	0	0.965081	0.197309	0	0	0.999998	0.999989	0	0	0.861468	0.999926	0	0	0	0	0.0414798	0.0514591
FAM229B	ENSG00000203778	1	protein_coding	Loss	6	112408802	112423993	45	488	112487900	112734741	Level	Level	Level	0	0	0	0	0.83023	0.999992	0	0	0.972165	0.999989	0	0	0.838403	0.999926	0	0	0	0	0.102714	0.0633869
FAM53A	ENSG00000174137	1	protein_coding	Loss	4	1619642	1686029	72	551	1718116	1797358	Level	Level	Level	0	0	0	0	0.999892	0.999992	0	0	0.580341	0.999989	0	0	1	0.999926	0	0	0	0	-0.0428162	-0.0404139
FAM57A	ENSG00000167695	1	protein_coding	Gain	17	635652	646206	16	24	51137	925764	Level	Level	Loss	0	0	0	0	0.999892	0.999992	0	0	0.967339	0.999989	0	0	1	0.999926	0	0	0	0	0.00783255	0.00690227
FAM60A	ENSG00000139146	1	protein_coding	Loss	12	31433518	31479992	18	447	31467029	31541615	Level	Level	Gain	0	1	0	1	0.965081	0.524792	0	0	0.999998	0.996062	0	0	1	0.917073	0	0	0	0	-0.458569	-0.425104
FAM65A	ENSG00000039523	1	protein_coding	Loss	16	67552321	67580691	18	387	67426869	67727069	Level	Level	Gain	0	0	0	0	0.999892	0.672166	0	0	0.957481	0.999989	0	0	1	0.999926	0	0	0	0	0.102282	0.077614
FAM69B	ENSG00000165716	1	protein_coding	Gain	9	139607022	139618502	33	101	139387618	139616742	Level	Level	Level	0	0	0	0	0.999892	0.999992	0	0	0.999998	0.999989	0	0	1	0.775909	0	0	0	0	-0.0626186	-0.0782613
FAM83E	ENSG00000105523	1	protein_coding	Loss	19	49104067	49118111	91	416	49076461	49183705	Level	Level	Level	0	0	0	0	0.230374	0.999992	0	0	0.957481	0.999989	0	0	1	0.999926	0	0	0	0	-0.229067	-0.216564
FASN	ENSG00000169710	1	protein_coding	Gain	17	80036214	80056208	121	121	79589371	80438165	Level	Level	Level	1	0	0	1	0.946127	0.999992	0	0	0.999998	0.999989	0	0	1	0.999926	0	0	0	0	-0.253322	-0.206828
FBRS	ENSG00000156860	1	protein_coding	Gain	16	30669752	30682135	121	121	30418119	30895545	Level	Level	Level	0	0	0	0	0.999892	0.999992	0	0	0.999998	0.999989	0	0	0.852306	0.999926	0	0	0	0	NA	NA
FCHSD2	ENSG00000137478	1	protein_coding	Loss	11	72547790	72853306	17	478	72362718	72483880	Level	Level	Gain	0	0	0	0	0.956924	0.999992	0	0	0.999998	0.999989	0	0	1	0.999926	0	0	0	0	-0.0306498	-0.0198563
FECH	ENSG00000066926	1	protein_coding	Loss	18	55215515	55254004	1057	1057	55220229	55335412	Level	Level	Loss	0	0	0	0	0.956924	0.999992	0	0	0.957481	0.999989	0	0	1	0.999926	0	0	0	0	-0.34676	-0.271437
FGD6	ENSG00000180263	1	protein_coding	Loss	12	95470525	95611258	21	493	95484080	96281172	Level	Level	Level	0	0	0	0	0.999892	0.999992	0	0	0.880775	0.999989	0	0	1	0.999926	0	0	0	0	-0.0902717	-0.0659406
FGF17	ENSG00000158815	1	protein_coding	Loss	8	21899909	21906320	806	806	21952850	21993231	Level	Level	Level	0	0	0	0	0.999892	0.999992	0	0	0.957481	0.999989	0	0	1	0.999926	0	0	0	0	0.0514783	0.0477885
FGF22	ENSG00000070388	1	protein_coding	Gain	19	639879	643703	28	82	378150	740758	Level	Level	Level	0	0	0	0	0.999892	0.999992	0	0	0.763523	0.999989	0	0	1	0.999926	0	0	0	0	0.087195	0.0234423
FGF23	ENSG00000118972	1	protein_coding	Gain	12	4477393	4488894	186	186	4274107	4388084	Level	Level	Gain	0	0	0	0	0.956924	0.999992	0	0	0.999998	0.999989	0	0	1	0.999926	0	0	0	0	0.0317464	-0.00306044
FGFR1	ENSG00000077782	1	protein_coding	Gain	8	38268656	38326352	15	254	38277867	38430234	Level	Level	Level	0	0	0	0	0.999892	0.999992	0	0	0.999998	0.999989	0	0	0.861468	0.999926	0	0	0	0	-0.00455694	-0.0998059
FGFR3	ENSG00000068078	1	protein_coding	Loss	4	1795034	1810599	72	551	1718116	1797358	Level	Level	Level	0	0	0	0	0.999892	0.999992	0	0	0.999998	0.999989	0	0	1	0.999926	0	0	0	0	0.017402	0.0308041
FHIT	ENSG00000189283	1	protein_coding	Loss	3	59735036	61237133	531	531	60480676	60491503	Level/Loss	Level/Loss	Level	0	0	0	0	0.980131	0.999992	0	0	0.999998	0.999989	0	0	1	0.999926	0	0	0	0	0.151159	0.0761856
FOXA1	ENSG00000129514	1	protein_coding	Gain	14	38059189	38069245	48	48	38064738	39001476	Level	Level	Level	0	0	0	0	0.980131	0.999992	0	0	0.999998	0.999989	0	0	1	0.999926	0	0	0	0	-0.0286889	-0.065943
FOXC1	ENSG00000054598	1	protein_coding	Loss	6	1610681	1614127	36	560	1976885	2052811	Level	Level	Level	0	0	0	0	0.88208	0.999992	0	0	0.999998	0.999989	0	0	1	0.999926	0	0	0	0	0.0313049	0.00693278
FOXI1	ENSG00000168269	1	protein_coding	Loss	5	169532901	169536727	25	700	169129284	169441749	Level	Level	Level	0	0	0	0	0.946127	0.999992	0	0	0.478305	0.999989	0	0	1	0.999926	0	0	0	0	0.130389	0.0920985
FOXK2	ENSG00000141568	1	protein_coding	Gain	17	80477589	80602538	121	121	79589371	80438165	Level	Level	Level	0	0	0	0	0.956924	0.999992	0	0	0.999998	0.999989	0	0	1	0.999926	0	0	0	0	0.0450988	0.00428037
FOXN1	ENSG00000109101	1	protein_coding	Gain	17	26833261	26865914	31	106	26582710	26864708	Level	Level	Level	0	0	0	0	0.906875	0.999992	0	0	0.985687	0.855889	0	0	1	0.999926	0	0	0	0	-0.175479	-0.15296
FOXP2	ENSG00000128573	1	protein_coding	Gain	7	113726382	114333827	15	370	112516977	113946011	Level	Level	Level	0	0	0	0	0.999892	0.999992	0	0	0.999998	0.999989	0	0	0.840551	0.999926	0	0	0	0	0.10721	0.0962674
FPGT	ENSG00000254685	1	protein_coding	Loss	1	74663896	74699770	45	536	74445055	74734582	Level	Level	Loss	0	0	0	0	0.999892	0.999992	0	0	0.999998	0.999989	0	0	1	0.999926	0	0	0	0	0.0854137	0.0698665
FRMPD3	ENSG00000147234	1	protein_coding	Loss	X	106765680	106848481	229	229	106258262	111858782	Level	Level	Loss	0	0	0	0	0.992834	0.999992	0	0	0.957481	0.999989	0	0	1	0.999926	0	0	0	0	NA	NA
FSCN2	ENSG00000186765	1	protein_coding	Gain	17	79495422	79504156	121	121	79589371	80438165	Level	Level	Level	0	0	0	0	0.956924	0.999992	0	0	0.999998	0.999989	0	0	1	0.999926	0	0	0	0	-0.152837	-0.216651
FSTL3	ENSG00000070404	1	protein_coding	Gain	19	676392	683385	28	82	378150	740758	Level	Level	Level	0	0	0	0	0.310291	0.999992	0	0	0.999998	0.999989	0	0	1	0.999926	0	0	0	0	0.0980418	0.08122
FTCD	ENSG00000160282	1	protein_coding	Gain	21	47556176	47575481	20	36	47552209	47581508	Level	Level	Level	0	0	0	0	0.999892	0.999992	0	0	0.999998	0.999989	0	0	0.806026	0.999926	0	0	0	0	-0.142373	-0.17964
FUT2	ENSG00000176920	1	protein_coding	Loss	19	49199228	49209207	91	416	49076461	49183705	Level	Level	Level	0	0	0	0	0.965081	0.999992	0	0	0.730523	0.999989	0	0	1	0.999926	0	0	0	0	-0.202034	-0.22814
FYN	ENSG00000010810	1	protein_coding	Loss	6	111981535	112194655	45	488	111924410	112338958	Level	Level	Level	0	0	0	0	0.999892	0.999992	0	0	0.957481	0.999989	0	0	1	0.999926	0	0	0	0	0.0216299	0.0492445
G0S2	ENSG00000123689	1	protein_coding	Loss	1	209848765	209849733	15	408	209722772	210304319	Level	Level	Level	0	0	0	0	0.999892	0.999992	0	0	0.911743	0.999989	0	0	1	0.999926	0	0	0	0	0.00610533	0.006336
GALNS	ENSG00000141012	1	protein_coding	Loss	16	88880142	88923378	33	414	88794403	88809480	Level	Level	Gain	0	0	0	0	0.999892	0.999992	0	0	0.957481	0.927388	0	0	1	0.999926	0	0	0	0	-0.0214856	-0.0299372
GALNT9	ENSG00000182870	1	protein_coding	Gain	12	132680924	132905935	20	119	132981103	133018970	Level	Level	Level	0	0	0	0	0.992834	0.999992	0	0	0.957481	0.878484	0	0	1	0.999926	0	0	0	0	-0.0691098	-0.0539789
GARS	ENSG00000106105	1	protein_coding	control_pos	7	30634297	30673649	NA	NA	NA	NA	Level	Level	Level	0	1	1	2	0.980131	0.999992	0	0	0.957481	0.999989	0	0	1	0.999926	0	0	0	0	-0.865597	-0.900956
GAS6	ENSG00000183087	1	protein_coding	Loss	13	114523522	114567046	31	164	114002383	114585454	Level	Gain	Level	0	0	0	0	0.999892	0.999992	0	0	0.984902	0.999989	0	0	1	0.999926	0	0	0	0	-0.183621	-0.111987
GATSL1	ENSG00000183086	1	protein_coding	Loss	7	74379083	74438803	28	197	74132014	75210764	Level	Level	Level	0	0	0	0	0.999892	0.999992	0	0	0.999998	0.999989	0	0	1	0.999926	0	0	0	0	NA	NA
GCGR	ENSG00000215644	1	protein_coding	Gain	17	79762008	79771889	121	121	79589371	80438165	Level	Level	Level	0	0	0	0	0.946127	0.999992	0	0	0.999998	0.999989	0	0	0.957681	0.999926	0	0	0	0	0.111412	0.0945694
GFOD2	ENSG00000141098	1	protein_coding	Loss	16	67708434	67753324	18	387	67426869	67727069	Level	Level	Gain	0	0	0	0	0.999892	0.999992	0	0	0.999998	0.7144	0	0	1	0.999926	0	0	0	0	0.0224804	0.00829318
GGACT	ENSG00000134864	1	protein_coding	Loss	13	101183810	101241782	31	164	100692439	101212300	Level	Gain	Level	0	0	0	0	0.999892	0.999992	0	0	0.999998	0.999989	0	0	1	0.999926	0	0	0	0	-0.0944756	-0.0676531
GJA3	ENSG00000121743	1	protein_coding	Loss	13	20712394	20735188	21	153	20518406	20831193	Level	Gain	Level	0	0	0	0	0.999892	0.999992	0	0	0.999998	0.999989	0	0	1	0.999926	0	0	0	0	-0.577358	-0.636483
GJB2	ENSG00000165474	1	protein_coding	Loss	13	20761609	20767037	21	153	20518406	20831193	Level	Gain	Level	0	0	0	0	0.965081	0.999992	0	0	0.999998	0.706321	0	0	1	0.999926	0	0	0	0	0.00958615	-0.0297214
GJB6	ENSG00000121742	1	protein_coding	Loss	13	20796110	20806534	21	153	20518406	20831193	Level	Gain	Level	0	0	0	0	0.999892	0.999992	0	0	0.999998	0.999989	0	0	1	0.999926	0	0	0	0	-0.134113	-0.145014
GLOD4	ENSG00000167699	1	protein_coding	Gain	17	660337	685581	16	24	51137	925764	Level	Level	Loss	0	0	0	0	0.999892	0.999992	0	0	0.999998	0.999989	0	0	1	0.999926	0	0	0	0	-0.0218901	-0.0394865
GMDS	ENSG00000112699	1	protein_coding	Loss	6	1624041	2245926	36	560	1976885	2052811	Level/Loss	Level	Level	0	0	0	0	0.980943	0.999992	0	0	0.999998	0.999989	0	0	1	0.999926	0	0	0	0	0.0649913	0.0759889
GMEB2	ENSG00000101216	1	protein_coding	Loss	20	62218955	62258394	21	119	62133177	62276984	Level	Level	Gain	0	0	0	0	0.999892	0.999992	0	0	0.619285	0.999989	0	0	0.514619	0.999926	0	0	0	0	-0.161832	-0.158032
GNG13	ENSG00000127588	1	protein_coding	Gain	16	848041	850733	50	110	570658	878087	Level	Level	Level	0	0	0	0	0.837645	0.999992	0	0	0.957481	0.999989	0	0	1	0.999926	0	0	0	0	-0.280898	-0.278263
GNG5P2	ENSG00000133136	1	protein_coding	Loss	X	109589700	109590201	229	229	106258262	111858782	Level	Level	Loss	0	0	0	0	0.992834	0.999992	0	0	0.999998	0.999989	0	0	0.957681	0.999926	0	0	0	0	NA	NA
GPALPP1	ENSG00000133114	1	protein_coding	Loss	13	45563687	45607746	169	169	45419382	45706065	Level	Gain	Level	0	0	0	0	0.965081	0.999992	0	0	0.999998	0.999989	0	0	0.957681	0.999926	0	0	0	0	0.0434801	0.0315947
GPATCH1	ENSG00000076650	1	protein_coding	Gain	19	33571786	33621448	121	121	33603289	33960357	Level	Level	Level	0	1	0	1	0.965081	0.999992	0	0	0.999998	0.999989	0	0	1	0.999926	0	0	0	0	-0.393893	-0.330644
GPR110	ENSG00000153292	1	protein_coding	Gain	6	46965440	47010099	133	133	46594121	46943893	Level	Level	Level	0	0	0	0	0.837645	0.999992	0	0	0.888553	0.999989	0	0	1	0.999926	0	0	0	0	0.0571629	0.03995
GPR116	ENSG00000069122	1	protein_coding	Gain	6	46820249	46922680	133	133	46594121	46943893	Level	Level	Level	0	0	0	0	0.857993	0.999992	0	0	0.957481	0.999989	0	0	1	0.999926	0	0	0	0	-0.191136	-0.171872
GPR12	ENSG00000132975	1	protein_coding	Gain	13	27329341	27334922	46	694	27497956	27563038	Level	Gain	Level	0	0	0	0	0.956924	0.999992	0	0	0.957481	0.999989	0	0	0.919848	0.999926	0	0	0	0	0.0507473	0.0562911
GPR144	ENSG00000180264	1	protein_coding	Loss	9	127213423	127239379	17	454	126935364	127190340	Level	Level	Level	0	0	0	0	0.999892	0.999992	0	0	0.999998	0.999989	0	0	1	0.999926	0	0	0	0	NA	NA
GPR153	ENSG00000158292	1	protein_coding	Loss	1	6307406	6321035	17	652	6316217	6527333	Level	Level	Level	0	0	0	0	0.999892	0.999992	0	0	0.957481	0.999989	0	0	0.963466	0.999926	0	0	0	0	-0.102536	-0.102303
GPR85	ENSG00000164604	1	protein_coding	Gain	7	112718386	112727833	15	370	112516977	113946011	Level	Level	Level	0	0	0	0	0.999892	0.999992	0	0	0.999998	0.999989	0	0	0.957681	0.999926	0	0	0	0	0.190077	0.181434
GPRC5A	ENSG00000013588	1	protein_coding	Loss	12	13043716	13070871	495	495	12932932	13070752	Level	Level	Gain	0	0	0	0	0.999892	0.999992	0	0	0.999998	0.999989	0	0	1	0.999926	0	0	0	0	0.00633485	0.0170815
GPRC5D	ENSG00000111291	1	protein_coding	Loss	12	13093709	13105081	495	495	12932932	13070752	Level	Level	Gain	0	0	0	0	0.965081	0.999992	0	0	0.873828	0.999989	0	0	1	0.999926	0	0	0	0	0.120279	0.126744
GRB7	ENSG00000141738	1	protein_coding	Gain	17	37894180	37903544	15	99	37767453	38131187	Level	Level	Level	0	0	0	0	0.992834	0.999992	0	0	0.999998	0.999989	0	0	1	0.999926	0	0	0	0	-0.0398828	-0.0519303
GRK1	ENSG00000185974	1	protein_coding	Loss	13	114321470	114440708	31	164	114002383	114585454	Level	Gain	Level	0	0	0	0	0.992834	0.999992	0	0	0.999998	0.999989	0	0	1	0.999926	0	0	0	0	NA	NA
GRM3	ENSG00000198822	1	protein_coding	Gain	7	86273230	86494200	19	383	83722691	85427754	Level	Level	Level	0	0	0	0	0.980131	0.999992	0	0	0.957481	0.999989	0	0	0.829362	0.999926	0	0	0	0	0.0202429	0.0408635
GRTP1	ENSG00000139835	1	protein_coding	Loss	13	113978505	114018446	31	164	114002383	114585454	Level	Gain	Level	0	0	0	0	0.980131	0.999992	0	0	0.999998	0.999989	0	0	1	0.999926	0	0	0	0	-0.0668933	-0.0284748
GSDMA	ENSG00000167914	1	protein_coding	Gain	17	38119226	38134019	15	99	37767453	38131187	Level	Level	Level	0	0	0	0	0.857993	0.999992	0	0	0.999998	0.999989	0	0	0.935913	0.999926	0	0	0	0	-0.510766	-0.439841
GSDMB	ENSG00000073605	1	protein_coding	Gain	17	38060848	38076107	15	99	37767453	38131187	Level	Level	Level	0	0	0	0	0.999892	0.999992	0	0	0.999998	0.999989	0	0	1	0.999926	0	0	0	0	-0.223841	-0.174827
GSDMD	ENSG00000104518	1	protein_coding	Loss	8	144635377	144645232	88	317	144595042	144650510	Level	Level	Level	0	0	0	0	0.965081	0.999992	0	0	0.999998	0.999989	0	0	1	0.999926	0	0	0	0	-0.127689	-0.157875
GSTCD	ENSG00000138780	1	protein_coding	Loss	4	106629935	106768885	20	581	106498718	106908325	Level	Level	Level	0	0	0	0	0.946127	0.999992	0	0	0.478305	0.999989	0	0	0.935913	0.999926	0	0	0	0	0.110076	0.107369
GTF2F2	ENSG00000188342	1	protein_coding	Loss	13	45694650	45858237	169	169	45419382	45706065	Level	Gain	Level	1	1	0	2	0.999892	0.845204	0	0	0.999998	0.937278	0	0	1	0.393582	0	0	0	0	-0.635621	-0.649783
GTF2I	ENSG00000077809	1	protein_coding	Loss	7	74071994	74175026	28	197	74132014	75210764	Level	Level	Level	0	0	0	0	0.999892	0.999992	0	0	0.957481	0.999989	0	0	1	0.999926	0	0	0	0	-0.311239	-0.306977
GTF2IRD1	ENSG00000006704	1	protein_coding	Loss	7	73868120	74016931	28	197	74132014	75210764	Level	Level	Level	0	0	0	0	0.967245	0.999992	0	0	0.999998	0.514732	0	0	0.880701	0.999926	0	0	0	0	-0.00173645	-0.0650022
GTF2IRD2	ENSG00000196275	1	protein_coding	Loss	7	74210483	74267847	28	197	74132014	75210764	Level	Level	Level	0	0	0	0	0.999892	0.999992	0	0	0.999998	0.999989	0	0	1	0.999926	0	0	0	0	-0.217641	-0.135777
GTF2IRD2B	ENSG00000174428	1	protein_coding	Loss	7	74508364	74565623	28	197	74132014	75210764	Level	Level	NA	0	0	0	0	0.999892	0.999992	0	0	0.999998	0.999989	0	0	1	0.999926	0	0	0	0	NA	NA
GTPBP4	ENSG00000107937	1	protein_coding	Loss	10	1034338	1065876	43	439	944496	2584375	Level	Level	Gain	1	1	1	3	0.999892	0.47872	0	0	0.999998	0.855889	0	0	1	0.593716	0	0	0	0	-1.05555	-1.01744
GUCY2F	ENSG00000101890	1	protein_coding	Loss	X	108616135	108725301	229	229	106258262	111858782	Level	Level	Loss	0	0	0	0	0.999892	0.999992	0	0	0.888553	0.999989	0	0	1	0.999926	0	0	0	0	NA	NA
GZMM	ENSG00000197540	1	protein_coding	Gain	19	544034	549919	28	82	378150	740758	Level	Level	Level	0	0	0	0	0.999892	0.999992	0	0	0.999998	0.999989	0	0	1	0.999926	0	0	0	0	-0.144771	-0.0909053
HABP2	ENSG00000148702	1	protein_coding	Loss	10	115310596	115349361	16	548	114742835	114840745	Level	Level	Level	0	0	0	0	0.956924	0.999992	0	0	0.999998	0.999989	0	0	1	0.999926	0	0	0	0	-0.0629104	-0.0627537
HAGHL	ENSG00000103253	1	protein_coding	Gain	16	776936	785525	50	110	570658	878087	Level	Level	Level	0	0	0	0	0.965081	0.999992	0	0	0.718265	0.999989	0	0	0.840551	0.999926	0	0	0	0	0.0237656	-0.00810741
HAL	ENSG00000084110	1	protein_coding	Loss	12	96366440	96390143	21	493	95484080	96281172	Level	Level	Level	0	0	0	0	0.999892	0.999992	0	0	0.957481	0.999989	0	0	0.781706	0.999926	0	0	0	0	-0.0183343	-0.0272924
HCN2	ENSG00000099822	1	protein_coding	Gain	19	589893	617159	28	82	378150	740758	Level	Level	Level	0	0	0	0	0.999892	0.999992	0	0	0.999998	0.999989	0	0	0.865693	0.999926	0	0	0	0	-0.188967	-0.222974
HELT	ENSG00000187821	1	protein_coding	Loss	4	185939995	185941958	642	642	186039201	186372826	Level	Level	Level	0	0	0	0	0.999892	0.999992	0	0	0.999998	0.999989	0	0	1	0.999926	0	0	0	0	NA	NA
HELZ2	ENSG00000130589	1	protein_coding	Loss	20	62189439	62205592	21	119	62133177	62276984	Level	Level	Gain	0	0	0	0	0.954979	0.999992	0	0	0.957481	0.999989	0	0	0.966466	0.999926	0	0	0	0	-0.116692	-0.0568919
HES2	ENSG00000069812	1	protein_coding	Loss	1	6472478	6484730	17	652	6316217	6527333	Level	Level	Level	0	0	0	0	0.999892	0.999992	0	0	0.999998	0.999989	0	0	0.920698	0.999926	0	0	0	0	-0.162493	-0.161265
HES3	ENSG00000173673	1	protein_coding	Loss	1	6304252	6305638	17	652	6316217	6527333	Level	Level	Level	0	0	0	0	0.999892	0.999992	0	0	0.972165	0.999989	0	0	1	0.999926	0	0	0	0	-0.133079	-0.123911
HES5	ENSG00000197921	1	protein_coding	Gain	1	2460184	2461684	34	38	2308029	2504234	Level	Level	Level	0	0	0	0	0.994703	0.999992	0	0	0.967339	0.999989	0	0	1	0.999926	0	0	0	0	-0.171956	-0.187404
HEXDC	ENSG00000169660	1	protein_coding	Gain	17	80376194	80400521	121	121	79589371	80438165	Level	Level	Level	0	0	0	0	0.999892	0.999992	0	0	0.999998	0.999989	0	0	1	0.999926	0	0	0	0	-0.069636	-0.0550912
HGF	ENSG00000019991	1	protein_coding	Gain	7	81328322	81399754	19	383	81669801	83227548	Level	Level	Level	0	0	0	0	0.999892	0.999992	0	0	0.957481	0.999989	0	0	1	0.999926	0	0	0	0	-0.204886	-0.205121
HIP1	ENSG00000127946	1	protein_coding	Loss	7	75162621	75368280	28	197	74132014	75210764	Level	Level	Level	0	0	0	0	0.999892	0.999992	0	0	0.999998	0.999989	0	0	1	0.999926	0	0	0	0	-0.0743394	-0.0334841
HMGXB3	ENSG00000113716	1	protein_coding	Gain	5	149379884	149432386	45	69	149443298	149709644	Level	Level	Level	1	0	0	1	0.999892	0.999992	0	0	0.999998	0.999989	0	0	1	0.999926	0	0	0	0	0.0106619	-0.0740332
HNF4A	ENSG00000101076	1	protein_coding	Gain	20	42984340	43061485	804	804	43048685	43223862	Level	Level	Gain	0	0	0	0	0.999892	0.841231	0	0	0.999998	0.63933	0	0	1	0.999926	0	0	0	0	-0.00596939	0.0632094
HR	ENSG00000168453	1	protein_coding	Loss	8	21971928	21990897	806	806	21952850	21993231	Level	Level	Level	0	0	0	0	0.919974	0.999992	0	0	0.999998	0.999989	0	0	1	0.999926	0	0	0	0	0.0222435	0.0484797
HS1BP3	ENSG00000118960	1	protein_coding	Loss	2	20760208	20850849	17	433	20588862	20716754	Level	Level	Level	0	0	0	0	0.98738	0.999992	0	0	0.999998	0.999989	0	0	0.952878	0.999926	0	0	0	0	-0.082379	-0.0677623
HSD11B1	ENSG00000117594	1	protein_coding	Loss	1	209859510	209908295	15	408	209722772	210304319	Level	Level	Level	0	0	0	0	0.999892	0.999992	0	0	0.478305	0.999989	0	0	0.880701	0.999926	0	0	0	0	-0.150021	-0.104336
HSD11B2	ENSG00000176387	1	protein_coding	Loss	16	67464555	67471456	18	387	67426869	67727069	Level	Level	Gain	0	0	0	0	0.999892	0.999992	0	0	0.999998	0.999989	0	0	1	0.999926	0	0	0	0	-0.241868	-0.224256
HTR2A	ENSG00000102468	1	protein_coding	Loss	13	47405685	47471169	169	169	47055837	47350124	Level	Gain	Level	0	0	0	0	0.965081	0.999992	0	0	0.999998	0.999989	0	0	1	0.999926	0	0	0	0	0.0485708	0.0405329
ICOSLG	ENSG00000160223	1	protein_coding	Loss	21	45642874	45660849	559	559	45699580	45752176	Level	Level	Level	0	0	0	0	0.965081	0.999992	0	0	0.999998	0.999989	0	0	1	0.999926	0	0	0	0	0.0368986	0.0393479
IDI1	ENSG00000067064	1	protein_coding	Loss	10	1085848	1095110	43	439	944496	2584375	Level	Level	Gain	0	1	0	1	0.999892	0.999992	0	0	0.999998	0.999989	0	0	1	0.999926	0	0	0	0	0.211088	0.178514
IDI2	ENSG00000148377	1	protein_coding	Loss	10	1064847	1071799	43	439	944496	2584375	Level	Level	Gain	0	0	0	0	0.994703	0.999992	0	0	0.999998	0.999989	0	0	1	0.999926	0	0	0	0	-0.284558	-0.300363
IFIT1	ENSG00000185745	1	protein_coding	Loss	10	91152303	91163745	22	580	91056264	91352966	Level	Level	Level	0	0	0	0	0.837645	0.999992	0	0	0.999998	0.999989	0	0	1	0.999926	0	0	0	0	-0.0417573	-0.0591003
IFIT1B	ENSG00000204010	1	protein_coding	Loss	10	91137813	91144962	22	580	91056264	91352966	Level	Level	Level	0	0	0	0	0.999892	0.999992	0	0	0.999998	0.999989	0	0	1	0.999926	0	0	0	0	-0.00725675	-0.0163804
IFIT2	ENSG00000119922	1	protein_coding	Loss	10	91061712	91069033	22	580	91056264	91352966	Level	Level	Level	0	0	0	0	0.999892	0.999992	0	0	0.999998	0.999989	0	0	1	0.999926	0	0	0	0	-0.0179928	-0.0119243
IFIT3	ENSG00000119917	1	protein_coding	Loss	10	91087651	91100728	22	580	91056264	91352966	Level	Level	Level	0	0	0	0	0.946127	0.999992	0	0	0.969118	0.999989	0	0	1	0.999926	0	0	0	0	0.0676239	0.0399274
IFIT5	ENSG00000152778	1	protein_coding	Loss	10	91174343	91180758	22	580	91056264	91352966	Level	Level	Level	0	0	0	0	0.999892	0.999992	0	0	0.999998	0.999989	0	0	0.935913	0.999926	0	0	0	0	0.119609	0.0245541
IFLTD1	ENSG00000152936	1	protein_coding	Gain	12	25562241	25801513	40	179	25304707	25518438	Level	Level	Gain	0	0	0	0	0.999892	0.999992	0	0	0.999998	0.999989	0	0	1	0.999926	0	0	0	0	NA	NA
IFT20	ENSG00000109083	1	protein_coding	Gain	17	26655352	26662515	31	106	26582710	26864708	Level	Level	Gain	0	0	0	0	0.999892	0.469246	0	0	0.999998	0.999989	0	0	1	0.999926	0	0	0	0	0.0232889	0.0620713
IFT88	ENSG00000032742	1	protein_coding	Loss	13	21140585	21265503	21	153	20518406	20831193	Level	Gain	Level	0	0	0	0	0.965081	0.999992	0	0	0.999998	0.999989	0	0	0.380151	0.999926	0	0	0	0	0.0993691	0.115689
IGF2	ENSG00000167244	1	protein_coding	Gain	11	2150342	2170833	126	126	2167981	2232229	Level	Level	Gain	0	0	0	0	0.999892	0.999992	0	0	0.957481	0.999989	0	0	1	0.999926	0	0	0	0	-0.133356	-0.13079
IGHD1-14	ENSG00000227108	1	IG_D_gene	control_neg	14	106366496	106366512	NA	NA	NA	NA	Level	Level	Level	0	0	0	0	0.999892	0.999992	0	0	0.969118	0.999989	0	0	1	0.999926	0	0	0	0	NA	NA
IGHD2-15	ENSG00000211918	1	IG_D_gene	control_neg	14	106363815	106363845	NA	NA	NA	NA	Level	Level	Level	0	0	0	0	0.837645	0.999992	0	0	0.957481	0.999989	0	0	0.781706	0.999926	0	0	0	0	NA	NA
IGHD2-2	ENSG00000211931	1	IG_D_gene	control_neg	14	106382685	106382715	NA	NA	NA	NA	Level	Level	Level	0	0	0	0	0.999892	0.999992	0	0	0.999998	0.999989	0	0	1	0.999926	0	0	0	0	NA	NA
IGHD4-17	ENSG00000227800	1	IG_D_gene	control_neg	14	106360366	106360381	NA	NA	NA	NA	Level	Level	Level	0	0	0	0	0.837645	0.999992	0	0	0.796772	0.999989	0	0	0.396336	0.999926	0	0	0	0	NA	NA
IGHD6-25	ENSG00000225825	1	IG_D_gene	control_neg	14	106347397	106347414	NA	NA	NA	NA	Level	Level	Level	0	0	0	0	0.965081	0.999992	0	0	0.957481	0.999989	0	0	1	0.999926	0	0	0	0	NA	NA
IGHV1-18	ENSG00000211945	1	IG_V_gene	control_neg	14	106641563	106642056	NA	NA	NA	NA	Level	Level	Level	0	0	0	0	0.965081	0.999992	0	0	0.957481	0.999989	0	0	1	0.999926	0	0	0	0	NA	NA
IGHV1-3	ENSG00000211935	1	IG_V_gene	control_neg	14	106471246	106471723	NA	NA	NA	NA	Level	Level	Level	0	0	0	0	0.837645	0.999992	0	0	0.957481	0.999989	0	0	1	0.999926	0	0	0	0	NA	NA
IGHV1-8	ENSG00000211939	1	IG_V_gene	control_neg	14	106539079	106539577	NA	NA	NA	NA	Level	Level	Loss	0	0	0	0	0.980131	0.999992	0	0	0.483669	0.999989	0	0	1	0.999926	0	0	0	0	NA	NA
IGHV1OR15-1	ENSG00000270505	1	IG_V_gene	control_neg	15	22448382	22448819	NA	NA	NA	NA	Level	Level	Gain	0	0	0	0	0.999892	0.672166	0	0	0.999998	0.999989	0	0	1	0.127244	0	0	0	0	NA	NA
IGHV1OR15-9	ENSG00000188403	1	IG_V_gene	control_neg	15	20169919	20170354	NA	NA	NA	NA	Level	Level	Level	0	0	0	0	0.965081	0.999992	0	0	0.999998	0.999989	0	0	1	0.999926	0	0	0	0	NA	NA
IGHV2-70	ENSG00000211974	1	IG_V_gene	control_neg	14	107178820	107179338	NA	NA	NA	NA	Level	Level	Level	0	0	0	0	0.837645	0.999992	0	0	0.999998	0.999989	0	0	1	0.999926	0	0	0	0	NA	NA
IGHV3-13	ENSG00000211942	1	IG_V_gene	control_neg	14	106586137	106586667	NA	NA	NA	NA	Level	Level	Level	0	0	0	0	0.992834	0.999992	0	0	0.999998	0.999989	0	0	1	0.999926	0	0	0	0	NA	NA
IGHV3-35	ENSG00000211957	1	IG_V_gene	control_neg	14	106845323	106845789	NA	NA	NA	NA	Level	Level	Level	0	0	0	0	0.999892	0.999992	0	0	0.999998	0.999989	0	0	1	0.999926	0	0	0	0	NA	NA
IGHV3-38	ENSG00000211958	1	IG_V_gene	control_neg	14	106866406	106866934	NA	NA	NA	NA	Level	Level	Level	0	0	0	0	0.999892	0.999992	0	0	0.999998	0.999989	0	0	1	0.999926	0	0	0	0	NA	NA
IGHV3-49	ENSG00000211965	1	IG_V_gene	control_neg	14	107012938	107013477	NA	NA	NA	NA	Level	Level	Level	0	0	0	0	0.965081	0.999992	0	0	0.957481	0.999989	0	0	1	0.999926	0	0	0	0	NA	NA
IGHV3OR15-7	ENSG00000259490	1	IG_V_gene	control_neg	15	20192909	20193370	NA	NA	NA	NA	Level	Level	Level	0	0	0	0	0.857993	0.999992	0	0	0.999998	0.999989	0	0	1	0.999926	0	0	0	0	NA	NA
IGHV4-4	ENSG00000211936	1	IG_V_gene	control_neg	14	106478110	106478603	NA	NA	NA	NA	Level	Level	Level	0	0	0	0	0.999892	0.999992	0	0	0.999998	0.999989	0	0	0.840551	0.999926	0	0	0	0	NA	NA
IGHV4OR15-8	ENSG00000259261	1	IG_V_gene	control_neg	15	22472918	22473353	NA	NA	NA	NA	Level	Level	Gain	0	0	0	0	0.980131	0.999992	0	0	0.999998	0.999989	0	0	1	0.999926	0	0	0	0	NA	NA
IGKJ5	ENSG00000211593	1	IG_J_gene	control_neg	2	89160080	89160117	NA	NA	NA	NA	Level	Level	Level	0	0	0	0	0.946127	0.999992	0	0	0.999998	0.999989	0	0	1	0.999926	0	0	0	0	NA	NA
IGKV1-12	ENSG00000243290	1	IG_V_gene	control_neg	2	89339721	89340242	NA	NA	NA	NA	Level	Level	Level	0	0	0	0	0.992834	0.999992	0	0	0.820402	0.999989	0	0	1	0.999926	0	0	0	0	NA	NA
IGKV1D-42	ENSG00000211633	1	IG_V_gene	control_neg	2	90229045	90229531	NA	NA	NA	NA	Level	Level	Level	0	0	0	0	0.844772	0.999992	0	0	0.999998	0.999989	0	0	0.930176	0.999926	0	0	0	0	NA	NA
IGKV1D-43	ENSG00000242580	1	IG_V_gene	control_neg	2	90248739	90249395	NA	NA	NA	NA	Level	Level	Level	0	0	0	0	0.844772	0.999992	0	0	0.580341	0.999989	0	0	1	0.999926	0	0	0	0	NA	NA
IGKV2-30	ENSG00000243238	1	IG_V_gene	control_neg	2	89544264	89545079	NA	NA	NA	NA	Level	Level	Level	0	0	0	0	0.999892	0.999992	0	0	0.999998	0.999989	0	0	1	0.999926	0	0	0	0	NA	NA
IGKV3D-11	ENSG00000211632	1	IG_V_gene	control_neg	2	90211643	90212253	NA	NA	NA	NA	Level	Level	Level	0	0	0	0	0.965081	0.999992	0	0	0.999998	0.728225	0	0	1	0.999926	0	0	0	0	NA	NA
IGKV4-1	ENSG00000211598	1	IG_V_gene	control_neg	2	89184913	89185669	NA	NA	NA	NA	Level	Level	Level	0	0	0	0	0.999892	0.999992	0	0	0.999998	0.999989	0	0	1	0.999926	0	0	0	0	NA	NA
IGLC1	ENSG00000211675	1	IG_C_gene	control_neg	22	23237555	23238014	NA	NA	NA	NA	Level	Level	Level	0	0	0	0	0.965081	0.999992	0	0	0.999998	0.999989	0	0	0.919848	0.999926	0	0	0	0	NA	NA
IGLJ4	ENSG00000211680	1	IG_J_gene	control_neg	22	23252744	23252776	NA	NA	NA	NA	Level	Level	Level	0	0	0	0	0.999892	0.999992	0	0	0.999998	0.999989	0	0	0.781706	0.999926	0	0	0	0	NA	NA
IGLJ7	ENSG00000211684	1	IG_J_gene	control_neg	22	23263562	23263607	NA	NA	NA	NA	Level	Level	Level	0	0	0	0	0.965081	0.999992	0	0	0.957481	0.999989	0	0	1	0.999926	0	0	0	0	NA	NA
IGLV1-36	ENSG00000211655	1	IG_V_gene	control_neg	22	22786296	22786802	NA	NA	NA	NA	Level	Level	Level	0	0	0	0	0.965081	0.999992	0	0	0.999998	0.999989	0	0	0.826446	0.999926	0	0	0	0	NA	NA
IGLV1-51	ENSG00000211644	1	IG_V_gene	control_neg	22	22676828	22677336	NA	NA	NA	NA	Level	Level	Level	0	0	0	0	0.992834	0.999992	0	0	0.957481	0.999989	0	0	0.806026	0.999926	0	0	0	0	NA	NA
IGLV2-11	ENSG00000211668	1	IG_V_gene	control_neg	22	23134980	23135496	NA	NA	NA	NA	Level	Level	Level	0	0	0	0	0.965081	0.999992	0	0	0.999998	0.999989	0	0	1	0.999926	0	0	0	0	NA	NA
IGLV2-23	ENSG00000211660	1	IG_V_gene	control_neg	22	23040274	23040892	NA	NA	NA	NA	Level	Level	Level	0	0	0	0	0.965081	0.999992	0	0	0.999998	0.999989	0	0	1	0.999926	0	0	0	0	NA	NA
IGLV2-8	ENSG00000211671	1	IG_V_gene	control_neg	22	23165153	23165787	NA	NA	NA	NA	Level	Level	Level	0	0	0	0	0.992834	0.999992	0	0	0.957481	0.999989	0	0	0.594127	0.999926	0	0	0	0	NA	NA
IGLV3-21	ENSG00000211662	1	IG_V_gene	control_neg	22	23054174	23055688	NA	NA	NA	NA	Level	Level	Level	0	0	0	0	0.999892	0.999992	0	0	0.999998	0.999989	0	0	1	0.999926	0	0	0	0	NA	NA
IGLV3-22	ENSG00000211661	1	IG_V_gene	control_neg	22	23046750	23047307	NA	NA	NA	NA	Level	Level	Level	0	0	0	0	0.837645	0.999992	0	0	0.957481	0.999989	0	0	0.781706	0.999926	0	0	0	0	NA	NA
IGLV3-32	ENSG00000211657	1	IG_V_gene	control_neg	22	22936998	22937501	NA	NA	NA	NA	Level	Level	Level	0	0	0	0	0.946127	0.999992	0	0	0.999998	0.999989	0	0	0.586406	0.999926	0	0	0	0	NA	NA
IGLV4-3	ENSG00000211672	1	IG_V_gene	control_neg	22	23213686	23214214	NA	NA	NA	NA	Level	Level	Level	0	0	0	0	0.999892	0.999992	0	0	0.999998	0.999989	0	0	1	0.999926	0	0	0	0	NA	NA
IGLV5-37	ENSG00000211654	1	IG_V_gene	control_neg	22	22781876	22782371	NA	NA	NA	NA	Level	Level	Level	0	0	0	0	0.999892	0.999992	0	0	0.957481	0.999989	0	0	0.952878	0.999926	0	0	0	0	NA	NA
IGLV5-45	ENSG00000211650	1	IG_V_gene	control_neg	22	22730355	22730874	NA	NA	NA	NA	Level	Level	Level	0	0	0	0	0.965081	0.999992	0	0	0.957481	0.999989	0	0	1	0.999926	0	0	0	0	NA	NA
IKZF3	ENSG00000161405	1	protein_coding	Gain	17	37921198	38020441	15	99	37767453	38131187	Level	Level	Level	0	0	0	0	0.999892	0.999992	0	0	0.999998	0.999989	0	0	1	0.999926	0	0	0	0	-0.154939	-0.142635
IL7R	ENSG00000168685	1	protein_coding	Loss	5	35852797	35879705	15	349	35209652	35668036	Level	Level	Level	0	0	0	0	0.980131	0.999992	0	0	0.999998	0.937278	0	0	0.880701	0.999926	0	0	0	0	0.0723309	0.0390419
ILKAP	ENSG00000132323	1	protein_coding	Loss	2	239079042	239112370	464	464	238943966	239064029	Level	Level	Level	0	0	0	0	0.980131	0.999992	0	0	0.999998	0.999989	0	0	1	0.999926	0	0	0	0	0.000448429	0.0265218
IMMP2L	ENSG00000184903	1	protein_coding	Loss	7	110303110	111202573	18	208	110049463	110178950	Gain/Level	Level	Level	0	0	0	0	0.965081	0.999992	0	0	0.478305	0.999989	0	0	1	0.999926	0	0	0	0	-0.121676	-0.041087
IMP3	ENSG00000177971	1	protein_coding	Loss	15	75931426	75941047	19	656	75650972	75943416	Level	Level	Level	1	0	1	2	0.999892	0.139781	0	0	0.999998	0.177878	0	0	1	0.15106	0	0	0	0	-0.984831	-0.987016
INF2	ENSG00000203485	1	protein_coding	Loss	14	105155943	105185942	18	628	105149647	105189222	Level	Level	Level	0	0	0	0	0.994973	0.999992	0	0	0.999998	0.999989	0	0	1	0.999926	0	0	0	0	0.0519769	0.0607831
INPP5E	ENSG00000148384	1	protein_coding	Gain	9	139323071	139334274	33	101	139387618	139616742	Level	Level	Level	0	0	0	0	0.999892	0.658592	0	0	0.957481	0.999989	0	0	1	0.999926	0	0	0	0	-0.0471748	-0.0372406
INS	ENSG00000254647	1	protein_coding	Gain	11	2181009	2182571	126	126	2167981	2232229	Level	Level	Gain	0	0	0	0	0.992834	0.999992	0	0	0.999998	0.999989	0	0	1	0.699671	0	0	0	0	-0.700238	-0.597608
INS-IGF2	ENSG00000129965	1	protein_coding	Gain	11	2153768	2182439	126	126	2167981	2232229	Level	Level	Gain	0	0	0	0	0.999892	0.952118	0	0	0.999998	0.999989	0	0	1	0.357984	0	0	0	0	0.162079	0.152655
INTS12	ENSG00000138785	1	protein_coding	Loss	4	106603784	106817143	20	581	106498718	106908325	Level	Level	Level	0	1	0	1	0.946127	0.999992	0	0	0.999998	0.999989	0	0	1	0.999926	0	0	0	0	-0.325034	-0.408796
IRF6	ENSG00000117595	1	protein_coding	Loss	1	209959036	209979465	15	408	209722772	210304319	Level	Level	Level	0	0	0	0	0.999892	0.999992	0	0	0.999998	0.999989	0	0	0.806026	0.999926	0	0	0	0	-0.134102	-0.132194
ITGAL	ENSG00000005844	1	protein_coding	Gain	16	30483979	30534506	121	121	30418119	30895545	Level	Level	Level	0	0	0	0	0.965081	0.999992	0	0	0.888553	0.999989	0	0	1	0.999926	0	0	0	0	0.0162133	0.00617404
ITGB1	ENSG00000150093	1	protein_coding	Gain	10	33189247	33294720	56	56	33135952	34237166	Level	Level	Gain	0	0	0	0	0.999892	0.745708	0	0	0.957481	0.999989	0	0	0.806026	0.999926	0	0	0	0	-0.0976839	-0.157467
ITPR1	ENSG00000150995	1	protein_coding	Loss	3	4535032	4889524	54	517	4805142	4983263	Level	Level	Level	0	0	0	0	0.999892	0.999992	0	0	0.999998	0.999989	0	0	1	0.999926	0	0	0	0	-0.234415	-0.138324
IZUMO4	ENSG00000099840	1	protein_coding	Loss	19	2096380	2099592	454	454	1904612	2034151	Level	Level	Level	0	0	0	0	0.857993	0.999992	0	0	0.999998	0.999989	0	0	1	0.999926	0	0	0	0	-0.0209996	-0.0841285
JMJD8	ENSG00000161999	1	protein_coding	Gain	16	731671	734529	50	110	570658	878087	Level	Level	Level	0	0	0	0	0.965081	0.999992	0	0	0.999998	0.999989	0	0	0.96308	0.999926	0	0	0	0	0.0260677	0.00964933
KBTBD13	ENSG00000234438	1	protein_coding	Loss	15	65369154	65372276	17	654	65183950	65548652	Level	Level	Level	0	0	0	0	0.643713	0.999992	0	0	0.999998	0.999989	0	0	1	0.999926	0	0	0	0	0.0229484	0.0455805
KCNE1L	ENSG00000176076	1	protein_coding	Loss	X	108866929	108868393	229	229	106258262	111858782	Level	Level	Loss	0	0	0	0	0.992834	0.999992	0	0	0.999998	0.999989	0	0	0.712623	0.999926	0	0	0	0	NA	NA
KCNK1	ENSG00000135750	1	protein_coding	Loss	1	233749750	233808258	69	428	233292257	233561654	Level	Level	Level	0	0	0	0	0.965081	0.999992	0	0	0.999998	0.999989	0	0	1	0.999926	0	0	0	0	0.0652744	0.0240443
KCNK15	ENSG00000124249	1	protein_coding	Gain	20	43374421	43379675	804	804	43399691	43506247	Level	Level	Gain	0	0	0	0	0.980131	0.999992	0	0	0.995568	0.999989	0	0	1	0.999926	0	0	0	0	-0.019627	-0.0100146
KCNQ2	ENSG00000075043	1	protein_coding	Loss	20	62037542	62103993	21	119	62133177	62276984	Level	Level	Gain	0	0	0	0	0.98738	0.999992	0	0	0.972165	0.999989	0	0	1	0.999926	0	0	0	0	-0.0671314	0.00643847
KCTD19	ENSG00000168676	1	protein_coding	Loss	16	67323331	67360666	18	387	67426869	67727069	Level	Level	Gain	0	0	0	0	0.999892	0.999992	0	0	0.999998	0.999989	0	0	1	0.999926	0	0	0	0	-0.0808235	-0.0619265
KCTD4	ENSG00000180332	1	protein_coding	Loss	13	45766988	45775175	169	169	45419382	45706065	Level	Gain	Level	0	0	0	0	0.965081	0.999992	0	0	0.999998	0.565853	0	0	1	0.999926	0	0	0	0	0.0566297	0.0606802
KDM6B	ENSG00000132510	1	protein_coding	Loss	17	7743222	7758114	1076	1076	7607019	7721542	Level	Level	Loss	0	0	0	0	0.845202	0.999992	0	0	0.957481	0.999989	0	0	0.952878	0.999926	0	0	0	0	-0.0560261	-0.0603342
KERA	ENSG00000139330	1	protein_coding	Loss	12	91444268	91451760	21	493	90552191	91319270	Level	Level	Level	0	0	0	0	0.946127	0.999992	0	0	0.999998	0.999989	0	0	1	0.999926	0	0	0	0	0.168165	0.144389
KIAA0226L	ENSG00000102445	1	protein_coding	Loss	13	46916139	47012325	169	169	46258589	46943190	Level	Gain	Level	0	0	0	0	0.927819	0.999992	0	0	0.478305	0.999989	0	0	1	0.999926	0	0	0	0	-0.0879229	-0.0456689
KIAA1430	ENSG00000164323	1	protein_coding	Loss	4	186080819	186130658	642	642	186039201	186372826	Level	Level	Level	0	0	0	0	0.956924	0.999992	0	0	0.903273	0.999989	0	0	0.957681	0.999926	0	0	0	0	-0.17275	-0.18416
KLC1	ENSG00000126214	1	protein_coding	Gain	14	104028233	104167888	15	36	103449773	104029819	Level	Level	Level	0	0	0	0	0.999892	0.999992	0	0	0.999998	0.999989	0	0	1	0.999926	0	0	0	0	0.143849	0.0908156
KLHL30	ENSG00000168427	1	protein_coding	Loss	2	239047363	239061588	464	464	238943966	239064029	Level	Level	Level	0	0	0	0	0.965081	0.999992	0	0	0.478305	0.999989	0	0	0.880701	0.999926	0	0	0	0	-0.0906157	-0.0464548
KLKB1	ENSG00000164344	1	protein_coding	Loss	4	187130133	187179625	642	642	186887218	187116227	Level	Level	Level	0	0	0	0	0.999892	0.999992	0	0	0.999998	0.999989	0	0	1	0.999926	0	0	0	0	0.0546217	0.0515381
KLLN	ENSG00000227268	1	protein_coding	HomLoss	10	89618918	89623194	0	0	89507111	90105898	Level	Level	Level	0	0	0	0	0.999892	0.999992	0	0	0.999998	0.999989	0	0	1	0.999926	0	0	0	0	-0.186502	-0.106091
KPNA2	ENSG00000182481	1	protein_coding	Gain	17	66031635	66042958	17	110	65508813	66178894	Level	Level	Level	1	0	0	1	0.965081	0.999992	0	0	0.557956	0.999989	0	0	1	0.999926	0	0	0	0	-0.206072	-0.198547
KRAS	ENSG00000133703	1	protein_coding	Gain	12	25357723	25403870	40	179	25304707	25518438	Level	Level	Gain	1	0	0	1	0.999892	0.999992	0	0	0.999998	0.999989	0	0	1	0.999926	0	0	0	0	-0.712941	-0.448888
LAMA4	ENSG00000112769	1	protein_coding	Loss	6	112429963	112576141	45	488	112487900	112734741	Level	Level	Level	0	0	0	0	0.965081	0.999992	0	0	0.999998	0.999989	0	0	1	0.999926	0	0	0	0	0.0904281	0.0377153
LAMB3	ENSG00000196878	1	protein_coding	Loss	1	209788215	209825811	15	408	209722772	210304319	Level	Level	Level	0	0	0	0	0.965081	0.999992	0	0	0.888553	0.999989	0	0	1	0.999926	0	0	0	0	-0.103215	-0.083108
LAMP1	ENSG00000185896	1	protein_coding	Loss	13	113951556	113977987	31	164	114002383	114585454	Level	Gain	Level	0	0	0	0	0.999892	0.999992	0	0	0.999998	0.999989	0	0	1	0.999926	0	0	0	0	0.176334	0.154421
LARP4B	ENSG00000107929	1	protein_coding	Loss	10	855484	977564	43	439	944496	2584375	Level	Level	Gain	0	0	0	0	0.999892	0.999992	0	0	0.999998	0.999989	0	0	1	0.999926	0	0	0	0	-0.00748904	-0.0240172
LCN10	ENSG00000187922	1	protein_coding	Gain	9	139632619	139637808	33	101	139387618	139616742	Level	Level	Level	0	0	0	0	0.999892	0.999992	0	0	0.999998	0.999989	0	0	1	0.999926	0	0	0	0	-0.376599	-0.332435
LCN6	ENSG00000204003	1	protein_coding	Gain	9	139632619	139642905	33	101	139387618	139616742	Level	Level	Level	0	0	0	0	0.956924	0.332108	0	0	0.999998	0.878484	0	0	0.919848	0.89368	0	0	0	0	-0.272856	-0.216785
LCP1	ENSG00000136167	1	protein_coding	Loss	13	46700055	46786006	169	169	46258589	46943190	Level	Gain	Level	0	0	0	0	0.965081	0.999992	0	0	0.999998	0.999989	0	0	1	0.999926	0	0	0	0	-0.0270046	0.00267133
LETM1	ENSG00000168924	1	protein_coding	Loss	4	1813206	1857974	72	551	1718116	1797358	Level	Level	Level	1	1	0	2	0.992834	0.189629	0	0	0.999998	0.581307	0	0	1	0.156601	0	0	0	0	-0.907043	-0.920687
LETM2	ENSG00000165046	1	protein_coding	Gain	8	38243725	38267045	15	254	38277867	38430234	Level	Level	Level	0	0	0	0	0.886655	0.999992	0	0	0.999727	0.999989	0	0	1	0.999926	0	0	0	0	-0.0948794	-0.0280715
LGI3	ENSG00000168481	1	protein_coding	Loss	8	22004338	22014597	806	806	21952850	21993231	Level	Level	Level	0	0	0	0	0.999892	0.999992	0	0	0.999998	0.999989	0	0	1	0.999926	0	0	0	0	0.0916292	0.0748258
LHFPL1	ENSG00000182508	1	protein_coding	Loss	X	111873876	111923375	229	229	106258262	111858782	Level	Level	Loss	0	0	0	0	0.946127	0.999992	0	0	0.957481	0.999989	0	0	1	0.999926	0	0	0	0	NA	NA
LHX2	ENSG00000106689	1	protein_coding	Loss	9	126763949	126795580	17	454	126935364	127190340	Level	Level	Level	0	0	0	0	0.751502	0.999992	0	0	0.888553	0.999989	0	0	0.718964	0.999926	0	0	0	0	0.1368	0.0994755
LINC00998	ENSG00000214194	1	protein_coding	Gain	7	112756773	112758668	15	370	112516977	113946011	Level	Level	Level	0	0	0	0	0.999892	0.999992	0	0	0.957481	0.999989	0	0	0.957681	0.999926	0	0	0	0	NA	NA
LIPA	ENSG00000107798	1	protein_coding	Loss	10	90973326	91174314	22	580	91056264	91352966	Level	Level	Level	0	0	0	0	0.837645	0.999992	0	0	0.999998	0.999989	0	0	0.957681	0.999926	0	0	0	0	0.0964392	0.0517669
LIPJ	ENSG00000204022	1	protein_coding	HomLoss	10	90346510	90366733	0	0	89507111	90105898	Level	Level	Level	0	0	0	0	0.999892	0.999992	0	0	0.957481	0.999989	0	0	0.957681	0.999926	0	0	0	0	0.00727947	0.00592665
LMF1	ENSG00000103227	1	protein_coding	Gain	16	903634	1031318	50	110	570658	878087	Level	Level	Level	0	0	0	0	0.946127	0.999992	0	0	0.900824	0.999989	0	0	0.865693	0.999926	0	0	0	0	-0.0442919	-0.0526018
LMTK3	ENSG00000142235	1	protein_coding	Loss	19	48988528	49016446	91	416	49076461	49183705	Level	Level	Level	0	0	0	0	0.999892	0.999992	0	0	0.957481	0.999989	0	0	1	0.999926	0	0	0	0	-0.0526696	-0.000785578
LPIN2	ENSG00000101577	1	protein_coding	Loss	18	2916992	3013313	73	888	3192671	3359237	Level	Level	Level	0	0	0	0	0.999892	0.999992	0	0	0.957481	0.999989	0	0	1	0.999926	0	0	0	0	0.100945	0.0817685
LPO	ENSG00000167419	1	protein_coding	Loss	17	56295909	56345879	15	594	56028780	56254541	Level	Level	Level	0	0	0	0	0.980131	0.113006	0	0	0.999998	0.999989	0	0	1	0.999926	0	0	0	0	-0.113259	-0.111594
LPP	ENSG00000145012	1	protein_coding	Loss	3	187871072	188608460	15	409	188011407	188121263	Level	Gain	Level	0	0	0	0	0.965081	0.999992	0	0	0.999998	0.999989	0	0	0.861468	0.999926	0	0	0	0	0.0639738	0.0598137
LRCH1	ENSG00000136141	1	protein_coding	Loss	13	47127303	47327175	169	169	47055837	47350124	Level	Gain	Level	0	0	0	0	0.837645	0.999992	0	0	0.999998	0.999989	0	0	1	0.999926	0	0	0	0	0.055529	0.0429671
LRMP	ENSG00000118308	1	protein_coding	Gain	12	25173936	25261268	40	179	25304707	25518438	Level	Level	Gain	0	0	0	0	0.956924	0.999992	0	0	0.999998	0.999989	0	0	0.712623	0.999926	0	0	0	0	-0.0708954	-0.0443373
LRP10	ENSG00000197324	1	protein_coding	Loss	14	23340822	23350789	28	614	23291924	23350478	Level	Level	Level	0	0	0	0	0.999892	0.999992	0	0	0.999998	0.253468	0	0	1	0.999926	0	0	0	0	0.044472	0.0263079
LRP2BP	ENSG00000109771	1	protein_coding	Loss	4	186285032	186317053	642	642	186039201	186372826	Level	Level	Level	0	0	0	0	0.999892	0.999992	0	0	0.985429	0.999989	0	0	1	0.999926	0	0	0	0	0.0426126	0.0315418
LRP3	ENSG00000130881	1	protein_coding	Gain	19	33668509	33698694	121	121	33603289	33960357	Level	Level	Level	0	0	0	0	0.919974	0.999992	0	0	0.999998	0.999989	0	0	1	0.999926	0	0	0	0	0.106588	0.0683881
LRRC36	ENSG00000159708	1	protein_coding	Loss	16	67360701	67419106	18	387	67426869	67727069	Level	Level	Gain	0	0	0	0	0.844772	0.999992	0	0	0.957481	0.999989	0	0	1	0.999926	0	0	0	0	0.150095	0.158437
LRRC3C	ENSG00000204913	1	protein_coding	Gain	17	38097727	38101000	15	99	37767453	38131187	Level	Level	Level	0	0	0	0	0.965081	0.999992	0	0	0.999998	0.999989	0	0	1	0.999926	0	0	0	0	-0.243018	-0.216607
LRRC45	ENSG00000169683	1	protein_coding	Gain	17	79981178	79989027	121	121	79589371	80438165	Level	Level	Level	0	0	0	0	0.965081	0.999992	0	0	0.957481	0.999989	0	0	0.919848	0.999926	0	0	0	0	-0.118362	-0.162307
LRRC53	ENSG00000162621	1	protein_coding	Loss	1	74935562	74978298	45	536	74445055	74734582	Level	Level	Loss	0	0	0	0	0.946127	0.999992	0	0	0.873828	0.999989	0	0	1	0.999926	0	0	0	0	NA	NA
LRRC63	ENSG00000173988	1	protein_coding	Loss	13	46786083	46851501	169	169	46258589	46943190	Level	Gain	Level	0	0	0	0	0.999892	0.999992	0	0	0.686546	0.999989	0	0	1	0.999926	0	0	0	0	0.0587183	0.0606432
LRRIQ3	ENSG00000162620	1	protein_coding	Loss	1	74491699	74663871	45	536	74445055	74734582	Level	Level	Loss	0	0	0	0	0.999892	0.999992	0	0	0.957481	0.999989	0	0	1	0.999926	0	0	0	0	-0.0327351	0.00213333
LUM	ENSG00000139329	1	protein_coding	Loss	12	91496406	91505608	21	493	90552191	91319270	Level	Level	Level	0	0	0	0	0.999892	0.999992	0	0	0.999998	0.999989	0	0	1	0.999926	0	0	0	0	0.00965393	0.0308539
LYRM5	ENSG00000205707	1	protein_coding	Gain	12	25348150	25362579	40	179	25304707	25518438	Level	Level	Gain	0	0	0	0	0.999892	0.999992	0	0	0.999998	0.999989	0	0	1	0.999926	0	0	0	0	0.216307	0.198966
MACROD2	ENSG00000172264	1	protein_coding	Loss	20	13976015	16033842	549	549	14911683	14925275	Level	Level	Level	0	0	0	0	0.837645	0.999992	0	0	0.957481	0.999989	0	0	1	0.999926	0	0	0	0	0.10153	0.0591783
MADCAM1	ENSG00000099866	1	protein_coding	Gain	19	489176	505347	28	82	378150	740758	Level	Level	Level	0	0	0	0	0.946127	0.999992	0	0	0.999998	0.999989	0	0	1	0.999926	0	0	0	0	-0.0985886	-0.0900065
MAFA	ENSG00000182759	1	protein_coding	Loss	8	144501352	144512576	88	317	144595042	144650510	Level	Level	Level	0	0	0	0	0.965081	0.999992	0	0	0.999998	0.999989	0	0	1	0.999926	0	0	0	0	-0.0273809	-0.0300358
MAFG	ENSG00000197063	1	protein_coding	Gain	17	79876146	79885590	121	121	79589371	80438165	Level	Level	Level	0	0	0	0	0.837645	0.999992	0	0	0.999998	0.999989	0	0	0.926524	0.999926	0	0	0	0	-0.137562	-0.164381
MAGEA1	ENSG00000198681	1	protein_coding	Gain	X	152481522	152486115	153	153	151909156	152616430	Level	Level	Loss	0	0	0	0	0.751502	0.999992	0	0	0.888553	0.999989	0	0	0.827809	0.999926	0	0	0	0	NA	NA
MAGEA12	ENSG00000213401	1	protein_coding	Gain	X	151899293	151903184	153	153	151909156	152616430	Level	Level	Loss	0	0	0	0	0.965081	0.999992	0	0	0.760865	0.999989	0	0	0.606332	0.999926	0	0	0	0	NA	NA
MAGEA3	ENSG00000221867	1	protein_coding	Gain	X	151934652	151938240	153	153	151909156	152616430	Level	Level	Loss	0	0	0	0	0.999892	0.999992	0	0	0.957481	0.999989	0	0	0.919848	0.999926	0	0	0	0	NA	NA
MAMSTR	ENSG00000176909	1	protein_coding	Loss	19	49215999	49222978	91	416	49076461	49183705	Level	Level	Level	0	0	0	0	0.965081	0.999992	0	0	0.999998	0.999989	0	0	1	0.999926	0	0	0	0	0.084014	0.0352215
MAN2C1	ENSG00000140400	1	protein_coding	Loss	15	75648133	75660971	19	656	75650972	75943416	Level	Level	Level	1	0	0	1	0.965081	0.999992	0	0	0.999998	0.999989	0	0	1	0.999926	0	0	0	0	-0.157329	-0.128854
MAP3K4	ENSG00000085511	1	protein_coding	Loss	6	161412759	161538417	172	545	162832336	162853242	Level	Level	Level	0	0	0	0	0.999892	0.999992	0	0	0.999998	0.999989	0	0	0.764967	0.999926	0	0	0	0	0.0112155	-0.0135058
MAPK4	ENSG00000141639	1	protein_coding	Loss	18	48086448	48258194	29	1046	47888816	47967858	Level	Level	Loss	0	0	0	0	0.984437	0.999992	0	0	0.999998	0.999989	0	0	1	0.999926	0	0	0	0	-0.0290664	-0.0219033
MARK3	ENSG00000075413	1	protein_coding	Gain	14	103851729	103970168	15	36	103449773	104029819	Level	Level	Level	0	0	0	0	0.999892	0.999992	0	0	0.730523	0.999989	0	0	0.963981	0.999926	0	0	0	0	0.060693	-0.00413855
MBD3	ENSG00000071655	1	protein_coding	Loss	19	1576639	1592882	454	454	1508738	1630341	Level	Level	Level	0	0	0	0	0.999892	0.999992	0	0	0.999998	0.999989	0	0	1	0.999926	0	0	0	0	-0.171254	-0.11871
MBD5	ENSG00000204406	1	protein_coding	Loss	2	148778580	149275805	29	430	147764123	148964451	Level	Level	Level	0	0	0	0	0.999892	0.999992	0	0	0.957481	0.999989	0	0	1	0.999926	0	0	0	0	0.0901898	0.0658411
MBNL1	ENSG00000152601	1	protein_coding	Loss	3	151961617	152183569	22	402	151441983	151943277	Level	Gain	Level	1	1	0	2	0.965081	0.999992	0	0	0.999998	0.999989	0	0	0.8722	0.999926	0	0	0	0	-0.215236	-0.127157
MCF2L	ENSG00000126217	1	protein_coding	Loss	13	113548692	113754053	31	164	113303405	113570178	Level	Gain	Level	0	0	0	0	0.837645	0.999992	0	0	0.999998	0.999989	0	0	1	0.999926	0	0	0	0	0.0802681	0.0837647
ME2	ENSG00000082212	1	protein_coding	HomLoss	18	48405419	48474691	0	0	48363299	48981991	Level	Level	Loss	0	0	0	0	0.845202	0.999992	0	0	0.999998	0.999989	0	0	1	0.999926	0	0	0	0	-0.205621	-0.148429
MEP1A	ENSG00000112818	1	protein_coding	Gain	6	46761127	46807515	133	133	46594121	46943893	Level	Level	Level	0	0	0	0	0.980131	0.999992	0	0	0.999998	0.999989	0	0	1	0.999926	0	0	0	0	0.0234227	0.034705
METAP2	ENSG00000111142	1	protein_coding	Loss	12	95867296	95909615	21	493	95484080	96281172	Level	Level	Level	0	1	1	2	0.999892	0.508446	0	0	0.999998	0.534802	0	0	1	0.256807	0	0	0	0	-0.607021	-0.590123
METRN	ENSG00000103260	1	protein_coding	Gain	16	765115	769655	50	110	570658	878087	Level	Level	Level	0	0	0	0	0.965081	0.999992	0	0	0.999998	0.999989	0	0	1	0.999926	0	0	0	0	-0.0324744	-0.0782115
MEX3C	ENSG00000176624	1	protein_coding	HomLoss	18	48700920	48744674	0	0	48363299	48981991	Level	Level	Loss	0	0	0	0	0.999892	0.999992	0	0	0.999998	0.999989	0	0	0.880701	0.999926	0	0	0	0	-0.138616	-0.0898917
MEX3D	ENSG00000181588	1	protein_coding	Loss	19	1554668	1568057	454	454	1508738	1630341	Level	Level	Level	0	0	0	0	0.999892	0.999992	0	0	0.999998	0.999989	0	0	1	0.999926	0	0	0	0	0.240746	0.120729
MICALL2	ENSG00000164877	1	protein_coding	Loss	7	1468101	1499138	40	153	1324038	1381277	Level	Level	Level	0	0	0	0	0.837645	0.999992	0	0	0.999998	0.999989	0	0	1	0.999926	0	0	0	0	-0.011288	-0.0376466
MID2	ENSG00000080561	1	protein_coding	Loss	X	107068985	107170423	229	229	106258262	111858782	Level	Level	Loss	0	0	0	0	0.857993	0.999992	0	0	0.999998	0.937278	0	0	1	0.999926	0	0	0	0	NA	NA
MIEN1	ENSG00000141741	1	protein_coding	Gain	17	37884749	37887040	15	99	37767453	38131187	Level	Level	Level	0	0	0	0	0.999892	0.999992	0	0	0.999998	0.999989	0	0	1	0.999926	0	0	0	0	-0.301009	-0.250061
MIER2	ENSG00000105556	1	protein_coding	Gain	19	305575	344798	28	82	378150	740758	Level	Level	Level	0	0	0	0	0.999892	0.999992	0	0	0.957481	0.999989	0	0	1	0.999926	0	0	0	0	0.0594016	0.0439507
MIPOL1	ENSG00000151338	1	protein_coding	Gain	14	37667118	38021566	48	48	38064738	39001476	Level	Level	Level	0	0	0	0	0.980131	0.999992	0	0	0.999998	0.999989	0	0	0.071424	0.999926	0	1	0	1	0.0170216	-0.028526
MISP	ENSG00000099812	1	protein_coding	Gain	19	751126	764319	28	82	378150	740758	Level	Level	Level	0	0	0	0	0.965081	0.999992	0	0	0.999998	0.996062	0	0	1	0.999926	0	0	0	0	-0.00181214	-0.00592761
MKNK2	ENSG00000099875	1	protein_coding	Loss	19	2037470	2051243	454	454	1904612	2034151	Level	Level	Level	0	0	0	0	0.927819	0.999992	0	0	0.957481	0.999989	0	0	1	0.999926	0	0	0	0	-0.00501718	-0.0125462
MKS1	ENSG00000011143	1	protein_coding	Loss	17	56282803	56296966	15	594	56028780	56254541	Level	Level	Level	0	0	0	0	0.999892	0.448034	0	0	0.999998	0.999989	0	0	1	0.999926	0	0	0	0	-0.0754375	-0.0701315
MLK4	ENSG00000143674	1	protein_coding	Loss	1	233463514	233520894	69	428	233292257	233561654	Level	Level	Level	0	0	0	0	0.999892	0.999992	0	0	0.999998	0.999989	0	0	1	0.999926	0	0	0	0	NA	NA
MMEL1	ENSG00000142606	1	protein_coding	Gain	1	2522078	2564481	34	38	2308029	2504234	Level	Level	Level	0	0	0	0	0.999892	0.999992	0	0	0.999998	0.999989	0	0	1	0.999926	0	0	0	0	-0.0693134	-0.0706626
MMP14	ENSG00000157227	1	protein_coding	Loss	14	23305766	23318236	28	614	23291924	23350478	Level	Level	Level	0	0	0	0	0.999892	0.999992	0	0	0.999998	0.999989	0	0	1	0.999926	0	0	0	0	-0.0440562	0.00243318
MMRN2	ENSG00000173269	1	protein_coding	Loss	10	88695297	88729238	581	581	88639910	88730177	Level	Level	Level	0	0	0	0	0.83023	0.999992	0	0	0.999998	0.999989	0	0	0.87024	0.999926	0	0	0	0	-0.0926905	-0.0527741
MOB3A	ENSG00000172081	1	protein_coding	Loss	19	2071037	2096672	454	454	1904612	2034151	Level	Level	Level	0	0	0	0	0.999892	0.999992	0	0	0.999998	0.999989	0	0	1	0.999926	0	0	0	0	-0.00432864	-0.0341818
MORC4	ENSG00000133131	1	protein_coding	Loss	X	106057101	106243474	229	229	106258262	111858782	Level	Level	Loss	0	0	0	0	0.999892	0.999992	0	0	0.957481	0.999989	0	0	0.957681	0.999926	0	0	0	0	NA	NA
MORN1	ENSG00000116151	1	protein_coding	Gain	1	2252692	2323146	34	38	2308029	2504234	Level	Level	Level	0	0	0	0	0.751502	0.999992	0	0	0.967339	0.999989	0	0	0.071424	0.999926	0	1	0	1	-0.107284	-0.118237
MRGPRG	ENSG00000182170	1	protein_coding	Loss	11	3239174	3240043	49	425	3119709	3178235	Level	Level	Level	0	0	0	0	0.999892	0.999992	0	0	0.753014	0.999989	0	0	1	0.999926	0	0	0	0	-0.197008	-0.202013
MRO	ENSG00000134042	1	protein_coding	HomLoss	18	48324574	48351772	0	0	48363299	48981991	Level	Level	Loss	0	0	0	0	0.837645	0.999992	0	0	0.957481	0.999989	0	0	1	0.999926	0	0	0	0	-0.0358845	0.0121143
MROH6	ENSG00000204839	1	protein_coding	Loss	8	144648357	144655141	88	317	144595042	144650510	Level	Level	Level	0	0	1	1	0.999892	0.999992	0	0	0.985687	0.937278	0	0	0.861468	0.999926	0	0	0	0	-0.0198841	-0.0370876
MRPL52	ENSG00000172590	1	protein_coding	Loss	14	23299088	23304246	28	614	23291924	23350478	Level	Level	Level	1	1	0	2	0.980131	0.679867	0	0	0.957481	0.63933	0	0	1	0.740192	0	0	0	0	-0.0637486	-0.073586
MSLN	ENSG00000102854	1	protein_coding	Gain	16	810762	818865	50	110	570658	878087	Level	Level	Level	0	0	0	0	0.965081	0.999992	0	0	0.999998	0.999989	0	0	0.781706	0.999926	0	0	0	0	0.00806954	-0.015472
MSLNL	ENSG00000162006	1	protein_coding	Gain	16	819428	833370	50	110	570658	878087	Level	Level	Level	0	0	0	0	0.946127	0.999992	0	0	0.999998	0.999989	0	0	1	0.999926	0	0	0	0	NA	NA
MUC8	ENSG00000269676	1	protein_coding	Gain	12	133049334	133050726	20	119	132981103	133018970	Level	Level	Level	0	0	0	0	0.962611	0.999992	0	0	0.999998	0.927388	0	0	0.781706	0.999926	0	0	0	0	NA	NA
MYADML2	ENSG00000185105	1	protein_coding	Gain	17	79897521	79905109	121	121	79589371	80438165	Level	Level	Level	0	0	0	0	0.992834	0.999992	0	0	0.730523	0.999989	0	0	1	0.999926	0	0	0	0	0.183475	0.083105
MYL12A	ENSG00000101608	1	protein_coding	Loss	18	3247479	3256234	73	888	3192671	3359237	Level	Level	Level	0	0	0	0	0.946127	0.999992	0	0	0.999998	0.999989	0	0	1	0.999926	0	0	0	0	-0.201552	-0.139472
MYL3	ENSG00000160808	1	protein_coding	Loss	3	46899362	46923659	20	512	46731303	47047358	Level	Level	Level	0	0	0	0	0.946127	0.999992	0	0	0.999998	0.999989	0	0	1	0.999926	0	0	0	0	-0.18329	-0.158414
MYOM1	ENSG00000101605	1	protein_coding	Loss	18	3066805	3220106	73	888	3192671	3359237	Level	Level	Level	0	0	0	0	0.999892	0.999992	0	0	0.999998	0.999989	0	0	1	0.999926	0	0	0	0	0.0457051	0.0253156
MYT1L	ENSG00000186487	1	protein_coding	Gain	2	1792885	2335032	27	74	348470	1742639	Level	Level	Level	0	0	0	0	0.837645	0.999992	0	0	0.957481	0.999989	0	0	1	0.999926	0	0	0	0	-0.265048	-0.210915
NAALADL2	ENSG00000177694	1	protein_coding	Loss	3	174156363	175523428	26	407	174963362	174992648	Level	Gain	Level/Loss	0	0	0	0	0.919974	0.999992	0	0	0.999998	0.999989	0	0	0.781706	0.999926	0	0	0	0	0.219721	0.205463
NAPRT1	ENSG00000147813	1	protein_coding	Loss	8	144656955	144660819	88	317	144595042	144650510	Level	Level	Level	0	0	0	0	0.617032	0.999992	0	0	0.999998	0.999989	0	0	1	0.999926	0	0	0	0	NA	NA
NARF	ENSG00000141562	1	protein_coding	Gain	17	80416056	80448413	121	121	79589371	80438165	Level	Level	Level	0	0	0	0	0.965081	0.999992	0	0	0.999998	0.999989	0	0	1	0.999926	0	0	0	0	-0.0493658	-0.0471305
NBEAL2	ENSG00000160796	1	protein_coding	Loss	3	47021173	47051193	20	512	46731303	47047358	Level	Level	Level	0	0	0	0	0.999892	0.999992	0	0	0.999998	0.999989	0	0	1	0.999926	0	0	0	0	0.113101	0.0838256
NCBP2L	ENSG00000170935	1	protein_coding	Loss	X	107020963	107037912	229	229	106258262	111858782	Level	Level	Loss	0	0	0	0	0.980131	0.999992	0	0	0.620813	0.999989	0	0	1	0.999926	0	0	0	0	NA	NA
NCF1	ENSG00000158517	1	protein_coding	Loss	7	74188309	74203659	28	197	74132014	75210764	Level	Level	Level	0	0	0	0	0.999892	0.999992	0	0	0.999998	0.999989	0	0	1	0.999926	0	0	0	0	0.383354	0.24934
NCOR2	ENSG00000196498	1	protein_coding	Loss	12	124808961	125052135	495	495	124855274	124907914	Level	Level	Level	1	0	0	1	0.980131	0.999992	0	0	0.999998	0.999989	0	0	1	0.999926	0	0	0	0	-0.158388	-0.149188
NEIL1	ENSG00000140398	1	protein_coding	Loss	15	75639296	75647592	19	656	75650972	75943416	Level	Level	Level	0	0	0	0	0.992834	0.999992	0	0	0.999998	0.760986	0	0	1	0.999926	0	0	0	0	0.0106791	-0.0107237
NEK6	ENSG00000119408	1	protein_coding	Loss	9	127019885	127115586	17	454	126935364	127190340	Level	Level	Level	0	0	0	0	0.999892	0.154046	0	0	0.999998	0.855889	0	0	1	0.999926	0	0	0	0	-0.326098	-0.233498
NEUROD2	ENSG00000171532	1	protein_coding	Gain	17	37759789	37766030	15	99	37767453	38131187	Level	Level	Level	0	0	0	0	0.999892	0.173132	0	0	0.999998	0.927388	0	0	0.919848	0.999926	0	0	0	0	-0.040572	-0.0697344
NHLRC4	ENSG00000257108	1	protein_coding	Gain	16	616996	619495	50	110	570658	878087	Level	Level	Level	0	0	0	0	0.946127	0.999992	0	0	0.478305	0.996062	0	0	1	0.999926	0	0	0	0	0.0334883	0.011193
NKD2	ENSG00000145506	1	protein_coding	Loss	5	1008944	1039058	32	360	1134914	1204868	Level	Level	Level	0	0	0	0	0.965081	0.999992	0	0	0.873828	0.999989	0	0	1	0.999926	0	0	0	0	0.114004	0.0643615
NOL11	ENSG00000130935	1	protein_coding	Gain	17	65713949	65740647	17	110	65508813	66178894	Level	Level	Level	1	1	0	2	0.999892	0.211893	0	0	0.999998	0.855889	0	0	1	0.236443	0	0	0	0	-0.445577	-0.547338
NOTCH1	ENSG00000148400	1	protein_coding	Gain	9	139388896	139440314	33	101	139387618	139616742	Level	Level	Level	0	0	0	0	0.999892	0.999992	0	0	0.745589	0.999989	0	0	1	0.999926	0	0	0	0	-0.0168471	0.0131245
NOTUM	ENSG00000185269	1	protein_coding	Gain	17	79910388	79919716	121	121	79589371	80438165	Level	Level	Level	0	0	0	0	0.999892	0.999992	0	0	0.999998	0.999989	0	0	1	0.999926	0	0	0	0	0.0921846	0.0489206
NPB	ENSG00000183979	1	protein_coding	Gain	17	79858621	79860781	121	121	79589371	80438165	Level	Level	Level	0	0	0	0	0.944078	0.999992	0	0	0.999998	0.999989	0	0	1	0.999926	0	0	0	0	-0.43882	-0.431611
NPCDR1	ENSG00000269415	1	protein_coding	Loss	3	59957215	59957583	531	531	60480676	60491503	Level	Level	Level	0	0	0	0	0.927819	0.999992	0	0	0.957481	0.999989	0	0	1	0.999926	0	0	0	0	NA	NA
NPM2	ENSG00000158806	1	protein_coding	Loss	8	21881636	21894408	806	806	21952850	21993231	Level	Level	Level	0	0	0	0	0.999892	0.999992	0	0	0.999998	0.999989	0	0	1	0.999926	0	0	0	0	-0.116069	-0.11412
NPNT	ENSG00000168743	1	protein_coding	Loss	4	106815932	106925184	20	581	106498718	106908325	Level	Level	Level	0	0	0	0	0.946127	0.999992	0	0	0.999998	0.999989	0	0	1	0.999926	0	0	0	0	-0.00740257	-0.00537911
NR2C1	ENSG00000120798	1	protein_coding	Loss	12	95414005	95467479	21	493	95484080	96281172	Level	Level	Level	0	0	0	0	0.974391	0.999992	0	0	0.957481	0.999989	0	0	0.957681	0.999926	0	0	0	0	-0.0883651	-0.110837
NR5A1	ENSG00000136931	1	protein_coding	Loss	9	127243516	127269709	17	454	126935364	127190340	Level	Level	Level	0	0	0	0	0.992834	0.999992	0	0	0.999998	0.999989	0	0	1	0.999926	0	0	0	0	-0.084711	-0.0986202
NRP1	ENSG00000099250	1	protein_coding	Gain	10	33466420	33625190	56	56	33135952	34237166	Level	Level	Gain	0	0	0	0	0.946127	0.999992	0	0	0.999998	0.999989	0	0	1	0.999926	0	0	0	0	0.0343724	0.100423
NRXN2	ENSG00000110076	1	protein_coding	Loss	11	64373646	64490660	36	485	64172031	64527751	Level	Level	Level	0	0	0	0	0.992834	0.999992	0	0	0.999998	0.999989	0	0	1	0.999926	0	0	0	0	-0.123897	-0.107553
NSDHL	ENSG00000147383	1	protein_coding	Gain	X	151999511	152038273	153	153	151909156	152616430	Level	Level	Loss	0	0	0	0	0.992834	0.999992	0	0	0.999998	0.999989	0	0	1	0.999926	0	0	0	0	NA	NA
NTN4	ENSG00000074527	1	protein_coding	Loss	12	96051583	96184930	21	493	95484080	96281172	Level	Level	Level	0	0	0	0	0.999892	0.999992	0	0	0.888553	0.999989	0	0	1	0.999926	0	0	0	0	-0.0578471	-0.0434371
NTN5	ENSG00000142233	1	protein_coding	Loss	19	49164664	49176338	91	416	49076461	49183705	Level	Level	Level	0	0	0	0	0.847503	0.999992	0	0	0.999998	0.999989	0	0	1	0.999926	0	0	0	0	-0.0664876	-0.0922521
NTPCR	ENSG00000135778	1	protein_coding	Loss	1	233086351	233119628	69	428	233292257	233561654	Level	Level	Level	0	0	0	0	0.999892	0.372652	0	0	0.580341	0.999989	0	0	1	0.999926	0	0	0	0	-0.0995536	-0.0771993
NUDT18	ENSG00000173566	1	protein_coding	Loss	8	21964383	21966932	806	806	21952850	21993231	Level	Level	Level	0	0	0	0	0.980131	0.999992	0	0	0.999998	0.999989	0	0	1	0.999926	0	0	0	0	NA	NA
NUFIP1	ENSG00000083635	1	protein_coding	Loss	13	45513384	45563618	169	169	45419382	45706065	Level	Gain	Level	0	1	1	2	0.999892	0.999992	0	0	0.967339	0.996062	0	0	1	0.999926	0	0	0	0	-0.342801	-0.338658
NUP62CL	ENSG00000198088	1	protein_coding	Loss	X	106366657	106449670	229	229	106258262	111858782	Level	Level	Loss	0	0	0	0	0.844772	0.999992	0	0	0.957481	0.999989	0	0	0.609114	0.999926	0	0	0	0	NA	NA
NXN	ENSG00000167693	1	protein_coding	Gain	17	702553	883010	16	24	51137	925764	Level	Level	Level/Loss	0	0	0	0	0.999892	0.999992	0	0	0.999998	0.999989	0	0	1	0.999926	0	0	0	0	-0.047428	-0.0524532
NXT2	ENSG00000101888	1	protein_coding	Loss	X	108779010	108787919	229	229	106258262	111858782	Level	Level	Loss	0	0	0	0	0.946127	0.999992	0	0	0.580341	0.999989	0	0	1	0.999926	0	0	0	0	NA	NA
ODF3L2	ENSG00000181781	1	protein_coding	Gain	19	463346	474983	28	82	378150	740758	Level	Level	Level	0	0	0	0	0.999892	0.999992	0	0	0.999998	0.999989	0	0	0.959209	0.999926	0	0	0	0	0.106767	0.075531
OGFOD3	ENSG00000181396	1	protein_coding	Gain	17	80347099	80376513	121	121	79589371	80438165	Level	Level	Level	0	0	0	0	0.751502	0.999992	0	0	0.999998	0.999989	0	0	1	0.999926	0	0	0	0	-0.0768738	-0.103305
ONECUT2	ENSG00000119547	1	protein_coding	Loss	18	55102917	55158529	1057	1057	55220229	55335412	Level	Level	Loss	0	0	0	0	0.965081	0.999992	0	0	0.999998	0.999989	0	0	1	0.999926	0	0	0	0	-0.125726	-0.125669
ONECUT3	ENSG00000205922	1	protein_coding	Loss	19	1752372	1780987	454	454	1508738	1630341	Level	Level	Level	0	0	0	0	0.999892	0.999992	0	0	0.957481	0.999989	0	0	1	0.999926	0	0	0	0	0.125258	0.0331434
OR10A5	ENSG00000166363	1	protein_coding	control_neg	11	6866883	6867936	NA	NA	NA	NA	Level	Level	Level	0	0	0	0	0.059178	0.999992	0	1	0.999998	0.999989	0	0	1	0.999926	0	0	0	1	0.105882	0.101233
OR10A6	ENSG00000175393	1	protein_coding	control_neg	11	7949180	7950209	NA	NA	NA	NA	Level	Level	Level	0	0	0	0	0.992834	0.999992	0	0	0.999998	0.999989	0	0	0.301219	0.999926	0	0	0	0	-0.00523742	0.00805771
OR10A7	ENSG00000179919	1	protein_coding	control_neg	12	55614809	55615759	NA	NA	NA	NA	Level	Level	Level	0	0	0	0	0.837645	0.999992	0	0	0.999998	0.999989	0	0	1	0.999926	0	0	0	0	-0.0539279	-0.081732
OR10D3	ENSG00000197309	1	protein_coding	Loss	11	124055923	124056952	487	487	124017493	124208977	Level	Level	Gain	0	0	0	0	0.979257	0.999992	0	0	0.957481	0.999989	0	0	0.781706	0.999926	0	0	0	0	NA	NA
OR10G2	ENSG00000255582	1	protein_coding	control_neg	14	22101992	22103096	NA	NA	NA	NA	Level	Level	Level	0	0	0	0	0.965081	0.999992	0	0	0.999998	0.999989	0	0	1	0.999926	0	0	0	0	0.050096	0.0537531
OR10H3	ENSG00000171936	1	protein_coding	control_neg	19	15852203	15853153	NA	NA	NA	NA	Level	Level	Level	0	0	0	0	0.956924	0.999992	0	0	0.985687	0.999989	0	0	1	0.999926	0	0	0	0	0.118677	0.102569
OR10J1	ENSG00000196184	1	protein_coding	control_neg	1	159409512	159410600	NA	NA	NA	NA	Level	Level	Level	0	0	0	0	0.844772	0.999992	0	0	0.999998	0.996062	0	0	0.806026	0.999926	0	0	0	0	0.181311	0.173583
OR10S1	ENSG00000196248	1	protein_coding	control_neg	11	123847368	123848488	NA	NA	NA	NA	Level	Level	Gain	0	0	0	0	0.999892	0.999992	0	0	0.999998	0.999989	0	0	1	0.999926	0	0	0	0	0.0793865	0.0967957
OR10Z1	ENSG00000198967	1	protein_coding	control_neg	1	158576229	158577170	NA	NA	NA	NA	Level	Level	Level	0	0	0	0	0.999892	0.999992	0	0	0.999998	0.999989	0	0	1	0.999926	0	0	0	0	-0.15783	-0.23112
OR11A1	ENSG00000204694	1	protein_coding	control_neg	6	29393281	29424848	NA	NA	NA	NA	Level	Level	Level	0	0	0	0	0.999892	0.999992	0	0	0.999998	0.999989	0	0	1	0.999926	0	0	0	0	0.0877048	0.0956969
OR11H1	ENSG00000130538	1	protein_coding	control_neg	22	16448824	16449805	NA	NA	NA	NA	NA	NA	NA	0	0	0	0	0.999892	0.999992	0	0	0.730523	0.999989	0	0	0.829362	0.999926	0	0	0	0	-0.555515	-0.475648
OR12D2	ENSG00000168787	1	protein_coding	control_neg	6	29364416	29365448	NA	NA	NA	NA	Level	Level	Level	0	0	0	0	0.999892	0.999992	0	0	0.999998	0.999989	0	0	0.957681	0.999926	0	0	0	0	0.102847	0.0822448
OR13C4	ENSG00000148136	1	protein_coding	control_neg	9	107288534	107289490	NA	NA	NA	NA	Level	Level	Level	0	0	0	0	0.979258	0.999992	0	0	0.888553	0.999989	0	0	0.957681	0.999926	0	0	0	0	0.0327782	0.0370349
OR13J1	ENSG00000168828	1	protein_coding	control_neg	9	35869375	35870461	NA	NA	NA	NA	Level	Level	Level	0	0	0	0	0.845202	0.999992	0	0	0.999998	0.999989	0	0	1	0.999926	0	0	0	0	0.0172707	0.0509749
OR1A1	ENSG00000172146	1	protein_coding	control_neg	17	3118915	3119844	NA	NA	NA	NA	Level	Level	Level	0	0	0	0	0.956924	0.999992	0	0	0.868374	0.999989	0	0	1	0.999926	0	0	0	0	0.0514932	0.0526693
OR1L1	ENSG00000173679	1	protein_coding	control_neg	9	125423845	125424927	NA	NA	NA	NA	Level	Level	Level	0	0	0	0	0.999892	0.999992	0	0	0.957481	0.999989	0	0	1	0.999926	0	0	0	0	0.0501782	0.0388036
OR1L6	ENSG00000171459	1	protein_coding	control_neg	9	125512019	125513062	NA	NA	NA	NA	Level	Level	Level	0	0	0	0	0.980131	0.999992	0	0	0.888553	0.999989	0	0	1	0.999926	0	0	0	0	-0.0345338	-0.0630314
OR1N2	ENSG00000171501	1	protein_coding	control_neg	9	125315391	125316493	NA	NA	NA	NA	Level	Level	Level	0	0	0	0	0.965081	0.999992	0	0	0.760865	0.999989	0	0	1	0.999926	0	0	0	0	-0.0264967	-0.0223611
OR1S1	ENSG00000172774	1	protein_coding	control_neg	11	57982217	57983195	NA	NA	NA	NA	Level	Level	Level	0	0	0	0	0.980131	0.999992	0	0	0.999998	0.999989	0	0	0.584566	0.999926	0	0	0	0	0.163786	0.0799472
OR1S2	ENSG00000197887	1	protein_coding	control_neg	11	57970674	57971653	NA	NA	NA	NA	Level	Level	Level	0	0	0	0	0.965081	0.999992	0	0	0.580341	0.999989	0	0	0.880701	0.999926	0	0	0	0	0.105326	0.0677195
OR2A12	ENSG00000221858	1	protein_coding	control_neg	7	143792141	143793186	NA	NA	NA	NA	Level	Level	Level	0	0	0	0	0.956924	0.575186	0	0	0.999998	0.999989	0	0	1	0.999926	0	0	0	0	0.0244584	0.0416225
OR2A14	ENSG00000221938	1	protein_coding	control_neg	7	143826151	143827162	NA	NA	NA	NA	Level	Level	Level	0	0	0	0	0.999892	0.999992	0	0	0.957481	0.999989	0	0	1	0.999926	0	0	0	0	-0.0860528	-0.0545662
OR2AG1	ENSG00000170803	1	protein_coding	control_neg	11	6806248	6807245	NA	NA	NA	NA	Level	Level	Level	0	0	0	0	0.857993	0.999992	0	0	0.957481	0.999989	0	0	0.704648	0.999926	0	0	0	0	0.129844	0.0944338
OR2AJ1	ENSG00000177275	1	protein_coding	control_neg	1	248097071	248098057	NA	NA	NA	NA	Level	Level	Level	0	0	0	0	0.992834	0.999992	0	0	0.999998	0.999989	0	0	1	0.999926	0	0	0	0	NA	NA
OR2AT4	ENSG00000171561	1	protein_coding	control_neg	11	74799758	74800799	NA	NA	NA	NA	Level	Level	Gain	0	0	0	0	0.956924	0.999992	0	0	0.957481	0.999989	0	0	1	0.999926	0	0	0	0	0.00767698	-0.00952528
OR2B2	ENSG00000168131	1	protein_coding	control_neg	6	27878963	27880174	NA	NA	NA	NA	Level	Level	Level	0	0	0	0	0.965081	0.999992	0	0	0.999998	0.999989	0	0	1	0.999926	0	0	0	0	-0.00534446	-0.0831884
OR2B6	ENSG00000124657	1	protein_coding	control_neg	6	27925019	27925960	NA	NA	NA	NA	Level	Level	Level	0	0	0	0	0.999892	0.999992	0	0	0.580341	0.999989	0	0	0.781706	0.999926	0	0	0	0	-0.0582254	-0.0641373
OR2H1	ENSG00000204688	1	protein_coding	control_neg	6	29424958	29432105	NA	NA	NA	NA	Level	Level	Level	0	0	0	0	0.992834	0.999992	0	0	0.820402	0.999989	0	0	0.806026	0.999926	0	0	0	0	0.0564331	0.0255972
OR2K2	ENSG00000171133	1	protein_coding	control_neg	9	114089763	114090800	NA	NA	NA	NA	Level	Level	Level	0	0	0	0	0.999892	0.999992	0	0	0.745589	0.999989	0	0	1	0.999926	0	0	0	0	0.0422478	-0.00742015
OR2L2	ENSG00000203663	1	protein_coding	control_neg	1	248201474	248202607	NA	NA	NA	NA	Level	Level	Level	0	0	0	0	0.994703	0.999992	0	0	0.478305	0.999989	0	0	1	0.999926	0	0	0	0	0.00151956	0.00876638
OR2L3	ENSG00000198128	1	protein_coding	control_neg	1	248223984	248224922	NA	NA	NA	NA	Level	Level	Level	0	0	0	0	0.857993	0.999992	0	0	0.957481	0.999989	0	0	1	0.999926	0	0	0	0	-0.0449016	-0.0700919
OR2L5	ENSG00000197454	1	protein_coding	control_neg	1	248185250	248186188	NA	NA	NA	NA	Level	Level	Level	0	0	0	0	0.965081	0.999992	0	0	0.972165	0.999989	0	0	0.919848	0.999926	0	0	0	0	-0.145802	-0.101888
OR2M2	ENSG00000198601	1	protein_coding	control_neg	1	248343288	248344331	NA	NA	NA	NA	Level	Level	Level	0	0	0	0	0.980131	0.999992	0	0	0.730523	0.999989	0	0	0.417924	0.999926	0	0	0	0	-0.0378337	0.0132213
OR2T3	ENSG00000196539	1	protein_coding	control_neg	1	248636627	248637634	NA	NA	NA	NA	Level	Level	Level	0	0	0	0	0.956924	0.999992	0	0	0.999998	0.999989	0	0	0.865906	0.999926	0	0	0	0	-0.452591	-0.471188
OR2T34	ENSG00000183310	1	protein_coding	control_neg	1	248737022	248738080	NA	NA	NA	NA	Level	Level	Level	0	0	0	0	0.992834	0.999992	0	0	0.957481	0.999989	0	0	0.631227	0.999926	0	0	0	0	0.0234564	-0.0777516
OR2T6	ENSG00000198104	1	protein_coding	control_neg	1	248550910	248551836	NA	NA	NA	NA	Level	Level	Level	0	0	0	0	0.999892	0.999992	0	0	0.478305	0.999989	0	0	1	0.999926	0	0	0	0	0.0671976	0.0539651
OR2W1	ENSG00000204704	1	protein_coding	control_neg	6	29011990	29013017	NA	NA	NA	NA	Level	Level	Level	0	0	0	0	0.999892	0.999992	0	0	0.999998	0.999989	0	0	1	0.999926	0	0	0	0	-0.0155501	-0.0284536
OR2Z1	ENSG00000181733	1	protein_coding	control_neg	19	8841316	8842371	NA	NA	NA	NA	Level	Level	Level	0	0	0	0	0.999892	0.999992	0	0	0.999998	0.999989	0	0	1	0.999926	0	0	0	0	0.000492237	0.00832168
OR3A1	ENSG00000180090	1	protein_coding	control_neg	17	3194929	3195876	NA	NA	NA	NA	Level	Level	Level	0	0	0	0	0.992834	0.999992	0	0	0.957481	0.999989	0	0	1	0.999926	0	0	0	0	-0.00891537	0.00548365
OR4A47	ENSG00000237388	1	protein_coding	control_neg	11	48510269	48511332	NA	NA	NA	NA	Level	Level	Level	0	0	0	0	0.837645	0.999992	0	0	0.999998	0.999989	0	0	1	0.999926	0	0	0	0	-0.315902	-0.28533
OR4C13	ENSG00000258817	1	protein_coding	control_neg	11	49973943	49974971	NA	NA	NA	NA	Level	Level	Level	0	0	0	0	0.980131	0.999992	0	0	0.957481	0.999989	0	0	1	0.999926	0	0	0	0	-0.0423482	-0.0694579
OR4C46	ENSG00000185926	1	protein_coding	control_neg	11	51515282	51516211	NA	NA	NA	NA	Level	Level	NA	0	0	0	0	0.965081	0.999992	0	0	0.999998	0.999989	0	0	0.919848	0.999926	0	0	0	0	-0.188686	-0.148743
OR4D1	ENSG00000141194	1	protein_coding	Loss	17	56232494	56233517	15	594	56028780	56254541	Level	Level	Level	0	0	0	0	0.907588	0.999992	0	0	0.745589	0.999989	0	0	1	0.999926	0	0	0	0	-0.219329	-0.203044
OR4D10	ENSG00000254466	1	protein_coding	control_neg	11	59244846	59245869	NA	NA	NA	NA	Level	Level	Level	0	0	0	0	0.999892	0.999992	0	0	0.999998	0.999989	0	0	1	0.999926	0	0	0	0	-0.113771	-0.106957
OR4D2	ENSG00000255713	1	protein_coding	Loss	17	56247017	56247940	15	594	56028780	56254541	Level	Level	Level	0	0	0	0	0.999892	0.999992	0	0	0.999998	0.999989	0	0	1	0.999926	0	0	0	0	-0.195787	-0.179406
OR4F6	ENSG00000184140	1	protein_coding	control_neg	15	102345902	102346876	NA	NA	NA	NA	Level	Level	Level	0	0	0	0	0.999892	0.999992	0	0	0.099697	0.999989	0	1	0.817787	0.999926	0	0	0	1	0.123257	0.134872
OR4K14	ENSG00000169484	1	protein_coding	control_neg	14	20482419	20483352	NA	NA	NA	NA	Level	Level	Level	0	0	0	0	0.980131	0.999992	0	0	0.478305	0.999989	0	0	0.981204	0.999926	0	0	0	0	0.0850657	0.0603892
OR4K17	ENSG00000176230	1	protein_coding	control_neg	14	20585566	20586597	NA	NA	NA	NA	Level	Level	Level	0	0	0	0	0.956924	0.999992	0	0	0.999998	0.999989	0	0	1	0.999926	0	0	0	0	0.0701215	0.0615011
OR4K2	ENSG00000165762	1	protein_coding	control_neg	14	20344391	20345468	NA	NA	NA	NA	Gain	Gain	Level	0	0	0	0	0.999892	0.999992	0	0	0.957481	0.999989	0	0	1	0.999926	0	0	0	0	0.00415014	0.00745909
OR4P4	ENSG00000181927	1	protein_coding	control_neg	11	55405834	55406772	NA	NA	NA	NA	Level	Level	Level	0	0	0	0	0.965081	0.999992	0	0	0.957481	0.999989	0	0	0.861468	0.999926	0	0	0	0	-0.00648686	0.00836017
OR4Q3	ENSG00000182652	1	protein_coding	control_neg	14	20215587	20216528	NA	NA	NA	NA	Gain	Gain	Level	0	0	0	0	0.946127	0.999992	0	0	0.827415	0.999989	0	0	1	0.999926	0	0	0	0	-0.170855	-0.102178
OR4X2	ENSG00000172208	1	protein_coding	control_neg	11	48266608	48267622	NA	NA	NA	NA	Level	Level	Level	0	0	0	0	0.999892	0.999992	0	0	0.999998	0.999989	0	0	1	0.999926	0	0	0	0	-0.0335105	-0.0348932
OR51A2	ENSG00000205496	1	protein_coding	control_neg	11	4976002	4976943	NA	NA	NA	NA	Level	Level	Level/Loss	0	0	0	0	0.965081	0.999992	0	0	0.957481	0.999989	0	0	1	0.999926	0	0	0	0	0.254011	0.232374
OR51B6	ENSG00000176239	1	protein_coding	control_neg	11	5372738	5373676	NA	NA	NA	NA	Level	Level	Level	0	0	0	0	0.946127	0.999992	0	0	0.967339	0.999989	0	0	0.952878	0.999926	0	0	0	0	0.000491177	-0.000825545
OR51F1	ENSG00000188069	1	protein_coding	control_neg	11	4790209	4791168	NA	NA	NA	NA	Level	Level	Level	0	0	0	0	0.857993	0.999992	0	0	0.999998	0.999989	0	0	0.861468	0.999926	0	0	0	0	-0.0862813	-0.0893022
OR51L1	ENSG00000176798	1	protein_coding	control_neg	11	5020213	5021160	NA	NA	NA	NA	Level	Level	Level	0	0	0	0	0.965081	0.999992	0	0	0.999998	0.999989	0	0	1	0.999926	0	0	0	0	0.141344	0.11202
OR52B4	ENSG00000221996	1	protein_coding	control_neg	11	4388493	4389616	NA	NA	NA	NA	Level	Level	Level	0	0	0	0	0.999892	0.999992	0	0	0.572977	0.999989	0	0	1	0.999926	0	0	0	0	-0.083008	-0.0417829
OR52E4	ENSG00000180974	1	protein_coding	control_neg	11	5905501	5906527	NA	NA	NA	NA	Level	Level	Level	0	0	0	0	0.857993	0.999992	0	0	0.999998	0.999989	0	0	1	0.999926	0	0	0	0	-0.0308618	-0.0175386
OR52E6	ENSG00000205409	1	protein_coding	control_neg	11	5862158	5863182	NA	NA	NA	NA	Level	Level	Level	0	0	0	0	0.965081	0.999992	0	0	0.999998	0.999989	0	0	1	0.999926	0	0	0	0	0.218419	0.180472
OR52H1	ENSG00000181616	1	protein_coding	control_neg	11	5565719	5566779	NA	NA	NA	NA	Level	Level	Level	0	0	0	0	0.837645	0.999992	0	0	0.957481	0.999989	0	0	1	0.999926	0	0	0	0	0.120309	0.0986095
OR52I2	ENSG00000226288	1	protein_coding	control_neg	11	4608021	4609135	NA	NA	NA	NA	Level	Level	Level	0	0	0	0	0.999892	0.999992	0	0	0.873828	0.999989	0	0	1	0.999926	0	0	0	0	0.139156	0.120221
OR52K1	ENSG00000196778	1	protein_coding	control_neg	11	4510109	4511138	NA	NA	NA	NA	Level	Level	Level	0	0	0	0	0.857993	0.999992	0	0	0.999998	0.999989	0	0	0.919848	0.999926	0	0	0	0	0.00204147	0.00545229
OR52N2	ENSG00000180988	1	protein_coding	control_neg	11	5841544	5842578	NA	NA	NA	NA	Level	Level	Level	0	0	0	0	0.965081	0.999992	0	0	0.957481	0.999989	0	0	1	0.999926	0	0	0	0	0.123723	0.109453
OR56B3P	ENSG00000180913	1	protein_coding	control_neg	11	6149840	6150706	NA	NA	NA	NA	Level	Level	Level	0	0	0	0	0.965081	0.999992	0	0	0.957481	0.999989	0	0	0.417924	0.999926	0	0	0	0	NA	NA
OR5AC2	ENSG00000196578	1	protein_coding	control_neg	3	97806017	97806946	NA	NA	NA	NA	Level	Level	Level	0	0	0	0	0.999892	0.999992	0	0	0.999998	0.999989	0	0	0.952878	0.999926	0	0	0	0	-0.0192678	0.00579335
OR5AK2	ENSG00000181273	1	protein_coding	control_neg	11	56756347	56757342	NA	NA	NA	NA	Level	Level	Level	0	0	0	0	0.965081	0.999992	0	0	0.957481	0.999989	0	0	0.911645	0.999926	0	0	0	0	0.0767951	0.0789589
OR5AP2	ENSG00000172464	1	protein_coding	control_neg	11	56408942	56409947	NA	NA	NA	NA	Level	Level	Level	0	0	0	0	0.999892	0.999992	0	0	0.580341	0.999989	0	0	1	0.999926	0	0	0	0	0.209341	0.184397
OR5D16	ENSG00000205029	1	protein_coding	control_neg	11	55606228	55607214	NA	NA	NA	NA	Level	Level	Level	0	0	0	0	0.956924	0.999992	0	0	0.957481	0.999989	0	0	0.971604	0.999926	0	0	0	0	-0.0521529	-0.0158165
OR5D18	ENSG00000186119	1	protein_coding	control_neg	11	55587086	55588073	NA	NA	NA	NA	Level	Level	Level	0	0	0	0	0.965081	0.999992	0	0	0.999998	0.999989	0	0	1	0.999926	0	0	0	0	0.0435611	0.0240293
OR5H15	ENSG00000233412	1	protein_coding	control_neg	3	97887544	97888485	NA	NA	NA	NA	Level	Level	Level	0	0	0	0	0.617032	0.999992	0	0	0.999998	0.999989	0	0	1	0.999926	0	0	0	0	-0.106272	-0.0727764
OR5M8	ENSG00000181371	1	protein_coding	control_neg	11	56257825	56258871	NA	NA	NA	NA	Level	Level	Level	0	0	0	0	0.956924	0.999992	0	0	0.957481	0.999989	0	0	1	0.999926	0	0	0	0	0.0890269	0.0599917
OR5P3	ENSG00000182334	1	protein_coding	control_neg	11	7846584	7847519	NA	NA	NA	NA	Level	Level	Level	0	0	0	0	0.999892	0.999992	0	0	0.999998	0.999989	0	0	0.806026	0.999926	0	0	0	0	0.0502689	0.0191723
OR6B1	ENSG00000221813	1	protein_coding	control_neg	7	143701022	143702068	NA	NA	NA	NA	Level	Level	Level	0	0	0	0	0.847503	0.999992	0	0	0.999998	0.855889	0	0	1	0.999926	0	0	0	0	-0.08375	-0.0490847
OR6C65	ENSG00000205328	1	protein_coding	control_neg	12	55794214	55795289	NA	NA	NA	NA	Level	Level	Level	0	0	0	0	0.999892	0.999992	0	0	0.999998	0.999989	0	0	1	0.999926	0	0	0	0	0.098677	0.0585457
OR6C68	ENSG00000205327	1	protein_coding	control_neg	12	55886147	55887100	NA	NA	NA	NA	Level	Level	Level	0	0	0	0	0.83023	0.999992	0	0	0.957481	0.999989	0	0	0.781706	0.999926	0	0	0	0	0.153871	0.126006
OR6C75	ENSG00000187857	1	protein_coding	control_neg	12	55758895	55759833	NA	NA	NA	NA	Level	Level	Level	0	0	0	0	0.999892	0.999992	0	0	0.999998	0.999989	0	0	1	0.999926	0	0	0	0	0.0273834	0.0267875
OR6M1	ENSG00000196099	1	protein_coding	control_neg	11	123676043	123677095	NA	NA	NA	NA	Level	Level	Gain	0	0	0	0	0.965081	0.999992	0	0	0.999998	0.999989	0	0	1	0.999926	0	0	0	0	0.0318511	0.0688894
OR6Y1	ENSG00000197532	1	protein_coding	control_neg	1	158516918	158517895	NA	NA	NA	NA	Level	Level	Level	0	0	0	0	0.999892	0.999992	0	0	0.876564	0.999989	0	0	0.704648	0.999926	0	0	0	0	0.0759592	0.0624336
OR7C1	ENSG00000127530	1	protein_coding	control_neg	19	14909958	14911023	NA	NA	NA	NA	Level	Level	Level	0	0	0	0	0.965081	0.999992	0	0	0.999998	0.999989	0	0	1	0.999926	0	0	0	0	-0.0802534	-0.106545
OR7C2	ENSG00000127529	1	protein_coding	control_neg	19	15052301	15053260	NA	NA	NA	NA	Level	Level	Level	0	0	0	0	0.999892	0.47872	0	0	0.999998	0.999989	0	0	1	0.999926	0	0	0	0	-0.159334	-0.186271
OR7E24	ENSG00000237521	1	protein_coding	control_neg	19	9361606	9362820	NA	NA	NA	NA	Level	Level	Level	0	0	0	0	0.999892	0.999992	0	0	0.957481	0.999989	0	0	1	0.999926	0	0	0	0	-0.191995	-0.16924
OR7G3	ENSG00000170920	1	protein_coding	control_neg	19	9236688	9237626	NA	NA	NA	NA	Level	Level	Level	0	0	0	0	0.999892	0.999992	0	0	0.984902	0.999989	0	0	0.847201	0.999926	0	0	0	0	-0.259239	-0.208525
OR8B8	ENSG00000197125	1	protein_coding	control_neg	11	124310022	124311054	NA	NA	NA	NA	Level	Level	Gain	0	0	0	0	0.946127	0.999992	0	0	0.999998	0.999989	0	0	1	0.999926	0	0	0	0	0.122888	0.116153
OR8D1	ENSG00000196341	1	protein_coding	Loss	11	124179708	124180733	487	487	124017493	124208977	Level	Level	Gain	0	0	0	0	0.945597	0.999992	0	0	0.957481	0.999989	0	0	0.135352	0.999926	0	0	0	0	-0.311435	-0.35637
OR8D2	ENSG00000197263	1	protein_coding	Loss	11	124189134	124190184	487	487	124017493	124208977	Level	Level	Gain	0	0	0	0	0.946127	0.999992	0	0	0.760865	0.999989	0	0	1	0.999926	0	0	0	0	0.0602247	0.108086
OR8D4	ENSG00000181518	1	protein_coding	control_neg	11	123777109	123778183	NA	NA	NA	NA	Level	Level	Gain	0	0	0	0	0.837645	0.999992	0	0	0.745589	0.999989	0	0	0.966466	0.999926	0	0	0	0	0.108484	0.113337
OR8G5	ENSG00000255298	1	protein_coding	Loss	11	124134723	124135763	487	487	124017493	124208977	Level	Level	Gain	0	0	0	0	0.999892	0.999992	0	0	0.999998	0.999989	0	0	1	0.999926	0	0	0	0	0.0754336	0.0269115
OR8H3	ENSG00000181761	1	protein_coding	control_neg	11	55889849	55890787	NA	NA	NA	NA	Level	Level	Level	0	0	0	0	0.999892	0.999992	0	0	0.999998	0.999989	0	0	1	0.999926	0	0	0	0	-0.0931455	-0.0921868
OR8K1	ENSG00000150261	1	protein_coding	control_neg	11	56113421	56114507	NA	NA	NA	NA	Level	Level	Level	0	0	0	0	0.999892	0.999992	0	0	0.999998	0.999989	0	0	0.935913	0.999926	0	0	0	0	-0.261063	-0.255887
OR9G1	ENSG00000174914	1	protein_coding	control_neg	11	56467864	56468781	NA	NA	NA	NA	Level	Level	Level	0	0	0	0	0.999892	0.999992	0	0	0.745589	0.927388	0	0	1	0.999926	0	0	0	0	-0.0733373	-0.100873
OR9I1	ENSG00000172377	1	protein_coding	control_neg	11	57885972	57886916	NA	NA	NA	NA	Level	Level	Level	0	0	0	0	0.999892	0.999992	0	0	0.999998	0.999989	0	0	1	0.999926	0	0	0	0	-0.148663	-0.108687
ORC4	ENSG00000115947	1	protein_coding	Loss	2	148687968	148779147	29	430	147764123	148964451	Level	Level	Level	0	1	1	2	0.999892	0.968637	0	0	0.999998	0.534802	0	0	0.806026	0.866479	0	0	0	0	-0.450145	-0.472119
ORMDL3	ENSG00000172057	1	protein_coding	Gain	17	38077294	38083854	15	99	37767453	38131187	Level	Level	Level	0	0	0	0	0.944078	0.999992	0	0	0.957481	0.999989	0	0	1	0.999926	0	0	0	0	-0.0936296	-0.0973989
OSBPL5	ENSG00000021762	1	protein_coding	Loss	11	3108346	3187969	49	425	3119709	3178235	Level	Level	Level	0	0	0	0	0.999892	0.999992	0	0	0.957481	0.999989	0	0	1	0.999926	0	0	0	0	0.106384	0.0614935
OSBPL8	ENSG00000091039	1	protein_coding	control_pos_a	12	76745577	76953589	NA	NA	NA	NA	Level	Level	Level	0	0	0	0	0.999892	0.999992	0	0	0.553875	0.999989	0	0	1	0.999926	0	0	0	0	0.0413333	0.00370864
OXA1L	ENSG00000155463	1	protein_coding	Loss	14	23235731	23241007	28	614	23291924	23350478	Level	Level	Level	0	1	1	2	0.980131	0.11787	0	0	0.999998	0.116305	0	0	1	0.492046	0	0	0	0	-0.336261	-0.316507
OXLD1	ENSG00000204237	1	protein_coding	Gain	17	79632066	79633665	121	121	79589371	80438165	Level	Level	Level	0	0	0	0	0.965081	0.999992	0	0	0.999998	0.999989	0	0	1	0.999926	0	0	0	0	-0.157805	-0.135635
P4HB	ENSG00000185624	1	protein_coding	Gain	17	79801035	79818570	121	121	79589371	80438165	Level	Level	Level	0	0	0	0	0.999892	0.423323	0	0	0.999998	0.506228	0	0	1	0.999926	0	0	0	0	-0.0154449	-0.0547954
PABPC1L	ENSG00000101104	1	protein_coding	Gain	20	43538703	43587676	804	804	43399691	43506247	Level	Level	Gain	0	0	0	0	0.965081	0.999992	0	0	0.967339	0.999989	0	0	0.441713	0.999926	0	0	0	0	0.0201209	-0.0115979
PACRG	ENSG00000112530	1	protein_coding	Loss	6	163148164	163736524	172	545	162832336	162853242	Level	Level	Level	0	0	0	0	0.980131	0.999992	0	0	0.957481	0.999989	0	0	0.135352	0.999926	0	0	0	0	0.222782	0.171197
PAK3	ENSG00000077264	1	protein_coding	Loss	X	110187513	110470589	229	229	106258262	111858782	Level	Level	Loss	0	0	0	0	0.956924	0.999992	0	0	0.999998	0.999989	0	0	1	0.999926	0	0	0	0	NA	NA
PALM	ENSG00000099864	1	protein_coding	Gain	19	708953	748329	28	82	378150	740758	Level	Level	Level	0	0	0	0	0.999892	0.999992	0	0	0.957481	0.999989	0	0	0.806026	0.999926	0	0	0	0	-0.212893	-0.244503
PANK1	ENSG00000152782	1	protein_coding	Loss	10	91342745	91405215	22	580	91056264	91352966	Level	Level	Level	0	0	0	0	0.999892	0.999992	0	0	0.957481	0.999989	0	0	1	0.999926	0	0	0	0	0.00663397	-0.0144613
PANK4	ENSG00000157881	1	protein_coding	Gain	1	2439972	2458039	34	38	2308029	2504234	Level	Level	Level	0	0	0	0	0.992834	0.999992	0	0	0.478305	0.999989	0	0	1	0.999926	0	0	0	0	-0.0300881	-0.0208312
PAPPA2	ENSG00000116183	1	protein_coding	Gain	1	176432307	176814735	156	156	176851747	178247072	Level	Level	Level	0	0	0	0	0.965081	0.999992	0	0	0.999998	0.999989	0	0	1	0.999926	0	0	0	0	0.0740883	0.0713443
PAPSS2	ENSG00000198682	1	protein_coding	HomLoss	10	89419370	89507462	0	0	89507111	90105898	Level	Level	Level	0	0	0	0	0.956924	0.999992	0	0	0.999998	0.999989	0	0	0.806026	0.999926	0	0	0	0	0.00228324	-0.0403049
PARD3	ENSG00000148498	1	protein_coding	Gain	10	34398488	35104253	56	56	33135952	34237166	Level	Level	Gain	0	0	0	0	0.999892	0.113006	0	0	0.745589	0.999989	0	0	0.380151	0.999926	0	0	0	0	-0.155927	-0.142241
PARD6A	ENSG00000102981	1	protein_coding	Loss	16	67694849	67696681	18	387	67426869	67727069	Level	Level	Gain	0	0	0	0	0.999892	0.999992	0	0	0.999998	0.999989	0	0	1	0.999926	0	0	0	0	0.0281059	0.0362718
PARK2	ENSG00000185345	1	protein_coding	Loss	6	161768452	163148803	172	545	162832336	162853242	Level/Loss	Level/Loss	Level	0	0	0	0	0.95833	0.999992	0	0	0.957481	0.999989	0	0	1	0.999926	0	0	0	0	0.0703352	0.0891554
PARP16	ENSG00000138617	1	protein_coding	Loss	15	65526798	65592956	17	654	65183950	65548652	Level	Level	Level	0	0	0	0	0.965081	0.999992	0	0	0.957481	0.999989	0	0	1	0.999926	0	0	0	0	-0.0894933	-0.102656
PCCA	ENSG00000175198	1	protein_coding	Loss	13	100741269	101182686	31	164	100692439	101212300	Level	Gain	Level	0	0	0	0	0.946127	0.999992	0	0	0.999998	0.999989	0	0	1	0.999926	0	0	0	0	0.0750916	0.127036
PCLO	ENSG00000186472	1	protein_coding	Gain	7	82383329	82792246	19	383	81669801	83227548	Level	Level	Level	0	0	0	0	0.965081	0.999992	0	0	0.999998	0.999989	0	0	0.573947	0.999926	0	0	0	0	0.112233	0.0908023
PCNXL2	ENSG00000135749	1	protein_coding	Loss	1	233119181	233431459	69	428	233292257	233561654	Level	Level	Level	0	0	0	0	0.956924	0.999992	0	0	0.745589	0.999989	0	0	0.781706	0.999926	0	0	0	0	-0.201008	-0.128275
PCSK4	ENSG00000115257	1	protein_coding	Loss	19	1481427	1490751	454	454	1508738	1630341	Level	Level	Level	0	0	0	0	0.946127	0.999992	0	0	0.999998	0.999989	0	0	1	0.999926	0	0	0	0	0.0791066	0.0659932
PCYT2	ENSG00000185813	1	protein_coding	Gain	17	79858841	79869340	121	121	79589371	80438165	Level	Level	Level	0	0	0	0	0.999892	0.999992	0	0	0.999998	0.999989	0	0	1	0.999926	0	0	0	0	-0.0447795	-0.0873723
PDE2A	ENSG00000186642	1	protein_coding	Loss	11	72287185	72385635	17	478	72362718	72483880	Level	Level	Gain	0	0	0	0	0.999892	0.999992	0	0	0.957481	0.999989	0	0	1	0.999926	0	0	0	0	-0.0905609	-0.0899474
PDE4D	ENSG00000113448	1	protein_coding	Loss	5	58264865	59817947	19	595	59209183	59249174	Level	Level	Level	0	0	0	0	0.999892	0.999992	0	0	0.873828	0.977018	0	0	1	0.999926	0	0	0	0	-0.0120678	0.00466033
PDE6G	ENSG00000185527	1	protein_coding	Gain	17	79617489	79630142	121	121	79589371	80438165	Level	Level	Level	0	0	0	0	0.999892	0.999992	0	0	0.999998	0.999989	0	0	1	0.999926	0	0	0	0	-0.112986	-0.115846
PDGFRB	ENSG00000113721	1	protein_coding	Gain	5	149493400	149535435	45	69	149443298	149709644	Level	Level	Level	0	0	0	0	0.956924	0.999992	0	0	0.542354	0.999989	0	0	0.608272	0.999926	0	0	0	0	-0.139839	-0.106353
PDLIM3	ENSG00000154553	1	protein_coding	Loss	4	186422851	186456766	642	642	186039201	186372826	Level	Level	Level	0	0	0	0	0.992834	0.999992	0	0	0.999998	0.999989	0	0	1	0.999926	0	0	0	0	0.205472	0.186164
PEPD	ENSG00000124299	1	protein_coding	Gain	19	33877856	34012700	121	121	33603289	33960357	Level	Level	Level	0	0	0	0	0.946127	0.999992	0	0	0.544597	0.999989	0	0	1	0.999926	0	0	0	0	0.0527376	-0.00647937
PEX10	ENSG00000157911	1	protein_coding	Gain	1	2336236	2345236	34	38	2308029	2504234	Level	Level	Level	1	0	0	1	0.980131	0.999992	0	0	0.999998	0.999989	0	0	1	0.999926	0	0	0	0	-0.178757	-0.179953
PFKL	ENSG00000141959	1	protein_coding	Loss	21	45719934	45747259	559	559	45699580	45752176	Level	Level	Level	0	0	0	0	0.617032	0.999992	0	0	0.999998	0.999989	0	0	1	0.999926	0	0	0	0	-0.0330144	-0.0644196
PGAP3	ENSG00000161395	1	protein_coding	Gain	17	37827375	37853050	15	99	37767453	38131187	Level	Level	Level	0	0	0	0	0.980131	0.999992	0	0	0.999998	0.999989	0	0	1	0.999926	0	0	0	0	-0.139307	-0.158226
PHACTR3	ENSG00000087495	1	protein_coding	Gain	20	58152564	58422766	15	800	58472582	58700003	Level	Level	Gain	0	0	0	0	0.999892	0.999992	0	0	0.820402	0.927388	0	0	0.396336	0.999926	0	0	0	0	-0.137048	-0.102608
PHF21B	ENSG00000056487	1	protein_coding	Loss	22	45277042	45405880	665	665	45063130	45115579	Level	Level	Level	0	0	0	0	0.956924	0.999992	0	0	0.957481	0.999989	0	0	1	0.999926	0	0	0	0	-0.0676227	-0.0584773
PHKG2	ENSG00000156873	1	protein_coding	Gain	16	30759591	30772490	121	121	30418119	30895545	Level	Level	Level	0	0	0	0	0.980131	0.999992	0	0	0.999998	0.999989	0	0	1	0.999926	0	0	0	0	-0.02373	-0.044146
PIBF1	ENSG00000083535	1	protein_coding	Gain	13	73356197	73590591	709	709	73619229	73684920	Level	Gain	Level	0	0	0	0	0.965081	0.999992	0	0	0.999998	0.439155	0	0	1	0.999926	0	0	0	0	0.0251964	0.0363695
PIEZO1	ENSG00000103335	1	protein_coding	Loss	16	88781751	88851619	33	414	88794403	88809480	Level	Level	Gain	0	0	0	0	0.999892	0.999992	0	0	0.999998	0.999989	0	0	0.781706	0.999926	0	0	0	0	-0.0994613	-0.165433
PIF1	ENSG00000140451	1	protein_coding	Loss	15	65107831	65117867	17	654	65183950	65548652	Level	Level	Level	0	0	0	0	0.994149	0.999992	0	0	0.999998	0.999989	0	0	1	0.999926	0	0	0	0	-0.0725558	-0.0698913
PIGQ	ENSG00000007541	1	protein_coding	Gain	16	616995	634136	50	110	570658	878087	Level	Level	Level	0	0	0	0	0.999892	0.999992	0	0	0.986188	0.999989	0	0	1	0.999926	0	0	0	0	-0.0369206	-0.0954083
PIH1	ENSG00000268977	1	protein_coding	Loss	16	79015647	79015739	133	426	78949613	78970051	Level	Level	Gain	0	0	0	0	0.956924	0.999992	0	0	0.999998	0.999989	0	0	1	0.999926	0	0	0	0	NA	NA
PIH1D3	ENSG00000080572	1	protein_coding	Loss	X	106449862	106487473	229	229	106258262	111858782	Level	Level	Loss	0	0	0	0	0.999892	0.999992	0	0	0.999998	0.999989	0	0	1	0.999926	0	0	0	0	NA	NA
PITPNC1	ENSG00000154217	1	protein_coding	Gain	17	65373575	65693372	17	110	65508813	66178894	Level	Level	Level	0	0	0	0	0.965081	0.999992	0	0	0.957481	0.999989	0	0	1	0.999926	0	0	0	0	0.040517	0.0393563
PKIG	ENSG00000168734	1	protein_coding	Gain	20	43160426	43252888	804	804	43048685	43223862	Level	Level	Gain	0	0	0	0	0.965081	0.999992	0	0	0.730523	0.999989	0	0	1	0.999926	0	0	0	0	-0.105523	-0.0648255
PLA2G4A	ENSG00000116711	1	protein_coding	Gain	1	186798085	186958113	156	156	187090584	187642686	Level	Level	Level	0	0	0	0	0.83023	0.999992	0	0	0.478305	0.999989	0	0	0.396336	0.999926	0	0	0	0	0.15892	0.148028
PLA2G4D	ENSG00000159337	1	protein_coding	Loss	15	42359207	42386752	661	661	42266428	42327353	Level	Level	Level	0	0	0	0	0.980131	0.999992	0	0	0.478305	0.999989	0	0	1	0.999926	0	0	0	0	-0.227716	-0.174561
PLA2G4E	ENSG00000188089	1	protein_coding	Loss	15	42273780	42343388	661	661	42266428	42327353	Level	Level	Level	0	0	0	0	0.965081	0.999992	0	0	0.999998	0.999989	0	0	0.380151	0.999926	0	0	0	0	-0.162898	-0.119874
PLA2G4F	ENSG00000168907	1	protein_coding	Loss	15	42433332	42448839	661	661	42266428	42327353	Level	Level	Level	0	0	0	0	0.965081	0.999992	0	0	0.957481	0.999989	0	0	1	0.999926	0	0	0	0	-0.0835421	-0.085391
PLA2G7	ENSG00000146070	1	protein_coding	Gain	6	46671938	46703430	133	133	46594121	46943893	Level	Level	Level	0	0	0	0	0.956924	0.999992	0	0	0.957481	0.999989	0	0	1	0.999926	0	0	0	0	-0.0539408	-0.0382635
PLCB1	ENSG00000182621	1	protein_coding	Gain	20	8112824	8949003	116	378	8622792	8944142	Level	Level	Level	0	0	0	0	0.999892	0.999992	0	0	0.999998	0.999989	0	0	1	0.999926	0	0	0	0	0.119932	0.117846
PLCB4	ENSG00000101333	1	protein_coding	Gain	20	9049410	9461889	116	378	8622792	8944142	Level	Level	Level	0	0	0	0	0.837645	0.999992	0	0	0.999998	0.999989	0	0	0.919848	0.999926	0	0	0	0	-0.0288405	0.00999268
PLCH2	ENSG00000149527	1	protein_coding	Gain	1	2357419	2436969	34	38	2308029	2504234	Level	Level	Level	0	0	0	0	0.999892	0.999992	0	0	0.999998	0.999989	0	0	1	0.999926	0	0	0	0	0.106347	0.0838122
PLCL1	ENSG00000115896	1	protein_coding	Gain	2	198669426	199437305	83	83	199469815	200160277	Level	Level	Level	0	0	0	0	0.999892	0.999992	0	0	0.999998	0.999989	0	0	1	0.999926	0	0	0	0	0.132911	0.145155
PLEKHG5	ENSG00000171680	1	protein_coding	Loss	1	6526152	6580121	17	652	6316217	6527333	Level	Level	Level	0	0	0	0	0.965081	0.999992	0	0	0.900824	0.999989	0	0	0.727948	0.999926	0	0	0	0	0.019431	0.00465615
PLEKHO2	ENSG00000241839	1	protein_coding	Loss	15	65134088	65160206	17	654	65183950	65548652	Level	Level	Level	0	0	0	0	0.965081	0.999992	0	0	0.999998	0.999989	0	0	1	0.999926	0	0	0	0	0.0457876	0.0464449
PLK4	ENSG00000142731	1	protein_coding	control_pos_a	4	128802016	128820350	NA	NA	NA	NA	Level	Level	Level	1	1	1	3	0.980131	0.999992	0	0	0.999998	0.999989	0	0	1	0.966185	0	0	0	0	-0.812541	-0.813597
PLK5	ENSG00000185988	1	protein_coding	Loss	19	1524073	1535455	454	454	1508738	1630341	Level	Level	Level	0	0	0	0	0.999892	0.999992	0	0	0.957481	0.999989	0	0	1	0.999926	0	0	0	0	-0.036969	-0.0278843
PLXNC1	ENSG00000136040	1	protein_coding	Loss	12	94542499	94701451	21	493	93986906	95297039	Level	Level	Level	0	0	0	0	0.965081	0.999992	0	0	0.967339	0.999989	0	0	1	0.999926	0	0	0	0	0.0274659	-0.0175712
PNMA1	ENSG00000176903	1	protein_coding	Loss	14	74178494	74181128	637	637	74184889	74234885	Level	Level	Level	0	0	0	0	0.999892	0.999992	0	0	0.999998	0.999989	0	0	0.918165	0.999926	0	0	0	0	-0.000887642	-0.0109695
PNMA3	ENSG00000183837	1	protein_coding	Gain	X	152224766	152228827	153	153	151909156	152616430	Level	Level	Loss	0	0	0	0	0.999892	0.999992	0	0	0.999998	0.999989	0	0	1	0.999926	0	0	0	0	NA	NA
PNMA5	ENSG00000198883	1	protein_coding	Gain	X	152157368	152162671	153	153	151909156	152616430	Level	Level	Loss	0	0	0	0	0.980131	0.999992	0	0	0.888553	0.999989	0	0	0.781706	0.999926	0	0	0	0	NA	NA
PNMT	ENSG00000141744	1	protein_coding	Gain	17	37824234	37826728	15	99	37767453	38131187	Level	Level	Level	0	0	0	0	0.999892	0.999992	0	0	0.999998	0.999989	0	0	1	0.999926	0	0	0	0	-0.0496653	-0.045796
POLDIP2	ENSG00000004142	1	protein_coding	Gain	17	26673659	26684545	31	106	26582710	26864708	Level	Level	Gain	0	0	0	0	0.999892	0.308781	0	0	0.957481	0.999989	0	0	1	0.999926	0	0	0	0	NA	NA
POM121C	ENSG00000135213	1	protein_coding	Loss	7	75046066	75115548	28	197	74132014	75210764	Level	Level	Level	0	0	0	0	0.946127	0.999992	0	0	0.999998	0.996062	0	0	1	0.610132	0	0	0	0	-0.243482	-0.19906
POU5F1B	ENSG00000212993	1	protein_coding	Gain	8	128426535	128432311	585	585	128688916	128840276	Level	Gain	Level	0	0	0	0	0.999892	0.999992	0	0	0.999998	0.230545	0	0	1	0.999926	0	0	0	0	-0.577746	-0.514711
PPDPF	ENSG00000125534	1	protein_coding	Loss	20	62152077	62153559	21	119	62133177	62276984	Level	Level	Gain	0	0	0	0	0.999892	0.999992	0	0	0.999998	0.999989	0	0	1	0.999926	0	0	0	0	0.129712	0.0151703
PPIF	ENSG00000108179	1	protein_coding	Gain	10	81107225	81115093	20	40	80466640	81244627	Gain	Level	Level	0	0	0	0	0.844772	0.999992	0	0	0.957481	0.999989	0	0	1	0.999926	0	0	0	0	0.0258973	-0.0212004
PPP1R1B	ENSG00000131771	1	protein_coding	Gain	17	37782993	37792879	15	99	37767453	38131187	Level	Level	Level	0	0	0	0	0.845202	0.999992	0	0	0.999998	0.999989	0	0	1	0.999926	0	0	0	0	-0.202098	-0.175174
PPP1R27	ENSG00000182676	1	protein_coding	Gain	17	79791368	79792926	121	121	79589371	80438165	Level	Level	Level	0	0	0	0	0.965081	0.999992	0	0	0.999998	0.999989	0	0	1	0.999926	0	0	0	0	-0.0523251	-0.102799
PPP1R3A	ENSG00000154415	1	protein_coding	Gain	7	113516832	113715975	15	370	112516977	113946011	Level	Level	Level	0	0	0	0	0.999892	0.999992	0	0	0.888553	0.999989	0	0	1	0.999926	0	0	0	0	0.16447	0.156636
PPP1R3D	ENSG00000132825	1	protein_coding	Gain	20	58511894	58515352	15	800	58472582	58700003	Level	Level	Gain	0	0	0	0	0.999892	0.999992	0	0	0.999998	0.999989	0	0	1	0.999926	0	0	0	0	0.00791833	0.0287831
PRKG1	ENSG00000185532	1	protein_coding	Loss	10	52750945	54058110	20	474	53223673	53248753	Gain	Level	Gain	0	0	0	0	0.999892	0.999992	0	0	0.999998	0.999989	0	0	1	0.999926	0	0	0	0	0.0625202	0.0643485
PRLR	ENSG00000113494	1	protein_coding	Loss	5	35048861	35230794	15	349	35209652	35668036	Level	Level	Level	0	0	0	0	0.946127	0.999992	0	0	0.746969	0.999989	0	0	1	0.999926	0	0	0	0	-0.0498176	-0.0235737
PRND	ENSG00000171864	1	protein_coding	Loss	20	4702556	4709106	32	482	4622734	4781984	Level	Level	Level	0	0	0	0	0.980131	0.999992	0	0	0.745589	0.999989	0	0	1	0.999926	0	0	0	0	0.185481	0.11149
PRNP	ENSG00000171867	1	protein_coding	Loss	20	4666882	4682236	32	482	4622734	4781984	Level	Level	Level	0	0	0	0	0.857993	0.999992	0	0	0.478305	0.999989	0	0	1	0.999926	0	0	0	0	-0.00252785	0.0158382
PRNT	ENSG00000180259	1	protein_coding	Loss	20	4711928	4721314	32	482	4622734	4781984	Level	Level	Level	0	0	0	0	0.946127	0.999992	0	0	0.999998	0.999989	0	0	0.861468	0.999926	0	0	0	0	NA	NA
PRODH	ENSG00000100033	1	protein_coding	Loss	22	18900294	18924066	24	627	18915963	18972450	Level	Level	Level	0	0	0	0	0.999892	0.999992	0	0	0.957481	0.999989	0	0	1	0.999926	0	0	0	0	-0.377364	-0.36242
PROZ	ENSG00000126231	1	protein_coding	Loss	13	113812968	113826694	31	164	113589520	113795796	Level	Gain	Level	0	0	0	0	0.999892	0.999992	0	0	0.999998	0.999989	0	0	1	0.999926	0	0	0	0	-0.0225472	-0.0167174
PRPS1	ENSG00000147224	1	protein_coding	Loss	X	106871737	106894256	229	229	106258262	111858782	Level	Level	Loss	0	0	0	0	0.956924	0.999992	0	0	0.999998	0.999989	0	0	1	0.999926	0	0	0	0	NA	NA
PRR14	ENSG00000156858	1	protein_coding	Gain	16	30662038	30667761	121	121	30418119	30895545	Level	Level	Level	0	0	0	0	0.992834	0.999992	0	0	0.999998	0.63076	0	0	1	0.999926	0	0	0	0	0.121697	0.0545132
PRR25	ENSG00000167945	1	protein_coding	Gain	16	855443	863861	50	110	570658	878087	Level	Level	Level	0	0	0	0	0.992834	0.999992	0	0	0.999998	0.999989	0	0	1	0.999926	0	0	0	0	0.0413479	0.0208005
PRR5	ENSG00000186654	1	protein_coding	Loss	22	45064593	45133561	665	665	45063130	45115579	Level	Level	Level	0	0	0	0	0.965081	0.999992	0	0	0.969118	0.999989	0	0	1	0.999926	0	0	0	0	0.0710269	0.0762844
PRR5-ARHGAP8	ENSG00000248405	1	protein_coding	Loss	22	45098113	45258586	665	665	45063130	45115579	Level	Level	Level	0	0	0	0	0.999892	0.999992	0	0	0.957481	0.999989	0	0	0.609114	0.999926	0	0	0	0	-0.368651	-0.32146
PRSS42	ENSG00000178055	1	protein_coding	Loss	3	46871032	46875585	20	512	46731303	47047358	Level	Level	Level	0	0	0	0	0.999892	0.999992	0	0	0.999998	0.999989	0	0	1	0.999926	0	0	0	0	0.0687992	0.0337264
PRSS45	ENSG00000188086	1	protein_coding	Loss	3	46783582	46854048	20	512	46731303	47047358	Level	Level	Level	0	0	0	0	0.999892	0.999992	0	0	0.745589	0.999989	0	0	0.861468	0.999926	0	0	0	0	0.0809683	0.0623137
PRSS46	ENSG00000261603	1	protein_coding	Loss	3	46761073	46777919	20	512	46731303	47047358	Level	Level	Level	0	0	0	0	0.999892	0.999992	0	0	0.888553	0.999989	0	0	0.919848	0.999926	0	0	0	0	-0.0443509	-0.0477949
PRSS50	ENSG00000206549	1	protein_coding	Loss	3	46753605	46854064	20	512	46731303	47047358	Level	Level	Level	0	0	0	0	0.837645	0.999992	0	0	0.999998	0.999989	0	0	0.880701	0.999926	0	0	0	0	-0.338462	-0.290989
PRSS57	ENSG00000185198	1	protein_coding	Gain	19	685521	695460	28	82	378150	740758	Level	Level	Level	0	0	0	0	0.980131	0.999992	0	0	0.686	0.999989	0	0	1	0.999926	0	0	0	0	0.219622	0.159874
PRTG	ENSG00000166450	1	protein_coding	control_pos_a	15	55903744	56035288	NA	NA	NA	NA	Level	Level	Level	0	0	0	0	0.999892	0.999992	0	0	0.999998	0.999989	0	0	1	0.999926	0	0	0	0	0.128868	0.0724002
PSMD10	ENSG00000101843	1	protein_coding	Loss	X	107327437	107334848	229	229	106258262	111858782	Level	Level	Loss	0	0	0	0	0.999892	0.999992	0	0	0.985687	0.999989	0	0	1	0.999926	0	0	0	0	NA	NA
PTEN	ENSG00000171862	1	protein_coding	HomLoss	10	89622870	89731687	0	0	89507111	90105898	Level	Level	Level	0	0	0	0	0.038577	0.999992	0	1	0.075517	0.999989	0	1	1	0.999926	0	0	0	2	0.464527	0.537577
PTGS2	ENSG00000073756	1	protein_coding	Gain	1	186640923	186649559	156	156	187090584	187642686	Level	Level	Level	0	0	0	0	0.999892	0.171125	0	0	0.999998	0.999989	0	0	1	0.999926	0	0	0	0	0.143484	0.11446
PTH1R	ENSG00000160801	1	protein_coding	Loss	3	46919236	46945287	20	512	46731303	47047358	Level	Level	Level	0	0	0	0	0.965081	0.999992	0	0	0.999998	0.999989	0	0	1	0.999926	0	0	0	0	0.12701	0.0895572
PTK6	ENSG00000101213	1	protein_coding	Loss	20	62159778	62168723	21	119	62133177	62276984	Level	Level	Gain	0	0	0	0	0.999892	0.999992	0	0	0.999998	0.999989	0	0	1	0.999926	0	0	0	0	-0.0338829	-0.0924878
PTPN9	ENSG00000169410	1	protein_coding	Loss	15	75759462	75871630	19	656	75650972	75943416	Level	Level	Level	0	0	0	0	0.844772	0.999992	0	0	0.957481	0.999989	0	0	1	0.999926	0	0	0	0	-0.022181	0.000138598
PTPRD	ENSG00000153707	1	protein_coding	Gain	9	8314246	10612723	141	141	10357348	11022051	Level	Level	Level/Loss	0	0	0	0	0.965081	0.999992	0	0	0.999998	0.999989	0	0	1	0.999926	0	0	0	0	0.142209	0.12223
PTPRG	ENSG00000144724	1	protein_coding	Loss	3	61547243	62283288	17	492	60937330	60959200	Level	Level	Level	0	0	0	0	0.999892	0.999992	0	0	0.888553	0.999989	0	0	1	0.999926	0	0	0	0	-0.150916	-0.150439
PUM2	ENSG00000055917	1	protein_coding	Loss	2	20448452	20551995	17	433	20588862	20716754	Level	Level	Level	0	0	0	0	0.98738	0.999992	0	0	0.957481	0.999989	0	0	0.963466	0.999926	0	0	0	0	-0.135896	-0.0954683
PXDN	ENSG00000130508	1	protein_coding	Gain	2	1635659	1748624	27	74	348470	1742639	Level	Level	Level	0	0	0	0	0.857993	0.999992	0	0	0.999998	0.999989	0	0	0.966466	0.999926	0	0	0	0	0.14006	0.165621
PYCR1	ENSG00000183010	1	protein_coding	Gain	17	79890260	79900288	121	121	79589371	80438165	Level	Level	Level	0	0	0	0	0.83023	0.999992	0	0	0.957481	0.999989	0	0	1	0.999926	0	0	0	0	-0.264463	-0.226792
PYGM	ENSG00000068976	1	protein_coding	Loss	11	64513861	64527769	36	485	64172031	64527751	Level	Level	Level	0	0	0	0	0.967245	0.999992	0	0	0.888553	0.999989	0	0	1	0.999926	0	0	0	0	-0.273465	-0.236432
RAB11FIP3	ENSG00000090565	1	protein_coding	Gain	16	475619	573011	50	110	570658	878087	Level	Level	Level	0	0	0	0	0.999892	0.999992	0	0	0.957481	0.999989	0	0	1	0.999926	0	0	0	0	-0.106039	-0.128112
RAB40C	ENSG00000197562	1	protein_coding	Gain	16	639357	679272	50	110	570658	878087	Level	Level	Level	0	0	0	0	0.266847	0.999992	0	0	0.999998	0.999989	0	0	1	0.999926	0	0	0	0	-0.00110863	0.0458909
RAC3	ENSG00000169750	1	protein_coding	Gain	17	79989500	79992080	121	121	79589371	80438165	Level	Level	Level	0	0	0	0	0.999892	0.999992	0	0	0.999998	0.999989	0	0	0.880701	0.999926	0	0	0	0	-0.412559	-0.391778
RAD51B	ENSG00000182185	1	protein_coding	Loss	14	68286496	69196935	637	637	69285264	69370814	Level	Level	Level	1	1	0	2	0.999892	0.999992	0	0	0.957481	0.999989	0	0	1	0.349007	0	0	0	0	-0.153195	-0.154215
RAMP1	ENSG00000132329	1	protein_coding	Loss	2	238767536	238820756	464	464	238943966	239064029	Level	Level	Level	0	0	0	0	0.965081	0.999992	0	0	0.999998	0.999989	0	0	1	0.999926	0	0	0	0	-0.0931378	-0.0763216
RANBP1	ENSG00000099901	1	protein_coding	Gain	22	20103461	20114878	32	32	20057458	20742450	Level	Level	Level	1	0	0	1	0.999892	0.658592	0	0	0.999998	0.999989	0	0	1	0.999926	0	0	0	0	-0.275141	-0.292422
RANBP10	ENSG00000141084	1	protein_coding	Loss	16	67757005	67840555	18	387	67426869	67727069	Level	Level	Gain	0	0	0	0	0.962611	0.999992	0	0	0.957481	0.999989	0	0	1	0.999926	0	0	0	0	-0.129782	-0.185775
RASA3	ENSG00000185989	1	protein_coding	Loss	13	114747194	114898086	31	164	114002383	114585454	Level	Gain	Level	0	0	0	0	0.999892	0.999992	0	0	0.999998	0.999989	0	0	1	0.999926	0	0	0	0	-0.0970901	-0.043245
RASAL2	ENSG00000075391	1	protein_coding	Gain	1	178062864	178448644	156	156	176851747	178247072	Level	Level	Level	0	0	0	0	0.919974	0.999992	0	0	0.957481	0.999989	0	0	0.806026	0.999926	0	0	0	0	0.167666	0.168213
RASGRP2	ENSG00000068831	1	protein_coding	Loss	11	64494383	64512928	36	485	64172031	64527751	Level	Level	Level	0	0	0	0	0.967245	0.999992	0	0	0.999998	0.999989	0	0	1	0.999926	0	0	0	0	-0.21593	-0.21944
RASL12	ENSG00000103710	1	protein_coding	Loss	15	65345679	65369028	17	654	65183950	65548652	Level	Level	Level	0	0	0	0	0.999892	0.999992	0	0	0.999998	0.999989	0	0	1	0.999926	0	0	0	0	-0.124886	-0.102266
RASSF2	ENSG00000101265	1	protein_coding	Loss	20	4760669	4804291	32	482	4622734	4781984	Level	Level	Level	0	0	0	0	0.999892	0.999992	0	0	0.957481	0.999989	0	0	0.806026	0.999926	0	0	0	0	0.0525377	0.0696971
RASSF4	ENSG00000107551	1	protein_coding	Loss	10	45454855	45491339	27	446	45427052	45512349	Level	Level	Gain	0	0	0	0	0.965081	0.999992	0	0	0.999998	0.999989	0	0	0.861468	0.999926	0	0	0	0	-0.263157	-0.182844
RBFOX1	ENSG00000078328	1	protein_coding	Loss	16	6069095	7763340	498	498	6691191	6711227	Level/Loss	Level	Level	0	0	0	0	0.965081	0.999992	0	0	0.999998	0.999989	0	0	0.851708	0.999926	0	0	0	0	0.0179126	0.0232479
RBM23	ENSG00000100461	1	protein_coding	Loss	14	23369854	23388393	28	614	23291924	23350478	Level	Level	Level	0	0	0	0	0.967245	0.999992	0	0	0.999998	0.999989	0	0	1	0.999926	0	0	0	0	-0.274409	-0.247953
RBM41	ENSG00000089682	1	protein_coding	Loss	X	106307650	106362057	229	229	106258262	111858782	Level	Level	Loss	0	0	0	0	0.999892	0.999992	0	0	0.957481	0.999989	0	0	1	0.999926	0	0	0	0	NA	NA
RBPMS2	ENSG00000166831	1	protein_coding	Loss	15	65032091	65067786	17	654	65183950	65548652	Level	Level	Level	0	0	0	0	0.999892	0.999992	0	0	0.999998	0.999989	0	0	0.806026	0.999926	0	0	0	0	0.0993427	0.100916
RCAN2	ENSG00000172348	1	protein_coding	Gain	6	46188475	46459709	133	133	46594121	46943893	Level	Level	Level	0	0	0	0	0.999892	0.999992	0	0	0.999998	0.999989	0	0	1	0.999926	0	0	0	0	-0.0202526	-0.0121787
REEP4	ENSG00000168476	1	protein_coding	Loss	8	21995533	21999464	806	806	21952850	21993231	Level	Level	Level	0	0	0	0	0.266847	0.999992	0	0	0.957481	0.999989	0	0	0.957681	0.999926	0	0	0	0	0.108732	0.0837849
REEP6	ENSG00000115255	1	protein_coding	Loss	19	1491165	1497926	454	454	1508738	1630341	Level	Level	Level	0	0	0	0	0.962611	0.999992	0	0	0.999998	0.999989	0	0	1	0.999926	0	0	0	0	-0.0747704	-0.0632192
REM2	ENSG00000139890	1	protein_coding	Loss	14	23352374	23356895	28	614	23291924	23350478	Level	Level	Level	0	0	0	0	0.844772	0.999992	0	0	0.999998	0.999989	0	0	1	0.999926	0	0	0	0	0.022695	-0.04624
RFNG	ENSG00000169733	1	protein_coding	Gain	17	80005778	80009707	121	121	79589371	80438165	Level	Level	Level	0	0	0	0	0.980131	0.999992	0	0	0.888553	0.999989	0	0	1	0.999926	0	0	0	0	0.0244647	0.0433406
RFPL4B	ENSG00000251258	1	protein_coding	Loss	6	112668532	112672498	45	488	112487900	112734741	Level	Level	Level	0	0	0	0	0.844772	0.999992	0	0	0.999998	0.855889	0	0	1	0.999926	0	0	0	0	-0.079792	-0.0828412
RGAG1	ENSG00000243978	1	protein_coding	Loss	X	109602044	109699562	229	229	106258262	111858782	Level	Level	Loss	0	0	0	0	0.999892	0.999992	0	0	0.478305	0.999989	0	0	1	0.999926	0	0	0	0	NA	NA
RGMA	ENSG00000182175	1	protein_coding	Gain	15	93586636	93632433	46	46	93412778	93949082	Level	Level	Level	0	0	0	0	0.999892	0.999992	0	0	0.999998	0.999989	0	0	1	0.999926	0	0	0	0	-0.0622441	-0.0720803
RHBDL1	ENSG00000103269	1	protein_coding	Gain	16	725666	728268	50	110	570658	878087	Level	Level	Level	0	0	0	0	0.999892	0.999992	0	0	0.999998	0.999989	0	0	1	0.4951	0	0	0	0	-0.177325	-0.148641
RHOB	ENSG00000143878	1	protein_coding	Loss	2	20646835	20649200	17	433	20588862	20716754	Level	Level	Level	0	0	0	0	0.927819	0.999992	0	0	0.999998	0.999989	0	0	0.781706	0.999926	0	0	0	0	-0.0602055	-0.0656455
RHPN2	ENSG00000131941	1	protein_coding	Gain	19	33469499	33555794	121	121	33603289	33960357	Level	Level	Level	0	0	0	0	0.965081	0.20539	0	0	0.92174	0.999989	0	0	1	0.999926	0	0	0	0	-0.109856	-0.100003
RIMBP3	ENSG00000196622	1	protein_coding	Gain	22	20456003	20461786	32	32	20057458	20742450	Level	Level	Level	0	0	0	0	0.965081	0.999992	0	0	0.999998	0.768481	0	0	1	0.999926	0	0	0	0	0.015574	-0.00709975
RIMS4	ENSG00000101098	1	protein_coding	Gain	20	43380449	43438979	804	804	43399691	43506247	Level	Level	Gain	0	0	0	0	0.999892	0.999992	0	0	0.760865	0.999989	0	0	1	0.999926	0	0	0	0	0.17207	0.155583
RIPK2	ENSG00000104312	1	protein_coding	Loss	8	90769975	90803291	17	256	90335076	90449190	Level	Level	Level	0	0	0	0	0.980131	0.999992	0	0	0.999998	0.999989	0	0	1	0.999926	0	0	0	0	-0.0551179	-0.0190566
RIPPLY1	ENSG00000147223	1	protein_coding	Loss	X	106143293	106146565	229	229	106258262	111858782	Level	Level	Loss	0	0	0	0	0.999892	0.999992	0	0	0.730523	0.999989	0	0	1	0.999926	0	0	0	0	NA	NA
RLTPR	ENSG00000159753	1	protein_coding	Loss	16	67678822	67691472	18	387	67426869	67727069	Level	Level	Gain	0	0	0	0	0.999892	0.999992	0	0	0.999998	0.937278	0	0	1	0.999926	0	0	0	0	-0.0408091	-0.0164701
RNF126	ENSG00000070423	1	protein_coding	Gain	19	647526	663277	28	82	378150	740758	Level	Level	Level	0	0	0	0	0.999892	0.797317	0	0	0.999998	0.999989	0	0	1	0.999926	0	0	0	0	-0.140754	-0.0999896
RNLS	ENSG00000184719	1	protein_coding	HomLoss	10	90033621	90344287	0	0	89507111	90105898	Level	Level	Level	0	0	0	0	0.999892	0.797317	0	0	0.888553	0.999989	0	0	1	0.999926	0	0	0	0	-0.0478352	-0.00476539
RP11-1105G2.3	ENSG00000258365	1	protein_coding	Loss	12	94671534	94676620	21	493	93986906	95297039	Level	Level	Level	0	0	0	0	0.999892	0.999992	0	0	0.939069	0.855889	0	0	1	0.999926	0	0	0	0	NA	NA
RP11-145E5.5	ENSG00000264545	1	protein_coding	Loss	9	21802635	22032985	21	437	22053591	22164991	Level	Loss	Level	0	0	0	0	0.844772	0.999992	0	0	0.999998	0.999989	0	0	1	0.999926	0	0	0	0	NA	NA
RP11-159D12.5	ENSG00000266086	1	protein_coding	Loss	17	56066399	56082614	15	594	56028780	56254541	Level	Level	Level	0	0	0	0	0.999892	0.734146	0	0	0.999998	0.999989	0	0	1	0.999926	0	0	0	0	NA	NA
RP11-167N24.6	ENSG00000258247	1	protein_coding	Loss	12	95770984	95774672	21	493	95484080	96281172	Level	Level	Level	0	0	0	0	0.944078	0.999992	0	0	0.999998	0.999989	0	0	1	0.999926	0	0	0	0	NA	NA
RP11-279O9.4	ENSG00000249679	1	protein_coding	Loss	4	186392670	186393417	642	642	186039201	186372826	Level	Level	Level	0	0	0	0	0.946127	0.999992	0	0	0.999998	0.999989	0	0	1	0.999926	0	0	0	0	NA	NA
RP11-536G4.1	ENSG00000258292	1	protein_coding	Loss	12	96196875	96217085	21	493	95484080	96281172	Level	Level	Level	0	0	0	0	0.857993	0.999992	0	0	0.957481	0.999989	0	0	1	0.999926	0	0	0	0	NA	NA
RP11-676J12.7	ENSG00000262003	1	protein_coding	Gain	17	812872	814452	16	24	51137	925764	Level	Level	Level	0	0	0	0	0.999892	0.999992	0	0	0.957481	0.999989	0	0	1	0.999926	0	0	0	0	NA	NA
RP11-729L2.2	ENSG00000267699	1	protein_coding	HomLoss	18	48494389	48584514	0	0	48363299	48981991	Level	Level	Loss	0	0	0	0	0.999892	0.999992	0	0	0.999998	0.999989	0	0	1	0.999926	0	0	0	0	NA	NA
RP11-763F8.1	ENSG00000249049	1	protein_coding	Loss	4	92240185	92246457	16	590	92222250	92284120	Level	Level	Level	0	0	0	0	0.837645	0.999992	0	0	0.957481	0.999989	0	0	1	0.999926	0	0	0	0	NA	NA
RP6-24A23.6	ENSG00000260548	1	protein_coding	Loss	X	107965300	107975917	229	229	106258262	111858782	Level	Level	Loss	0	0	0	0	0.965081	0.999992	0	0	0.985687	0.999989	0	0	0.806026	0.999926	0	0	0	0	NA	NA
RPH3AL	ENSG00000181031	1	protein_coding	Gain	17	62293	236045	16	24	51137	925764	Level	Level	Level	0	0	0	0	0.999892	0.999992	0	0	0.999998	0.999989	0	0	1	0.999926	0	0	0	0	0.137758	0.108664
RPS14	ENSG00000164587	1	protein_coding	Gain	5	149822753	149829319	45	69	149443298	149709644	Level	Level	Level	1	1	0	2	0.980131	0.999992	0	0	0.945005	0.999989	0	0	1	0.343144	0	0	0	0	-0.943256	-0.961292
RPS6KA4	ENSG00000162302	1	protein_coding	Loss	11	64126620	64139687	36	485	64172031	64527751	Level	Level	Level	0	0	0	0	0.999892	0.999992	0	0	0.999998	0.999989	0	0	1	0.999926	0	0	0	0	-0.0156231	-0.0347708
RPUSD1	ENSG00000007376	1	protein_coding	Gain	16	834974	838397	50	110	570658	878087	Level	Level	Level	0	0	0	0	0.992834	0.999992	0	0	0.957481	0.999989	0	0	1	0.999926	0	0	0	0	0.0549979	0.0467949
RTN4R	ENSG00000040608	1	protein_coding	Gain	22	20228938	20270769	32	32	20057458	20742450	Level	Level	Level	0	0	0	0	0.999892	0.999992	0	0	0.999998	0.999989	0	0	0.918165	0.999926	0	0	0	0	-0.0309343	-0.0506453
RUNDC3B	ENSG00000105784	1	protein_coding	Gain	7	87256864	87461611	19	383	87275641	88339123	Level	Level	Level	0	0	0	0	0.999892	0.999992	0	0	0.999998	0.999989	0	0	0.781706	0.999926	0	0	0	0	0.127046	0.110639
RUNX3	ENSG00000020633	1	protein_coding	Loss	1	25226002	25291612	678	678	25069939	25298408	Level	Level	Level	0	0	0	0	0.999892	0.999992	0	0	0.957481	0.999989	0	0	1	0.999926	0	0	0	0	-0.065032	-0.0691598
SATB2	ENSG00000119042	1	protein_coding	Gain	2	200134223	200335989	83	83	199469815	200160277	Level	Level	Level	0	0	0	0	0.965081	0.999992	0	0	0.557956	0.999989	0	0	1	0.999926	0	0	0	0	-0.344948	-0.0766369
SCAMP4	ENSG00000227500	1	protein_coding	Loss	19	1905213	1926016	454	454	1904612	2034151	Level	Level	Level	0	1	0	1	0.965081	0.999992	0	0	0.999998	0.999989	0	0	1	0.999926	0	0	0	0	-0.00270462	-0.0221415
SCARB1	ENSG00000073060	1	protein_coding	Loss	12	125261402	125367214	495	495	124855274	124907914	Level	Level	Level	0	0	0	0	0.967245	0.999992	0	0	0.999998	0.999989	0	0	1	0.999926	0	0	0	0	-0.198684	-0.177791
SCARF2	ENSG00000244486	1	protein_coding	Gain	22	20778874	20792146	32	32	20057458	20742450	Level	Level	Level	0	0	0	0	0.999892	0.999992	0	0	0.967339	0.999989	0	0	0.781706	0.999926	0	0	0	0	-0.0900705	-0.101736
SCLY	ENSG00000132330	1	protein_coding	Loss	2	238969530	239008054	464	464	238943966	239064029	Level	Level	Level	0	0	0	0	0.994987	0.999992	0	0	0.961095	0.999989	0	0	0.880701	0.999926	0	0	0	0	-0.105423	-0.0622526
SEC16B	ENSG00000120341	1	protein_coding	Gain	1	177893091	177953438	156	156	176851747	178247072	Level	Level	Level	0	0	0	0	0.965081	0.999992	0	0	0.999998	0.999989	0	0	1	0.999926	0	0	0	0	-0.0819596	-0.0281284
SECTM1	ENSG00000141574	1	protein_coding	Gain	17	80278900	80291950	121	121	79589371	80438165	Level	Level	Level	0	0	0	0	0.999892	0.999992	0	0	0.999998	0.999989	0	0	1	0.593865	0	0	0	0	-0.0780845	-0.0926911
SEMA3A	ENSG00000075213	1	protein_coding	Gain	7	83585093	84122040	19	383	83722691	85427754	Level	Level	Level	0	0	0	0	0.999892	0.999992	0	0	0.999998	0.999989	0	0	1	0.999926	0	0	0	0	0.0727318	0.0448671
SEMA3D	ENSG00000153993	1	protein_coding	Gain	7	84624869	84816171	19	383	83722691	85427754	Level	Level	Level	0	0	0	0	0.999892	0.999992	0	0	0.972165	0.999989	0	0	1	0.999926	0	0	0	0	0.146113	0.0938277
SEMA3E	ENSG00000170381	1	protein_coding	Gain	7	82993222	83278326	19	383	83722691	85427754	Level	Level	Level	0	0	0	0	0.965081	0.999992	0	0	0.999998	0.999989	0	0	0.377858	0.999926	0	0	0	0	0.00410404	-0.00699303
SEPHS2	ENSG00000179918	1	protein_coding	Gain	16	30454952	30457502	121	121	30418119	30895545	Level	Level	Level	1	0	0	1	0.999892	0.999992	0	0	0.999998	0.999989	0	0	1	0.999926	0	0	0	0	-0.501541	-0.66414
SEPT1	ENSG00000180096	1	protein_coding	Gain	16	30389454	30407312	121	121	30418119	30895545	Level	Level	Level	0	0	0	0	0.965081	0.999992	0	0	0.619285	0.999989	0	0	1	0.999926	0	0	0	0	0.0988709	0.0640325
SERINC3	ENSG00000132824	1	protein_coding	Gain	20	43124862	43150750	804	804	43048685	43223862	Level	Level	Gain	0	0	0	0	0.999892	0.999992	0	0	0.888553	0.999989	0	0	1	0.999926	0	0	0	0	-0.177365	-0.117866
SERTAD4	ENSG00000082497	1	protein_coding	Loss	1	210406144	210419976	15	408	209722772	210304319	Level	Level	Level	0	0	0	0	0.965081	0.999992	0	0	0.842872	0.999989	0	0	0.919848	0.999926	0	0	0	0	0.104836	0.0567563
SETD2	ENSG00000181555	1	protein_coding	Loss	3	47057919	47205457	20	512	46731303	47047358	Level	Level	Level	0	0	0	0	0.999892	0.999992	0	0	0.999998	0.999989	0	0	1	0.999926	0	0	0	0	-0.424563	-0.428376
SFTPC	ENSG00000168484	1	protein_coding	Loss	8	22014426	22021992	806	806	21952850	21993231	Level	Level	Level	0	0	0	0	0.965081	0.999992	0	0	0.999998	0.999989	0	0	0.781706	0.999926	0	0	0	0	-0.0756663	-0.0578035
SHC2	ENSG00000129946	1	protein_coding	Gain	19	416583	460996	28	82	378150	740758	Level	Level	Level	0	0	0	0	0.956924	0.999992	0	0	0.999998	0.999989	0	0	1	0.999926	0	0	0	0	0.200287	0.105721
SIAH3	ENSG00000215475	1	protein_coding	Loss	13	46354405	46425871	169	169	46258589	46943190	Level	Gain	Level	0	0	0	0	0.999892	0.999992	0	0	0.999998	0.999989	0	0	1	0.999926	0	0	0	0	-0.101873	-0.0950325
SIN3A	ENSG00000169375	1	protein_coding	Loss	15	75661720	75748183	19	656	75650972	75943416	Level	Level	Level	1	0	1	2	0.999892	0.47872	0	0	0.888553	0.999989	0	0	1	0.593865	0	0	0	0	-0.663803	-0.626755
SIRT7	ENSG00000187531	1	protein_coding	Gain	17	79869815	79879199	121	121	79589371	80438165	Level	Level	Level	0	0	0	0	0.751502	0.516261	0	0	0.985687	0.999989	0	0	1	0.999926	0	0	0	0	-0.0794172	-0.117535
SIVA1	ENSG00000184990	1	protein_coding	Loss	14	105219437	105234831	18	628	105149647	105189222	Level	Level	Level	0	0	0	0	0.965081	0.999992	0	0	0.999998	0.746977	0	0	1	0.999926	0	0	0	0	-0.30752	-0.257602
SLBP	ENSG00000163950	1	protein_coding	Loss	4	1694527	1714282	72	551	1718116	1797358	Level	Level	Level	0	1	0	1	0.965081	0.999992	0	0	0.999998	0.999989	0	0	0.919848	0.376139	0	0	0	0	-0.408813	-0.400592
SLC12A7	ENSG00000113504	1	protein_coding	Loss	5	1050499	1112150	32	360	1134914	1204868	Level	Level	Level	0	0	0	0	0.967245	0.999992	0	0	0.999998	0.999989	0	0	1	0.999926	0	0	0	0	-0.00966134	0.0169492
SLC13A2	ENSG00000007216	1	protein_coding	Gain	17	26800311	26824799	31	106	26582710	26864708	Level	Level	Gain/Level	0	0	0	0	0.999892	0.179424	0	0	0.957481	0.179561	0	0	1	0.419905	0	0	0	0	-0.160732	-0.14403
SLC16A12	ENSG00000152779	1	protein_coding	Loss	10	91190051	91316398	22	580	91056264	91352966	Level	Level	Level	0	0	0	0	0.946127	0.999992	0	0	0.880775	0.999989	0	0	0.391675	0.999926	0	0	0	0	-0.0767485	-0.0535351
SLC16A3	ENSG00000141526	1	protein_coding	Gain	17	80186273	80219005	121	121	79589371	80438165	Level	Level	Level	0	0	0	0	0.999892	0.999992	0	0	0.999998	0.999989	0	0	1	0.999926	0	0	0	0	-0.216038	-0.222072
SLC22A11	ENSG00000168065	1	protein_coding	Loss	11	64323098	64340347	36	485	64172031	64527751	Level	Level	Level	0	0	0	0	0.844772	0.999992	0	0	0.745589	0.999989	0	0	0.861468	0.999926	0	0	0	0	-0.133874	-0.116513
SLC22A12	ENSG00000197891	1	protein_coding	Loss	11	64358113	64369820	36	485	64172031	64527751	Level	Level	Level	0	0	0	0	0.965081	0.999992	0	0	0.999998	0.999989	0	0	1	0.999926	0	0	0	0	0.0196946	0.00758515
SLC23A2	ENSG00000089057	1	protein_coding	Loss	20	4833002	4990939	32	482	4622734	4781984	Level	Level	Level	0	0	0	0	0.965081	0.999992	0	0	0.999998	0.999989	0	0	1	0.999926	0	0	0	0	0.0212707	0.0146068
SLC25A27	ENSG00000153291	1	protein_coding	Gain	6	46620678	46645930	133	133	46594121	46943893	Level	Level	Level	0	0	0	0	0.999892	0.999992	0	0	0.957481	0.999989	0	0	1	0.999926	0	0	0	0	-0.0148207	-0.04357
SLC25A4	ENSG00000151729	1	protein_coding	Loss	4	186064395	186071536	642	642	186039201	186372826	Level	Level	Level	0	0	0	0	0.999892	0.999992	0	0	0.999998	0.999989	0	0	1	0.999926	0	0	0	0	0.0643649	0.0364165
SLC25A40	ENSG00000075303	1	protein_coding	Gain	7	87462883	87505672	19	383	87275641	88339123	Level	Level	Level	0	0	0	0	0.967245	0.999992	0	0	0.999998	0.999989	0	0	0.781706	0.999926	0	0	0	0	0.0167371	0.0661384
SLC39A11	ENSG00000133195	1	protein_coding	Loss	17	70642088	71088851	145	621	70425875	70475574	Level	Level	Level	0	0	0	0	0.994987	0.999992	0	0	0.718265	0.999989	0	0	0.781706	0.999926	0	0	0	0	-0.0771038	-0.0363962
SLC46A1	ENSG00000076351	1	protein_coding	Gain	17	26721661	26734215	31	106	26582710	26864708	Level	Level	Gain	0	0	0	0	0.999892	0.482977	0	0	0.957481	0.999989	0	0	1	0.999926	0	0	0	0	NA	NA
SLC51B	ENSG00000186198	1	protein_coding	Loss	15	65337708	65345734	17	654	65183950	65548652	Level	Level	Level	0	0	1	1	0.999892	0.999992	0	0	0.999998	0.999989	0	0	1	0.999926	0	0	0	0	-0.0955024	-0.10143
SLC6A18	ENSG00000164363	1	protein_coding	Loss	5	1225470	1246304	32	360	1134914	1204868	Level	Level	Level	0	0	0	0	0.980523	0.999992	0	0	0.999998	0.999989	0	0	0.135352	0.999926	0	0	0	0	0.140479	0.137095
SLC6A19	ENSG00000174358	1	protein_coding	Loss	5	1201710	1225232	32	360	1134914	1204868	Level	Level	Level	0	0	0	0	0.88208	0.999992	0	0	0.957481	0.999989	0	0	1	0.999926	0	0	0	0	0.091644	0.0830298
SLC6A7	ENSG00000011083	1	protein_coding	Gain	5	149569520	149602351	45	69	149443298	149709644	Level	Level	Level	0	0	0	0	0.999892	0.999992	0	0	0.999998	0.999989	0	0	0.966466	0.999926	0	0	0	0	-0.145872	-0.134115
SLC7A10	ENSG00000130876	1	protein_coding	Gain	19	33699570	33716756	121	121	33603289	33960357	Level	Level	Level	0	0	0	0	0.956924	0.999992	0	0	0.999998	0.999989	0	0	1	0.999926	0	0	0	0	-0.148421	-0.103978
SLC7A7	ENSG00000155465	1	protein_coding	Loss	14	23242431	23299029	28	614	23291924	23350478	Level	Level	Level	0	0	0	0	0.980131	0.999992	0	0	0.999998	0.999989	0	0	1	0.999926	0	0	0	0	0.126354	0.11641
SLIT3	ENSG00000184347	1	protein_coding	Loss	5	168088745	168728133	25	700	169129284	169441749	Level	Level	Level	0	0	0	0	0.997742	0.999992	0	0	0.585988	0.999989	0	0	1	0.999926	0	0	0	0	0.0983992	0.0954058
SMARCA2	ENSG00000080503	1	protein_coding	Loss	9	2015342	2193624	64	440	1117444	1501977	Level	Level	Level	0	0	0	0	0.230374	0.999992	0	0	0.763523	0.999989	0	0	0.757879	0.999926	0	0	0	0	0.147322	0.0742277
SNCG	ENSG00000173267	1	protein_coding	Loss	10	88718375	88723017	581	581	88639910	88730177	Level	Level	Level	0	0	0	0	0.999892	0.999992	0	0	0.957481	0.999989	0	0	1	0.999926	0	0	0	0	0.0182236	0.00915746
SNTG2	ENSG00000172554	1	protein_coding	Gain	2	946554	1371385	27	74	348470	1742639	Level	Level	Level	0	0	0	0	0.837645	0.999992	0	0	0.884104	0.999989	0	0	0.880701	0.999926	0	0	0	0	0.115268	0.09361
SNUPN	ENSG00000169371	1	protein_coding	Loss	15	75890424	75918810	19	656	75650972	75943416	Level	Level	Level	1	0	1	2	0.965081	0.820358	0	0	0.880775	0.999989	0	0	1	0.999926	0	0	0	0	-0.696403	-0.718809
SNX25	ENSG00000109762	1	protein_coding	Loss	4	186125391	186291339	642	642	186039201	186372826	Level	Level	Level	0	0	0	0	0.751502	0.999992	0	0	0.478305	0.999989	0	0	1	0.999926	0	0	0	0	0.0121529	0.0344763
SNX33	ENSG00000173548	1	protein_coding	Loss	15	75940247	75954642	19	656	75650972	75943416	Level	Level	Level	0	0	0	0	0.932353	0.999992	0	0	0.820402	0.999989	0	0	0.829362	0.999926	0	0	0	0	0.0895192	0.0919672
SOCS2	ENSG00000120833	1	protein_coding	Loss	12	93963590	93977263	21	493	93986906	95297039	Level	Level	Level	0	0	0	0	0.999892	0.999992	0	0	0.880775	0.999989	0	0	0.594127	0.999926	0	0	0	0	-0.0379102	-0.0164289
SORBS2	ENSG00000154556	1	protein_coding	Loss	4	186506598	186877806	642	642	186039201	186372826	Level	Level	Level	0	0	0	0	0.837645	0.999992	0	0	0.999998	0.999989	0	0	0.396336	0.999926	0	0	0	0	0.123763	0.104946
SOX4	ENSG00000124766	1	protein_coding	Loss	6	21593972	21598847	21	549	21045315	21174611	Level	Level	Level	0	0	0	0	0.992834	0.999992	0	0	0.999998	0.999989	0	0	1	0.999926	0	0	0	0	0.122288	-0.0056972
SOX9	ENSG00000125398	1	protein_coding	Loss	17	70117161	70122561	145	621	70296142	70360728	Level	Level	Level	0	0	0	0	0.999892	0.999992	0	0	0.957481	0.999989	0	0	1	0.278269	0	0	0	0	-0.361304	-0.267234
SPACA4	ENSG00000177202	1	protein_coding	Loss	19	49110000	49110970	91	416	49076461	49183705	Level	Level	Level	0	0	0	0	0.992834	0.999992	0	0	0.999998	0.999989	0	0	1	0.931157	0	0	0	0	-0.0948557	-0.0952643
SPACA7	ENSG00000153498	1	protein_coding	Loss	13	113030633	113089003	31	164	113303405	113570178	Level	Gain	Level	0	0	0	0	0.999892	0.999992	0	0	0.478305	0.999989	0	0	1	0.999926	0	0	0	0	-0.185059	-0.169089
SPATC1L	ENSG00000160284	1	protein_coding	Gain	21	47581062	47604390	20	36	47552209	47581508	Level	Level	Level	0	0	0	0	0.980131	0.999992	0	0	0.999998	0.999989	0	0	1	0.999926	0	0	0	0	-0.0366678	-0.0288508
SPEF2	ENSG00000152582	1	protein_coding	Loss	5	35617946	35814713	15	349	35209652	35668036	Level	Level	Level	0	0	0	0	0.980131	0.999992	0	0	0.999998	0.999989	0	0	1	0.999926	0	0	0	0	0.178607	0.161438
SPERT	ENSG00000174015	1	protein_coding	Loss	13	46276446	46288694	169	169	46258589	46943190	Level	Gain	Level	0	0	0	0	0.999892	0.999992	0	0	0.888553	0.999989	0	0	1	0.999926	0	0	0	0	0.0363211	0.0163165
SPG21	ENSG00000090487	1	protein_coding	Loss	15	65255362	65282648	17	654	65183950	65548652	Level	Level	Level	0	0	0	0	0.965081	0.999992	0	0	0.957481	0.999989	0	0	1	0.999926	0	0	0	0	-0.329359	-0.261404
SPHK2	ENSG00000063176	1	protein_coding	Loss	19	49122548	49133974	91	416	49076461	49183705	Level	Level	Level	0	0	0	0	0.999892	0.999992	0	0	0.999998	0.999989	0	0	1	0.999926	0	0	0	0	-0.204944	-0.1928
SRCAP	ENSG00000080603	1	protein_coding	Gain	16	30709530	30755602	121	121	30418119	30895545	Level	Level	Level	1	1	1	3	0.999892	0.999992	0	0	0.999998	0.999989	0	0	1	0.999926	0	0	0	0	-0.648497	-0.631433
SRI	ENSG00000075142	1	protein_coding	Gain	7	87834433	87856308	19	383	87275641	88339123	Level	Level	Level	0	0	0	0	0.992834	0.999992	0	0	0.999998	0.768481	0	0	1	0.999926	0	0	0	0	-0.20681	-0.144103
SRMS	ENSG00000125508	1	protein_coding	Loss	20	62172163	62178857	21	119	62133177	62276984	Level	Level	Gain	0	0	0	0	0.999892	0.999992	0	0	0.999998	0.884188	0	0	1	0.999926	0	0	0	0	-0.199309	-0.199641
SRP19	ENSG00000153037	1	protein_coding	Loss	5	112196919	112205485	764	764	111930150	112146117	Loss	Level	Level	0	1	0	1	0.965081	0.999992	0	0	0.957481	0.999989	0	0	0.781706	0.999926	0	0	0	0	-0.690757	-0.628348
SRRM1	ENSG00000133226	1	protein_coding	Loss	1	24958207	24999758	678	678	25069939	25298408	Level	Level	Level	1	1	1	3	0.999892	0.999992	0	0	0.888553	0.999989	0	0	1	0.367895	0	0	0	0	-0.797192	-0.820976
SSTR1	ENSG00000139874	1	protein_coding	Gain	14	38677204	38682272	48	48	38064738	39001476	Level	Level	Level	0	0	0	0	0.967245	0.999992	0	0	0.957481	0.999989	0	0	0.866985	0.999926	0	0	0	0	0.0451799	-0.0116378
ST8SIA3	ENSG00000177511	1	protein_coding	Loss	18	55018044	55038962	1057	1057	55220229	55335412	Level	Level	Loss	0	0	0	0	0.999892	0.999992	0	0	0.999998	0.999989	0	0	1	0.999926	0	0	0	0	0.0295956	0.0270529
STARD10	ENSG00000214530	1	protein_coding	Loss	11	72465774	72504726	17	478	72362718	72483880	Level	Level	Gain	0	0	0	0	0.999892	0.952118	0	0	0.999998	0.999989	0	0	1	0.999926	0	0	0	0	0.0566578	0.0483624
STARD3	ENSG00000131748	1	protein_coding	Gain	17	37793318	37819737	15	99	37767453	38131187	Level	Level	Level	0	0	0	0	0.999892	0.999992	0	0	0.957481	0.999989	0	0	1	0.999926	0	0	0	0	-0.144116	-0.158342
STEAP1	ENSG00000164647	1	protein_coding	Gain	7	89783689	89794143	19	383	88704998	89520377	Level	Level	Level	0	0	0	0	0.956924	0.999992	0	0	0.888553	0.999989	0	0	0.584566	0.999926	0	0	0	0	0.326294	0.236947
STEAP4	ENSG00000127954	1	protein_coding	Gain	7	87905744	87936206	19	383	87275641	88339123	Level	Level	Level	0	0	0	0	0.999892	0.999992	0	0	0.478305	0.999989	0	0	1	0.999926	0	0	0	0	0.172758	0.163531
STMN3	ENSG00000197457	1	protein_coding	Loss	20	62271061	62284780	21	119	62133177	62276984	Level	Level	Gain	0	0	0	0	0.999892	0.999992	0	0	0.999998	0.999989	0	0	1	0.999926	0	0	0	0	-0.138312	-0.0925083
STOX2	ENSG00000173320	1	protein_coding	Loss	4	184774584	184944679	642	642	184766469	184860178	Level	Level	Level	0	0	0	0	0.946127	0.999992	0	0	0.957481	0.999989	0	0	0.919848	0.999926	0	0	0	0	0.203896	0.130439
STRA13	ENSG00000169689	1	protein_coding	Gain	17	79976578	79981983	121	121	79589371	80438165	Level	Level	Level	0	0	0	0	0.999892	0.329205	0	0	0.999998	0.999989	0	0	1	0.185343	0	0	0	0	-0.302816	-0.342689
STUB1	ENSG00000103266	1	protein_coding	Gain	16	730224	732870	50	110	570658	878087	Level	Level	Level	0	0	0	0	0.95833	0.999992	0	0	0.999998	0.999989	0	0	1	0.999926	0	0	0	0	-0.225303	-0.278154
SUCNR1	ENSG00000198829	1	protein_coding	Loss	3	151591431	151602405	22	402	151441983	151943277	Level	Gain	Level	0	0	0	0	0.999892	0.999992	0	0	0.760865	0.999989	0	0	1	0.999926	0	0	0	0	0.0607704	0.0383441
SULT2B1	ENSG00000088002	1	protein_coding	Loss	19	49055332	49102682	91	416	49076461	49183705	Level	Level	Level	0	0	0	0	0.979258	0.999992	0	0	0.745589	0.999989	0	0	0.911147	0.999926	0	0	0	0	-0.223547	-0.211024
SUMF1	ENSG00000144455	1	protein_coding	Loss	3	3742498	4508965	54	517	4805142	4983263	Level	Level	Level	0	0	0	0	0.965081	0.999992	0	0	0.999998	0.999989	0	0	1	0.999926	0	0	0	0	0.171921	0.159756
SYCP2	ENSG00000196074	1	protein_coding	Gain	20	58438618	58508710	15	800	58472582	58700003	Level	Level	Gain	0	0	0	0	0.956924	0.999992	0	0	0.999998	0.999989	0	0	0.957681	0.999926	0	0	0	0	0.083047	0.0916366
SYT14	ENSG00000143469	1	protein_coding	Loss	1	210111538	210337636	15	408	209722772	210304319	Level	Level	Level	0	0	0	0	0.999892	0.999992	0	0	0.957481	0.999989	0	0	1	0.999926	0	0	0	0	0.142526	0.113477
TACC1	ENSG00000147526	1	protein_coding	Gain	8	38585704	38710546	15	254	38277867	38430234	Level	Level	Level	0	0	0	0	0.919974	0.999992	0	0	0.999998	0.653257	0	0	1	0.999926	0	0	0	0	0.00506534	0.0205166
TACC3	ENSG00000013810	1	protein_coding	Loss	4	1723227	1746898	72	551	1718116	1797358	Level	Level	Level	1	1	1	3	0.999892	0.999992	0	0	0.999998	0.999989	0	0	1	0.289857	0	0	0	0	-0.49818	-0.511108
TANGO2	ENSG00000183597	1	protein_coding	Gain	22	20004537	20053449	32	32	20057458	20742450	Level	Level	Level	0	0	0	0	0.870583	0.999992	0	0	0.820402	0.999989	0	0	1	0.999926	0	0	0	0	-0.106757	-0.0909672
TBCK	ENSG00000145348	1	protein_coding	Loss	4	106962756	107242652	20	581	106498718	106908325	Level	Level	Level	0	0	0	0	0.999892	0.999992	0	0	0.999998	0.577145	0	0	1	0.999926	0	0	0	0	-0.000490643	0.0182059
TCAP	ENSG00000173991	1	protein_coding	Gain	17	37820440	37822808	15	99	37767453	38131187	Level	Level	Level	0	0	0	0	0.999892	0.999992	0	0	0.999998	0.999989	0	0	1	0.999926	0	0	0	0	-0.0195775	-0.0520979
TCF3	ENSG00000071564	1	protein_coding	Loss	19	1609291	1652604	454	454	1508738	1630341	Level	Level	Level	0	0	0	0	0.844772	0.999992	0	0	0.999998	0.999989	0	0	1	0.999926	0	0	0	0	0.067575	0.0246471
TCOF1	ENSG00000070814	1	protein_coding	Gain	5	149737202	149779871	45	69	149443298	149709644	Level	Level	Level	0	1	0	1	0.999892	0.448034	0	0	0.999998	0.732819	0	0	1	0.278269	0	0	0	0	-0.530855	-0.519974
TDGF1	ENSG00000241186	1	protein_coding	Loss	3	46616045	46668033	20	512	46731303	47047358	Level	Level	Level	0	0	0	0	0.857993	0.999992	0	0	0.957481	0.999989	0	0	1	0.999926	0	0	0	0	-0.514134	-0.491299
TDRD6	ENSG00000180113	1	protein_coding	Gain	6	46655612	46672056	133	133	46594121	46943893	Level	Level	Level	0	0	0	0	0.979415	0.999992	0	0	0.969118	0.999989	0	0	1	0.999926	0	0	0	0	0.0801361	0.0350999
TEAD4	ENSG00000197905	1	protein_coding	Gain	12	3068496	3149839	186	186	3219860	3330012	Level	Level	Gain	0	0	0	0	0.956924	0.999992	0	0	0.999998	0.999989	0	0	0.400303	0.999926	0	0	0	0	-0.288422	-0.298491
TECRL	ENSG00000205678	1	protein_coding	Gain	4	65140975	65275186	15	38	64916245	67467427	Level	Level	Level	0	0	0	0	0.946127	0.999992	0	0	0.999998	0.489402	0	0	1	0.999926	0	0	0	0	0.0950169	0.0674193
TERT	ENSG00000164362	1	protein_coding	Loss	5	1253262	1295184	32	360	1134914	1204868	Level	Level	Level	0	0	0	0	0.999892	0.999992	0	0	0.999998	0.999989	0	0	1	0.999926	0	0	0	0	-0.0641218	-0.0638288
TEX13B	ENSG00000170925	1	protein_coding	Loss	X	107224094	107225600	229	229	106258262	111858782	Level	Level	Loss	0	0	0	0	0.999892	0.999992	0	0	0.999998	0.999989	0	0	1	0.999926	0	0	0	0	NA	NA
TEX19	ENSG00000182459	1	protein_coding	Gain	17	80317123	80321652	121	121	79589371	80438165	Level	Level	Level	0	0	0	0	0.965081	0.999992	0	0	0.873828	0.999989	0	0	1	0.999926	0	0	0	0	-0.0670605	-0.0601311
TFDP1	ENSG00000198176	1	protein_coding	Loss	13	114239013	114295785	31	164	114002383	114585454	Level	Gain	Level	0	0	0	0	0.962611	0.999992	0	0	0.999998	0.999989	0	0	1	0.999926	0	0	0	0	-0.525616	-0.48591
TGFBR2	ENSG00000163513	1	protein_coding	control_pos_a	3	30647994	30735634	NA	NA	NA	NA	Level	Level	Level	0	0	0	0	0.980131	0.999992	0	0	0.935181	0.999989	0	0	1	0.999926	0	0	0	0	0.129447	0.0732522
TH	ENSG00000180176	1	protein_coding	Gain	11	2185159	2193107	126	126	2167981	2232229	Level	Level	Gain	0	0	0	0	0.97649	0.999992	0	0	0.92174	0.999989	0	0	0.729131	0.999926	0	0	0	0	-0.0351749	-0.0187065
THADA	ENSG00000115970	1	protein_coding	Loss	2	43393800	43823185	81	459	43417083	43448479	Level	Gain	Level	0	0	0	0	0.965081	0.999992	0	0	0.859182	0.999989	0	0	1	0.999926	0	0	0	0	0.0951516	0.105462
THEG	ENSG00000105549	1	protein_coding	Gain	19	361750	376013	28	82	378150	740758	Level	Level	Level	0	0	0	0	0.965081	0.999992	0	0	0.999998	0.999989	0	0	1	0.999926	0	0	0	0	0.0033753	-0.0212095
TLR3	ENSG00000164342	1	protein_coding	Loss	4	186990306	187009223	642	642	186887218	187116227	Level	Level	Level	0	0	0	0	0.965081	0.999992	0	0	0.957481	0.999989	0	0	1	0.999926	0	0	0	0	0.147783	0.133921
TMCC3	ENSG00000057704	1	protein_coding	Loss	12	94960900	95044338	21	493	93986906	95297039	Level	Level	Level	0	0	0	0	0.919974	0.999992	0	0	0.999998	0.853497	0	0	1	0.999926	0	0	0	0	0.0159693	0.0215208
TMCO3	ENSG00000150403	1	protein_coding	Loss	13	114145310	114204542	31	164	114002383	114585454	Level	Gain	Level	0	0	0	0	0.999892	0.999992	0	0	0.999998	0.999989	0	0	1	0.999926	0	0	0	0	-0.313813	-0.25493
TMEM129	ENSG00000168936	1	protein_coding	Loss	4	1717679	1723085	72	551	1718116	1797358	Level	Level	Level	0	0	0	0	0.965081	0.999992	0	0	0.999998	0.999989	0	0	1	0.999926	0	0	0	0	0.0115612	-0.00550445
TMEM14E	ENSG00000221962	1	protein_coding	Loss	3	152057484	152058779	22	402	151441983	151943277	Level	Gain	Level	0	0	0	0	0.999892	0.999992	0	0	0.999998	0.999989	0	0	1	0.999926	0	0	0	0	0.0399711	0.00202481
TMEM164	ENSG00000157600	1	protein_coding	Loss	X	109245859	109425962	229	229	106258262	111858782	Level	Level	Loss	0	0	0	0	0.999892	0.999992	0	0	0.957481	0.999989	0	0	1	0.999926	0	0	0	0	NA	NA
TMEM168	ENSG00000146802	1	protein_coding	Gain	7	112402437	112430647	15	370	112516977	113946011	Level	Level	Level	0	0	0	0	0.999892	0.999992	0	0	0.999998	0.7144	0	0	0.301219	0.999926	0	0	0	0	0.155711	0.157911
TMEM18	ENSG00000151353	1	protein_coding	Gain	2	667335	677439	27	74	348470	1742639	Level	Level	Level	0	0	0	0	0.886655	0.999992	0	0	0.999998	0.999989	0	0	1	0.999926	0	0	0	0	-0.00499849	0.010531
TMEM199	ENSG00000244045	1	protein_coding	Gain	17	26684604	26708716	31	106	26582710	26864708	Level	Level	Gain	1	1	1	3	0.751502	0.516261	0	0	0.999998	0.999989	0	0	1	0.162385	0	0	0	0	-0.774354	-0.707899
TMEM255B	ENSG00000184497	1	protein_coding	Loss	13	114462216	114514926	31	164	114002383	114585454	Level	Gain	Level	0	0	0	0	0.965081	0.999992	0	0	0.999998	0.999989	0	0	0.781706	0.999926	0	0	0	0	0.0158155	-0.0146428
TMEM72	ENSG00000187783	1	protein_coding	Loss	10	45406648	45432450	27	446	45427052	45512349	Level	Level	Gain	0	0	0	0	0.999892	0.999992	0	0	0.999998	0.999989	0	0	1	0.999926	0	0	0	0	-0.02079	-0.0171422
TMEM75	ENSG00000256655	1	protein_coding	Gain	8	128959126	128960591	585	585	128688916	128840276	Level	Gain	Level	0	0	0	0	0.965081	0.999992	0	0	0.999998	0.489402	0	0	1	0.999926	0	0	0	0	NA	NA
TMEM88	ENSG00000167874	1	protein_coding	Loss	17	7758383	7759417	1076	1076	7607019	7721542	Level	Level	Loss	0	0	0	0	0.999892	0.999992	0	0	0.730523	0.999989	0	0	1	0.999926	0	0	0	0	0.06396	0.0430953
TMEM97	ENSG00000109084	1	protein_coding	Gain	17	26646121	26655707	31	106	26582710	26864708	Level	Level	Gain	0	0	0	0	0.837645	0.139781	0	0	0.999998	0.999989	0	0	1	0.999926	0	0	0	0	-0.370648	-0.288582
TMIE	ENSG00000181585	1	protein_coding	Loss	3	46742823	46752376	20	512	46731303	47047358	Level	Level	Level	0	0	0	0	0.956924	0.999992	0	0	0.999998	0.999989	0	0	1	0.999926	0	0	0	0	0.0390493	0.00711444
TMPRSS15	ENSG00000154646	1	protein_coding	Gain	21	19641433	19858197	37	37	19883545	20325223	Level	Level	Level	0	0	0	0	0.946127	0.999992	0	0	0.957481	0.999989	0	0	1	0.999926	0	0	0	0	0.119453	0.101198
TMTC4	ENSG00000125247	1	protein_coding	Loss	13	101256181	101327347	31	164	100692439	101212300	Level	Gain	Level	0	0	0	0	0.999892	0.999992	0	0	0.888553	0.999989	0	0	0.806026	0.999926	0	0	0	0	0.157196	0.118478
TNFAIP1	ENSG00000109079	1	protein_coding	Gain	17	26662628	26674035	31	106	26582710	26864708	Level	Level	Gain	0	0	0	0	0.992834	0.999992	0	0	0.999998	0.999989	0	0	1	0.999926	0	0	0	0	0.0777708	0.0775425
TNFAIP2	ENSG00000185215	1	protein_coding	Gain	14	103589779	103603776	15	36	103449773	104029819	Level	Level	Level	0	0	0	0	0.837645	0.999992	0	0	0.999998	0.999989	0	0	0.551221	0.999926	0	0	0	0	-0.272072	-0.287419
TNFRSF14	ENSG00000157873	1	protein_coding	Gain	1	2487078	2496821	34	38	2308029	2504234	Level	Level	Level	0	0	0	0	0.980131	0.999992	0	0	0.957481	0.999989	0	0	1	0.999926	0	0	0	0	-0.116375	-0.0998758
TNFRSF21	ENSG00000146072	1	protein_coding	Gain	6	47199268	47277641	133	133	46594121	46943893	Level	Level	Level	0	0	0	0	0.999892	0.999992	0	0	0.999998	0.999989	0	0	1	0.999926	0	0	0	0	0.0964501	0.114091
TNFRSF25	ENSG00000215788	1	protein_coding	Loss	1	6521211	6526255	17	652	6316217	6527333	Level	Level	Level	0	0	0	0	0.980131	0.999992	0	0	0.999998	0.999989	0	0	1	0.999926	0	0	0	0	0.0675923	0.00189624
TNFRSF6B	ENSG00000243509	1	protein_coding	Loss	20	62328021	62330037	21	119	62133177	62276984	Level	Level	Gain	0	0	0	0	0.956924	0.999992	0	0	0.957481	0.999989	0	0	1	0.999926	0	0	0	0	0.120261	0.077648
TNNI3K	ENSG00000116783	1	protein_coding	Loss	1	74663947	75010112	45	536	74445055	74734582	Level	Level	Loss	0	0	0	0	0.999892	0.999992	0	0	0.876564	0.999989	0	0	0.071424	0.999926	0	1	0	1	-0.0151956	0.0296144
TP53	ENSG00000141510	1	protein_coding	Loss	17	7565097	7590856	1076	1076	7607019	7721542	Level	Level	Loss	0	0	0	0	0.965081	0.999992	0	0	0.763523	0.999989	0	0	0.963225	0.999926	0	0	0	0	0.0990636	0.187156
TPGS1	ENSG00000141933	1	protein_coding	Gain	19	507299	519654	28	82	378150	740758	Level	Level	Level	0	0	0	0	0.956924	0.999992	0	0	0.999998	0.999989	0	0	1	0.449657	0	0	0	0	-0.183655	-0.145138
TPO	ENSG00000115705	1	protein_coding	Gain	2	1377995	1547483	27	74	348470	1742639	Level	Level	Level	0	0	0	0	0.999892	0.999992	0	0	0.957481	0.999989	0	0	0.806026	0.999926	0	0	0	0	0.043506	0.0017199
TPPP3	ENSG00000159713	1	protein_coding	Loss	16	67423712	67427438	18	387	67426869	67727069	Level	Level	Gain	0	0	0	0	0.999892	0.999992	0	0	0.478305	0.977018	0	0	1	0.999926	0	0	0	0	-0.0500149	-0.0639589
TRAC	ENSG00000229164	1	TR_C_gene	control_neg	14	23016447	23021097	NA	NA	NA	NA	Level	Level	Level	0	0	0	0	0.886655	0.999992	0	0	0.999998	0.999989	0	0	0.586406	0.999926	0	0	0	0	NA	NA
TRAF3	ENSG00000131323	1	protein_coding	Gain	14	103243813	103377837	15	36	103449773	104029819	Level	Level	Level	0	0	0	0	0.999892	0.999992	0	0	0.999998	0.999989	0	0	1	0.999926	0	0	0	0	0.0353882	-0.00719486
TRAF3IP2	ENSG00000056972	1	protein_coding	Loss	6	111877657	111927481	45	488	111924410	112338958	Level	Level	Level	0	0	0	0	0.994703	0.999992	0	0	0.999998	0.999989	0	0	1	0.999926	0	0	0	0	0.032241	0.0517239
TRAF3IP3	ENSG00000009790	1	protein_coding	Loss	1	209929377	209955668	15	408	209722772	210304319	Level	Level	Level	0	0	0	0	0.999892	0.999992	0	0	0.478305	0.999989	0	0	1	0.999926	0	0	0	0	-0.0583308	-0.0720556
TRAJ1	ENSG00000211888	1	TR_J_gene	control_neg	14	23013981	23014042	NA	NA	NA	NA	Level	Level	Level	0	0	0	0	0.980131	0.999992	0	0	0.957481	0.999989	0	0	1	0.999926	0	0	0	0	NA	NA
TRAJ11	ENSG00000211878	1	TR_J_gene	control_neg	14	23001452	23001511	NA	NA	NA	NA	Level	Level	Level	0	0	0	0	0.965081	0.999992	0	0	0.999998	0.999989	0	0	1	0.999926	0	0	0	0	NA	NA
TRAJ18	ENSG00000211871	1	TR_J_gene	control_neg	14	22994620	22994685	NA	NA	NA	NA	Level	Level	Level	0	0	0	0	0.967245	0.999992	0	0	0.999998	0.999989	0	0	1	0.999926	0	0	0	0	NA	NA
TRAJ25	ENSG00000211864	1	TR_J_gene	control_neg	14	22987790	22987849	NA	NA	NA	NA	Level	Level	Level	0	0	0	0	0.965081	0.999992	0	0	0.957481	0.999989	0	0	0.15803	0.999926	0	0	0	0	NA	NA
TRAJ33	ENSG00000211856	1	TR_J_gene	control_neg	14	22977587	22977643	NA	NA	NA	NA	Level	Level	Level	0	0	0	0	0.956924	0.999992	0	0	0.999998	0.999989	0	0	1	0.999926	0	0	0	0	NA	NA
TRAJ59	ENSG00000211832	1	TR_J_gene	control_neg	14	22945543	22945596	NA	NA	NA	NA	Level	Level	Level	0	0	0	0	0.83023	0.999992	0	0	0.957481	0.999989	0	0	0.609114	0.999926	0	0	0	0	NA	NA
TRAPPC11	ENSG00000168538	1	protein_coding	Loss	4	184580420	184634745	642	642	184766469	184860178	Level	Level	Level	1	1	1	3	0.837645	0.764914	0	0	0.957481	0.999989	0	0	0.957681	0.466829	0	0	0	0	-0.850694	-0.877891
TRAV12-3	ENSG00000211794	1	TR_V_gene	control_neg	14	22433680	22434290	NA	NA	NA	NA	Level	Level	Level	0	0	0	0	0.837645	0.999992	0	0	0.999998	0.999989	0	0	0.729131	0.999926	0	0	0	0	NA	NA
TRAV23DV6	ENSG00000211803	1	TR_V_gene	control_neg	14	22554684	22555238	NA	NA	NA	NA	Level	Level	Level	0	0	0	0	0.857993	0.999992	0	0	0.999998	0.999989	0	0	1	0.999926	0	0	0	0	NA	NA
TRAV25	ENSG00000211806	1	TR_V_gene	control_neg	14	22580300	22580984	NA	NA	NA	NA	Level	Level	Level	0	0	0	0	0.999892	0.999992	0	0	0.999998	0.999989	0	0	1	0.999926	0	0	0	0	NA	NA
TRAV27	ENSG00000211809	1	TR_V_gene	control_neg	14	22615949	22616587	NA	NA	NA	NA	Level	Level	Level	0	0	0	0	0.999892	0.999992	0	0	0.967339	0.999989	0	0	0.957681	0.999926	0	0	0	0	NA	NA
TRAV4	ENSG00000211778	1	TR_V_gene	control_neg	14	22204434	22205264	NA	NA	NA	NA	Level	Level	Level	0	0	0	0	0.956924	0.999992	0	0	0.999998	0.999989	0	0	1	0.999926	0	0	0	0	NA	NA
TRAV41	ENSG00000211820	1	TR_V_gene	control_neg	14	22788620	22789123	NA	NA	NA	NA	Level	Level	Level	0	0	0	0	0.88208	0.999992	0	0	0.999998	0.999989	0	0	1	0.999926	0	0	0	0	NA	NA
TRAV5	ENSG00000211779	1	TR_V_gene	control_neg	14	22217462	22217989	NA	NA	NA	NA	Level	Level	Level	0	0	0	0	0.999892	0.999992	0	0	0.999998	0.999989	0	0	1	0.999926	0	0	0	0	NA	NA
TRAV8-7	ENSG00000211808	1	TR_V_gene	control_neg	14	22600515	22600996	NA	NA	NA	NA	Level	Level	Level	0	0	0	0	0.999892	0.999992	0	0	0.957481	0.999989	0	0	1	0.999926	0	0	0	0	NA	NA
TRBV19	ENSG00000211746	1	TR_V_gene	control_neg	7	142326363	142327046	NA	NA	NA	NA	Level	Level	Level	0	0	0	0	0.880604	0.999992	0	0	0.957481	0.999989	0	0	1	0.999926	0	0	0	0	NA	NA
TRBV23OR9-2	ENSG00000229063	1	TR_V_gene	control_neg	9	33638033	33638492	NA	NA	NA	NA	Level	Level	Level	0	0	0	0	0.921419	0.999992	0	0	0.957481	0.999989	0	0	1	0.999926	0	0	0	0	NA	NA
TRBV3-1	ENSG00000237702	1	TR_V_gene	control_neg	7	142008365	142008871	NA	NA	NA	NA	Level	Level	Level	0	0	0	0	0.999892	0.999992	0	0	0.957481	0.999989	0	0	1	0.999926	0	0	0	0	NA	NA
TRBV4-1	ENSG00000211710	1	TR_V_gene	control_neg	7	142013007	142013489	NA	NA	NA	NA	Level	Level	Level	0	0	0	0	0.992834	0.999992	0	0	0.999998	0.999989	0	0	1	0.999926	0	0	0	0	NA	NA
TRBV5-3	ENSG00000211715	1	TR_V_gene	control_neg	7	142242281	142242747	NA	NA	NA	NA	Level	Level	Level	0	0	0	0	0.857993	0.999992	0	0	0.873828	0.999989	0	0	1	0.999926	0	0	0	0	NA	NA
TRBV5-4	ENSG00000230099	1	TR_V_gene	control_neg	7	142168380	142169045	NA	NA	NA	NA	Level	Level	Level	0	0	0	0	0.992834	0.999992	0	0	0.999998	0.999989	0	0	1	0.999926	0	0	0	0	NA	NA
TRBV5-7	ENSG00000211731	1	TR_V_gene	control_neg	7	142111393	142111859	NA	NA	NA	NA	Level	Level	Level	0	0	0	0	0.844772	0.999992	0	0	0.999998	0.999989	0	0	0.799359	0.999926	0	0	0	0	NA	NA
TRBV7-4	ENSG00000253409	1	TR_V_gene	control_neg	7	142176329	142176790	NA	NA	NA	NA	Level	Level	Level	0	0	0	0	0.965081	0.999992	0	0	0.985429	0.999989	0	0	0.99365	0.999926	0	0	0	0	NA	NA
TRDJ2	ENSG00000211827	1	TR_J_gene	control_neg	14	22925681	22925734	NA	NA	NA	NA	Level	Level	Level	0	0	0	0	0.886655	0.999992	0	0	0.880775	0.999989	0	0	0.806026	0.999926	0	0	0	0	NA	NA
TRGC2	ENSG00000227191	1	TR_C_gene	control_neg	7	38279181	38289173	NA	NA	NA	NA	Level	Level	Level	0	0	0	0	0.844772	0.999992	0	0	0.619285	0.999989	0	0	0.919848	0.999926	0	0	0	0	NA	NA
TRGV3	ENSG00000211699	1	TR_V_gene	control_neg	7	38398113	38398763	NA	NA	NA	NA	Level	Level	Level	0	0	0	0	0.992834	0.999992	0	0	0.92174	0.999989	0	0	1	0.999926	0	0	0	0	NA	NA
TRMT2A	ENSG00000099899	1	protein_coding	Gain	22	20099389	20104915	32	32	20057458	20742450	Level	Level	Level	0	0	0	0	0.999892	0.999992	0	0	0.999998	0.439155	0	0	1	0.178973	0	0	0	0	-0.168724	-0.0878253
TRMT61A	ENSG00000166166	1	protein_coding	Gain	14	103995521	104003410	15	36	103449773	104029819	Level	Level	Level	1	1	1	3	0.965081	0.999992	0	0	0.999998	0.580118	0	0	1	0.370235	0	0	0	0	-0.293345	-0.338051
TRPC5	ENSG00000072315	1	protein_coding	Loss	X	111017543	111326004	229	229	106258262	111858782	Level	Level	Loss	0	0	0	0	0.999892	0.999992	0	0	0.999998	0.999989	0	0	1	0.999926	0	0	0	0	NA	NA
TRPM2	ENSG00000142185	1	protein_coding	Loss	21	45770046	45862964	559	559	45699580	45752176	Level	Level	Level	0	0	0	0	0.999892	0.999992	0	0	0.957481	0.999989	0	0	1	0.999926	0	0	0	0	-0.223206	-0.166492
TSC22D3	ENSG00000157514	1	protein_coding	Loss	X	106956451	107020572	229	229	106258262	111858782	Level	Level	Loss	0	0	0	0	0.844772	0.999992	0	0	0.478305	0.999989	0	0	0.586406	0.999926	0	0	0	0	NA	NA
TSNAXIP1	ENSG00000102904	1	protein_coding	Loss	16	67840668	67866051	18	387	67426869	67727069	Level	Level	Gain	0	0	0	0	0.956924	0.999992	0	0	0.999998	0.999989	0	0	0.757879	0.999926	0	0	0	0	-0.127371	-0.133967
TSPAN13	ENSG00000106537	1	protein_coding	Gain	7	16793160	16824161	476	476	16735782	16989462	Level	Level	Level	0	0	0	0	0.965081	0.999992	0	0	0.888553	0.999989	0	0	1	0.999926	0	0	0	0	0.0897368	0.0898492
TSPAN32	ENSG00000064201	1	protein_coding	Gain	11	2323227	2339430	126	126	2167981	2232229	Level	Level	Level	0	0	0	0	0.992834	0.999992	0	0	0.957481	0.999989	0	0	1	0.999926	0	0	0	0	0.130669	0.103653
TSPAN9	ENSG00000011105	1	protein_coding	Gain	12	3186521	3395730	186	186	3219860	3330012	Level	Level	Gain	0	0	0	0	0.965081	0.999992	0	0	0.873828	0.999989	0	0	1	0.999926	0	0	0	0	-0.000629876	0.0253483
TSRM	ENSG00000236294	1	protein_coding	Gain	7	113091127	113091457	15	370	112516977	113946011	Level	Level	Level	0	0	0	0	0.999892	0.999992	0	0	0.999998	0.999989	0	0	0.919848	0.999926	0	0	0	0	NA	NA
TTC6	ENSG00000139865	1	protein_coding	Gain	14	38065052	38510647	48	48	38064738	39001476	Level	Level	Level	0	0	0	0	0.967245	0.999992	0	0	0.999998	0.999989	0	0	1	0.999926	0	0	0	0	NA	NA
TTPAL	ENSG00000124120	1	protein_coding	Gain	20	43104526	43123244	804	804	43048685	43223862	Level	Level	Gain	0	0	0	0	0.992834	0.999992	0	0	0.999998	0.999989	0	0	1	0.999926	0	0	0	0	-0.0700672	-0.0366547
TYMS	ENSG00000176890	1	protein_coding	Gain	18	657604	673578	57	57	297805	716739	Level	Level	Level	1	1	0	2	0.992834	0.999992	0	0	0.999998	0.999989	0	0	1	0.999926	0	0	0	0	-0.2687	-0.374101
UBAP1L	ENSG00000246922	1	protein_coding	Loss	15	65385338	65407535	17	654	65183950	65548652	Level	Level	Level	0	0	0	0	0.751502	0.999992	0	0	0.999998	0.999989	0	0	0.880701	0.999926	0	0	0	0	-0.0364028	-0.0435897
UBE2F	ENSG00000184182	1	protein_coding	Loss	2	238875469	238951236	464	464	238943966	239064029	Level	Level	Level	0	0	0	0	0.00944	0.999992	0	1	0.572977	0.999989	0	0	0.919848	0.999926	0	0	0	1	-0.0762928	0.0520264
UBE3B	ENSG00000151148	1	protein_coding	control_pos_a	12	109915207	109974507	NA	NA	NA	NA	Level	Level	Level	0	0	0	0	0.844772	0.999992	0	0	0.957481	0.999989	0	0	0.866985	0.999926	0	0	0	0	0.0109533	0.0174733
UNCX	ENSG00000164853	1	protein_coding	Loss	7	1272543	1276954	40	153	1324038	1381277	Level	Level	Level	0	0	0	0	0.999892	0.999992	0	0	0.999998	0.999989	0	0	0.966466	0.999926	0	0	0	0	0.057221	0.0413425
UQCR11	ENSG00000267059	1	protein_coding	Loss	19	1578338	1605444	454	454	1508738	1630341	Level	Level	Level	0	0	0	0	0.999892	0.999992	0	0	0.760865	0.999989	0	0	1	0.999926	0	0	0	0	-0.0589132	-0.0718321
USP12	ENSG00000152484	1	protein_coding	Gain	13	27640293	27746033	46	694	27497956	27563038	Level	Gain	Level	0	0	0	0	0.999892	0.999992	0	0	0.999998	0.999989	0	0	1	0.999926	0	0	0	0	0.0737827	0.0531392
USP14	ENSG00000101557	1	protein_coding	Gain	18	158383	214629	57	57	297805	716739	Level	Level	Level	1	0	0	1	0.999892	0.999992	0	0	0.999998	0.999989	0	0	1	0.999926	0	0	0	0	-0.0427607	-0.106082
USP41	ENSG00000161133	1	protein_coding	Gain	22	20704868	20745048	32	32	20057458	20742450	Level	Level	Level	0	0	0	0	0.999892	0.999992	0	0	0.999998	0.999989	0	0	1	0.999926	0	0	0	0	NA	NA
USP44	ENSG00000136014	1	protein_coding	Loss	12	95910336	95945266	21	493	95484080	96281172	Level	Level	Level	0	0	0	0	0.956924	0.999992	0	0	0.888553	0.999989	0	0	1	0.999926	0	0	0	0	-0.0512827	-0.0616141
UTS2R	ENSG00000181408	1	protein_coding	Gain	17	80332153	80333462	121	121	79589371	80438165	Level	Level	Level	0	0	0	0	0.965081	0.999992	0	0	0.888553	0.999989	0	0	0.584566	0.999926	0	0	0	0	-0.00444353	-0.0116736
VEZF1	ENSG00000136451	1	protein_coding	Loss	17	56048910	56065620	15	594	56028780	56254541	Level	Level	Level	0	0	0	0	0.999892	0.999992	0	0	0.957481	0.999989	0	0	1	0.999926	0	0	0	0	-0.00342036	-0.04767
VEZT	ENSG00000028203	1	protein_coding	Loss	12	95611522	95696566	21	493	95484080	96281172	Level	Level	Level	1	1	0	2	0.956924	0.999992	0	0	0.999998	0.999989	0	0	1	0.999926	0	0	0	0	-0.479901	-0.461383
VPS39	ENSG00000166887	1	protein_coding	Loss	15	42450899	42500514	661	661	42266428	42327353	Level	Level	Level	0	0	0	0	0.999892	0.999992	0	0	0.985687	0.999989	0	0	0.952878	0.999926	0	0	0	0	-0.323098	-0.281913
VSIG1	ENSG00000101842	1	protein_coding	Loss	X	107288200	107322414	229	229	106258262	111858782	Level	Level	Loss	0	0	0	0	0.999892	0.999992	0	0	0.888553	0.999989	0	0	0.799997	0.999926	0	0	0	0	NA	NA
VTN	ENSG00000109072	1	protein_coding	Gain	17	26691290	26700110	31	106	26582710	26864708	Level	Level	Gain	0	0	0	0	0.999892	0.155803	0	0	0.999998	0.999989	0	0	1	0.959956	0	0	0	0	-0.172679	-0.131554
VWA5A	ENSG00000110002	1	protein_coding	Loss	11	123986069	124018428	487	487	124017493	124208977	Level	Level	Gain	0	0	0	0	0.95833	0.999992	0	0	0.999998	0.999989	0	0	1	0.999926	0	0	0	0	0.198172	0.185589
WASF3	ENSG00000132970	1	protein_coding	Gain	13	27131840	27263085	46	694	27497956	27563038	Level	Gain	Level	0	0	0	0	0.980131	0.999992	0	0	0.985687	0.855889	0	0	1	0.999926	0	0	0	0	-0.125317	-0.0504953
WBSCR16	ENSG00000174374	1	protein_coding	Loss	7	74441226	74490064	28	197	74132014	75210764	Level	Level	Level	1	0	1	2	0.965081	0.999992	0	0	0.999998	0.999989	0	0	1	0.29356	0	0	0	0	-0.630265	-0.532728
WDR24	ENSG00000127580	1	protein_coding	Gain	16	734622	740444	50	110	570658	878087	Level	Level	Level	1	0	0	1	0.956924	0.999992	0	0	0.999998	0.937278	0	0	1	0.387146	0	0	0	0	-0.597062	-0.599784
WDR37	ENSG00000047056	1	protein_coding	Loss	10	1095478	1178237	43	439	944496	2584375	Level	Level	Gain	0	0	0	0	0.965081	0.999992	0	0	0.957481	0.999989	0	0	1	0.999926	0	0	0	0	0.0922292	0.11173
WDR88	ENSG00000166359	1	protein_coding	Gain	19	33622996	33666701	121	121	33603289	33960357	Level	Level	Level	0	0	0	0	0.980131	0.999992	0	0	0.876564	0.999989	0	0	0.880701	0.999926	0	0	0	0	-0.31983	-0.282224
WDR90	ENSG00000161996	1	protein_coding	Gain	16	699311	717833	50	110	570658	878087	Level	Level	Level	0	0	0	0	0.999892	0.999992	0	0	0.999998	0.999989	0	0	1	0.999926	0	0	0	0	0.0579335	0.0282661
WFIKKN1	ENSG00000127578	1	protein_coding	Gain	16	679239	684116	50	110	570658	878087	Level	Level	Level	0	0	0	0	0.999892	0.999992	0	0	0.999998	0.999989	0	0	1	0.999926	0	0	0	0	-0.00115157	-0.0608805
WHSC1	ENSG00000109685	1	protein_coding	Loss	4	1873151	1983934	72	551	1718116	1797358	Level	Level	Level	0	0	0	0	0.956924	0.999992	0	0	0.957481	0.999989	0	0	1	0.999926	0	0	0	0	-0.101689	-0.0828713
WISP2	ENSG00000064205	1	protein_coding	Gain	20	43343485	43357150	804	804	43399691	43506247	Level	Level	Gain	0	0	0	0	0.965081	0.999992	0	0	0.957481	0.999989	0	0	1	0.999926	0	0	0	0	-0.0995472	-0.0150577
WISP3	ENSG00000112761	1	protein_coding	Loss	6	112375275	112392171	45	488	111924410	112338958	Level	Level	Level	0	0	0	0	0.999892	0.999992	0	0	0.957481	0.557765	0	0	1	0.999926	0	0	0	0	0.117116	0.096151
WRAP53	ENSG00000141499	1	protein_coding	Loss	17	7589389	7606820	1076	1076	7607019	7721542	Level	Level	Loss	0	0	1	1	0.999892	0.105893	0	0	0.999998	0.999989	0	0	1	0.437871	0	0	0	0	-0.299573	-0.279407
WWOX	ENSG00000186153	1	protein_coding	Loss	16	78133310	79246564	133	426	78949613	78970051	Level/Loss	Level	Gain	0	0	0	0	0.965081	0.999992	0	0	0.999998	0.999989	0	0	1	0.999926	0	0	0	0	0.0878131	0.0613061
XPO1	ENSG00000082898	1	protein_coding	control_pos	2	61704984	61765761	NA	NA	NA	NA	Level	Level	Level	1	1	1	3	0.965081	0.999992	0	0	0.999998	0.999989	0	0	1	0.999926	0	0	0	0	-1.14389	-1.24735
YARS	ENSG00000134684	1	protein_coding	control_pos	1	33240840	33283754	NA	NA	NA	NA	Level	Level	Loss	1	1	1	3	0.999892	0.412115	0	0	0.999998	0.999989	0	0	1	0.999926	0	0	0	0	-1.40515	-1.42329
YES1	ENSG00000176105	1	protein_coding	Gain	18	721588	812547	57	57	297805	716739	Level	Level	Level	0	0	0	0	0.946127	0.999992	0	0	0.999998	0.999989	0	0	0.957681	0.999926	0	0	0	0	0.107757	0.0816077
YWHAB	ENSG00000166913	1	protein_coding	Gain	20	43514317	43537173	804	804	43399691	43506247	Level	Level	Gain	0	0	0	0	0.999892	0.999992	0	0	0.999998	0.999989	0	0	0.781706	0.999926	0	0	0	0	0.00183442	0.019062
Z97053.1	ENSG00000269605	1	protein_coding	Gain	20	43234346	43248126	804	804	43048685	43223862	Level	Level	Gain	0	0	0	0	0.965081	0.999992	0	0	0.945005	0.999989	0	0	0.927019	0.999926	0	0	0	0	NA	NA
ZC3H13	ENSG00000123200	1	protein_coding	Loss	13	46528600	46626894	169	169	46258589	46943190	Level	Gain	Level	1	1	0	2	0.999892	0.999992	0	0	0.868374	0.999989	0	0	1	0.246252	0	0	0	0	-0.324048	-0.307726
ZCCHC16	ENSG00000187823	1	protein_coding	Loss	X	111697727	111700473	229	229	106258262	111858782	Level	Level	Loss	0	0	0	0	0.837645	0.999992	0	0	0.957481	0.999989	0	0	0.952878	0.999926	0	0	0	0	NA	NA
ZCCHC24	ENSG00000165424	1	protein_coding	Gain	10	81142081	81205383	20	40	80466640	81244627	Gain	Level	Level	0	0	0	0	0.999892	0.999992	0	0	0.999998	0.999989	0	0	1	0.999926	0	0	0	0	0.22289	0.146841
ZDHHC1	ENSG00000159714	1	protein_coding	Loss	16	67428322	67450736	18	387	67426869	67727069	Level	Level	Gain	0	0	0	0	0.965081	0.999992	0	0	0.999998	0.999989	0	0	1	0.999926	0	0	0	0	-0.0381465	-0.039328
ZFP36L1	ENSG00000185650	1	protein_coding	Loss	14	69254377	69263190	637	637	69285264	69370814	Level	Level	Level	1	0	0	1	0.999892	0.999992	0	0	0.478305	0.999989	0	0	1	0.999926	0	0	0	0	-0.149805	-0.247638
ZFP36L2	ENSG00000152518	1	protein_coding	Loss	2	43449541	43453748	81	459	43417083	43448479	Level	Gain	Level	1	0	0	1	0.956924	0.999992	0	0	0.868374	0.999989	0	0	1	0.999926	0	0	0	0	-0.170316	-0.210166
ZMIZ1	ENSG00000108175	1	protein_coding	Gain	10	80828792	81076276	20	40	80466640	81244627	Gain	Level	Level	1	0	0	1	0.999892	0.999992	0	0	0.999998	0.855889	0	0	1	0.999926	0	0	0	0	-0.203361	-0.216903
ZMYM2	ENSG00000121741	1	protein_coding	Loss	13	20532810	20665968	21	153	20518406	20831193	Level	Gain	Level	0	0	0	0	0.999892	0.999992	0	0	0.999998	0.999989	0	0	1	0.999926	0	0	0	0	-0.0135055	-0.00539897
ZMYM5	ENSG00000132950	1	protein_coding	Loss	13	20397622	20437776	21	153	20518406	20831193	Level	Gain	Level	0	0	0	0	0.999892	0.999992	0	0	0.957481	0.999989	0	0	0.957681	0.999926	0	0	0	0	-0.0405841	-0.00205489
ZNF185	ENSG00000147394	1	protein_coding	Gain	X	152082986	152142024	153	153	151909156	152616430	Level	Level	Loss	0	0	0	0	0.999892	0.999992	0	0	0.999998	0.999989	0	0	1	0.999926	0	0	0	0	NA	NA
ZNF22	ENSG00000165512	1	protein_coding	Loss	10	45495923	45500774	27	446	45427052	45512349	Level	Level	Gain	0	0	0	0	0.999892	0.219364	0	0	0.999998	0.855889	0	0	1	0.999926	0	0	0	0	-0.143144	-0.107965
ZNF275	ENSG00000063587	1	protein_coding	Gain	X	152599613	152625568	153	153	151909156	152616430	Level	Level	Loss	0	0	0	0	0.919974	0.999992	0	0	0.888553	0.999989	0	0	0.84818	0.999926	0	0	0	0	NA	NA
ZNF48	ENSG00000180035	1	protein_coding	Gain	16	30389427	30411429	121	121	30418119	30895545	Level	Level	Level	0	0	0	0	0.992834	0.999992	0	0	0.999998	0.999989	0	0	1	0.999926	0	0	0	0	0.0123697	0.0355303
ZNF629	ENSG00000102870	1	protein_coding	Gain	16	30789778	30798523	121	121	30418119	30895545	Level	Level	Level	0	0	0	0	0.844772	0.999992	0	0	0.999998	0.999989	0	0	1	0.999926	0	0	0	0	-0.369192	-0.30253
ZNF688	ENSG00000229809	1	protein_coding	Gain	16	30580667	30584055	121	121	30418119	30895545	Level	Level	Level	0	0	0	0	0.837645	0.999992	0	0	0.999998	0.999989	0	0	1	0.999926	0	0	0	0	-0.176942	-0.201371
ZNF689	ENSG00000156853	1	protein_coding	Gain	16	30613879	30635333	121	121	30418119	30895545	Level	Level	Level	0	0	0	0	0.956924	0.999992	0	0	0.999998	0.999989	0	0	1	0.999926	0	0	0	0	-0.213892	-0.138543
ZNF74	ENSG00000185252	1	protein_coding	Gain	22	20748405	20762745	32	32	20057458	20742450	Level	Level	Level	0	0	0	0	0.999892	0.999992	0	0	0.888553	0.999989	0	0	1	0.999926	0	0	0	0	-0.273819	-0.243795
ZNF747	ENSG00000261459	1	protein_coding	Gain	16	30537244	30546173	121	121	30418119	30895545	Level	Level	Level	0	0	0	0	0.946127	0.999992	0	0	0.957481	0.999989	0	0	1	0.999926	0	0	0	0	-0.0959689	-0.0574373
ZNF764	ENSG00000169951	1	protein_coding	Gain	16	30565085	30569819	121	121	30418119	30895545	Level	Level	Level	0	0	0	0	0.965081	0.999992	0	0	0.969118	0.999989	0	0	0.799997	0.999926	0	0	0	0	0.045869	-0.031222
ZNF768	ENSG00000169957	1	protein_coding	Gain	16	30535325	30538142	121	121	30418119	30895545	Level	Level	Level	0	0	0	0	0.837645	0.999992	0	0	0.957481	0.999989	0	0	0.757879	0.999926	0	0	0	0	-0.0564959	-0.0549279
ZNF771	ENSG00000179965	1	protein_coding	Gain	16	30418618	30440920	121	121	30418119	30895545	Level	Level	Level	0	0	0	0	0.844772	0.999992	0	0	0.957481	0.999989	0	0	1	0.999926	0	0	0	0	-0.196977	-0.187588
ZNF785	ENSG00000197162	1	protein_coding	Gain	16	30585061	30597092	121	121	30418119	30895545	Level	Level	Level	0	0	0	0	0.965081	0.999992	0	0	0.999998	0.999989	0	0	1	0.999926	0	0	0	0	-0.0966733	-0.141442
ZNF804B	ENSG00000182348	1	protein_coding	Gain	7	88388682	88966346	19	383	88704998	89520377	Level	Level	Level	0	0	0	0	0.999892	0.999992	0	0	0.999998	0.999989	0	0	0.880701	0.999926	0	0	0	0	-0.0115494	0.0155156
ZPBP2	ENSG00000186075	1	protein_coding	Gain	17	38024417	38034149	15	99	37767453	38131187	Level	Level	Level	0	0	0	0	0.999892	0.999992	0	0	0.999998	0.999989	0	0	1	0.999926	0	0	0	0	-0.294848	-0.264276

## Sheet: CRISPR_column_annotations
CRC AI CRISPRko/a result table column annotations
Ensembl.gene.id Ensembl version 75 stable gene id
Gene Gene name
Gene.type Gene type according to Ensembl
Target.type Either candidate AI target (Gain/Loss/Hom_loss) or control gene
Chrom Gene chromosome
Gene.start Gene start position
Gene.end Gene end position
Peak.prominence
Peak.coverage
Peak.start
Peak.end
GP5d.copy cell line genome copy number calls (Gain/Level/Loss) overlapping the gene, can be several
COLO320dm.copy cell line genome copy number calls (Gain/Level/Loss) overlapping the gene, can be several
CaCO2.copy cell line genome copy number calls (Gain/Level/Loss) overlapping the gene, can be several
is.essential.Sabatini 1 if essential gene according to "Identification and characterization of essential genes in the human genome", Science, 2015
is.essential.Brummelkamp 1 if essential gene according to "Gene essentiality and synthetic lethality in haploid human cells", Science 2015
is.essential.Moffat 1 if essential gene according to "High-resolution CRISPR screens reveal fitness genes and genotype-specific cancer liabilities", Cell, 2015
number.studies.essential in how many of the three studies the gene was found essential
pos.FDR.CaCO2 RRA positive selection false discovery rate
neg.FDR.CaCO2 RRA negative selection false discovery rate
is.neg.hit.CaCO2 1 if "neg.FDR.CaCO2" < 0.1
is.pos.hit.CaCO2 1 if "pos.FDR.CaCO2" < 0.1
pos.FDR.COLO320dm RRA positive selection false discovery rate
neg.FDR.COLO320dm RRA negative selection false discovery rate
is.neg.hit.COLO320dm 1 if "neg.FDR.COLO320dm" < 0.1
is.pos.hit.COLO320dm 1 if "pos.FDR.COLO320dm < 0.1
pos.FDR.GP5d RRA positive selection false discovery rate
neg.FDR.GP5d RRA negative selection false discovery rate
is.neg.hit.GP5d 1 if "pos.FDR.GP5d" < 0.1
is.pos.hit.GP5d 1 if "pos.FDR.GP5d" < 0.1
num.neg.hits number of cell lines where negatively selected
num.pos.hits number of cell lines where positively selected
CancerDepMap.mean.CRC mean effect across the 25 CRC cell lines in Cancer Dependancy Map CRISPR Avana dataset 17Q4
CancerDepMap.mean.other mean effect across the other 316 cell lines in Cancer Dependancy Map CRISPR Avana dataset 17Q4

## Sheet: ListOfSheets
Supplementary Data	Sheet name	Description
4	CRISPRko	Results from CRIPPR/Cas9 knock out screen
	CRISPR_column_annotations	Description of columns in CRISPRko and CRISPRa sheets
