# Supplementary material for: Contribution of allelic imbalance to colorectal cancer
Source: Nat Commun. 2018 Sep 10;9:3664. doi: 10.1038/s41467-018-06132-1 (PMC6131244; doi:10.1038/s41467-018-06132-1)
Supplement: Supplementary file 7 — Supplementary Data 5 [file 41467_2018_6132_MOESM7_ESM.xlsx]

## Sheet: CRISPRa
Ensembl.gene.id	Gene	Gene.type	Target.type	Chrom	Gene.start	Gene.end	GP5d.copy	COLO320dm.copy	CaCO2.copy	is.essential.Sabatini	is.essential.Brummelkamp	is.essential.Moffat	number.studies.essential	pos.FDR.CaCO2	neg.FDR.CaCO2	is.neg.hit.CaCO2	is.pos.hit.CaCO2	pos.FDR.COLO320dm	neg.FDR.COLO320dm	is.neg.hit.COLO320dm	is.pos.hit.COLO320dm	pos.FDR.GP5d	neg.FDR.GP5d	is.neg.hit.GP5d	is.pos.hit.GP5d	num.neg.hits	num.pos.hits
ENSG00000075391	RASAL2	protein_coding	gain	1	178062864	178448644	Level	Level	Level	0	0	0	0	0.999964	0.026058	1	0	0.994159	0.999431	0	0	0.999848	0.999737	0	0	1	0
ENSG00000117595	IRF6	protein_coding	Loss	1	209959036	209979465	Level	Level	Level	0	0	0	0	0.999964	0.007602	1	0	0.98132	0.999431	0	0	0.999848	0.993192	0	0	1	0
ENSG00000125398	SOX9	protein_coding	loss	17	70117161	70122561	Level	Level	Level	0	0	0	0	0.999964	0.00448	1	0	0.994159	0.999431	0	0	0.999848	0.692027	0	0	1	0
ENSG00000133703	KRAS	protein_coding	gain	12	25357723	25403870	Level	Level	Gain	1	0	0	1	0.438946	0.999736	0	0	0.890631	0.947965	0	0	0.971149	6e-05	1	0	1	0
ENSG00000142731	PLK4	protein_coding	control_pos_a	4	128802016	128820350	Level	Level	Level	1	1	1	3	0.999964	0.823239	0	0	0.98132	0.999431	0	0	0.999848	0.03457	1	0	1	0
ENSG00000161405	IKZF3	protein_coding	Gain	17	37921198	38020441	Level	Level	Level	0	0	0	0	0.999964	0.00448	1	0	0.98132	0.889708	0	0	0.999848	0.999737	0	0	1	0
ENSG00000004139	SARM1	protein_coding	Gain	17	26691378	26728065	Level	Level	Gain	0	0	0	0	0.993156	0.99665	0	0	0.962606	0.999431	0	0	0.830696	0.999737	0	0	0	0
ENSG00000004142	POLDIP2	protein_coding	Gain	17	26673659	26684545	Level	Level	Gain	0	0	0	0	0.996049	0.99665	0	0	0.98132	0.999431	0	0	0.999848	0.999737	0	0	0	0
ENSG00000005471	ABCB4	protein_coding	Gain	7	87031013	87109751	Level	Level	Level	0	0	0	0	0.999964	0.99665	0	0	0.98132	0.999431	0	0	0.999848	0.999737	0	0	0	0
ENSG00000005844	ITGAL	protein_coding	gain	16	30483979	30534506	Level	Level	Level	0	0	0	0	0.999964	0.719724	0	0	0.957857	0.999431	0	0	0.999848	0.772486	0	0	0	0
ENSG00000006606	CCL26	protein_coding	Loss	7	75398851	75419214	Level	Level	Level	0	0	0	0	0.999964	0.99665	0	0	0.997266	0.999431	0	0	0.999848	0.999737	0	0	0	0
ENSG00000006634	DBF4	protein_coding	Gain	7	87505531	87538856	Level	Level	Level	0	0	0	0	0.999964	0.99665	0	0	0.98132	0.999431	0	0	0.999848	0.967965	0	0	0	0
ENSG00000006704	GTF2IRD1	protein_coding	Loss	7	73868120	74016931	Level	Level	Level	0	0	0	0	0.993156	0.99665	0	0	0.98132	0.999431	0	0	0.999848	0.999737	0	0	0	0
ENSG00000007216	SLC13A2	protein_coding	Gain	17	26800311	26824799	Level	Level	Gain/Level	0	0	0	0	0.993156	0.99665	0	0	0.98132	0.999431	0	0	0.999848	0.999737	0	0	0	0
ENSG00000007376	RPUSD1	protein_coding	gain	16	834974	838397	Level	Level	Level	0	0	0	0	0.999964	0.99665	0	0	0.98132	0.999431	0	0	0.999848	0.999737	0	0	0	0
ENSG00000007541	PIGQ	protein_coding	gain	16	616995	634136	Level	Level	Level	0	0	0	0	0.00061	0.823239	0	1	0.98132	0.999431	0	0	0.999848	0.999737	0	0	0	1
ENSG00000008118	CAMK1G	protein_coding	Loss	1	209757062	209787283	Level	Level	Level	0	0	0	0	0.999964	0.719724	0	0	0.98132	0.999431	0	0	0.999848	0.93801	0	0	0	0
ENSG00000008277	ADAM22	protein_coding	Gain	7	87563458	87832204	Level	Level	Level	0	0	0	0	0.993156	0.99665	0	0	0.98132	0.999431	0	0	0.999848	0.999737	0	0	0	0
ENSG00000009790	TRAF3IP3	protein_coding	Loss	1	209929377	209955668	Level	Level	Level	0	0	0	0	0.999964	0.99665	0	0	0.98132	0.999431	0	0	0.938804	0.999737	0	0	0	0
ENSG00000010810	FYN	protein_coding	Loss	6	111981535	112194655	Level	Level	Level	0	0	0	0	0.999964	0.99665	0	0	0.997266	0.999431	0	0	0.999848	0.999737	0	0	0	0
ENSG00000011083	SLC6A7	protein_coding	gain	5	149569520	149602351	Level	Level	Level	0	0	0	0	0.993156	0.99665	0	0	0.98132	0.999431	0	0	0.999848	0.999737	0	0	0	0
ENSG00000011105	TSPAN9	protein_coding	gain	12	3186521	3395730	Level	Level	Gain	0	0	0	0	0.999964	0.99665	0	0	0.98132	0.999431	0	0	0.999848	0.999737	0	0	0	0
ENSG00000011143	MKS1	protein_coding	Loss	17	56282803	56296966	Level	Level	Level	0	0	0	0	0.999964	0.99665	0	0	0.98132	0.999431	0	0	0.999848	0.999737	0	0	0	0
ENSG00000013588	GPRC5A	protein_coding	loss	12	13043716	13070871	Level	Level	Gain	0	0	0	0	0.993156	0.99665	0	0	0.98132	0.999431	0	0	0.999848	0.999737	0	0	0	0
ENSG00000013810	TACC3	protein_coding	loss	4	1723227	1746898	Level	Level	Level	1	1	1	3	0.993156	0.99665	0	0	0.98132	0.999431	0	0	0.999848	0.999737	0	0	0	0
ENSG00000014164	ZC3H3	protein_coding	loss	8	144519825	144623623	Level	Level	Level	1	0	1	2	0.999964	0.99665	0	0	0.98809	0.999431	0	0	0.999848	0.999737	0	0	0	0
ENSG00000019582	CD74	protein_coding	gain	5	149781200	149792492	Level	Level	Level	0	0	0	0	0.999964	0.99665	0	0	0.994804	0.889708	0	0	0.999848	0.991048	0	0	0	0
ENSG00000019991	HGF	protein_coding	Gain	7	81328322	81399754	Level	Level	Level	0	0	0	0	0.999964	0.823239	0	0	0.98132	0.999431	0	0	0.971149	0.943682	0	0	0	0
ENSG00000020633	RUNX3	protein_coding	loss	1	25226002	25291612	Level	Level	Level	0	0	0	0	0.999964	0.99665	0	0	0.957857	0.999431	0	0	0.999848	0.999737	0	0	0	0
ENSG00000021762	OSBPL5	protein_coding	Loss	11	3108346	3187969	Level	Level	Level	0	0	0	0	0.999964	0.99665	0	0	0.98132	0.999431	0	0	0.992302	0.999737	0	0	0	0
ENSG00000026036	RTEL1-TNFRSF6B	protein_coding	Loss	20	62290653	62330037	Level	Level	Gain	0	0	0	0	0.999964	0.99665	0	0	0.957857	0.999431	0	0	0.999848	0.999737	0	0	0	0
ENSG00000026652	AGPAT4	protein_coding	loss	6	161551011	161695093	Level	Level	Level	0	0	0	0	0.999964	0.99665	0	0	0.98132	0.999431	0	0	0.999848	0.993629	0	0	0	0
ENSG00000028203	VEZT	protein_coding	Loss	12	95611522	95696566	Level	Level	Level	1	1	0	2	0.993156	0.99665	0	0	0.957857	0.999431	0	0	0.969223	0.999737	0	0	0	0
ENSG00000032742	IFT88	protein_coding	Loss	13	21140585	21265503	Level	Gain	Level	0	0	0	0	0.999964	0.99665	0	0	0.98132	0.999431	0	0	0.999848	0.999737	0	0	0	0
ENSG00000039523	FAM65A	protein_coding	Loss	16	67552321	67580691	Level	Level	Gain	0	0	0	0	0.886791	0.99665	0	0	0.98132	0.999431	0	0	0.999848	0.999737	0	0	0	0
ENSG00000040275	SPDL1	protein_coding	Loss	5	169010638	169031782	Level	Level	Level	0	1	1	2	0.999964	0.99665	0	0	0.890631	0.505528	0	0	0.830696	0.999737	0	0	0	0
ENSG00000040608	RTN4R	protein_coding	Gain	22	20228938	20270769	Level	Level	Level	0	0	0	0	0.999964	0.99665	0	0	0.962701	0.999431	0	0	0.577495	0.999737	0	0	0	0
ENSG00000043355	ZIC2	protein_coding	Loss	13	100634026	100639018	Level	Gain	Level	0	0	0	0	0.999964	0.99665	0	0	0.98132	0.999431	0	0	0.989145	0.999737	0	0	0	0
ENSG00000047056	WDR37	protein_coding	Loss	10	1095478	1178237	Level	Level	Gain	0	0	0	0	0.993156	0.99665	0	0	0.98132	0.999431	0	0	0.999848	0.999737	0	0	0	0
ENSG00000054598	FOXC1	protein_coding	Loss	6	1610681	1614127	Level	Level	Level	0	0	0	0	0.999964	0.99665	0	0	0.957857	0.999431	0	0	0.999848	0.772486	0	0	0	0
ENSG00000055917	PUM2	protein_coding	Loss	2	20448452	20551995	Level	Level	Level	0	0	0	0	0.999964	0.99665	0	0	0.98132	0.889708	0	0	0.999848	0.999737	0	0	0	0
ENSG00000056487	PHF21B	protein_coding	loss	22	45277042	45405880	Level	Level	Level	0	0	0	0	0.877755	0.99665	0	0	0.957857	0.999431	0	0	0.938804	0.999737	0	0	0	0
ENSG00000056972	TRAF3IP2	protein_coding	Loss	6	111877657	111927481	Level	Level	Level	0	0	0	0	0.999964	0.999736	0	0	0.46716	0.999431	0	0	0.887168	0.999737	0	0	0	0
ENSG00000057593	F7	protein_coding	Loss	13	113760105	113774995	Level	Gain	Level	0	0	0	0	0.993156	0.99665	0	0	0.98132	0.999431	0	0	0.999848	0.999737	0	0	0	0
ENSG00000057704	TMCC3	protein_coding	Loss	12	94960900	95044338	Level	Level	Level	0	0	0	0	0.999964	0.99665	0	0	0.98132	0.999431	0	0	0.999848	0.999737	0	0	0	0
ENSG00000063176	SPHK2	protein_coding	loss	19	49122548	49133974	Level	Level	Level	0	0	0	0	0.999964	0.99665	0	0	0.98132	0.999431	0	0	0.994115	0.999737	0	0	0	0
ENSG00000063177	RPL18	protein_coding	loss	19	49118585	49122793	Level	Level	Level	1	1	1	3	0.999964	0.99665	0	0	0.98132	0.999431	0	0	0.938804	0.999737	0	0	0	0
ENSG00000063180	CA11	protein_coding	loss	19	49141199	49149569	Level	Level	Level	0	0	0	0	0.999964	0.99665	0	0	0.890631	0.999431	0	0	0.830696	0.999737	0	0	0	0
ENSG00000063587	ZNF275	protein_coding	gain	X	152599613	152625568	Level	Level	Loss	0	0	0	0	0.860334	0.99665	0	0	0.957857	0.871861	0	0	0.830696	0.999737	0	0	0	0
ENSG00000064201	TSPAN32	protein_coding	gain	11	2323227	2339430	Level	Level	Level	0	0	0	0	0.993156	0.99665	0	0	0.962606	0.889708	0	0	0.992302	0.999737	0	0	0	0
ENSG00000064205	WISP2	protein_coding	gain	20	43343485	43357150	Level	Level	Gain	0	0	0	0	0.999964	0.99665	0	0	0.98132	0.889708	0	0	0.999848	0.999737	0	0	0	0
ENSG00000066926	FECH	protein_coding	loss	18	55215515	55254004	Level	Level	Loss	0	0	0	0	0.999964	0.99665	0	0	0.890631	0.999431	0	0	0.887168	0.993629	0	0	0	0
ENSG00000067057	PFKP	protein_coding	Loss	10	3108525	3179904	Level	Level	Gain	0	0	0	0	0.999964	0.999736	0	0	0.98132	0.999431	0	0	0.999848	0.999737	0	0	0	0
ENSG00000067064	IDI1	protein_coding	Loss	10	1085848	1095110	Level	Level	Gain	0	1	0	1	0.996049	0.99665	0	0	0.997266	0.999431	0	0	0.999848	0.999737	0	0	0	0
ENSG00000068078	FGFR3	protein_coding	loss	4	1795034	1810599	Level	Level	Level	0	0	0	0	0.999964	0.99665	0	0	0.98132	0.999431	0	0	0.999848	0.999737	0	0	0	0
ENSG00000068366	ACSL4	protein_coding	loss	X	108867473	108976632	Level	Level	Loss	0	0	0	0	0.999964	0.99665	0	0	0.98132	0.999431	0	0	0.999848	0.993629	0	0	0	0
ENSG00000068650	ATP11A	protein_coding	Loss	13	113344643	113541482	Level	Gain	Level	0	0	0	0	0.999964	0.99665	0	0	0.98132	0.999431	0	0	0.999848	0.999737	0	0	0	0
ENSG00000068831	RASGRP2	protein_coding	Loss	11	64494383	64512928	Level	Level	Level	0	0	0	0	0.996049	0.99665	0	0	0.957857	0.999431	0	0	0.913051	0.999737	0	0	0	0
ENSG00000068976	PYGM	protein_coding	Loss	11	64513861	64527769	Level	Level	Level	0	0	0	0	0.999964	0.99665	0	0	0.98132	0.999431	0	0	0.999848	0.999737	0	0	0	0
ENSG00000069122	GPR116	protein_coding	gain	6	46820249	46922680	Level	Level	Level	0	0	0	0	0.999964	0.99665	0	0	0.890631	0.999431	0	0	0.999848	0.999737	0	0	0	0
ENSG00000069812	HES2	protein_coding	Loss	1	6472478	6484730	Level	Level	Level	0	0	0	0	0.999964	0.823239	0	0	0.98132	0.999431	0	0	0.999848	0.982774	0	0	0	0
ENSG00000070388	FGF22	protein_coding	Gain	19	639879	643703	Level	Level	Level	0	0	0	0	0.996049	0.99665	0	0	0.890631	0.999431	0	0	0.6237	0.999737	0	0	0	0
ENSG00000070404	FSTL3	protein_coding	Gain	19	676392	683385	Level	Level	Level	0	0	0	0	0.999964	0.99665	0	0	0.890631	0.999431	0	0	0.999848	0.999737	0	0	0	0
ENSG00000070423	RNF126	protein_coding	Gain	19	647526	663277	Level	Level	Level	0	0	0	0	0.999964	0.928378	0	0	0.98132	0.999431	0	0	0.999848	0.999737	0	0	0	0
ENSG00000070808	CAMK2A	protein_coding	gain	5	149599054	149669854	Level	Level	Level	0	0	0	0	0.999964	0.99665	0	0	0.957857	0.947965	0	0	0.999848	0.999737	0	0	0	0
ENSG00000070814	TCOF1	protein_coding	gain	5	149737202	149779871	Level	Level	Level	0	1	0	1	0.999964	0.99665	0	0	0.957857	0.999431	0	0	0.992302	0.999737	0	0	0	0
ENSG00000071564	TCF3	protein_coding	loss	19	1609291	1652604	Level	Level	Level	0	0	0	0	0.999964	0.99665	0	0	0.98132	0.999431	0	0	0.999848	0.999737	0	0	0	0
ENSG00000071655	MBD3	protein_coding	loss	19	1576639	1592882	Level	Level	Level	0	0	0	0	0.999964	0.190648	0	0	0.98132	0.999431	0	0	0.971149	0.999737	0	0	0	0
ENSG00000072110	ACTN1	protein_coding	loss	14	69340860	69446157	Level	Level	Level	0	0	0	0	0.999964	0.99665	0	0	0.994804	0.999431	0	0	0.999848	0.999737	0	0	0	0
ENSG00000072315	TRPC5	protein_coding	loss	X	111017543	111326004	Level	Level	Loss	0	0	0	0	0.999964	0.99665	0	0	0.98132	0.999431	0	0	0.999848	0.999737	0	0	0	0
ENSG00000073060	SCARB1	protein_coding	loss	12	125261402	125367214	Level	Level	Level	0	0	0	0	0.999964	0.99665	0	0	0.997266	0.999431	0	0	0.999848	0.991048	0	0	0	0
ENSG00000073605	GSDMB	protein_coding	Gain	17	38060848	38076107	Level	Level	Level	0	0	0	0	0.999964	0.99665	0	0	0.98132	0.999431	0	0	0.999848	0.999737	0	0	0	0
ENSG00000073756	PTGS2	protein_coding	Gain	1	186640923	186649559	Level	Level	Level	0	0	0	0	0.869993	0.99665	0	0	0.98132	0.999431	0	0	0.999848	0.999737	0	0	0	0
ENSG00000074527	NTN4	protein_coding	Loss	12	96051583	96184930	Level	Level	Level	0	0	0	0	0.993156	0.999736	0	0	0.962701	0.999431	0	0	0.778069	0.999737	0	0	0	0
ENSG00000074935	TUBE1	protein_coding	Loss	6	112391980	112408732	Level	Level	Level	1	1	1	3	0.993156	0.99665	0	0	0.98132	0.999431	0	0	0.999848	0.999737	0	0	0	0
ENSG00000075043	KCNQ2	protein_coding	Loss	20	62037542	62103993	Level	Level	Gain	0	0	0	0	0.999964	0.823239	0	0	0.98132	0.999431	0	0	0.999848	0.999737	0	0	0	0
ENSG00000075142	SRI	protein_coding	Gain	7	87834433	87856308	Level	Level	Level	0	0	0	0	0.993156	0.940502	0	0	0.98132	0.999431	0	0	0.545294	0.999737	0	0	0	0
ENSG00000075213	SEMA3A	protein_coding	Gain	7	83585093	84122040	Level	Level	Level	0	0	0	0	0.999964	0.99665	0	0	0.98132	0.999431	0	0	0.999848	0.999737	0	0	0	0
ENSG00000075303	SLC25A40	protein_coding	Gain	7	87462883	87505672	Level	Level	Level	0	0	0	0	0.999964	0.99665	0	0	0.98132	0.999431	0	0	0.887168	0.999737	0	0	0	0
ENSG00000075413	MARK3	protein_coding	Gain	14	103851729	103970168	Level	Level	Level	0	0	0	0	0.530205	0.99665	0	0	0.98132	0.999431	0	0	0.881077	0.999737	0	0	0	0
ENSG00000076351	SLC46A1	protein_coding	Gain	17	26721661	26734215	Level	Level	Gain	0	0	0	0	0.993156	0.99665	0	0	0.98132	0.999431	0	0	0.834497	0.999737	0	0	0	0
ENSG00000076650	GPATCH1	protein_coding	gain	19	33571786	33621448	Level	Level	Level	0	1	0	1	0.996049	0.99665	0	0	0.962701	0.999431	0	0	0.992302	0.999737	0	0	0	0
ENSG00000077264	PAK3	protein_coding	loss	X	110187513	110470589	Level	Level	Loss	0	0	0	0	0.999964	0.99665	0	0	0.98132	0.999431	0	0	0.984774	0.999737	0	0	0	0
ENSG00000077274	CAPN6	protein_coding	loss	X	110488331	110513751	Level	Level	Loss	0	0	0	0	0.993156	0.346634	0	0	0.962606	0.999431	0	0	0.992302	0.999737	0	0	0	0
ENSG00000077279	DCX	protein_coding	loss	X	110537007	110655603	Level	Level	Loss	0	0	0	0	0.993156	0.99665	0	0	0.98132	0.999431	0	0	0.999848	0.999737	0	0	0	0
ENSG00000077782	FGFR1	protein_coding	Gain	8	38268656	38326352	Level	Level	Level	0	0	0	0	0.993156	0.99665	0	0	0.98132	0.889708	0	0	0.999848	0.999737	0	0	0	0
ENSG00000077809	GTF2I	protein_coding	Loss	7	74071994	74175026	Level	Level	Level	0	0	0	0	0.996049	0.99665	0	0	0.98132	0.999431	0	0	0.992302	0.999737	0	0	0	0
ENSG00000078237	C12orf5	protein_coding	gain	12	4430371	4462338	Level	Level	Gain	0	0	0	0	0.999964	0.719724	0	0	0.985377	0.999431	0	0	0.999848	0.999737	0	0	0	0
ENSG00000078328	RBFOX1	protein_coding	loss	16	6069095	7763340	Level/Loss	Level	Level	0	0	0	0	0.996049	0.190648	0	0	0.98132	0.999431	0	0	0.999848	0.999737	0	0	0	0
ENSG00000079101	CLUL1	protein_coding	gain	18	596988	650334	Level	Level	Level	0	0	0	0	0.993156	0.99665	0	0	0.98132	0.999431	0	0	0.999848	0.999737	0	0	0	0
ENSG00000079134	THOC1	protein_coding	gain	18	214520	268050	Level	Level	Level	1	1	1	3	0.999964	0.99665	0	0	0.98132	0.999431	0	0	0.999848	0.999737	0	0	0	0
ENSG00000080503	SMARCA2	protein_coding	Loss	9	2015342	2193624	Level	Level	Level	0	0	0	0	0.999964	0.99665	0	0	0.89096	0.999431	0	0	0.999848	0.999737	0	0	0	0
ENSG00000080561	MID2	protein_coding	loss	X	107068985	107170423	Level	Level	Loss	0	0	0	0	0.993156	0.99665	0	0	0.98132	0.999431	0	0	0.913051	0.999737	0	0	0	0
ENSG00000080572	PIH1D3	protein_coding	loss	X	106449862	106487473	Level	Level	Loss	0	0	0	0	0.993156	0.99665	0	0	0.98132	0.871861	0	0	0.999848	0.991048	0	0	0	0
ENSG00000080603	SRCAP	protein_coding	gain	16	30709530	30755602	Level	Level	Level	1	1	1	3	0.999964	0.99665	0	0	0.98132	0.999431	0	0	0.999848	0.965922	0	0	0	0
ENSG00000080618	CPB2	protein_coding	loss	13	46627321	46679211	Level	Gain	Level	0	0	0	0	0.999964	0.99665	0	0	0.98132	0.999431	0	0	0.999848	0.999737	0	0	0	0
ENSG00000081923	ATP8B1	protein_coding	loss	18	55313658	55470333	Level	Level	Loss	0	0	0	0	0.999964	0.99665	0	0	0.98132	0.999431	0	0	0.856957	0.999737	0	0	0	0
ENSG00000082212	ME2	protein_coding	HomLoss	18	48405419	48474691	Level	Level	Loss	0	0	0	0	0.999964	0.99665	0	0	0.98132	0.999431	0	0	0.971149	0.991048	0	0	0	0
ENSG00000082497	SERTAD4	protein_coding	Loss	1	210406144	210419976	Level	Level	Level	0	0	0	0	0.999964	0.823239	0	0	0.98132	0.999431	0	0	0.999848	0.999737	0	0	0	0
ENSG00000083535	PIBF1	protein_coding	Gain	13	73356197	73590591	Level	Gain	Level	0	0	0	0	0.999964	0.99665	0	0	0.98132	0.898281	0	0	0.999848	0.991048	0	0	0	0
ENSG00000083635	NUFIP1	protein_coding	loss	13	45513384	45563618	Level	Gain	Level	0	1	1	2	0.999964	0.99665	0	0	0.98132	0.999431	0	0	0.999848	0.999737	0	0	0	0
ENSG00000083782	EPYC	protein_coding	Loss	12	91357456	91398803	Level	Level	Level	0	0	0	0	0.999964	0.99665	0	0	0.98132	0.999431	0	0	0.999848	0.999737	0	0	0	0
ENSG00000084110	HAL	protein_coding	Loss	12	96366440	96390143	Level	Level	Level	0	0	0	0	0.999964	0.99665	0	0	0.98132	0.999431	0	0	0.999848	0.999737	0	0	0	0
ENSG00000085511	MAP3K4	protein_coding	loss	6	161412759	161538417	Level	Level	Level	0	0	0	0	0.999964	0.99665	0	0	0.98132	0.668571	0	0	0.999848	0.999737	0	0	0	0
ENSG00000085563	ABCB1	protein_coding	Gain	7	87133175	87342611	Level	Level	Level	0	0	0	0	0.999964	0.99665	0	0	0.98132	0.999431	0	0	0.999848	0.999737	0	0	0	0
ENSG00000087111	PIGS	protein_coding	Gain	17	26880401	26898890	Level	Level	Level	0	0	1	1	0.999964	0.99665	0	0	0.957857	0.999431	0	0	0.999848	0.999737	0	0	0	0
ENSG00000087495	PHACTR3	protein_coding	Gain	20	58152564	58422766	Level	Level	Gain	0	0	0	0	0.999964	0.99665	0	0	0.997266	0.999431	0	0	0.999848	0.999737	0	0	0	0
ENSG00000088002	SULT2B1	protein_coding	loss	19	49055332	49102682	Level	Level	Level	0	0	0	0	0.993156	0.99665	0	0	0.974194	0.999431	0	0	0.802342	0.943682	0	0	0	0
ENSG00000088882	CPXM1	protein_coding	control_pos_a	20	2774715	2781283	Level	Level	Level	0	0	0	0	0.999964	0.99665	0	0	0.98132	0.999431	0	0	0.999848	0.999737	0	0	0	0
ENSG00000088926	F11	protein_coding	loss	4	187187099	187210835	Level	Level	Level	0	0	0	0	0.999964	0.99665	0	0	0.98132	0.999431	0	0	0.999848	0.999737	0	0	0	0
ENSG00000089057	SLC23A2	protein_coding	Loss	20	4833002	4990939	Level	Level	Level	0	0	0	0	0.975826	0.999736	0	0	0.962606	0.999431	0	0	0.778069	0.999737	0	0	0	0
ENSG00000089682	RBM41	protein_coding	loss	X	106307650	106362057	Level	Level	Loss	0	0	0	0	0.993156	0.99665	0	0	0.957857	0.999431	0	0	0.830696	0.999737	0	0	0	0
ENSG00000090470	PDCD7	protein_coding	Loss	15	65409717	65426174	Level	Level	Level	1	0	1	2	0.993156	0.99665	0	0	0.98132	0.999431	0	0	0.778069	0.993192	0	0	0	0
ENSG00000090487	SPG21	protein_coding	Loss	15	65255362	65282648	Level	Level	Level	0	0	0	0	0.999964	0.99665	0	0	0.98132	0.999431	0	0	0.957884	0.999737	0	0	0	0
ENSG00000090565	RAB11FIP3	protein_coding	Gain	16	475619	573011	Level	Level	Level	0	0	0	0	0.886791	0.99665	0	0	0.98132	0.889708	0	0	0.999848	0.999737	0	0	0	0
ENSG00000091039	OSBPL8	protein_coding	control_pos_a	12	76745577	76953589	Level	Level	Level	0	0	0	0	0.993156	0.719724	0	0	0.98132	0.999431	0	0	0.887168	0.991048	0	0	0	0
ENSG00000097021	ACOT7	protein_coding	Loss	1	6324329	6454451	Level	Level	Level	0	0	0	0	0.999964	0.99665	0	0	0.98132	0.999431	0	0	0.999848	0.999737	0	0	0	0
ENSG00000099250	NRP1	protein_coding	gain	10	33466420	33625190	Level	Level	Gain	0	0	0	0	0.999964	0.99665	0	0	0.997266	0.999431	0	0	0.999848	0.880741	0	0	0	0
ENSG00000099385	BCL7C	protein_coding	gain	16	30844947	30906281	Level	Level	Level	0	0	0	0	0.993156	0.719724	0	0	0.996957	0.999431	0	0	0.992302	0.999737	0	0	0	0
ENSG00000099804	CDC34	protein_coding	Gain	19	531714	542097	Level	Level	Level	0	0	0	0	0.999964	0.99665	0	0	0.98132	0.999431	0	0	0.992302	0.999737	0	0	0	0
ENSG00000099812	MISP	protein_coding	Gain	19	751126	764319	Level	Level	Level	0	0	0	0	0.993156	0.99665	0	0	0.98132	0.999431	0	0	0.999848	0.999737	0	0	0	0
ENSG00000099821	POLRMT	protein_coding	Gain	19	617223	633597	Level	Level	Level	0	0	1	1	0.993156	0.99665	0	0	0.98132	0.999431	0	0	0.887168	0.999737	0	0	0	0
ENSG00000099822	HCN2	protein_coding	Gain	19	589893	617159	Level	Level	Level	0	0	0	0	0.993156	0.99665	0	0	0.98132	0.999431	0	0	0.881077	0.999737	0	0	0	0
ENSG00000099840	IZUMO4	protein_coding	loss	19	2096380	2099592	Level	Level	Level	0	0	0	0	0.993156	0.99665	0	0	0.994804	0.999431	0	0	0.992302	0.999737	0	0	0	0
ENSG00000099864	PALM	protein_coding	Gain	19	708953	748329	Level	Level	Level	0	0	0	0	0.993156	0.99665	0	0	0.98132	0.999431	0	0	0.999848	0.999737	0	0	0	0
ENSG00000099866	MADCAM1	protein_coding	Gain	19	489176	505347	Level	Level	Level	0	0	0	0	0.999964	0.99665	0	0	0.890631	0.999431	0	0	0.999848	0.999737	0	0	0	0
ENSG00000099869	IGF2-AS	antisense	gain	11	2161731	2169894	Level	Level	Gain	0	0	0	0	0.750146	0.99665	0	0	0.98132	0.999431	0	0	0.999848	0.999737	0	0	0	0
ENSG00000099875	MKNK2	protein_coding	loss	19	2037470	2051243	Level	Level	Level	0	0	0	0	0.999964	0.823239	0	0	0.98132	0.999431	0	0	0.887168	0.965922	0	0	0	0
ENSG00000099899	TRMT2A	protein_coding	Gain	22	20099389	20104915	Level	Level	Level	0	0	0	0	0.999964	0.99665	0	0	0.98132	0.999431	0	0	0.999848	0.999737	0	0	0	0
ENSG00000099901	RANBP1	protein_coding	Gain	22	20103461	20114878	Level	Level	Level	1	0	0	1	0.999964	0.99665	0	0	0.98132	0.999431	0	0	0.847786	0.999737	0	0	0	0
ENSG00000099904	ZDHHC8	protein_coding	Gain	22	20116979	20135530	Level	Level	Level	0	0	0	0	0.999964	0.99665	0	0	0.98132	0.999431	0	0	0.999848	0.999737	0	0	0	0
ENSG00000100033	PRODH	protein_coding	Loss	22	18900294	18924066	Level	Level	Level	0	0	0	0	0.999964	0.99665	0	0	0.98132	0.889708	0	0	0.999848	0.999737	0	0	0	0
ENSG00000100461	RBM23	protein_coding	Loss	14	23369854	23388393	Level	Level	Level	0	0	0	0	0.999964	0.99665	0	0	0.98132	0.999431	0	0	0.999848	0.999737	0	0	0	0
ENSG00000100664	EIF5	protein_coding	Gain	14	103799881	103811362	Level	Level	Level	0	1	1	2	0.993156	0.99665	0	0	0.98132	0.999431	0	0	0.999848	0.999737	0	0	0	0
ENSG00000101076	HNF4A	protein_coding	Gain	20	42984340	43061485	Level	Level	Gain	0	0	0	0	0.993156	0.678325	0	0	0.98132	0.999431	0	0	0.938804	0.999737	0	0	0	0
ENSG00000101098	RIMS4	protein_coding	gain	20	43380449	43438979	Level	Level	Gain	0	0	0	0	0.999964	0.99665	0	0	0.98132	0.889708	0	0	0.999848	0.999737	0	0	0	0
ENSG00000101104	PABPC1L	protein_coding	gain	20	43538703	43587676	Level	Level	Gain	0	0	0	0	0.999964	0.823239	0	0	0.98132	0.999431	0	0	0.913051	0.999737	0	0	0	0
ENSG00000101210	EEF1A2	protein_coding	Loss	20	62119366	62130505	Level	Level	Gain	0	0	0	0	0.999964	0.823239	0	0	0.98132	0.999431	0	0	0.999848	0.772486	0	0	0	0
ENSG00000101213	PTK6	protein_coding	Loss	20	62159778	62168723	Level	Level	Gain	0	0	0	0	0.993156	0.999736	0	0	0.98132	0.999431	0	0	0.999848	0.999737	0	0	0	0
ENSG00000101216	GMEB2	protein_coding	Loss	20	62218955	62258394	Level	Level	Gain	0	0	0	0	0.999964	0.99665	0	0	0.890631	0.999431	0	0	0.428271	0.999737	0	0	0	0
ENSG00000101265	RASSF2	protein_coding	Loss	20	4760669	4804291	Level	Level	Level	0	0	0	0	0.999964	0.99665	0	0	0.98132	0.999431	0	0	0.999848	0.999737	0	0	0	0
ENSG00000101333	PLCB4	protein_coding	gain	20	9049410	9461889	Level	Level	Level	0	0	0	0	0.996049	0.190648	0	0	0.98132	0.999431	0	0	0.999848	0.967965	0	0	0	0
ENSG00000101557	USP14	protein_coding	gain	18	158383	214629	Level	Level	Level	1	0	0	1	0.999964	0.99665	0	0	0.98132	0.999431	0	0	0.999848	0.991048	0	0	0	0
ENSG00000101577	LPIN2	protein_coding	Loss	18	2916992	3013313	Level	Level	Level	0	0	0	0	0.999964	0.99665	0	0	0.997266	0.999431	0	0	0.999848	0.999737	0	0	0	0
ENSG00000101605	MYOM1	protein_coding	loss	18	3066805	3220106	Level	Level	Level	0	0	0	0	0.999964	0.99665	0	0	0.890631	0.999431	0	0	0.746204	0.999737	0	0	0	0
ENSG00000101608	MYL12A	protein_coding	loss	18	3247479	3256234	Level	Level	Level	0	0	0	0	0.879642	0.855403	0	0	0.98132	0.999431	0	0	0.999848	0.999737	0	0	0	0
ENSG00000101842	VSIG1	protein_coding	loss	X	107288200	107322414	Level	Level	Loss	0	0	0	0	0.999964	0.99665	0	0	0.98132	0.999431	0	0	0.999848	0.999737	0	0	0	0
ENSG00000101843	PSMD10	protein_coding	loss	X	107327437	107334848	Level	Level	Loss	0	0	0	0	0.975826	0.99665	0	0	0.957857	0.999431	0	0	0.971149	0.999737	0	0	0	0
ENSG00000101844	ATG4A	protein_coding	loss	X	107334898	107397901	Level	Level	Loss	0	0	0	0	0.996049	0.99665	0	0	0.890631	0.999431	0	0	0.887168	0.999737	0	0	0	0
ENSG00000101888	NXT2	protein_coding	loss	X	108779010	108787919	Level	Level	Loss	0	0	0	0	0.999964	0.99665	0	0	0.957857	0.999431	0	0	0.992209	0.999737	0	0	0	0
ENSG00000101890	GUCY2F	protein_coding	loss	X	108616135	108725301	Level	Level	Loss	0	0	0	0	0.999964	0.99665	0	0	0.98132	0.999431	0	0	0.992209	0.999737	0	0	0	0
ENSG00000101901	ALG13	protein_coding	loss	X	110909043	111003877	Level	Level	Loss	0	1	1	2	0.999964	0.99665	0	0	0.98132	0.999431	0	0	0.992302	0.999737	0	0	0	0
ENSG00000101935	AMMECR1	protein_coding	loss	X	109437414	109683461	Level	Level	Loss	0	0	0	0	0.999964	0.99665	0	0	0.98132	0.999431	0	0	0.999848	0.999737	0	0	0	0
ENSG00000101938	CHRDL1	protein_coding	loss	X	109917084	110039286	Level	Level	Loss	0	0	0	0	0.993156	0.99665	0	0	0.98132	0.999431	0	0	0.830696	0.999737	0	0	0	0
ENSG00000102445	KIAA0226L	protein_coding	loss	13	46916139	47012325	Level	Gain	Level	0	0	0	0	0.972333	0.99665	0	0	0.98132	0.999431	0	0	0.75944	0.999737	0	0	0	0
ENSG00000102468	HTR2A	protein_coding	loss	13	47405685	47471169	Level	Gain	Level	0	0	0	0	0.999964	0.99665	0	0	0.906916	0.999431	0	0	0.887168	0.967965	0	0	0	0
ENSG00000102554	KLF5	protein_coding	gain	13	73629114	73651676	Level	Gain	Level	0	0	0	0	0.999964	0.190648	0	0	0.98132	0.999431	0	0	0.66453	0.999737	0	0	0	0
ENSG00000102854	MSLN	protein_coding	gain	16	810762	818865	Level	Level	Level	0	0	0	0	0.975826	0.99665	0	0	0.89096	0.999431	0	0	0.643881	0.999737	0	0	0	0
ENSG00000102870	ZNF629	protein_coding	gain	16	30789778	30798523	Level	Level	Level	0	0	0	0	0.993156	0.99665	0	0	0.98132	0.999431	0	0	0.999848	0.999737	0	0	0	0
ENSG00000102904	TSNAXIP1	protein_coding	Loss	16	67840668	67866051	Level	Level	Gain	0	0	0	0	0.817882	0.99665	0	0	0.98132	0.999431	0	0	0.778069	0.999737	0	0	0	0
ENSG00000102974	CTCF	protein_coding	Loss	16	67596310	67673086	Level	Level	Gain	1	1	1	3	0.999964	0.999736	0	0	0.98132	0.999431	0	0	0.938804	0.999737	0	0	0	0
ENSG00000102977	ACD	protein_coding	Loss	16	67691415	67694713	Level	Level	Gain	0	0	0	0	0.993156	0.99665	0	0	0.98132	0.999431	0	0	0.845701	0.999737	0	0	0	0
ENSG00000102981	PARD6A	protein_coding	Loss	16	67694849	67696681	Level	Level	Gain	0	0	0	0	0.993156	0.99665	0	0	0.98132	0.999431	0	0	0.836455	0.999737	0	0	0	0
ENSG00000103227	LMF1	protein_coding	gain	16	903634	1031318	Level	Level	Level	0	0	0	0	0.999964	0.99665	0	0	0.957857	0.999431	0	0	0.830696	0.967965	0	0	0	0
ENSG00000103245	NARFL	protein_coding	gain	16	779753	791329	Level	Level	Level	1	1	1	3	0.999964	0.823239	0	0	0.957857	0.999431	0	0	0.913051	0.999737	0	0	0	0
ENSG00000103253	HAGHL	protein_coding	gain	16	776936	785525	Level	Level	Level	0	0	0	0	0.996049	0.823239	0	0	0.98132	0.999431	0	0	0.992302	0.999737	0	0	0	0
ENSG00000103254	FAM173A	protein_coding	gain	16	770581	772601	Level	Level	Level	0	0	0	0	0.999964	0.99665	0	0	0.957857	0.999431	0	0	0.999848	0.999737	0	0	0	0
ENSG00000103260	METRN	protein_coding	gain	16	765115	769655	Level	Level	Level	0	0	0	0	0.737879	0.99665	0	0	0.962606	0.999431	0	0	0.999848	0.999737	0	0	0	0
ENSG00000103266	STUB1	protein_coding	gain	16	730224	732870	Level	Level	Level	0	0	0	0	0.993156	0.99665	0	0	0.997266	0.999431	0	0	0.999848	0.999737	0	0	0	0
ENSG00000103269	RHBDL1	protein_coding	gain	16	725666	728268	Level	Level	Level	0	0	0	0	0.993156	0.99665	0	0	0.98132	0.999431	0	0	0.999848	0.967965	0	0	0	0
ENSG00000103326	CAPN15	protein_coding	gain	16	577717	604636	Level	Level	Level	0	0	0	0	0.999964	0.468614	0	0	0.98132	0.999431	0	0	0.999848	0.999737	0	0	0	0
ENSG00000103335	PIEZO1	protein_coding	Loss	16	88781751	88851619	Level	Level	Gain	0	0	0	0	0.999964	0.99665	0	0	0.98809	0.999431	0	0	0.999848	0.999737	0	0	0	0
ENSG00000103549	RNF40	protein_coding	gain	16	30773066	30787628	Level	Level	Level	1	1	1	3	0.993156	0.99665	0	0	0.98132	0.999431	0	0	0.999848	0.999737	0	0	0	0
ENSG00000103707	MTFMT	protein_coding	Loss	15	65294845	65321977	Level	Level	Level	1	0	0	1	0.975826	0.99665	0	0	0.98132	0.999431	0	0	0.999848	0.999737	0	0	0	0
ENSG00000103710	RASL12	protein_coding	Loss	15	65345679	65369028	Level	Level	Level	0	0	0	0	0.999964	0.99665	0	0	0.98132	0.999431	0	0	0.84989	0.999737	0	0	0	0
ENSG00000103966	EHD4	protein_coding	loss	15	42190950	42264776	Level	Level	Level	0	0	0	0	0.999964	0.97261	0	0	0.98132	0.889708	0	0	0.999848	0.999737	0	0	0	0
ENSG00000104312	RIPK2	protein_coding	Loss	8	90769975	90803291	Level	Level	Level	0	0	0	0	0.999964	0.823239	0	0	0.98132	0.999431	0	0	0.999848	0.999737	0	0	0	0
ENSG00000104518	GSDMD	protein_coding	loss	8	144635377	144645232	Level	Level	Level	0	0	0	0	0.999964	0.99665	0	0	0.98132	0.999431	0	0	0.887168	0.999737	0	0	0	0
ENSG00000105443	CYTH2	protein_coding	Loss	19	48972289	48985571	Level	Level	Level	0	0	0	0	0.999964	0.99665	0	0	0.899752	0.999431	0	0	0.6237	0.999737	0	0	0	0
ENSG00000105516	DBP	protein_coding	loss	19	49133287	49140695	Level	Level	Level	0	0	0	0	0.993156	0.99665	0	0	0.98132	0.999431	0	0	0.994115	0.999737	0	0	0	0
ENSG00000105523	FAM83E	protein_coding	loss	19	49104067	49118111	Level	Level	Level	0	0	0	0	0.999964	0.99665	0	0	0.962606	0.999431	0	0	0.971149	0.999737	0	0	0	0
ENSG00000105549	THEG	protein_coding	Gain	19	361750	376013	Level	Level	Level	0	0	0	0	0.999964	0.99665	0	0	0.98132	0.999431	0	0	0.999848	0.999737	0	0	0	0
ENSG00000105556	MIER2	protein_coding	Gain	19	305575	344798	Level	Level	Level	0	0	0	0	0.996049	0.99665	0	0	0.98132	0.999431	0	0	0.913051	0.991048	0	0	0	0
ENSG00000105784	RUNDC3B	protein_coding	Gain	7	87256864	87461611	Level	Level	Level	0	0	0	0	0.999964	0.99665	0	0	0.994804	0.999431	0	0	0.999848	0.999737	0	0	0	0
ENSG00000106178	CCL24	protein_coding	Loss	7	75440983	75452674	Level	Level	Level	0	0	0	0	0.999964	0.99665	0	0	0.958313	0.999431	0	0	0.992302	0.999737	0	0	0	0
ENSG00000106524	ANKMY2	protein_coding	gain	7	16639401	16685442	Level	Level	Level	0	0	0	0	0.999964	0.99665	0	0	0.997266	0.999431	0	0	0.999848	0.999737	0	0	0	0
ENSG00000106537	TSPAN13	protein_coding	gain	7	16793160	16824161	Level	Level	Level	0	0	0	0	0.999964	0.190648	0	0	0.98132	0.999431	0	0	0.999848	0.954167	0	0	0	0
ENSG00000106541	AGR2	protein_coding	gain	7	16831435	16873057	Level	Level	Level	0	0	0	0	0.993156	0.438177	0	0	0.98132	0.889708	0	0	0.999848	0.999737	0	0	0	0
ENSG00000106689	LHX2	protein_coding	Loss	9	126763949	126795580	Level	Level	Level	0	0	0	0	0.530205	0.99665	0	0	0.98132	0.999431	0	0	0.887168	0.999737	0	0	0	0
ENSG00000107282	APBA1	protein_coding	control_pos_a	9	72042446	72287222	Level	Level	Loss	0	0	0	0	0.993156	0.99665	0	0	0.98132	0.999431	0	0	0.999848	0.999737	0	0	0	0
ENSG00000107551	RASSF4	protein_coding	Loss	10	45454855	45491339	Level	Level	Gain	0	0	0	0	0.999964	0.99665	0	0	0.98132	0.999431	0	0	0.999848	0.991048	0	0	0	0
ENSG00000107779	BMPR1A	protein_coding	loss	10	88516407	88692595	Level	Level	Level	0	0	0	0	0.999964	0.99665	0	0	0.98132	0.999431	0	0	0.950654	0.999737	0	0	0	0
ENSG00000107798	LIPA	protein_coding	Loss	10	90973326	91174314	Level	Level	Level	0	0	0	0	0.999964	0.99665	0	0	0.957857	0.999431	0	0	0.938804	0.999737	0	0	0	0
ENSG00000107929	LARP4B	protein_coding	Loss	10	855484	977564	Level	Level	Gain	0	0	0	0	0.999964	0.99665	0	0	0.98132	0.999431	0	0	0.999848	0.999737	0	0	0	0
ENSG00000107937	GTPBP4	protein_coding	Loss	10	1034338	1065876	Level	Level	Gain	1	1	1	3	0.993156	0.99665	0	0	0.98132	0.999431	0	0	0.5908	0.999737	0	0	0	0
ENSG00000107959	PITRM1	protein_coding	Loss	10	3179920	3215003	Level	Level	Gain	1	0	0	1	0.993156	0.99665	0	0	0.98132	0.999431	0	0	0.957884	0.999737	0	0	0	0
ENSG00000108175	ZMIZ1	protein_coding	Gain	10	80828792	81076276	Gain	Level	Level	1	0	0	1	0.999964	0.99665	0	0	0.98132	0.999431	0	0	0.999848	0.991048	0	0	0	0
ENSG00000108179	PPIF	protein_coding	Gain	10	81107225	81115093	Gain	Level	Level	0	0	0	0	0.993156	0.99665	0	0	0.962606	0.999431	0	0	0.938804	0.999737	0	0	0	0
ENSG00000108342	CSF3	protein_coding	Gain	17	38171614	38174066	Level	Level	Level	0	0	0	0	0.999964	0.99665	0	0	0.98132	0.999431	0	0	0.830696	0.999737	0	0	0	0
ENSG00000108344	PSMD3	protein_coding	Gain	17	38137050	38154213	Level	Level	Level	1	1	1	3	0.999964	0.99665	0	0	0.98132	0.999431	0	0	0.830696	0.772486	0	0	0	0
ENSG00000108947	EFNB3	protein_coding	loss	17	7608520	7614696	Level	Level	Loss	0	0	0	0	0.999964	0.303584	0	0	0.899752	0.999431	0	0	0.913051	0.999737	0	0	0	0
ENSG00000109072	VTN	protein_coding	Gain	17	26691290	26700110	Level	Level	Gain	0	0	0	0	0.999964	0.99665	0	0	0.98132	0.999431	0	0	0.999848	0.999737	0	0	0	0
ENSG00000109079	TNFAIP1	protein_coding	Gain	17	26662628	26674035	Level	Level	Gain	0	0	0	0	0.999964	0.99665	0	0	0.98132	0.999431	0	0	0.992302	0.999737	0	0	0	0
ENSG00000109083	IFT20	protein_coding	Gain	17	26655352	26662515	Level	Level	Gain	0	0	0	0	0.999964	0.99665	0	0	0.997266	0.999431	0	0	0.830696	0.999737	0	0	0	0
ENSG00000109084	TMEM97	protein_coding	Gain	17	26646121	26655707	Level	Level	Gain	0	0	0	0	0.999964	0.99665	0	0	0.98132	0.999431	0	0	0.999848	0.999737	0	0	0	0
ENSG00000109101	FOXN1	protein_coding	Gain	17	26833261	26865914	Level	Level	Level	0	0	0	0	0.999964	0.99665	0	0	0.98132	0.999431	0	0	0.999848	0.999737	0	0	0	0
ENSG00000109103	UNC119	protein_coding	Gain	17	26873725	26879686	Level	Level	Level	0	0	1	1	0.996049	0.99665	0	0	0.98132	0.999431	0	0	0.887168	0.999737	0	0	0	0
ENSG00000109107	ALDOC	protein_coding	Gain	17	26900133	26904282	Level	Level	Level	0	0	0	0	0.879642	0.99665	0	0	0.98132	0.999431	0	0	0.6237	0.999737	0	0	0	0
ENSG00000109685	WHSC1	protein_coding	loss	4	1873151	1983934	Level	Level	Level	0	0	0	0	0.999964	0.99665	0	0	0.98132	0.889708	0	0	0.999848	0.724249	0	0	0	0
ENSG00000109762	SNX25	protein_coding	loss	4	186125391	186291339	Level	Level	Level	0	0	0	0	0.999964	0.99665	0	0	0.98132	0.999431	0	0	0.999848	0.999737	0	0	0	0
ENSG00000109771	LRP2BP	protein_coding	loss	4	186285032	186317053	Level	Level	Level	0	0	0	0	0.886791	0.99665	0	0	0.997266	0.999431	0	0	0.999848	0.993629	0	0	0	0
ENSG00000109775	UFSP2	protein_coding	loss	4	186320694	186347139	Level	Level	Level	0	0	0	0	0.999964	0.99665	0	0	0.98132	0.999431	0	0	0.999848	0.999737	0	0	0	0
ENSG00000109794	FAM149A	protein_coding	loss	4	187025573	187093821	Level	Level	Level	0	0	0	0	0.999964	0.99665	0	0	0.98132	0.999431	0	0	0.999848	0.880741	0	0	0	0
ENSG00000110002	VWA5A	protein_coding	loss	11	123986069	124018428	Level	Level	Gain	0	0	0	0	0.999964	0.99665	0	0	0.98132	0.999431	0	0	0.471701	0.999737	0	0	0	0
ENSG00000110076	NRXN2	protein_coding	Loss	11	64373646	64490660	Level	Level	Level	0	0	0	0	0.975826	0.99665	0	0	0.982668	0.999431	0	0	0.746204	0.999737	0	0	0	0
ENSG00000110619	CARS	protein_coding	Loss	11	3022152	3078843	Level	Level	Level	1	1	1	3	0.999964	0.99665	0	0	0.98132	0.999431	0	0	0.999848	0.999737	0	0	0	0
ENSG00000110665	C11orf21	protein_coding	gain	11	2316875	2324279	Level	Level	Level	0	0	0	0	0.999964	0.99665	0	0	0.98132	0.999431	0	0	0.887168	0.999737	0	0	0	0
ENSG00000111142	METAP2	protein_coding	Loss	12	95867296	95909615	Level	Level	Level	0	1	1	2	0.999964	0.99665	0	0	0.98132	0.999431	0	0	0.999848	0.967965	0	0	0	0
ENSG00000111291	GPRC5D	protein_coding	loss	12	13093709	13105081	Level	Level	Gain	0	0	0	0	0.999964	0.99665	0	0	0.962606	0.999431	0	0	0.999848	0.827119	0	0	0	0
ENSG00000112530	PACRG	protein_coding	loss	6	163148164	163736524	Level	Level	Level	0	0	0	0	0.999964	0.99665	0	0	0.98132	0.999431	0	0	0.999848	0.999737	0	0	0	0
ENSG00000112699	GMDS	protein_coding	Loss	6	1624041	2245926	Level/Loss	Level	Level	0	0	0	0	0.999964	0.99665	0	0	0.962606	0.999431	0	0	0.999848	0.991048	0	0	0	0
ENSG00000112761	WISP3	protein_coding	Loss	6	112375275	112392171	Level	Level	Level	0	0	0	0	0.999964	0.99665	0	0	0.98132	0.999431	0	0	0.999848	0.999737	0	0	0	0
ENSG00000112769	LAMA4	protein_coding	Loss	6	112429963	112576141	Level	Level	Level	0	0	0	0	0.756177	0.99665	0	0	0.98132	0.999431	0	0	0.999848	0.999737	0	0	0	0
ENSG00000112818	MEP1A	protein_coding	gain	6	46761127	46807515	Level	Level	Level	0	0	0	0	0.999964	0.99665	0	0	0.906916	0.999431	0	0	0.831587	0.999737	0	0	0	0
ENSG00000113448	PDE4D	protein_coding	Loss	5	58264865	59817947	Level	Level	Level	0	0	0	0	0.999964	0.99665	0	0	0.994804	0.999431	0	0	0.999848	0.724249	0	0	0	0
ENSG00000113492	AGXT2	protein_coding	Loss	5	34998206	35048198	Level	Level	Level	0	0	0	0	0.993156	0.99665	0	0	0.890631	0.999431	0	0	0.190063	0.999737	0	0	0	0
ENSG00000113494	PRLR	protein_coding	Loss	5	35048861	35230794	Level	Level	Level	0	0	0	0	0.999964	0.99665	0	0	0.98132	0.999431	0	0	0.999848	0.999737	0	0	0	0
ENSG00000113504	SLC12A7	protein_coding	Loss	5	1050499	1112150	Level	Level	Level	0	0	0	0	0.999964	0.99665	0	0	0.98132	0.999431	0	0	0.577495	0.999737	0	0	0	0
ENSG00000113716	HMGXB3	protein_coding	Gain	5	149379884	149432386	Level	Level	Level	1	0	0	1	0.993156	0.99665	0	0	0.997266	0.999431	0	0	0.999848	0.999737	0	0	0	0
ENSG00000113721	PDGFRB	protein_coding	gain	5	149493400	149535435	Level	Level	Level	0	0	0	0	0.003565	0.99665	0	1	0.957857	0.999431	0	0	0.999848	0.999737	0	0	0	1
ENSG00000113722	CDX1	protein_coding	gain	5	149546358	149564120	Level	Level	Level	0	0	0	0	0.999964	0.99665	0	0	0.332612	0.999431	0	0	0.6237	0.999737	0	0	0	0
ENSG00000114771	AADAC	protein_coding	Loss	3	151531825	151546276	Level	Gain	Level	0	0	0	0	0.999964	0.99665	0	0	0.98132	0.999431	0	0	0.992209	0.999737	0	0	0	0
ENSG00000115255	REEP6	protein_coding	loss	19	1491165	1497926	Level	Level	Level	0	0	0	0	0.993156	0.99665	0	0	0.98132	0.999431	0	0	0.999848	0.999737	0	0	0	0
ENSG00000115257	PCSK4	protein_coding	Loss	19	1481427	1490751	Level	Level	Level	0	0	0	0	0.999964	0.99665	0	0	0.98132	0.999431	0	0	0.992302	0.999737	0	0	0	0
ENSG00000115705	TPO	protein_coding	Gain	2	1377995	1547483	Level	Level	Level	0	0	0	0	0.999964	0.999736	0	0	0.988801	0.999431	0	0	0.999848	0.999737	0	0	0	0
ENSG00000115896	PLCL1	protein_coding	Gain	2	198669426	199437305	Level	Level	Level	0	0	0	0	0.999964	0.99665	0	0	0.98132	0.999431	0	0	0.999848	0.954167	0	0	0	0
ENSG00000115947	ORC4	protein_coding	Loss	2	148687968	148779147	Level	Level	Level	0	1	1	2	0.999964	0.99665	0	0	0.994159	0.999431	0	0	0.999848	0.991048	0	0	0	0
ENSG00000115970	THADA	protein_coding	loss	2	43393800	43823185	Level	Gain	Level	0	0	0	0	0.993156	0.99665	0	0	0.604781	0.999431	0	0	0.545294	0.999737	0	0	0	0
ENSG00000116151	MORN1	protein_coding	Gain	1	2252692	2323146	Level	Level	Level	0	0	0	0	0.999964	0.99665	0	0	0.98132	0.999431	0	0	0.830696	0.999737	0	0	0	0
ENSG00000116183	PAPPA2	protein_coding	gain	1	176432307	176814735	Level	Level	Level	0	0	0	0	0.999964	0.99665	0	0	0.98132	0.999431	0	0	0.999848	0.999737	0	0	0	0
ENSG00000116237	ICMT	protein_coding	Loss	1	6281253	6296032	Level	Level	Level	0	0	0	0	0.975826	0.99665	0	0	0.98132	0.999431	0	0	0.830696	0.999737	0	0	0	0
ENSG00000116711	PLA2G4A	protein_coding	gain	1	186798085	186958113	Level	Level	Level	0	0	0	0	0.999964	0.99665	0	0	0.98132	0.999431	0	0	0.6237	0.999737	0	0	0	0
ENSG00000116783	TNNI3K	protein_coding	Loss	1	74663947	75010112	Level	Level	Loss	0	0	0	0	0.993156	0.999736	0	0	0.98132	0.999431	0	0	0.999601	0.999737	0	0	0	0
ENSG00000117594	HSD11B1	protein_coding	Loss	1	209859510	209908295	Level	Level	Level	0	0	0	0	0.999964	0.99665	0	0	0.98132	0.947965	0	0	0.999848	0.999737	0	0	0	0
ENSG00000117597	DIEXF	protein_coding	Loss	1	210001352	210030910	Level	Level	Level	1	1	1	3	0.999964	0.99665	0	0	0.98132	0.999431	0	0	0.992302	0.999737	0	0	0	0
ENSG00000118307	CASC1	protein_coding	gain	12	25261354	25348096	Level	Level	Gain	0	0	0	0	0.999964	0.999736	0	0	0.997266	0.999431	0	0	0.999848	0.999737	0	0	0	0
ENSG00000118308	LRMP	protein_coding	Gain	12	25173936	25261268	Level	Level	Gain	0	0	0	0	0.999964	0.99665	0	0	0.997266	0.999431	0	0	0.999848	0.999737	0	0	0	0
ENSG00000118680	MYL12B	protein_coding	loss	18	3261907	3278282	Level	Level	Level	0	0	0	0	0.999964	0.99665	0	0	0.962606	0.999431	0	0	0.992302	0.999737	0	0	0	0
ENSG00000118960	HS1BP3	protein_coding	Loss	2	20760208	20850849	Level	Level	Level	0	0	0	0	0.993156	0.99665	0	0	0.98132	0.999431	0	0	0.971149	0.999737	0	0	0	0
ENSG00000118971	CCND2	protein_coding	gain	12	4382938	4414516	Level	Level	Gain	0	0	0	0	0.999964	0.719724	0	0	0.957857	0.999431	0	0	0.938804	0.999737	0	0	0	0
ENSG00000118972	FGF23	protein_coding	gain	12	4477393	4488894	Level	Level	Gain	0	0	0	0	0.999964	0.99665	0	0	0.98132	0.999431	0	0	0.999848	0.999737	0	0	0	0
ENSG00000119042	SATB2	protein_coding	gain	2	200134223	200335989	Level	Level	Level	0	0	0	0	0.993156	0.99665	0	0	0.98132	0.999431	0	0	0.949465	0.999737	0	0	0	0
ENSG00000119408	NEK6	protein_coding	Loss	9	127019885	127115586	Level	Level	Level	0	0	0	0	0.993156	0.823239	0	0	0.994804	0.999431	0	0	0.999848	0.991048	0	0	0	0
ENSG00000119547	ONECUT2	protein_coding	loss	18	55102917	55158529	Level	Level	Loss	0	0	0	0	0.999964	0.99665	0	0	0.98132	0.999431	0	0	0.999848	0.999737	0	0	0	0
ENSG00000119661	DNAL1	protein_coding	Loss	14	74111578	74170435	Level	Level	Level	0	0	0	0	0.999964	0.99665	0	0	0.974194	0.999431	0	0	0.999848	0.999737	0	0	0	0
ENSG00000119917	IFIT3	protein_coding	Loss	10	91087651	91100728	Level	Level	Level	0	0	0	0	0.999964	0.99665	0	0	0.98132	0.999431	0	0	0.95564	0.999737	0	0	0	0
ENSG00000119922	IFIT2	protein_coding	Loss	10	91061712	91069033	Level	Level	Level	0	0	0	0	0.993156	0.99665	0	0	0.98132	0.999431	0	0	0.889827	0.999737	0	0	0	0
ENSG00000120341	SEC16B	protein_coding	gain	1	177893091	177953438	Level	Level	Level	0	0	0	0	0.999964	0.99665	0	0	0.98132	0.999431	0	0	0.999848	0.993629	0	0	0	0
ENSG00000120798	NR2C1	protein_coding	Loss	12	95414005	95467479	Level	Level	Level	0	0	0	0	0.999964	0.99665	0	0	0.99187	0.999431	0	0	0.999848	0.999737	0	0	0	0
ENSG00000120833	SOCS2	protein_coding	Loss	12	93963590	93977263	Level	Level	Level	0	0	0	0	0.999964	0.99665	0	0	0.98132	0.999431	0	0	0.938804	0.999737	0	0	0	0
ENSG00000121053	EPX	protein_coding	Loss	17	56270098	56282535	Level	Level	Level	0	0	0	0	0.999964	0.855403	0	0	0.98132	0.999431	0	0	0.913051	0.999737	0	0	0	0
ENSG00000121741	ZMYM2	protein_coding	Loss	13	20532810	20665968	Level	Gain	Level	0	0	0	0	0.999964	0.99665	0	0	0.98132	0.999431	0	0	0.999848	0.943682	0	0	0	0
ENSG00000121742	GJB6	protein_coding	Loss	13	20796110	20806534	Level	Gain	Level	0	0	0	0	0.999964	0.99665	0	0	0.98132	0.999431	0	0	0.938804	0.999737	0	0	0	0
ENSG00000121743	GJA3	protein_coding	Loss	13	20712394	20735188	Level	Gain	Level	0	0	0	0	0.996049	0.99665	0	0	0.98132	0.999431	0	0	0.999848	0.999737	0	0	0	0
ENSG00000121989	ACVR2A	protein_coding	Loss	2	148602086	148688393	Level	Level	Level	0	0	0	0	0.999964	0.99665	0	0	0.98132	0.999431	0	0	0.987038	0.999737	0	0	0	0
ENSG00000123200	ZC3H13	protein_coding	loss	13	46528600	46626894	Level	Gain	Level	1	1	0	2	0.999964	0.99665	0	0	0.913824	0.999431	0	0	0.778069	0.999737	0	0	0	0
ENSG00000123689	G0S2	protein_coding	Loss	1	209848765	209849733	Level	Level	Level	0	0	0	0	0.993156	0.999736	0	0	0.98132	0.999431	0	0	0.999848	0.999737	0	0	0	0
ENSG00000124074	ENKD1	protein_coding	Loss	16	67696848	67701168	Level	Level	Gain	0	0	0	0	0.993156	0.99665	0	0	0.98132	0.999431	0	0	0.999848	0.999737	0	0	0	0
ENSG00000124120	TTPAL	protein_coding	gain	20	43104526	43123244	Level	Level	Gain	0	0	0	0	0.996049	0.99665	0	0	0.98132	0.999431	0	0	0.971149	0.999737	0	0	0	0
ENSG00000124215	CDH26	protein_coding	Gain	20	58533471	58609066	Level	Level	Gain	0	0	0	0	0.999964	0.999736	0	0	0.98132	0.999431	0	0	0.999848	0.999737	0	0	0	0
ENSG00000124249	KCNK15	protein_coding	gain	20	43374421	43379675	Level	Level	Gain	0	0	0	0	0.756177	0.99665	0	0	0.98132	0.999431	0	0	0.999848	0.999737	0	0	0	0
ENSG00000124299	PEPD	protein_coding	gain	19	33877856	34012700	Level	Level	Level	0	0	0	0	0.993156	0.99665	0	0	0.98132	0.999431	0	0	0.999848	0.999737	0	0	0	0
ENSG00000124302	CHST8	protein_coding	gain	19	34112861	34264414	Level	Level	Level	0	0	0	0	0.691924	0.99665	0	0	0.98132	0.999431	0	0	0.999848	0.999737	0	0	0	0
ENSG00000124657	OR2B6	protein_coding	control_neg	6	27925019	27925960	Level	Level	Level	0	0	0	0	0.999964	0.99665	0	0	0.997266	0.889708	0	0	0.999848	0.991048	0	0	0	0
ENSG00000124766	SOX4	protein_coding	Loss	6	21593972	21598847	Level	Level	Level	0	0	0	0	0.999964	0.99665	0	0	0.98132	0.999431	0	0	0.999848	0.999737	0	0	0	0
ENSG00000125247	TMTC4	protein_coding	Loss	13	101256181	101327347	Level	Gain	Level	0	0	0	0	0.993156	0.99665	0	0	0.997266	0.999431	0	0	0.999848	0.999737	0	0	0	0
ENSG00000125508	SRMS	protein_coding	Loss	20	62172163	62178857	Level	Level	Gain	0	0	0	0	0.999964	0.99665	0	0	0.957857	0.999431	0	0	0.999848	0.999737	0	0	0	0
ENSG00000125531	C20orf195	protein_coding	Loss	20	62184373	62188061	Level	Level	Gain	0	0	0	0	0.999964	0.99665	0	0	0.98132	0.999431	0	0	0.999848	0.999737	0	0	0	0
ENSG00000125534	PPDPF	protein_coding	Loss	20	62152077	62153559	Level	Level	Gain	0	0	0	0	0.993156	0.99665	0	0	0.98132	0.999431	0	0	0.999848	0.999737	0	0	0	0
ENSG00000125850	OVOL2	protein_coding	additional	20	17937623	18039832	Level	Level	Level	0	0	0	0	0.999964	0.99665	0	0	0.890631	0.999431	0	0	0.987658	0.880741	0	0	0	0
ENSG00000126214	KLC1	protein_coding	Gain	14	104028233	104167888	Level	Level	Level	0	0	0	0	0.999964	0.99665	0	0	0.997266	0.999431	0	0	0.999848	0.999737	0	0	0	0
ENSG00000126216	TUBGCP3	protein_coding	Loss	13	113139325	113242481	Level	Gain	Level	0	1	1	2	0.999964	0.99665	0	0	0.933818	0.999431	0	0	0.999848	0.999737	0	0	0	0
ENSG00000126217	MCF2L	protein_coding	Loss	13	113548692	113754053	Level	Gain	Level	0	0	0	0	0.999964	0.99665	0	0	0.98132	0.999431	0	0	0.999848	0.999737	0	0	0	0
ENSG00000126218	F10	protein_coding	Loss	13	113777128	113803843	Level	Gain	Level	0	0	0	0	0.999964	0.99665	0	0	0.98132	0.999431	0	0	0.992302	0.999737	0	0	0	0
ENSG00000126226	PCID2	protein_coding	Loss	13	113831891	113863029	Level	Gain	Level	1	1	1	3	0.996049	0.99665	0	0	0.98132	0.999431	0	0	0.999848	0.999737	0	0	0	0
ENSG00000126231	PROZ	protein_coding	Loss	13	113812968	113826694	Level	Gain	Level	0	0	0	0	0.999964	0.99665	0	0	0.98132	0.999431	0	0	0.830696	0.999737	0	0	0	0
ENSG00000127529	OR7C2	protein_coding	control_neg	19	15052301	15053260	Level	Level	Level	0	0	0	0	0.999964	0.99665	0	0	0.98132	0.999431	0	0	0.999848	0.999737	0	0	0	0
ENSG00000127530	OR7C1	protein_coding	control_neg	19	14909958	14911023	Level	Level	Level	0	0	0	0	0.999964	0.99665	0	0	0.98132	0.999431	0	0	0.999848	0.999737	0	0	0	0
ENSG00000127540	UQCR11	protein_coding	loss	19	1597171	1605480	Level	Level	Level	0	0	0	0	0.999964	0.99665	0	0	0.98132	0.999431	0	0	0.577495	0.999737	0	0	0	0
ENSG00000127578	WFIKKN1	protein_coding	gain	16	679239	684116	Level	Level	Level	0	0	0	0	0.999964	0.99665	0	0	0.890631	0.999431	0	0	0.778069	0.999737	0	0	0	0
ENSG00000127580	WDR24	protein_coding	gain	16	734622	740444	Level	Level	Level	1	0	0	1	0.993156	0.99665	0	0	0.98132	0.999431	0	0	0.75944	0.999737	0	0	0	0
ENSG00000127585	FBXL16	protein_coding	gain	16	742500	755829	Level	Level	Level	0	0	0	0	0.975826	0.99665	0	0	0.98132	0.999431	0	0	0.999848	0.999737	0	0	0	0
ENSG00000127586	CHTF18	protein_coding	gain	16	838046	850737	Level	Level	Level	0	0	0	0	0.530205	0.99665	0	0	0.942202	0.999431	0	0	0.66453	0.999737	0	0	0	0
ENSG00000127588	GNG13	protein_coding	gain	16	848041	850733	Level	Level	Level	0	0	0	0	0.999964	0.99665	0	0	0.98132	0.999431	0	0	0.999848	0.999737	0	0	0	0
ENSG00000127946	HIP1	protein_coding	Loss	7	75162621	75368280	Level	Level	Level	0	0	0	0	0.999964	0.99665	0	0	0.98132	0.999431	0	0	0.830696	0.991048	0	0	0	0
ENSG00000127954	STEAP4	protein_coding	Gain	7	87905744	87936206	Level	Level	Level	0	0	0	0	0.886791	0.99665	0	0	0.957857	0.999431	0	0	0.938804	0.999737	0	0	0	0
ENSG00000128185	DGCR6L	protein_coding	Gain	22	20301799	20307603	Level	Level	Level	0	0	0	0	0.999964	0.99665	0	0	0.890631	0.999431	0	0	0.577495	0.999737	0	0	0	0
ENSG00000128191	DGCR8	protein_coding	Gain	22	20067755	20099400	Level	Level	Level	1	1	1	3	0.999964	0.99665	0	0	0.997266	0.999431	0	0	0.999848	0.999737	0	0	0	0
ENSG00000128573	FOXP2	protein_coding	Gain	7	113726382	114333827	Level	Level	Level	0	0	0	0	0.579289	0.99665	0	0	0.997266	0.999431	0	0	0.999848	0.991048	0	0	0	0
ENSG00000129514	FOXA1	protein_coding	gain	14	38059189	38069245	Level	Level	Level	0	0	0	0	0.999964	0.99665	0	0	0.98132	0.999431	0	0	0.999848	0.999737	0	0	0	0
ENSG00000129757	CDKN1C	protein_coding	control_pos_a	11	2904443	2907111	Level	Level	Level	0	0	0	0	0.993156	0.438177	0	0	0.997266	0.668571	0	0	0.999848	0.943682	0	0	0	0
ENSG00000129946	SHC2	protein_coding	Gain	19	416583	460996	Level	Level	Level	0	0	0	0	0.877755	0.99665	0	0	0.98132	0.999431	0	0	0.999848	0.999737	0	0	0	0
ENSG00000129965	INS-IGF2	protein_coding	gain	11	2153768	2182439	Level	Level	Gain	0	0	0	0	0.727583	0.566147	0	0	0.98132	0.999431	0	0	0.746204	0.999737	0	0	0	0
ENSG00000129968	ABHD17A	protein_coding	loss	19	1876809	1885546	Level	Level	Level	0	0	0	0	0.999964	0.67677	0	0	0.957857	0.999431	0	0	0.887168	0.94524	0	0	0	0
ENSG00000130226	DPP6	protein_coding	loss	7	153584182	154685995	Level	Level	Level/Loss	0	0	0	0	0.886791	0.999736	0	0	0.957857	0.999431	0	0	0.830696	0.999737	0	0	0	0
ENSG00000130270	ATP8B3	protein_coding	loss	19	1782074	1812275	Level	Level	Level	0	0	0	0	0.993156	0.99665	0	0	0.98132	0.999431	0	0	0.999848	0.993629	0	0	0	0
ENSG00000130508	PXDN	protein_coding	Gain	2	1635659	1748624	Level	Level	Level	0	0	0	0	0.999964	0.99665	0	0	0.98132	0.999431	0	0	0.913051	0.999737	0	0	0	0
ENSG00000130589	HELZ2	protein_coding	Loss	20	62189439	62205592	Level	Level	Gain	0	0	0	0	0.999964	0.99665	0	0	0.997266	0.999431	0	0	0.999848	0.999737	0	0	0	0
ENSG00000130600	H19	processed_transcript	Gain	11	2016406	2022700	Level	Level	Level	0	0	0	0	0.438946	0.99665	0	0	0.98132	0.999431	0	0	0.887168	0.999737	0	0	0	0
ENSG00000130731	C16orf13	protein_coding	gain	16	684429	686358	Level	Level	Level	0	0	0	0	0.999964	0.99665	0	0	0.957857	0.999431	0	0	0.999848	0.999737	0	0	0	0
ENSG00000130876	SLC7A10	protein_coding	gain	19	33699570	33716756	Level	Level	Level	0	0	0	0	0.999964	0.99665	0	0	0.98132	0.999431	0	0	0.690894	0.999737	0	0	0	0
ENSG00000130881	LRP3	protein_coding	gain	19	33668509	33698694	Level	Level	Level	0	0	0	0	0.999964	0.99665	0	0	0.98132	0.812885	0	0	0.999848	0.999737	0	0	0	0
ENSG00000130935	NOL11	protein_coding	Gain	17	65713949	65740647	Level	Level	Level	1	1	0	2	0.999964	0.99665	0	0	0.98132	0.999431	0	0	0.999848	0.999737	0	0	0	0
ENSG00000131323	TRAF3	protein_coding	Gain	14	103243813	103377837	Level	Level	Level	0	0	0	0	0.999964	0.99665	0	0	0.98132	0.999431	0	0	0.999848	0.999737	0	0	0	0
ENSG00000131748	STARD3	protein_coding	Gain	17	37793318	37819737	Level	Level	Level	0	0	0	0	0.999964	0.99665	0	0	0.98132	0.999431	0	0	0.999848	0.999737	0	0	0	0
ENSG00000131771	PPP1R1B	protein_coding	Gain	17	37782993	37792879	Level	Level	Level	0	0	0	0	0.999964	0.99665	0	0	0.998536	0.999431	0	0	0.999848	0.999737	0	0	0	0
ENSG00000131941	RHPN2	protein_coding	Gain	19	33469499	33555794	Level	Level	Level	0	0	0	0	0.737879	0.999736	0	0	0.98132	0.999431	0	0	0.971149	0.999737	0	0	0	0
ENSG00000132199	ENOSF1	protein_coding	gain	18	670324	712676	Level	Level	Level	0	0	0	0	0.999964	0.99665	0	0	0.604781	0.999431	0	0	0.999848	0.999737	0	0	0	0
ENSG00000132323	ILKAP	protein_coding	loss	2	239079042	239112370	Level	Level	Level	0	0	0	0	0.999964	0.823239	0	0	0.994804	0.999431	0	0	0.999848	0.999737	0	0	0	0
ENSG00000132329	RAMP1	protein_coding	Loss	2	238767536	238820756	Level	Level	Level	0	0	0	0	0.727583	0.99665	0	0	0.98132	0.999431	0	0	0.577495	0.999737	0	0	0	0
ENSG00000132330	SCLY	protein_coding	loss	2	238969530	239008054	Level	Level	Level	0	0	0	0	0.999964	0.99665	0	0	0.98132	0.999431	0	0	0.999848	0.999737	0	0	0	0
ENSG00000132510	KDM6B	protein_coding	loss	17	7743222	7758114	Level	Level	Loss	0	0	0	0	0.999964	0.99665	0	0	0.98132	0.999431	0	0	0.999848	0.999737	0	0	0	0
ENSG00000132824	SERINC3	protein_coding	gain	20	43124862	43150750	Level	Level	Gain	0	0	0	0	0.999964	0.99665	0	0	0.98809	0.999431	0	0	0.830696	0.999737	0	0	0	0
ENSG00000132825	PPP1R3D	protein_coding	Gain	20	58511894	58515352	Level	Level	Gain	0	0	0	0	0.993156	0.99665	0	0	0.98132	0.999431	0	0	0.999848	0.967965	0	0	0	0
ENSG00000132832	RP11-445H22.3	antisense	gain	20	43285092	43324737	Level	Level	Gain	0	0	0	0	0.999964	0.99665	0	0	0.98132	0.999431	0	0	0.999848	0.999737	0	0	0	0
ENSG00000132950	ZMYM5	protein_coding	Loss	13	20397622	20437776	Level	Gain	Level	0	0	0	0	0.999964	0.99665	0	0	0.98132	0.999431	0	0	0.999848	0.92169	0	0	0	0
ENSG00000132970	WASF3	protein_coding	Gain	13	27131840	27263085	Level	Gain	Level	0	0	0	0	0.999964	0.99665	0	0	0.98132	0.999431	0	0	0.887168	0.999737	0	0	0	0
ENSG00000132975	GPR12	protein_coding	gain	13	27329341	27334922	Level	Gain	Level	0	0	0	0	0.993156	0.999736	0	0	0.98132	0.999431	0	0	0.999848	0.999737	0	0	0	0
ENSG00000133114	GPALPP1	protein_coding	loss	13	45563687	45607746	Level	Gain	Level	0	0	0	0	0.999964	0.855403	0	0	0.906916	0.999431	0	0	0.999848	0.999737	0	0	0	0
ENSG00000133124	IRS4	protein_coding	loss	X	107975712	107979651	Level	Level	Loss	0	0	0	0	0.999964	0.99665	0	0	0.98132	0.999431	0	0	0.999848	0.999737	0	0	0	0
ENSG00000133131	MORC4	protein_coding	loss	X	106057101	106243474	Level	Level	Loss	0	0	0	0	0.999964	0.216569	0	0	0.98132	0.999431	0	0	0.999848	0.999737	0	0	0	0
ENSG00000133136	GNG5P2	protein_coding	loss	X	109589700	109590201	Level	Level	Loss	0	0	0	0	0.993156	0.99665	0	0	0.98132	0.999431	0	0	0.999848	0.999737	0	0	0	0
ENSG00000133195	SLC39A11	protein_coding	loss	17	70642088	71088851	Level	Level	Level	0	0	0	0	0.877755	0.99665	0	0	0.89096	0.999431	0	0	0.999848	0.999737	0	0	0	0
ENSG00000133226	SRRM1	protein_coding	loss	1	24958207	24999758	Level	Level	Level	1	1	1	3	0.999964	0.99665	0	0	0.98132	0.999431	0	0	0.999848	0.999737	0	0	0	0
ENSG00000133243	BTBD2	protein_coding	loss	19	1985447	2034880	Level	Level	Level	0	0	0	0	0.999964	0.99665	0	0	0.957857	0.999431	0	0	0.644088	0.999737	0	0	0	0
ENSG00000133275	CSNK1G2	protein_coding	loss	19	1941188	1981337	Level	Level	Level	0	0	0	0	0.999964	0.99665	0	0	0.98132	0.999431	0	0	0.830696	0.999737	0	0	0	0
ENSG00000133627	ACTR3B	protein_coding	loss	7	152456834	152552463	Level	Level	Level	0	0	0	0	0.999964	0.99665	0	0	0.98132	0.999431	0	0	0.999848	0.999737	0	0	0	0
ENSG00000134042	MRO	protein_coding	HomLoss	18	48324574	48351772	Level	Level	Loss	0	0	0	0	0.999964	0.99665	0	0	0.98132	0.999431	0	0	0.999848	0.999737	0	0	0	0
ENSG00000134107	BHLHE40	protein_coding	Loss	3	5020801	5027008	Level	Level	Level	0	0	0	0	0.999964	0.99665	0	0	0.98132	0.999431	0	0	0.830696	0.999737	0	0	0	0
ENSG00000134440	NARS	protein_coding	loss	18	55267888	55289445	Level	Level	Loss	1	1	1	3	0.756177	0.99665	0	0	0.98132	0.999431	0	0	0.999848	0.999737	0	0	0	0
ENSG00000134516	DOCK2	protein_coding	Loss	5	169064251	169510386	Level	Level	Level	0	0	0	0	0.999964	0.99665	0	0	0.98132	0.999431	0	0	0.999848	0.999737	0	0	0	0
ENSG00000134864	GGACT	protein_coding	Loss	13	101183810	101241782	Level	Gain	Level	0	0	0	0	0.999964	0.99665	0	0	0.98132	0.999431	0	0	0.999848	0.999737	0	0	0	0
ENSG00000134982	APC	protein_coding	loss	5	112043195	112181936	Loss	Level	Level	0	1	0	1	0.999964	0.99665	0	0	0.98132	0.999431	0	0	0.992302	0.999737	0	0	0	0
ENSG00000135213	POM121C	protein_coding	Loss	7	75046066	75115548	Level	Level	Level	0	0	0	0	0.999964	0.99665	0	0	0.98132	0.8933	0	0	0.999848	0.991048	0	0	0	0
ENSG00000135749	PCNXL2	protein_coding	Loss	1	233119181	233431459	Level	Level	Level	0	0	0	0	0.999964	0.99665	0	0	0.98132	0.999431	0	0	0.999848	0.999737	0	0	0	0
ENSG00000135750	KCNK1	protein_coding	Loss	1	233749750	233808258	Level	Level	Level	0	0	0	0	0.999964	0.99665	0	0	0.957857	0.999431	0	0	0.999848	0.999737	0	0	0	0
ENSG00000135778	NTPCR	protein_coding	Loss	1	233086351	233119628	Level	Level	Level	0	0	0	0	0.999964	0.99665	0	0	0.98132	0.999431	0	0	0.830696	0.999737	0	0	0	0
ENSG00000136014	USP44	protein_coding	Loss	12	95910336	95945266	Level	Level	Level	0	0	0	0	0.999964	0.99665	0	0	0.98132	0.999431	0	0	0.999848	0.999737	0	0	0	0
ENSG00000136040	PLXNC1	protein_coding	Loss	12	94542499	94701451	Level	Level	Level	0	0	0	0	0.999964	0.99665	0	0	0.957857	0.999431	0	0	0.999848	0.999737	0	0	0	0
ENSG00000136141	LRCH1	protein_coding	loss	13	47127303	47327175	Level	Gain	Level	0	0	0	0	0.999964	0.99665	0	0	0.997266	0.999431	0	0	0.999848	0.999737	0	0	0	0
ENSG00000136167	LCP1	protein_coding	loss	13	46700055	46786006	Level	Gain	Level	0	0	0	0	0.999964	0.99665	0	0	0.890631	0.999431	0	0	0.971149	0.999737	0	0	0	0
ENSG00000136261	BZW2	protein_coding	gain	7	16685756	16746148	Level	Level	Level	0	0	0	0	0.999964	0.87183	0	0	0.985293	0.668571	0	0	0.992302	0.869016	0	0	0	0
ENSG00000136450	SRSF1	protein_coding	Loss	17	56080721	56084707	Level	Level	Level	1	1	1	3	0.999964	0.99665	0	0	0.98132	0.999431	0	0	0.887168	0.999737	0	0	0	0
ENSG00000136451	VEZF1	protein_coding	Loss	17	56048910	56065620	Level	Level	Level	0	0	0	0	0.999964	0.99665	0	0	0.98132	0.999431	0	0	0.999848	0.999737	0	0	0	0
ENSG00000136930	PSMB7	protein_coding	Loss	9	127115745	127177723	Level	Level	Level	1	1	1	3	0.993156	0.99665	0	0	0.98132	0.889708	0	0	0.830696	0.999737	0	0	0	0
ENSG00000136931	NR5A1	protein_coding	Loss	9	127243516	127269709	Level	Level	Level	0	0	0	0	0.993156	0.99665	0	0	0.98132	0.999431	0	0	0.992302	0.999737	0	0	0	0
ENSG00000136997	MYC	protein_coding	gain	8	128747680	128753674	Level	Gain	Level	1	0	1	2	0.554562	0.99665	0	0	5e-06	1	0	1	0.420378	0.999737	0	0	0	1
ENSG00000137478	FCHSD2	protein_coding	Loss	11	72547790	72853306	Level	Level	Gain	0	0	0	0	0.999964	0.99665	0	0	0.98132	0.999431	0	0	0.999848	0.999737	0	0	0	0
ENSG00000138135	CH25H	protein_coding	Loss	10	90965694	90967071	Level	Level	Level	0	0	0	0	0.999964	0.99665	0	0	0.98132	0.999431	0	0	0.999848	0.999737	0	0	0	0
ENSG00000138138	ATAD1	protein_coding	HomLoss	10	89511269	89601100	Level	Level	Level	0	0	0	0	0.999964	0.99665	0	0	0.89096	0.999431	0	0	0.999848	0.999737	0	0	0	0
ENSG00000138615	CILP	protein_coding	Loss	15	65488337	65503826	Level	Level	Level	0	0	0	0	0.999964	0.99665	0	0	0.98132	0.999431	0	0	0.999848	0.999737	0	0	0	0
ENSG00000138617	PARP16	protein_coding	Loss	15	65526798	65592956	Level	Level	Level	0	0	0	0	0.993156	0.99665	0	0	0.98132	0.999431	0	0	0.992302	0.999737	0	0	0	0
ENSG00000138780	GSTCD	protein_coding	Loss	4	106629935	106768885	Level	Level	Level	0	0	0	0	0.999964	0.99665	0	0	0.98132	0.999431	0	0	0.999848	0.999737	0	0	0	0
ENSG00000138785	INTS12	protein_coding	Loss	4	106603784	106817143	Level	Level	Level	0	1	0	1	0.999964	0.750822	0	0	0.98132	0.999431	0	0	0.830696	0.999737	0	0	0	0
ENSG00000139146	FAM60A	protein_coding	Loss	12	31433518	31479992	Level	Level	Gain	0	1	0	1	0.999964	0.99665	0	0	0.98132	0.999431	0	0	0.971149	0.999737	0	0	0	0
ENSG00000139329	LUM	protein_coding	Loss	12	91496406	91505608	Level	Level	Level	0	0	0	0	0.993156	0.99665	0	0	0.962701	0.999431	0	0	0.999848	0.999737	0	0	0	0
ENSG00000139330	KERA	protein_coding	Loss	12	91444268	91451760	Level	Level	Level	0	0	0	0	0.993156	0.99665	0	0	0.98132	0.999431	0	0	0.830696	0.999737	0	0	0	0
ENSG00000139343	SNRPF	protein_coding	Loss	12	96252706	96297606	Level	Level	Level	1	1	1	3	0.999964	0.999736	0	0	0.98132	0.999431	0	0	0.999848	0.999737	0	0	0	0
ENSG00000139344	AMDHD1	protein_coding	Loss	12	96337071	96362370	Level	Level	Level	0	0	0	0	0.999964	0.99665	0	0	0.98132	0.999431	0	0	0.999848	0.999737	0	0	0	0
ENSG00000139684	ESD	protein_coding	loss	13	47345391	47371367	Level	Gain	Level	0	0	0	0	0.999964	0.99665	0	0	0.997266	0.999431	0	0	0.986355	0.999737	0	0	0	0
ENSG00000139835	GRTP1	protein_coding	Loss	13	113978505	114018446	Level	Gain	Level	0	0	0	0	0.999964	0.99665	0	0	0.98132	0.999431	0	0	0.999848	0.999737	0	0	0	0
ENSG00000139842	CUL4A	protein_coding	Loss	13	113862552	113919399	Level	Gain	Level	0	0	0	0	0.999964	0.99665	0	0	0.98132	0.889708	0	0	0.999848	0.999737	0	0	0	0
ENSG00000139865	TTC6	protein_coding	gain	14	38065052	38510647	Level	Level	Level	0	0	0	0	0.999964	0.99665	0	0	0.98132	0.999431	0	0	0.999848	0.827119	0	0	0	0
ENSG00000139874	SSTR1	protein_coding	gain	14	38677204	38682272	Level	Level	Level	0	0	0	0	0.999964	0.999736	0	0	0.891014	0.999431	0	0	0.778069	0.999737	0	0	0	0
ENSG00000139890	REM2	protein_coding	Loss	14	23352374	23356895	Level	Level	Level	0	0	0	0	0.996049	0.99665	0	0	0.997266	0.999431	0	0	0.999848	0.999737	0	0	0	0
ENSG00000140398	NEIL1	protein_coding	Loss	15	75639296	75647592	Level	Level	Level	0	0	0	0	0.999964	0.99665	0	0	0.997266	0.999431	0	0	0.999848	0.999737	0	0	0	0
ENSG00000140400	MAN2C1	protein_coding	Loss	15	75648133	75660971	Level	Level	Level	1	0	0	1	0.999964	0.99665	0	0	0.957857	0.999431	0	0	0.830696	0.999737	0	0	0	0
ENSG00000140451	PIF1	protein_coding	Loss	15	65107831	65117867	Level	Level	Level	0	0	0	0	0.999964	0.99665	0	0	0.98132	0.999431	0	0	0.999848	0.991048	0	0	0	0
ENSG00000140983	RHOT2	protein_coding	gain	16	718086	724174	Level	Level	Level	0	0	0	0	0.999964	0.750822	0	0	0.98132	0.999431	0	0	0.999848	0.965922	0	0	0	0
ENSG00000141012	GALNS	protein_coding	Loss	16	88880142	88923378	Level	Level	Gain	0	0	0	0	0.727583	0.99665	0	0	0.98132	0.999431	0	0	0.999848	0.967965	0	0	0	0
ENSG00000141084	RANBP10	protein_coding	Loss	16	67757005	67840555	Level	Level	Gain	0	0	0	0	0.999964	0.99665	0	0	0.957857	0.999431	0	0	0.971149	0.999737	0	0	0	0
ENSG00000141098	GFOD2	protein_coding	Loss	16	67708434	67753324	Level	Level	Gain	0	0	0	0	0.999964	0.99665	0	0	0.98132	0.999431	0	0	0.830696	0.999737	0	0	0	0
ENSG00000141194	OR4D1	protein_coding	control_neg	17	56232494	56233517	Level	Level	Level	0	0	0	0	0.999964	0.823239	0	0	0.98132	0.999431	0	0	0.999848	0.999737	0	0	0	0
ENSG00000141252	VPS53	protein_coding	Gain	17	411908	624957	Level	Level	Level/Loss	0	1	0	1	0.999964	0.99665	0	0	0.98132	0.889708	0	0	0.999848	0.999737	0	0	0	0
ENSG00000141499	WRAP53	protein_coding	loss	17	7589389	7606820	Level	Level	Loss	0	0	1	1	0.999964	0.99665	0	0	0.98132	0.999431	0	0	0.999848	0.999737	0	0	0	0
ENSG00000141510	TP53	protein_coding	loss	17	7565097	7590856	Level	Level	Loss	0	0	0	0	0.999964	0.99665	0	0	0.994804	0.999431	0	0	0.999848	0.999737	0	0	0	0
ENSG00000141522	ARHGDIA	protein_coding	gain	17	79825597	79829282	Level	Level	Level	0	0	0	0	0.999964	0.99665	0	0	0.98132	0.999431	0	0	0.999848	0.999737	0	0	0	0
ENSG00000141526	SLC16A3	protein_coding	gain	17	80186273	80219005	Level	Level	Level	0	0	0	0	0.993156	0.855403	0	0	0.994159	0.999431	0	0	0.999848	0.999737	0	0	0	0
ENSG00000141551	CSNK1D	protein_coding	gain	17	80196899	80231607	Level	Level	Level	0	0	0	0	0.999964	0.190648	0	0	0.98132	0.999431	0	0	0.999848	0.999737	0	0	0	0
ENSG00000141552	ANAPC11	protein_coding	gain	17	79848666	79858867	Level	Level	Level	1	1	1	3	0.999964	0.823239	0	0	0.962606	0.999431	0	0	0.830696	0.999737	0	0	0	0
ENSG00000141562	NARF	protein_coding	gain	17	80416056	80448413	Level	Level	Level	0	0	0	0	0.999964	0.99665	0	0	0.98132	0.999431	0	0	0.778069	0.967965	0	0	0	0
ENSG00000141568	FOXK2	protein_coding	gain	17	80477589	80602538	Level	Level	Level	0	0	0	0	0.999964	0.438177	0	0	0.996957	0.889708	0	0	0.999859	0.999737	0	0	0	0
ENSG00000141574	SECTM1	protein_coding	gain	17	80278900	80291950	Level	Level	Level	0	0	0	0	0.737879	0.99665	0	0	0.994159	0.999431	0	0	0.999848	0.999737	0	0	0	0
ENSG00000141639	MAPK4	protein_coding	Loss	18	48086448	48258194	Level	Level	Loss	0	0	0	0	0.999964	0.99665	0	0	0.98132	0.999431	0	0	0.999848	0.999737	0	0	0	0
ENSG00000141642	ELAC1	protein_coding	HomLoss	18	48494361	48514491	Level	Level	Loss	0	0	0	0	0.727583	0.99665	0	0	0.98132	0.999431	0	0	0.992302	0.999737	0	0	0	0
ENSG00000141646	SMAD4	protein_coding	HomLoss	18	48494410	48611415	Level	Level	Loss	0	0	0	0	0.993156	0.99665	0	0	0.98132	0.999431	0	0	0.999848	0.999737	0	0	0	0
ENSG00000141736	ERBB2	protein_coding	Gain	17	37844167	37886679	Level	Level	Level	0	0	0	0	0.96756	0.99665	0	0	0.98132	0.999431	0	0	0.999848	0.999737	0	0	0	0
ENSG00000141738	GRB7	protein_coding	Gain	17	37894180	37903544	Level	Level	Level	0	0	0	0	0.999964	0.99665	0	0	0.98132	0.999431	0	0	0.913051	0.991048	0	0	0	0
ENSG00000141741	MIEN1	protein_coding	Gain	17	37884749	37887040	Level	Level	Level	0	0	0	0	0.993156	0.99665	0	0	0.98132	0.999431	0	0	0.999848	0.999737	0	0	0	0
ENSG00000141744	PNMT	protein_coding	Gain	17	37824234	37826728	Level	Level	Level	0	0	0	0	0.999964	0.99665	0	0	0.98132	0.999431	0	0	0.999848	0.999737	0	0	0	0
ENSG00000141933	TPGS1	protein_coding	Gain	19	507299	519654	Level	Level	Level	0	0	0	0	0.993156	0.99665	0	0	0.98132	0.999431	0	0	0.830696	0.999737	0	0	0	0
ENSG00000141959	PFKL	protein_coding	loss	21	45719934	45747259	Level	Level	Level	0	0	0	0	0.999964	0.99665	0	0	0.98132	0.889708	0	0	0.999848	0.999737	0	0	0	0
ENSG00000142173	COL6A2	protein_coding	Gain	21	47518011	47552763	Level	Level	Level	0	0	0	0	0.996049	0.99665	0	0	0.98132	0.999431	0	0	0.913051	0.999737	0	0	0	0
ENSG00000142182	DNMT3L	protein_coding	loss	21	45666222	45682099	Level	Level	Level	0	0	0	0	0.999964	0.99665	0	0	0.98132	0.999431	0	0	0.830696	0.999737	0	0	0	0
ENSG00000142185	TRPM2	protein_coding	loss	21	45770046	45862964	Level	Level	Level	0	0	0	0	0.999964	0.719724	0	0	0.98132	0.931105	0	0	0.999848	0.999737	0	0	0	0
ENSG00000142208	AKT1	protein_coding	Loss	14	105235686	105262088	Level	Level	Level	0	0	0	0	0.993156	0.99665	0	0	0.604781	0.999431	0	0	0.987658	0.999737	0	0	0	0
ENSG00000142233	NTN5	protein_coding	loss	19	49164664	49176338	Level	Level	Level	0	0	0	0	0.999964	0.99665	0	0	0.98132	0.999431	0	0	0.999848	0.999737	0	0	0	0
ENSG00000142235	LMTK3	protein_coding	loss	19	48988528	49016446	Level	Level	Level	0	0	0	0	0.993156	0.99665	0	0	0.98132	0.999431	0	0	0.992302	0.991048	0	0	0	0
ENSG00000142606	MMEL1	protein_coding	Gain	1	2522078	2564481	Level	Level	Level	0	0	0	0	0.993156	0.99665	0	0	0.890631	0.999431	0	0	0.999848	0.999737	0	0	0	0
ENSG00000143469	SYT14	protein_coding	Loss	1	210111538	210337636	Level	Level	Level	0	0	0	0	0.993156	0.99665	0	0	0.988207	0.999431	0	0	0.999848	0.999737	0	0	0	0
ENSG00000143674	MLK4	protein_coding	Loss	1	233463514	233520894	Level	Level	Level	0	0	0	0	0.999964	0.331846	0	0	0.98132	0.999431	0	0	0.999848	0.692027	0	0	0	0
ENSG00000143878	RHOB	protein_coding	Loss	2	20646835	20649200	Level	Level	Level	0	0	0	0	0.999964	0.313289	0	0	0.98132	0.505528	0	0	0.999848	0.32956	0	0	0	0
ENSG00000144455	SUMF1	protein_coding	Loss	3	3742498	4508965	Level	Level	Level	0	0	0	0	0.999964	0.99665	0	0	0.98132	0.999431	0	0	0.969223	0.999737	0	0	0	0
ENSG00000144488	ESPNL	protein_coding	loss	2	239008798	239041928	Level	Level	Level	0	0	0	0	0.999964	0.99665	0	0	0.99187	0.999431	0	0	0.999848	0.999737	0	0	0	0
ENSG00000144724	PTPRG	protein_coding	Loss	3	61547243	62283288	Level	Level	Level	0	0	0	0	0.999964	0.99665	0	0	0.98132	0.999431	0	0	0.999848	0.827119	0	0	0	0
ENSG00000145012	LPP	protein_coding	Loss	3	187871072	188608460	Level	Gain	Level	0	0	0	0	0.999964	0.99665	0	0	0.98132	0.999431	0	0	0.999848	0.999737	0	0	0	0
ENSG00000145242	EPHA5	protein_coding	Gain	4	66185281	66536213	Level	Level	Level	0	0	0	0	0.999964	0.99665	0	0	0.98132	0.999431	0	0	0.999848	0.999737	0	0	0	0
ENSG00000145348	TBCK	protein_coding	Loss	4	106962756	107242652	Level	Level	Level	0	0	0	0	0.999964	0.99665	0	0	0.98132	0.889708	0	0	0.999848	0.999737	0	0	0	0
ENSG00000145476	CYP4V2	protein_coding	loss	4	187112674	187134610	Level	Level	Level	0	0	0	0	0.999964	0.99665	0	0	0.962606	0.999431	0	0	0.999848	0.999737	0	0	0	0
ENSG00000145506	NKD2	protein_coding	Loss	5	1008944	1039058	Level	Level	Level	0	0	0	0	0.993156	0.99665	0	0	0.98132	0.999431	0	0	0.999848	0.999737	0	0	0	0
ENSG00000145996	CDKAL1	protein_coding	Loss	6	20534688	21232635	Level	Level	Level	0	0	0	0	0.999964	0.99665	0	0	0.98132	0.999431	0	0	0.999848	0.999737	0	0	0	0
ENSG00000146070	PLA2G7	protein_coding	gain	6	46671938	46703430	Level	Level	Level	0	0	0	0	0.999964	0.99665	0	0	0.98132	0.889708	0	0	0.999848	0.999737	0	0	0	0
ENSG00000146072	TNFRSF21	protein_coding	gain	6	47199268	47277641	Level	Level	Level	0	0	0	0	0.999964	0.99665	0	0	0.98132	0.999431	0	0	0.999848	0.991048	0	0	0	0
ENSG00000146233	CYP39A1	protein_coding	gain	6	46517541	46620523	Level	Level	Level	0	0	0	0	0.999964	0.99665	0	0	0.899752	0.999431	0	0	0.999848	0.999737	0	0	0	0
ENSG00000146802	TMEM168	protein_coding	Gain	7	112402437	112430647	Level	Level	Level	0	0	0	0	0.996049	0.99665	0	0	0.98132	0.999431	0	0	0.992302	0.999737	0	0	0	0
ENSG00000147223	RIPPLY1	protein_coding	loss	X	106143293	106146565	Level	Level	Loss	0	0	0	0	0.999964	0.99665	0	0	0.98132	0.999431	0	0	0.696583	0.999737	0	0	0	0
ENSG00000147224	PRPS1	protein_coding	loss	X	106871737	106894256	Level	Level	Loss	0	0	0	0	0.999964	0.99665	0	0	0.997266	0.999431	0	0	0.999848	0.999737	0	0	0	0
ENSG00000147234	FRMPD3	protein_coding	loss	X	106765680	106848481	Level	Level	Loss	0	0	0	0	0.999964	0.99665	0	0	0.98132	0.999431	0	0	0.999848	0.999737	0	0	0	0
ENSG00000147394	ZNF185	protein_coding	gain	X	152082986	152142024	Level	Level	Loss	0	0	0	0	0.999964	0.99665	0	0	0.98132	0.999431	0	0	0.999848	0.999737	0	0	0	0
ENSG00000147400	CETN2	protein_coding	gain	X	151995517	151999321	Level	Level	Loss	0	0	0	0	0.820525	0.99665	0	0	0.98132	0.999431	0	0	0.999848	0.999737	0	0	0	0
ENSG00000147526	TACC1	protein_coding	Gain	8	38585704	38710546	Level	Level	Level	0	0	0	0	0.999964	0.999736	0	0	0.98132	0.999431	0	0	0.999848	0.999737	0	0	0	0
ENSG00000147813	NAPRT1	protein_coding	loss	8	144656955	144660819	Level	Level	Level	0	0	0	0	0.999964	0.99665	0	0	0.98132	0.999431	0	0	0.999848	0.999737	0	0	0	0
ENSG00000147883	CDKN2B	protein_coding	Loss	9	22002902	22009362	Level	Loss	Level	0	0	0	0	0.999964	0.99665	0	0	0.957857	0.999431	0	0	0.830696	0.999737	0	0	0	0
ENSG00000148377	IDI2	protein_coding	Loss	10	1064847	1071799	Level	Level	Gain	0	0	0	0	0.795028	0.823239	0	0	0.98132	0.999431	0	0	0.773617	0.999737	0	0	0	0
ENSG00000148384	INPP5E	protein_coding	Gain	9	139323071	139334274	Level	Level	Level	0	0	0	0	0.999964	0.99665	0	0	0.98132	0.999431	0	0	0.999848	0.999737	0	0	0	0
ENSG00000148396	SEC16A	protein_coding	Gain	9	139334549	139372141	Level	Level	Level	1	1	1	3	0.999964	0.999736	0	0	0.98132	0.999431	0	0	0.987658	0.999737	0	0	0	0
ENSG00000148400	NOTCH1	protein_coding	Gain	9	139388896	139440314	Level	Level	Level	0	0	0	0	0.999964	0.235441	0	0	0.997266	0.999431	0	0	0.999848	0.999737	0	0	0	0
ENSG00000148498	PARD3	protein_coding	gain	10	34398488	35104253	Level	Level	Gain	0	0	0	0	0.999964	0.99665	0	0	0.98132	0.999431	0	0	0.994115	0.999737	0	0	0	0
ENSG00000148671	ADIRF	protein_coding	loss	10	88727949	88743691	Level	Level	Level	0	0	0	0	0.993156	0.99665	0	0	0.98132	0.999431	0	0	0.999848	0.999737	0	0	0	0
ENSG00000148702	HABP2	protein_coding	Loss	10	115310596	115349361	Level	Level	Level	0	0	0	0	0.972333	0.99665	0	0	0.997266	0.999431	0	0	0.999848	0.999737	0	0	0	0
ENSG00000148737	TCF7L2	protein_coding	Loss	10	114710009	114927437	Level	Level	Level	0	0	0	0	0.999964	0.823239	0	0	0.890631	0.999431	0	0	0.428271	0.999737	0	0	0	0
ENSG00000149527	PLCH2	protein_coding	Gain	1	2357419	2436969	Level	Level	Level	0	0	0	0	0.999964	0.99665	0	0	0.997266	0.999431	0	0	0.999848	0.999737	0	0	0	0
ENSG00000150076	C10ORF68	protein_coding	gain	10	32832297	33171802	Level	Level	Gain	0	0	0	0	0.999964	0.99665	0	0	0.98132	0.999431	0	0	0.913051	0.999737	0	0	0	0
ENSG00000150093	ITGB1	protein_coding	gain	10	33189247	33294720	Level	Level	Gain	0	0	0	0	0.999964	0.99665	0	0	0.98132	0.999431	0	0	0.999848	0.999737	0	0	0	0
ENSG00000150281	CTF1	protein_coding	gain	16	30907928	30914881	Level	Level	Level	0	0	0	0	0.999964	0.99665	0	0	0.890631	0.889708	0	0	0.887168	0.999737	0	0	0	0
ENSG00000150401	DCUN1D2	protein_coding	Loss	13	114110134	114145267	Level	Gain	Level	0	0	0	0	0.795028	0.67677	0	0	0.98132	0.999431	0	0	0.999848	0.93801	0	0	0	0
ENSG00000150403	TMCO3	protein_coding	Loss	13	114145310	114204542	Level	Gain	Level	0	0	0	0	0.999964	0.99665	0	0	0.98132	0.999431	0	0	0.999848	0.999737	0	0	0	0
ENSG00000150995	ITPR1	protein_coding	Loss	3	4535032	4889524	Level	Level	Level	0	0	0	0	0.869993	0.99665	0	0	0.98132	0.999431	0	0	0.999848	0.999737	0	0	0	0
ENSG00000151067	CACNA1C	protein_coding	Gain	12	2079952	2802108	Level	Level	Gain	0	0	0	0	0.999964	0.99665	0	0	0.997266	0.999431	0	0	0.999848	0.880871	0	0	0	0
ENSG00000151148	UBE3B	protein_coding	control_pos_a	12	109915207	109974507	Level	Level	Level	0	0	0	0	0.999964	0.99665	0	0	0.98132	0.889708	0	0	0.999848	0.999737	0	0	0	0
ENSG00000151150	ANK3	protein_coding	Loss	10	61786056	62493248	Gain	Level	Gain	0	0	0	0	0.999964	0.99665	0	0	0.997266	0.999431	0	0	0.999848	0.999737	0	0	0	0
ENSG00000151240	DIP2C	protein_coding	Loss	10	320130	735683	Level	Level	Gain	0	0	0	0	0.999964	0.99665	0	0	0.994804	0.999431	0	0	0.999848	0.999737	0	0	0	0
ENSG00000151303	AGAP11	processed_transcript	loss	10	88752163	88769960	Level	Level	Level	0	0	0	0	0.999964	0.99665	0	0	0.98132	0.999431	0	0	0.957884	0.999737	0	0	0	0
ENSG00000151338	MIPOL1	protein_coding	Gain	14	37667118	38021566	Level	Level	Level	0	0	0	0	0.975826	0.99665	0	0	0.98132	0.999431	0	0	0.99489	0.999737	0	0	0	0
ENSG00000151353	TMEM18	protein_coding	Gain	2	667335	677439	Level	Level	Level	0	0	0	0	0.999964	0.99665	0	0	0.98132	0.979891	0	0	0.696583	0.999737	0	0	0	0
ENSG00000151729	SLC25A4	protein_coding	loss	4	186064395	186071536	Level	Level	Level	0	0	0	0	0.996049	0.99665	0	0	0.890631	0.999431	0	0	0.999848	0.999737	0	0	0	0
ENSG00000152092	ASTN1	protein_coding	gain	1	176826438	177134109	Level	Level	Level	0	0	0	0	0.993156	0.99665	0	0	0.98132	0.999431	0	0	0.881077	0.999737	0	0	0	0
ENSG00000152484	USP12	protein_coding	gain	13	27640293	27746033	Level	Gain	Level	0	0	0	0	0.999964	0.99665	0	0	0.89096	0.999431	0	0	0.992302	0.999737	0	0	0	0
ENSG00000152518	ZFP36L2	protein_coding	loss	2	43449541	43453748	Level	Gain	Level	1	0	0	1	0.999964	0.99665	0	0	0.98132	0.999431	0	0	0.830696	0.999737	0	0	0	0
ENSG00000152582	SPEF2	protein_coding	Loss	5	35617946	35814713	Level	Level	Level	0	0	0	0	0.999303	0.99665	0	0	0.98132	0.999431	0	0	0.971149	0.880741	0	0	0	0
ENSG00000152601	MBNL1	protein_coding	Loss	3	151961617	152183569	Level	Gain	Level	1	1	0	2	0.999964	0.99665	0	0	0.98132	0.999431	0	0	0.999848	0.999737	0	0	0	0
ENSG00000152778	IFIT5	protein_coding	Loss	10	91174343	91180758	Level	Level	Level	0	0	0	0	0.999964	0.99665	0	0	0.98132	0.999431	0	0	0.830696	0.999737	0	0	0	0
ENSG00000152779	SLC16A12	protein_coding	Loss	10	91190051	91316398	Level	Level	Level	0	0	0	0	0.996049	0.99665	0	0	0.890631	0.999431	0	0	0.913051	0.999737	0	0	0	0
ENSG00000152782	PANK1	protein_coding	Loss	10	91342745	91405215	Level	Level	Level	0	0	0	0	0.999964	0.99665	0	0	0.98132	0.999431	0	0	0.887168	0.999737	0	0	0	0
ENSG00000152936	IFLTD1	protein_coding	gain	12	25562241	25801513	Level	Level	Gain	0	0	0	0	0.999964	0.99665	0	0	0.98132	0.999431	0	0	0.999848	0.999737	0	0	0	0
ENSG00000153037	SRP19	protein_coding	loss	5	112196919	112205485	Loss	Level	Level	0	1	0	1	0.999964	0.832261	0	0	0.962606	0.668571	0	0	0.830696	0.999737	0	0	0	0
ENSG00000153291	SLC25A27	protein_coding	gain	6	46620678	46645930	Level	Level	Level	0	0	0	0	0.737879	0.99665	0	0	0.98132	0.889708	0	0	0.999848	0.999737	0	0	0	0
ENSG00000153292	GPR110	protein_coding	gain	6	46965440	47010099	Level	Level	Level	0	0	0	0	0.996049	0.999736	0	0	0.98132	0.999431	0	0	0.999848	0.999737	0	0	0	0
ENSG00000153498	SPACA7	protein_coding	Loss	13	113030633	113089003	Level	Gain	Level	0	0	0	0	0.999964	0.99665	0	0	0.890631	0.999431	0	0	0.746204	0.999737	0	0	0	0
ENSG00000153531	ADPRHL1	protein_coding	Loss	13	114076260	114107839	Level	Gain	Level	0	0	0	0	0.999964	0.99665	0	0	0.98132	0.999431	0	0	0.957884	0.999737	0	0	0	0
ENSG00000153707	PTPRD	protein_coding	Gain	9	8314246	10612723	Level	Level	Level/Loss	0	0	0	0	0.993156	0.99665	0	0	0.98132	0.999431	0	0	0.999848	0.999737	0	0	0	0
ENSG00000153879	CEBPG	protein_coding	gain	19	33864236	33873592	Level	Level	Level	0	0	0	0	0.658224	0.99665	0	0	0.98132	0.999431	0	0	0.999848	0.999737	0	0	0	0
ENSG00000153956	CACNA2D1	protein_coding	Gain	7	81575760	82073114	Level	Level	Level	0	0	0	0	0.999964	0.99665	0	0	0.98132	0.999431	0	0	0.999848	0.999737	0	0	0	0
ENSG00000153993	SEMA3D	protein_coding	Gain	7	84624869	84816171	Level	Level	Level	0	0	0	0	0.999964	0.99665	0	0	0.98132	0.999431	0	0	0.999848	0.999737	0	0	0	0
ENSG00000154217	PITPNC1	protein_coding	Gain	17	65373575	65693372	Level	Level	Level	0	0	0	0	0.999964	0.67677	0	0	0.98132	0.889708	0	0	0.999848	0.999737	0	0	0	0
ENSG00000154415	PPP1R3A	protein_coding	Gain	7	113516832	113715975	Level	Level	Level	0	0	0	0	0.999964	0.99665	0	0	0.962606	0.999431	0	0	0.883025	0.999737	0	0	0	0
ENSG00000154553	PDLIM3	protein_coding	loss	4	186422851	186456766	Level	Level	Level	0	0	0	0	0.999964	0.99665	0	0	0.997266	0.999431	0	0	0.971149	0.999737	0	0	0	0
ENSG00000154556	SORBS2	protein_coding	loss	4	186506598	186877806	Level	Level	Level	0	0	0	0	0.993156	0.99665	0	0	0.98132	0.999431	0	0	0.999848	0.999737	0	0	0	0
ENSG00000154645	CHODL	protein_coding	Gain	21	19273580	19639690	Level	Level	Level	0	0	0	0	0.999964	0.99665	0	0	0.98132	0.999431	0	0	0.889827	0.999737	0	0	0	0
ENSG00000154646	TMPRSS15	protein_coding	Gain	21	19641433	19858197	Level	Level	Level	0	0	0	0	0.993156	0.99665	0	0	0.98132	0.999431	0	0	0.999848	0.999737	0	0	0	0
ENSG00000154832	CXXC1	protein_coding	Loss	18	47808713	47814674	Level	Level	Loss	0	0	0	0	0.999964	0.99665	0	0	0.962606	0.999431	0	0	0.999848	0.999737	0	0	0	0
ENSG00000154839	SKA1	protein_coding	Loss	18	47901365	47920543	Level	Level	Loss	1	1	1	3	0.999964	0.99665	0	0	0.98132	0.999431	0	0	0.999848	0.991048	0	0	0	0
ENSG00000155463	OXA1L	protein_coding	Loss	14	23235731	23241007	Level	Level	Level	0	1	1	2	0.999964	0.99665	0	0	0.98132	0.999431	0	0	0.992302	0.999737	0	0	0	0
ENSG00000155465	SLC7A7	protein_coding	Loss	14	23242431	23299029	Level	Level	Level	0	0	0	0	0.999964	0.99665	0	0	0.98132	0.999431	0	0	0.999848	0.999737	0	0	0	0
ENSG00000156030	ELMSAN1	protein_coding	loss	14	74181825	74256988	Level	Level	Level	0	0	0	0	0.993156	0.99665	0	0	0.98132	0.999431	0	0	0.999848	0.999737	0	0	0	0
ENSG00000156853	ZNF689	protein_coding	gain	16	30613879	30635333	Level	Level	Level	0	0	0	0	0.999964	0.99665	0	0	0.98132	0.999431	0	0	0.999848	0.999737	0	0	0	0
ENSG00000156858	PRR14	protein_coding	gain	16	30662038	30667761	Level	Level	Level	0	0	0	0	0.999964	0.99665	0	0	0.89096	0.999431	0	0	0.938804	0.999737	0	0	0	0
ENSG00000156860	FBRS	protein_coding	gain	16	30669752	30682135	Level	Level	Level	0	0	0	0	0.999964	0.99665	0	0	0.98132	0.999431	0	0	0.830696	0.999737	0	0	0	0
ENSG00000156873	PHKG2	protein_coding	gain	16	30759591	30772490	Level	Level	Level	0	0	0	0	0.999964	0.99665	0	0	0.98132	0.999431	0	0	0.999848	0.991048	0	0	0	0
ENSG00000157227	MMP14	protein_coding	Loss	14	23305766	23318236	Level	Level	Level	0	0	0	0	0.999964	0.99665	0	0	0.997266	0.999431	0	0	0.999848	0.999737	0	0	0	0
ENSG00000157514	TSC22D3	protein_coding	loss	X	106956451	107020572	Level	Level	Loss	0	0	0	0	0.999964	0.99665	0	0	0.98132	0.505528	0	0	0.999848	0.999737	0	0	0	0
ENSG00000157600	TMEM164	protein_coding	loss	X	109245859	109425962	Level	Level	Loss	0	0	0	0	0.993156	0.99665	0	0	0.98132	0.999431	0	0	0.999848	0.999737	0	0	0	0
ENSG00000157870	FAM213B	protein_coding	Gain	1	2517930	2522908	Level	Level	Level	0	0	0	0	0.999964	0.99665	0	0	0.98132	0.999431	0	0	0.999848	0.999737	0	0	0	0
ENSG00000157873	TNFRSF14	protein_coding	Gain	1	2487078	2496821	Level	Level	Level	0	0	0	0	0.999964	0.99665	0	0	0.98132	0.999431	0	0	0.999848	0.991048	0	0	0	0
ENSG00000157881	PANK4	protein_coding	Gain	1	2439972	2458039	Level	Level	Level	0	0	0	0	0.999964	0.99665	0	0	0.98132	0.999431	0	0	0.830696	0.999737	0	0	0	0
ENSG00000157911	PEX10	protein_coding	Gain	1	2336236	2345236	Level	Level	Level	1	0	0	1	0.975826	0.99665	0	0	0.899752	0.999431	0	0	0.696583	0.999737	0	0	0	0
ENSG00000157916	RER1	protein_coding	Gain	1	2323267	2336883	Level	Level	Level	0	0	0	0	0.993156	0.99665	0	0	0.98132	0.999431	0	0	0.999848	0.999737	0	0	0	0
ENSG00000158270	COLEC12	protein_coding	gain	18	319361	500722	Level	Level	Level	0	0	0	0	0.993156	0.99665	0	0	0.994159	0.889708	0	0	0.999848	0.999737	0	0	0	0
ENSG00000158292	GPR153	protein_coding	Loss	1	6307406	6321035	Level	Level	Level	0	0	0	0	0.993156	0.823239	0	0	0.98132	0.999431	0	0	0.999848	0.999737	0	0	0	0
ENSG00000158517	NCF1	protein_coding	Loss	7	74188309	74203659	Level	Level	Level	0	0	0	0	0.993156	0.99665	0	0	0.890631	0.999431	0	0	0.999848	0.999737	0	0	0	0
ENSG00000158806	NPM2	protein_coding	Loss	8	21881636	21894408	Level	Level	Level	0	0	0	0	0.975826	0.99665	0	0	0.98132	0.999431	0	0	0.999848	0.999737	0	0	0	0
ENSG00000158815	FGF17	protein_coding	loss	8	21899909	21906320	Level	Level	Level	0	0	0	0	0.999964	0.99665	0	0	0.98132	0.999431	0	0	0.992302	0.999737	0	0	0	0
ENSG00000158856	DMTN	protein_coding	loss	8	21906506	21940038	Level	Level	Level	0	0	0	0	0.999964	0.865007	0	0	0.98132	0.999431	0	0	0.999848	0.999737	0	0	0	0
ENSG00000158863	FAM160B2	protein_coding	loss	8	21946670	21962409	Level	Level	Level	0	0	0	0	0.993156	0.99665	0	0	0.98809	0.999431	0	0	0.999848	0.5001	0	0	0	0
ENSG00000159337	PLA2G4D	protein_coding	loss	15	42359207	42386752	Level	Level	Level	0	0	0	0	0.999964	0.99665	0	0	0.962701	0.999431	0	0	0.957884	0.999737	0	0	0	0
ENSG00000159708	LRRC36	protein_coding	Loss	16	67360701	67419106	Level	Level	Gain	0	0	0	0	0.999964	0.99665	0	0	0.98132	0.999431	0	0	0.999848	0.999737	0	0	0	0
ENSG00000159713	TPPP3	protein_coding	Loss	16	67423712	67427438	Level	Level	Gain	0	0	0	0	0.999964	0.99665	0	0	0.98132	0.999431	0	0	0.913051	0.999737	0	0	0	0
ENSG00000159714	ZDHHC1	protein_coding	Loss	16	67428322	67450736	Level	Level	Gain	0	0	0	0	0.999964	0.99665	0	0	0.98132	0.999431	0	0	0.999848	0.999737	0	0	0	0
ENSG00000159720	ATP6V0D1	protein_coding	Loss	16	67471917	67515140	Level	Level	Gain	0	1	1	2	0.993156	0.99665	0	0	0.98132	0.999431	0	0	0.999848	0.999737	0	0	0	0
ENSG00000159723	AGRP	protein_coding	Loss	16	67516474	67517716	Level	Level	Gain	0	0	0	0	0.999964	0.99665	0	0	0.957857	0.999431	0	0	0.999848	0.999737	0	0	0	0
ENSG00000159753	RLTPR	protein_coding	Loss	16	67678822	67691472	Level	Level	Gain	0	0	0	0	0.999964	0.99665	0	0	0.98132	0.999431	0	0	0.999848	0.942899	0	0	0	0
ENSG00000159761	C16orf86	protein_coding	Loss	16	67700719	67702661	Level	Level	Gain	0	0	0	0	0.993156	0.999736	0	0	0.98132	0.999431	0	0	0.999848	0.999737	0	0	0	0
ENSG00000159842	ABR	protein_coding	Gain	17	906758	1132315	Level	Level	Level	0	0	0	0	0.993156	0.99665	0	0	0.997266	0.999431	0	0	0.999848	0.999737	0	0	0	0
ENSG00000160223	ICOSLG	protein_coding	loss	21	45642874	45660849	Level	Level	Level	0	0	0	0	0.993156	0.99665	0	0	0.899752	0.999431	0	0	0.84989	0.999737	0	0	0	0
ENSG00000160224	AIRE	protein_coding	loss	21	45705721	45718531	Level	Level	Level	0	0	0	0	0.999964	0.99665	0	0	0.997266	0.889708	0	0	0.999848	0.999737	0	0	0	0
ENSG00000160226	C21orf2	protein_coding	loss	21	45748827	45759285	Level	Level	Level	0	0	0	0	0.817882	0.99665	0	0	0.98132	0.999431	0	0	0.999848	0.999737	0	0	0	0
ENSG00000160282	FTCD	protein_coding	Gain	21	47556176	47575481	Level	Level	Level	0	0	0	0	0.999964	0.823239	0	0	0.957857	0.999431	0	0	0.778069	0.842784	0	0	0	0
ENSG00000160285	LSS	protein_coding	Gain	21	47608055	47648738	Level	Level	Level	0	0	0	0	0.975826	0.99665	0	0	0.957857	0.999431	0	0	0.999848	0.999737	0	0	0	0
ENSG00000160796	NBEAL2	protein_coding	Loss	3	47021173	47051193	Level	Level	Level	0	0	0	0	0.999964	0.99665	0	0	0.98132	0.999431	0	0	0.999848	0.999737	0	0	0	0
ENSG00000160799	CCDC12	protein_coding	Loss	3	46963216	47023500	Level	Level	Level	0	0	0	0	0.999964	0.823239	0	0	0.98132	0.999431	0	0	0.999848	0.999737	0	0	0	0
ENSG00000160801	PTH1R	protein_coding	Loss	3	46919236	46945287	Level	Level	Level	0	0	0	0	0.999964	0.99665	0	0	0.98132	0.999431	0	0	0.999848	0.999737	0	0	0	0
ENSG00000160808	MYL3	protein_coding	Loss	3	46899362	46923659	Level	Level	Level	0	0	0	0	0.993156	0.999736	0	0	0.962606	0.999431	0	0	0.887168	0.999737	0	0	0	0
ENSG00000161133	USP41	protein_coding	Gain	22	20704868	20745048	Level	Level	Level	0	0	0	0	0.999964	0.99665	0	0	0.98132	0.999431	0	0	0.999848	0.965922	0	0	0	0
ENSG00000161395	PGAP3	protein_coding	Gain	17	37827375	37853050	Level	Level	Level	0	0	0	0	0.999964	0.99665	0	0	0.98132	0.999431	0	0	0.993089	0.999737	0	0	0	0
ENSG00000161992	C16orf11	protein_coding	gain	16	610422	615528	Level	Level	Level	0	0	0	0	0.999964	0.99665	0	0	0.98132	0.999431	0	0	0.887168	0.999737	0	0	0	0
ENSG00000161996	WDR90	protein_coding	gain	16	699311	717833	Level	Level	Level	0	0	0	0	0.993156	0.99665	0	0	0.98132	0.999431	0	0	0.999848	0.999737	0	0	0	0
ENSG00000161999	JMJD8	protein_coding	gain	16	731671	734529	Level	Level	Level	0	0	0	0	0.999964	0.99665	0	0	0.98132	0.999431	0	0	0.957884	0.999737	0	0	0	0
ENSG00000162004	CCDC78	protein_coding	gain	16	772582	776954	Level	Level	Level	0	0	0	0	0.999964	0.428299	0	0	0.923974	0.889708	0	0	0.99489	0.999737	0	0	0	0
ENSG00000162006	MSLNL	protein_coding	gain	16	819428	833370	Level	Level	Level	0	0	0	0	0.999964	0.99665	0	0	0.98132	0.999431	0	0	0.971149	0.999737	0	0	0	0
ENSG00000162302	RPS6KA4	protein_coding	Loss	11	64126620	64139687	Level	Level	Level	0	0	0	0	0.993156	0.99665	0	0	0.890631	0.999431	0	0	0.999848	0.999737	0	0	0	0
ENSG00000162408	NOL9	protein_coding	Loss	1	6581407	6614595	Level	Level	Level	1	1	1	3	0.999964	0.999736	0	0	0.98132	0.999431	0	0	0.999848	0.999737	0	0	0	0
ENSG00000162620	LRRIQ3	protein_coding	Loss	1	74491699	74663871	Level	Level	Loss	0	0	0	0	0.996049	0.99665	0	0	0.997266	0.999431	0	0	0.999848	0.999737	0	0	0	0
ENSG00000162621	LRRC53	protein_coding	Loss	1	74935562	74978298	Level	Level	Loss	0	0	0	0	0.999964	0.99665	0	0	0.98132	0.6525	0	0	0.999848	0.999737	0	0	0	0
ENSG00000162757	C1orf74	protein_coding	Loss	1	209955661	209957904	Level	Level	Level	0	0	0	0	0.993156	0.99665	0	0	0.98132	0.999431	0	0	0.938804	0.999737	0	0	0	0
ENSG00000163513	TGFBR2	protein_coding	control_pos_a	3	30647994	30735634	Level	Level	Level	0	0	0	0	0.999964	0.99665	0	0	0.98132	0.999431	0	0	0.999848	0.967965	0	0	0	0
ENSG00000163950	SLBP	protein_coding	loss	4	1694527	1714282	Level	Level	Level	0	1	0	1	0.999964	0.99665	0	0	0.98132	0.999431	0	0	0.992302	0.999737	0	0	0	0
ENSG00000164022	AIMP1	protein_coding	Loss	4	107236701	107270383	Level	Level	Level	0	0	0	0	0.999964	0.99665	0	0	0.98132	0.999431	0	0	0.999848	0.999737	0	0	0	0
ENSG00000164303	ENPP6	protein_coding	loss	4	185009859	185142383	Level	Level	Level	0	0	0	0	0.999964	0.99665	0	0	0.98132	0.999431	0	0	0.999848	0.999737	0	0	0	0
ENSG00000164323	KIAA1430	protein_coding	loss	4	186080819	186130658	Level	Level	Level	0	0	0	0	0.999964	0.99665	0	0	0.98132	0.999431	0	0	0.971149	0.993629	0	0	0	0
ENSG00000164342	TLR3	protein_coding	loss	4	186990306	187009223	Level	Level	Level	0	0	0	0	0.999964	0.99665	0	0	0.994804	0.999431	0	0	0.999848	0.999737	0	0	0	0
ENSG00000164344	KLKB1	protein_coding	loss	4	187130133	187179625	Level	Level	Level	0	0	0	0	0.993156	0.99665	0	0	0.890631	0.999431	0	0	0.999848	0.991048	0	0	0	0
ENSG00000164362	TERT	protein_coding	Loss	5	1253262	1295184	Level	Level	Level	0	0	0	0	0.999964	0.719724	0	0	0.997266	0.668571	0	0	0.999848	0.954167	0	0	0	0
ENSG00000164363	SLC6A18	protein_coding	Loss	5	1225470	1246304	Level	Level	Level	0	0	0	0	0.999964	0.99665	0	0	0.98132	0.999431	0	0	0.992302	0.999737	0	0	0	0
ENSG00000164587	RPS14	protein_coding	gain	5	149822753	149829319	Level	Level	Level	1	1	0	2	0.999964	0.99665	0	0	0.98132	0.999431	0	0	0.999848	0.999737	0	0	0	0
ENSG00000164603	C7orf60	protein_coding	Gain	7	112459202	112579971	Level	Level	Level	0	0	0	0	0.999964	0.99665	0	0	0.890631	0.999431	0	0	0.999848	0.999737	0	0	0	0
ENSG00000164604	GPR85	protein_coding	Gain	7	112718386	112727833	Level	Level	Level	0	0	0	0	0.820525	0.999736	0	0	0.98132	0.999431	0	0	0.830696	0.999737	0	0	0	0
ENSG00000164645	C7orf62	protein_coding	Gain	7	88423420	88425035	Level	Level	Level	0	0	0	0	0.999964	0.99665	0	0	0.962606	0.999431	0	0	0.913051	0.999737	0	0	0	0
ENSG00000164647	STEAP1	protein_coding	Gain	7	89783689	89794143	Level	Level	Level	0	0	0	0	0.999964	0.99665	0	0	0.98132	0.999431	0	0	0.999848	0.999737	0	0	0	0
ENSG00000164853	UNCX	protein_coding	Loss	7	1272543	1276954	Level	Level	Level	0	0	0	0	0.999964	0.99665	0	0	0.890631	0.999431	0	0	0.881077	0.999737	0	0	0	0
ENSG00000164877	MICALL2	protein_coding	Loss	7	1468101	1499138	Level	Level	Level	0	0	0	0	0.438946	0.99665	0	0	0.89096	0.999431	0	0	0.830696	0.999737	0	0	0	0
ENSG00000165046	LETM2	protein_coding	Gain	8	38243725	38267045	Level	Level	Level	0	0	0	0	0.999964	0.99665	0	0	0.98809	0.999431	0	0	0.999848	0.993034	0	0	0	0
ENSG00000165376	CLDN2	protein_coding	loss	X	106143394	106174091	Level	Level	Loss	0	0	0	0	0.999964	0.99665	0	0	0.957857	0.999431	0	0	0.999848	0.999737	0	0	0	0
ENSG00000165424	ZCCHC24	protein_coding	Gain	10	81142081	81205383	Gain	Level	Level	0	0	0	0	0.993156	0.906039	0	0	0.98132	0.999431	0	0	0.992302	0.999737	0	0	0	0
ENSG00000165474	GJB2	protein_coding	Loss	13	20761609	20767037	Level	Gain	Level	0	0	0	0	0.999964	0.190648	0	0	0.98132	0.889708	0	0	0.999848	0.692027	0	0	0	0
ENSG00000165475	CRYL1	protein_coding	Loss	13	20977806	21099996	Level	Gain	Level	0	0	0	0	0.999964	0.719724	0	0	0.98132	0.999431	0	0	0.999848	0.991048	0	0	0	0
ENSG00000165507	C10orf10	protein_coding	Loss	10	45466429	45474258	Level	Level	Gain	0	0	0	0	0.999964	0.99665	0	0	0.957857	0.999431	0	0	0.84989	0.999737	0	0	0	0
ENSG00000165511	C10orf25	protein_coding	Loss	10	45493146	45496336	Level	Level	Gain	0	0	0	0	0.999964	0.99665	0	0	0.994804	0.999431	0	0	0.999848	0.943682	0	0	0	0
ENSG00000165512	ZNF22	protein_coding	Loss	10	45495923	45500774	Level	Level	Gain	0	0	0	0	0.996049	0.99665	0	0	0.98132	0.999431	0	0	0.999848	0.999737	0	0	0	0
ENSG00000165716	FAM69B	protein_coding	Gain	9	139607022	139618502	Level	Level	Level	0	0	0	0	0.999964	0.99665	0	0	0.890631	0.999431	0	0	0.887168	0.999737	0	0	0	0
ENSG00000165762	OR4K2	protein_coding	control_neg	14	20344391	20345468	Gain	Gain	Level	0	0	0	0	0.999964	0.823239	0	0	0.890631	0.999431	0	0	0.999848	0.999737	0	0	0	0
ENSG00000165837	FAM194B	protein_coding	Loss	13	46108657	46189874	Level	Gain	Level	0	0	0	0	0.993156	0.99665	0	0	0.98132	0.999431	0	0	0.830696	0.999737	0	0	0	0
ENSG00000165972	CCDC38	protein_coding	Loss	12	96260826	96336752	Level	Level	Level	0	0	0	0	0.999964	0.99665	0	0	0.994159	0.889708	0	0	0.999848	0.999737	0	0	0	0
ENSG00000166126	AMN	protein_coding	Gain	14	103388993	103399933	Level	Level	Level	0	0	0	0	0.993156	0.99665	0	0	0.899752	0.999431	0	0	0.887168	0.999737	0	0	0	0
ENSG00000166165	CKB	protein_coding	Gain	14	103985996	103989448	Level	Level	Level	0	0	0	0	0.999964	0.99665	0	0	0.98132	0.999431	0	0	0.597051	0.999737	0	0	0	0
ENSG00000166166	TRMT61A	protein_coding	Gain	14	103995521	104003410	Level	Level	Level	1	1	1	3	0.999964	0.940502	0	0	0.98132	0.999431	0	0	0.999848	0.999737	0	0	0	0
ENSG00000166170	BAG5	protein_coding	Gain	14	104022881	104029168	Level	Level	Level	0	0	0	0	0.999964	0.99665	0	0	0.997266	0.999431	0	0	0.999848	0.999737	0	0	0	0
ENSG00000166359	WDR88	protein_coding	gain	19	33622996	33666701	Level	Level	Level	0	0	0	0	0.999964	0.99665	0	0	0.98132	0.999431	0	0	0.999848	0.999737	0	0	0	0
ENSG00000166363	OR10A5	protein_coding	control_neg	11	6866883	6867936	Level	Level	Level	0	0	0	0	0.999964	0.99665	0	0	0.98132	0.999431	0	0	0.999848	0.724249	0	0	0	0
ENSG00000166450	PRTG	protein_coding	control_pos_a	15	55903744	56035288	Level	Level	Level	0	0	0	0	0.999964	0.99665	0	0	0.98132	0.999431	0	0	0.999848	0.999737	0	0	0	0
ENSG00000166831	RBPMS2	protein_coding	Loss	15	65032091	65067786	Level	Level	Level	0	0	0	0	0.999964	0.99665	0	0	0.994159	0.999431	0	0	0.999848	0.999737	0	0	0	0
ENSG00000166839	ANKDD1A	protein_coding	Loss	15	65204101	65251042	Level	Level	Level	1	0	0	1	0.999964	0.99665	0	0	0.98132	0.999431	0	0	0.999848	0.812599	0	0	0	0
ENSG00000166855	CLPX	protein_coding	Loss	15	65440557	65477680	Level	Level	Level	1	0	0	1	0.996049	0.99665	0	0	0.98132	0.999431	0	0	0.887168	0.965922	0	0	0	0
ENSG00000166887	VPS39	protein_coding	loss	15	42450899	42500514	Level	Level	Level	0	0	0	0	0.975826	0.99665	0	0	0.890631	0.999431	0	0	0.887168	0.991048	0	0	0	0
ENSG00000166913	YWHAB	protein_coding	gain	20	43514317	43537173	Level	Level	Gain	0	0	0	0	0.999964	0.99665	0	0	0.98132	0.668571	0	0	0.999848	0.772486	0	0	0	0
ENSG00000167244	IGF2	protein_coding	Gain	11	2150342	2170833	Level	Level	Gain	0	0	0	0	0.934146	0.99665	0	0	0.923974	0.999431	0	0	0.830696	0.999737	0	0	0	0
ENSG00000167258	CDK12	protein_coding	Gain	17	37617764	37721160	Level	Level	Level	1	1	1	3	0.999964	0.99665	0	0	0.98809	0.999431	0	0	0.999848	0.999737	0	0	0	0
ENSG00000167419	LPO	protein_coding	Loss	17	56295909	56345879	Level	Level	Level	0	0	0	0	0.999964	0.99665	0	0	0.997266	0.999431	0	0	0.999848	0.999737	0	0	0	0
ENSG00000167513	CDT1	protein_coding	Loss	16	88869621	88875666	Level	Level	Gain	1	1	1	3	0.999964	0.99665	0	0	0.997266	0.999431	0	0	0.999848	0.999737	0	0	0	0
ENSG00000167693	NXN	protein_coding	Gain	17	702553	883010	Level	Level	Level/Loss	0	0	0	0	0.999964	0.99665	0	0	0.98132	0.999431	0	0	0.999848	0.999737	0	0	0	0
ENSG00000167695	FAM57A	protein_coding	Gain	17	635652	646206	Level	Level	Loss	0	0	0	0	0.993156	0.99665	0	0	0.98132	0.668571	0	0	0.999848	0.999737	0	0	0	0
ENSG00000167699	GLOD4	protein_coding	Gain	17	660337	685581	Level	Level	Loss	0	0	0	0	0.911437	0.99665	0	0	0.890631	0.999431	0	0	0.999848	0.999737	0	0	0	0
ENSG00000167874	TMEM88	protein_coding	loss	17	7758383	7759417	Level	Level	Loss	0	0	0	0	0.999964	0.99665	0	0	0.962701	0.999431	0	0	0.999848	0.999737	0	0	0	0
ENSG00000167914	GSDMA	protein_coding	Gain	17	38119226	38134019	Level	Level	Level	0	0	0	0	0.999964	0.99665	0	0	0.994804	0.999431	0	0	0.999848	0.999737	0	0	0	0
ENSG00000167945	PRR25	protein_coding	gain	16	855443	863861	Level	Level	Level	0	0	0	0	0.999964	0.99665	0	0	0.98132	0.999431	0	0	0.887168	0.999737	0	0	0	0
ENSG00000168010	ATG16L2	protein_coding	Loss	11	72525353	72554719	Level	Level	Gain	0	0	0	0	0.999964	0.823239	0	0	0.98132	0.999431	0	0	0.999848	0.772486	0	0	0	0
ENSG00000168065	SLC22A11	protein_coding	Loss	11	64323098	64340347	Level	Level	Level	0	0	0	0	0.999964	0.99665	0	0	0.98132	0.979891	0	0	0.999848	0.999737	0	0	0	0
ENSG00000168066	SF1	protein_coding	Loss	11	64532078	64546258	Level	Level	Level	1	1	1	3	0.999964	0.99665	0	0	0.957857	0.999431	0	0	0.992302	0.999737	0	0	0	0
ENSG00000168131	OR2B2	protein_coding	control_neg	6	27878963	27880174	Level	Level	Level	0	0	0	0	0.999964	0.99665	0	0	0.98132	0.999431	0	0	0.999848	0.999737	0	0	0	0
ENSG00000168269	FOXI1	protein_coding	Loss	5	169532901	169536727	Level	Level	Level	0	0	0	0	0.999964	0.99665	0	0	0.962606	0.999431	0	0	0.830696	0.999737	0	0	0	0
ENSG00000168427	KLHL30	protein_coding	loss	2	239047363	239061588	Level	Level	Level	0	0	0	0	0.999964	0.99665	0	0	0.98132	0.999431	0	0	0.999848	0.999737	0	0	0	0
ENSG00000168453	HR	protein_coding	loss	8	21971928	21990897	Level	Level	Level	0	0	0	0	0.999964	0.99665	0	0	0.98132	0.999431	0	0	0.999848	0.999737	0	0	0	0
ENSG00000168476	REEP4	protein_coding	loss	8	21995533	21999464	Level	Level	Level	0	0	0	0	0.996049	0.99665	0	0	0.98132	0.999431	0	0	0.690894	0.744014	0	0	0	0
ENSG00000168481	LGI3	protein_coding	loss	8	22004338	22014597	Level	Level	Level	0	0	0	0	0.999964	0.99665	0	0	0.98132	0.668571	0	0	0.999848	0.999737	0	0	0	0
ENSG00000168484	SFTPC	protein_coding	loss	8	22014426	22021992	Level	Level	Level	0	0	0	0	0.993156	0.99665	0	0	0.98132	0.999431	0	0	0.6237	0.999737	0	0	0	0
ENSG00000168491	CCDC110	protein_coding	loss	4	186366336	186392913	Level	Level	Level	0	0	0	0	0.999964	0.99665	0	0	0.98132	0.999431	0	0	0.999848	0.999737	0	0	0	0
ENSG00000168538	TRAPPC11	protein_coding	loss	4	184580420	184634745	Level	Level	Level	1	1	1	3	0.999964	0.99665	0	0	0.98132	0.999431	0	0	0.999848	0.999737	0	0	0	0
ENSG00000168676	KCTD19	protein_coding	Loss	16	67323331	67360666	Level	Level	Gain	0	0	0	0	0.999964	0.99665	0	0	0.957857	0.8933	0	0	0.999848	0.999737	0	0	0	0
ENSG00000168685	IL7R	protein_coding	Loss	5	35852797	35879705	Level	Level	Level	0	0	0	0	0.999964	0.99665	0	0	0.98132	0.999431	0	0	0.999848	0.999737	0	0	0	0
ENSG00000168734	PKIG	protein_coding	gain	20	43160426	43252888	Level	Level	Gain	0	0	0	0	0.993156	0.99665	0	0	0.962606	0.999431	0	0	0.999848	0.999737	0	0	0	0
ENSG00000168743	NPNT	protein_coding	Loss	4	106815932	106925184	Level	Level	Level	0	0	0	0	0.993156	0.99665	0	0	0.604781	0.999431	0	0	0.999848	0.999737	0	0	0	0
ENSG00000168746	C20orf62	protein_coding	gain	20	43080624	43093984	Level	Level	Gain	0	0	0	0	0.999964	0.99665	0	0	0.98132	0.999431	0	0	0.999848	0.999737	0	0	0	0
ENSG00000168787	OR12D2	protein_coding	control_neg	6	29364416	29365448	Level	Level	Level	0	0	0	0	0.999964	0.99665	0	0	0.98132	0.999431	0	0	0.957884	0.999737	0	0	0	0
ENSG00000168828	OR13J1	protein_coding	control_neg	9	35869375	35870461	Level	Level	Level	0	0	0	0	0.999964	0.99665	0	0	0.890631	0.999431	0	0	0.690894	0.999737	0	0	0	0
ENSG00000168907	PLA2G4F	protein_coding	loss	15	42433332	42448839	Level	Level	Level	0	0	0	0	0.993156	0.99665	0	0	0.98132	0.999431	0	0	0.999848	0.999737	0	0	0	0
ENSG00000168924	LETM1	protein_coding	loss	4	1813206	1857974	Level	Level	Level	1	1	0	2	0.993156	0.99665	0	0	0.98132	0.999431	0	0	0.999848	0.999737	0	0	0	0
ENSG00000168936	TMEM129	protein_coding	loss	4	1717679	1723085	Level	Level	Level	0	0	0	0	0.993156	0.99665	0	0	0.98132	0.999431	0	0	0.999848	0.999737	0	0	0	0
ENSG00000169371	SNUPN	protein_coding	Loss	15	75890424	75918810	Level	Level	Level	1	0	1	2	0.975826	0.99665	0	0	0.988207	0.999431	0	0	0.999848	0.999737	0	0	0	0
ENSG00000169372	CRADD	protein_coding	Loss	12	94071151	94288616	Level	Level	Level	0	0	0	0	0.999964	0.99665	0	0	0.98132	0.999431	0	0	0.999848	0.999737	0	0	0	0
ENSG00000169375	SIN3A	protein_coding	Loss	15	75661720	75748183	Level	Level	Level	1	0	1	2	0.999964	0.99665	0	0	0.98132	0.999431	0	0	0.857843	0.999737	0	0	0	0
ENSG00000169410	PTPN9	protein_coding	Loss	15	75759462	75871630	Level	Level	Level	0	0	0	0	0.999964	0.99665	0	0	0.997266	0.999431	0	0	0.971149	0.999737	0	0	0	0
ENSG00000169484	OR4K14	protein_coding	control_neg	14	20482419	20483352	Level	Level	Level	0	0	0	0	0.999964	0.99665	0	0	0.98132	0.999431	0	0	0.999848	0.774251	0	0	0	0
ENSG00000169504	CLIC4	protein_coding	loss	1	25071848	25170815	Level	Level	Level	0	0	0	0	0.993156	0.99665	0	0	0.98132	0.999431	0	0	0.834497	0.999737	0	0	0	0
ENSG00000169660	HEXDC	protein_coding	gain	17	80376194	80400521	Level	Level	Level	0	0	0	0	0.999964	0.99665	0	0	0.98132	0.999431	0	0	0.957884	0.999737	0	0	0	0
ENSG00000169683	LRRC45	protein_coding	gain	17	79981178	79989027	Level	Level	Level	0	0	0	0	0.999964	0.99665	0	0	0.98132	0.999431	0	0	0.999848	0.744014	0	0	0	0
ENSG00000169689	STRA13	protein_coding	gain	17	79976578	79981983	Level	Level	Level	0	0	0	0	0.999964	0.99665	0	0	0.890631	0.999431	0	0	0.887168	0.999737	0	0	0	0
ENSG00000169692	AGPAT2	protein_coding	Gain	9	139567595	139581875	Level	Level	Level	0	0	0	0	0.795028	0.99665	0	0	0.890631	0.999431	0	0	0.654738	0.999737	0	0	0	0
ENSG00000169696	ASPSCR1	protein_coding	gain	17	79934683	79975282	Level	Level	Level	0	0	0	0	0.976235	0.99665	0	0	0.98132	0.999431	0	0	0.581066	0.999737	0	0	0	0
ENSG00000169710	FASN	protein_coding	gain	17	80036214	80056208	Level	Level	Level	1	0	0	1	0.999964	0.99665	0	0	0.997266	0.999431	0	0	0.999848	0.999737	0	0	0	0
ENSG00000169718	DUS1L	protein_coding	gain	17	80015382	80023763	Level	Level	Level	0	0	0	0	0.999964	0.99665	0	0	0.997266	0.999431	0	0	0.999848	0.999737	0	0	0	0
ENSG00000169727	GPS1	protein_coding	gain	17	80008567	80015346	Level	Level	Level	1	0	1	2	0.999964	0.99665	0	0	0.98132	0.999431	0	0	0.999848	0.999737	0	0	0	0
ENSG00000169733	RFNG	protein_coding	gain	17	80005778	80009707	Level	Level	Level	0	0	0	0	0.999964	0.99665	0	0	0.98132	0.999431	0	0	0.999848	0.999737	0	0	0	0
ENSG00000169738	DCXR	protein_coding	gain	17	79993012	79995608	Level	Level	Level	0	0	0	0	0.999964	0.99665	0	0	0.98132	0.999431	0	0	0.999848	0.999737	0	0	0	0
ENSG00000169750	RAC3	protein_coding	gain	17	79989500	79992080	Level	Level	Level	0	0	0	0	0.795028	0.999736	0	0	0.98132	0.999431	0	0	0.830696	0.999737	0	0	0	0
ENSG00000169951	ZNF764	protein_coding	gain	16	30565085	30569819	Level	Level	Level	0	0	0	0	0.999964	0.99665	0	0	0.994804	0.999431	0	0	0.999848	0.999737	0	0	0	0
ENSG00000169955	ZNF747	protein_coding	gain	16	30537244	30546668	Level	Level	Level	0	0	0	0	0.999964	0.99665	0	0	0.997266	0.999431	0	0	0.999848	0.999737	0	0	0	0
ENSG00000169957	ZNF768	protein_coding	gain	16	30535325	30538142	Level	Level	Level	0	0	0	0	0.999964	0.99665	0	0	0.98132	0.999431	0	0	0.999848	0.999737	0	0	0	0
ENSG00000170312	CDK1	protein_coding	Loss	10	62538089	62554610	Gain	Level	Gain	1	1	0	2	0.999964	0.99665	0	0	0.98132	0.999431	0	0	0.999848	0.999737	0	0	0	0
ENSG00000170381	SEMA3E	protein_coding	Gain	7	82993222	83278326	Level	Level	Level	0	0	0	0	0.993156	0.99665	0	0	0.98132	0.999431	0	0	0.830696	0.999737	0	0	0	0
ENSG00000170456	DENND5B	protein_coding	Loss	12	31535157	31744031	Level	Level	Gain	0	0	0	0	0.999964	0.99665	0	0	0.957857	0.999431	0	0	0.887168	0.999737	0	0	0	0
ENSG00000170803	OR2AG1	protein_coding	control_neg	11	6806248	6807245	Level	Level	Level	0	0	0	0	0.999964	0.99665	0	0	0.890631	0.999431	0	0	0.999848	0.999737	0	0	0	0
ENSG00000170920	OR7G3	protein_coding	control_neg	19	9236688	9237626	Level	Level	Level	0	0	0	0	0.993156	0.968261	0	0	0.98132	0.999431	0	0	0.999848	0.999737	0	0	0	0
ENSG00000170925	TEX13B	protein_coding	loss	X	107224094	107225600	Level	Level	Loss	0	0	0	0	0.999964	0.99665	0	0	0.98132	0.999431	0	0	0.830696	0.999737	0	0	0	0
ENSG00000170935	NCBP2L	protein_coding	loss	X	107020963	107037912	Level	Level	Loss	0	0	0	0	0.328748	0.99665	0	0	0.890631	0.889708	0	0	0.913051	0.999737	0	0	0	0
ENSG00000171133	OR2K2	protein_coding	control_neg	9	114089763	114090800	Level	Level	Level	0	0	0	0	0.999964	0.99665	0	0	0.997266	0.999431	0	0	0.999848	0.999737	0	0	0	0
ENSG00000171459	OR1L6	protein_coding	control_neg	9	125512019	125513062	Level	Level	Level	0	0	0	0	0.999964	0.99665	0	0	0.98132	0.999431	0	0	0.999848	0.999737	0	0	0	0
ENSG00000171532	NEUROD2	protein_coding	Gain	17	37759789	37766030	Level	Level	Level	0	0	0	0	0.530205	0.99665	0	0	0.98132	0.999431	0	0	0.999848	0.999737	0	0	0	0
ENSG00000171561	OR2AT4	protein_coding	control_neg	11	74799758	74800799	Level	Level	Gain	0	0	0	0	0.999964	0.99665	0	0	0.98132	0.999431	0	0	0.992302	0.999737	0	0	0	0
ENSG00000171634	BPTF	protein_coding	Gain	17	65821640	65980494	Level	Level	Level	1	1	0	2	0.999964	0.99665	0	0	0.98132	0.999431	0	0	0.999848	0.999737	0	0	0	0
ENSG00000171680	PLEKHG5	protein_coding	Loss	1	6526152	6580121	Level	Level	Level	0	0	0	0	0.999964	0.99665	0	0	0.98132	0.999431	0	0	0.992302	0.999737	0	0	0	0
ENSG00000171861	RNMTL1	protein_coding	Gain	17	685513	695749	Level	Level	Loss	0	0	0	0	0.795028	0.99665	0	0	0.98132	0.999431	0	0	0.999848	0.999737	0	0	0	0
ENSG00000171862	PTEN	protein_coding	HomLoss	10	89622870	89731687	Level	Level	Level	0	0	0	0	0.993156	0.99665	0	0	0.962606	0.999431	0	0	0.999848	0.991048	0	0	0	0
ENSG00000171864	PRND	protein_coding	Loss	20	4702556	4709106	Level	Level	Level	0	0	0	0	0.999964	0.999736	0	0	0.890631	0.999431	0	0	0.110309	0.999737	0	0	0	0
ENSG00000171867	PRNP	protein_coding	Loss	20	4666882	4682236	Level	Level	Level	0	0	0	0	0.999964	0.99665	0	0	0.98132	0.999431	0	0	0.999848	0.999737	0	0	0	0
ENSG00000171936	OR10H3	protein_coding	control_neg	19	15852203	15853153	Level	Level	Level	0	0	0	0	0.999964	0.99665	0	0	0.98132	0.999431	0	0	0.938804	0.999737	0	0	0	0
ENSG00000172057	ORMDL3	protein_coding	Gain	17	38077294	38083854	Level	Level	Level	0	0	0	0	0.993156	0.99665	0	0	0.98132	0.999431	0	0	0.999848	0.999737	0	0	0	0
ENSG00000172081	MOB3A	protein_coding	loss	19	2071037	2096672	Level	Level	Level	0	0	0	0	0.999964	0.99665	0	0	0.98132	0.999431	0	0	0.6237	0.999737	0	0	0	0
ENSG00000172146	OR1A1	protein_coding	control_neg	17	3118915	3119844	Level	Level	Level	0	0	0	0	0.999964	0.99665	0	0	0.974698	0.999431	0	0	0.999848	0.943682	0	0	0	0
ENSG00000172208	OR4X2	protein_coding	control_neg	11	48266608	48267622	Level	Level	Level	0	0	0	0	0.756177	0.99665	0	0	0.98809	0.999431	0	0	0.999848	0.999737	0	0	0	0
ENSG00000172264	MACROD2	protein_coding	Loss	20	13976015	16033842	Level	Level	Level	0	0	0	0	0.996049	0.99665	0	0	0.98132	0.999431	0	0	0.957884	0.999737	0	0	0	0
ENSG00000172270	BSG	protein_coding	Gain	19	571297	583493	Level	Level	Level	0	0	0	0	0.999964	0.99665	0	0	0.989963	0.999431	0	0	0.999848	0.999737	0	0	0	0
ENSG00000172348	RCAN2	protein_coding	Gain	6	46188475	46459709	Level	Level	Level	0	0	0	0	0.993156	0.928378	0	0	0.98132	0.889708	0	0	0.999848	0.827119	0	0	0	0
ENSG00000172366	FAM195A	protein_coding	gain	16	691813	698474	Level	Level	Level	0	0	0	0	0.999964	0.99665	0	0	0.98132	0.999431	0	0	0.830696	0.999737	0	0	0	0
ENSG00000172464	OR5AP2	protein_coding	control_neg	11	56408942	56409947	Level	Level	Level	0	0	0	0	0.999964	0.99665	0	0	0.98132	0.999431	0	0	0.999848	0.999737	0	0	0	0
ENSG00000172554	SNTG2	protein_coding	Gain	2	946554	1371385	Level	Level	Level	0	0	0	0	0.999964	0.823239	0	0	0.98132	0.999431	0	0	0.999848	0.995934	0	0	0	0
ENSG00000172590	MRPL52	protein_coding	Loss	14	23299088	23304246	Level	Level	Level	1	1	0	2	0.993156	0.999736	0	0	0.890631	0.999431	0	0	0.881077	0.999737	0	0	0	0
ENSG00000172774	OR1S1	protein_coding	control_neg	11	57982217	57983195	Level	Level	Level	0	0	0	0	0.999964	0.99665	0	0	0.98132	0.999431	0	0	0.999848	0.999737	0	0	0	0
ENSG00000172889	EGFL7	protein_coding	Gain	9	139553308	139567130	Level	Level	Level	0	0	0	0	0.999964	0.99665	0	0	0.98132	0.999431	0	0	0.999848	0.999737	0	0	0	0
ENSG00000173253	DMRT2	protein_coding	Loss	9	1050354	1057552	Level	Level	Level	0	0	0	0	0.999964	0.99665	0	0	0.98132	0.999431	0	0	0.999848	0.999737	0	0	0	0
ENSG00000173267	SNCG	protein_coding	loss	10	88718375	88723017	Level	Level	Level	0	0	0	0	0.999964	0.99665	0	0	0.98132	0.999431	0	0	0.856957	0.999737	0	0	0	0
ENSG00000173269	MMRN2	protein_coding	loss	10	88695297	88729238	Level	Level	Level	0	0	0	0	0.993156	0.99665	0	0	0.974194	0.999431	0	0	0.830696	0.999737	0	0	0	0
ENSG00000173320	STOX2	protein_coding	loss	4	184774584	184944679	Level	Level	Level	0	0	0	0	0.999964	0.99665	0	0	0.98132	0.999431	0	0	0.999848	0.999737	0	0	0	0
ENSG00000173467	AGR3	protein_coding	gain	7	16899029	16921611	Level	Level	Level	0	0	0	0	0.975826	0.99665	0	0	0.98132	0.999431	0	0	0.999848	0.999737	0	0	0	0
ENSG00000173546	CSPG4	protein_coding	Loss	15	75966663	76005189	Level	Level	Level	0	0	0	0	0.993156	0.99665	0	0	0.957857	0.999431	0	0	0.673416	0.999737	0	0	0	0
ENSG00000173548	SNX33	protein_coding	Loss	15	75940247	75954642	Level	Level	Level	0	0	0	0	0.879642	0.99665	0	0	0.98132	0.999431	0	0	0.992302	0.999737	0	0	0	0
ENSG00000173566	NUDT18	protein_coding	loss	8	21964383	21966932	Level	Level	Level	0	0	0	0	0.999964	0.99665	0	0	0.98132	0.999431	0	0	0.999848	0.999737	0	0	0	0
ENSG00000173575	CHD2	protein_coding	gain	15	93426526	93571237	Level	Level	Level	0	0	0	0	0.999964	0.99665	0	0	0.957857	0.999431	0	0	0.994115	0.999737	0	0	0	0
ENSG00000173588	CCDC41	protein_coding	Loss	12	94700225	94853764	Level	Level	Level	0	0	0	0	0.999964	0.99665	0	0	0.98132	0.999431	0	0	0.999848	0.692027	0	0	0	0
ENSG00000173673	HES3	protein_coding	Loss	1	6304252	6305638	Level	Level	Level	0	0	0	0	0.999964	0.823239	0	0	0.98132	0.999431	0	0	0.696583	0.847797	0	0	0	0
ENSG00000173679	OR1L1	protein_coding	control_neg	9	125423845	125424927	Level	Level	Level	0	0	0	0	0.999964	0.99665	0	0	0.98132	0.889708	0	0	0.999848	0.999737	0	0	0	0
ENSG00000173762	CD7	protein_coding	gain	17	80272744	80275478	Level	Level	Level	0	0	0	0	0.993156	0.99665	0	0	0.98132	0.892924	0	0	0.999848	0.999737	0	0	0	0
ENSG00000173988	LRRC63	protein_coding	loss	13	46786083	46851501	Level	Gain	Level	0	0	0	0	0.999964	0.99665	0	0	0.967051	0.889708	0	0	0.999848	0.999737	0	0	0	0
ENSG00000173991	TCAP	protein_coding	Gain	17	37820440	37822808	Level	Level	Level	0	0	0	0	0.996049	0.99665	0	0	0.98132	0.999431	0	0	0.999848	0.999737	0	0	0	0
ENSG00000174015	SPERT	protein_coding	loss	13	46276446	46288694	Level	Gain	Level	0	0	0	0	0.999964	0.99665	0	0	0.98132	0.947965	0	0	0.830696	0.999737	0	0	0	0
ENSG00000174137	FAM53A	protein_coding	Loss	4	1619642	1686029	Level	Level	Level	0	0	0	0	0.999964	0.99665	0	0	0.997266	0.999431	0	0	0.999848	0.999737	0	0	0	0
ENSG00000174171	RP11-23P13.6	antisense	Loss	15	42184991	42190773	Level	Level	Level	0	0	0	0	0.993156	0.99665	0	0	0.98132	0.999431	0	0	0.949465	0.927249	0	0	0	0
ENSG00000174177	CTU2	protein_coding	Loss	16	88772871	88781794	Level	Level	Gain	1	1	1	3	0.999964	0.99665	0	0	0.98132	0.999431	0	0	0.999848	0.999737	0	0	0	0
ENSG00000174358	SLC6A19	protein_coding	Loss	5	1201710	1225232	Level	Level	Level	0	0	0	0	0.999964	0.99665	0	0	0.997266	0.999431	0	0	0.999848	0.999737	0	0	0	0
ENSG00000174374	WBSCR16	protein_coding	Loss	7	74441226	74490064	Level	Level	Level	1	0	1	2	0.999964	0.99665	0	0	0.98132	0.999431	0	0	0.999848	0.943682	0	0	0	0
ENSG00000174914	OR9G1	protein_coding	control_neg	11	56467864	56468781	Level	Level	Level	0	0	0	0	0.996049	0.99665	0	0	0.98132	0.999431	0	0	0.999848	0.999737	0	0	0	0
ENSG00000175198	PCCA	protein_coding	Loss	13	100741269	101182686	Level	Gain	Level	0	0	0	0	0.999964	0.99665	0	0	0.957857	0.999431	0	0	0.913051	0.999737	0	0	0	0
ENSG00000175393	OR10A6	protein_coding	control_neg	11	7949180	7950209	Level	Level	Level	0	0	0	0	0.999964	0.99665	0	0	0.962606	0.999431	0	0	0.938804	0.999737	0	0	0	0
ENSG00000176076	KCNE1L	protein_coding	loss	X	108866929	108868393	Level	Level	Loss	0	0	0	0	0.530205	0.99665	0	0	0.962606	0.999431	0	0	0.999848	0.999737	0	0	0	0
ENSG00000176105	YES1	protein_coding	gain	18	721588	812547	Level	Level	Level	0	0	0	0	0.737879	0.99665	0	0	0.890631	0.999431	0	0	0.992302	0.999737	0	0	0	0
ENSG00000176155	CCDC57	protein_coding	gain	17	80059336	80170706	Level	Level	Level	0	0	0	0	0.999964	0.99665	0	0	0.890631	0.999431	0	0	0.957884	0.999737	0	0	0	0
ENSG00000176230	OR4K17	protein_coding	control_neg	14	20585566	20586597	Level	Level	Level	0	0	0	0	0.999964	0.99665	0	0	0.890631	0.999431	0	0	0.887168	0.999737	0	0	0	0
ENSG00000176239	OR51B6	protein_coding	control_neg	11	5372738	5373676	Level	Level	Level	0	0	0	0	0.993156	0.99665	0	0	0.98132	0.999431	0	0	0.999848	0.999737	0	0	0	0
ENSG00000176387	HSD11B2	protein_coding	Loss	16	67464555	67471456	Level	Level	Gain	0	0	0	0	0.999964	0.99665	0	0	0.890631	0.999431	0	0	0.746204	0.999737	0	0	0	0
ENSG00000176399	DMRTA1	protein_coding	Loss	9	22446840	22455739	Level	Loss	Level	0	0	0	0	0.999964	0.99665	0	0	0.890631	0.999431	0	0	0.471701	0.999737	0	0	0	0
ENSG00000176435	CLEC14A	protein_coding	gain	14	38723308	38725574	Level	Level	Level	0	0	0	0	0.999964	0.99665	0	0	0.997266	0.999431	0	0	0.999848	0.999737	0	0	0	0
ENSG00000176624	MEX3C	protein_coding	HomLoss	18	48700920	48744674	Level	Level	Loss	0	0	0	0	0.999964	0.99665	0	0	0.98132	0.999431	0	0	0.999848	0.999737	0	0	0	0
ENSG00000176659	C20orf197	protein_coding	Gain	20	58630980	58648008	Level	Level	Gain	0	0	0	0	0.999964	0.99665	0	0	0.997266	0.999431	0	0	0.999848	0.999737	0	0	0	0
ENSG00000176798	OR51L1	protein_coding	control_neg	11	5020213	5021160	Level	Level	Level	0	0	0	0	0.999964	0.719724	0	0	0.98132	0.999431	0	0	0.999848	0.772486	0	0	0	0
ENSG00000176890	TYMS	protein_coding	gain	18	657604	673578	Level	Level	Level	1	1	0	2	0.999964	0.99665	0	0	0.98132	0.999431	0	0	0.999848	0.999737	0	0	0	0
ENSG00000176903	PNMA1	protein_coding	loss	14	74178494	74181128	Level	Level	Level	0	0	0	0	0.999964	0.99665	0	0	0.98132	0.999431	0	0	0.830696	0.999737	0	0	0	0
ENSG00000176909	MAMSTR	protein_coding	loss	19	49215999	49222978	Level	Level	Level	0	0	0	0	0.993156	0.99665	0	0	0.98132	0.999431	0	0	0.999848	0.999737	0	0	0	0
ENSG00000176912	C18orf56	protein_coding	gain	18	641320	658340	Level	Level	Level	0	0	0	0	0.999964	0.99665	0	0	0.98132	0.889708	0	0	0.723402	0.943682	0	0	0	0
ENSG00000176920	FUT2	protein_coding	loss	19	49199228	49209207	Level	Level	Level	0	0	0	0	0.999964	0.99665	0	0	0.98132	0.999431	0	0	0.913051	0.999737	0	0	0	0
ENSG00000177143	CETN1	protein_coding	gain	18	580367	581524	Level	Level	Level	0	0	0	0	0.999964	0.99665	0	0	0.98132	0.999431	0	0	0.999848	0.999737	0	0	0	0
ENSG00000177202	SPACA4	protein_coding	loss	19	49110000	49110970	Level	Level	Level	0	0	0	0	0.999964	0.99665	0	0	0.98132	0.999431	0	0	0.993089	0.999737	0	0	0	0
ENSG00000177275	OR2AJ1	protein_coding	control_neg	1	248097071	248098057	Level	Level	Level	0	0	0	0	0.999964	0.99665	0	0	0.98132	0.999431	0	0	0.999848	0.999737	0	0	0	0
ENSG00000177340	AC024940.1	protein_coding	Loss	12	31477250	31478879	Level	Level	Gain	0	0	0	0	0.993156	0.99665	0	0	0.98132	0.999431	0	0	0.999848	0.999737	0	0	0	0
ENSG00000177370	TIMM22	protein_coding	Gain	17	900357	906911	Level	Level	Level	0	1	1	2	0.993156	0.99665	0	0	0.98132	0.999431	0	0	0.999848	0.999737	0	0	0	0
ENSG00000177511	ST8SIA3	protein_coding	Loss	18	55018044	55038962	Level	Level	Loss	0	0	0	0	0.993156	0.99665	0	0	0.98132	0.999431	0	0	0.999848	0.999737	0	0	0	0
ENSG00000177613	CSTF2T	protein_coding	Loss	10	53455247	53459355	Gain	Level	Gain	0	0	0	0	0.993156	0.99665	0	0	0.98132	0.999431	0	0	0.999848	0.999737	0	0	0	0
ENSG00000177694	NAALADL2	protein_coding	Loss	3	174156363	175523428	Level	Gain	Level/Loss	0	0	0	0	0.996049	0.999736	0	0	0.899752	1	0	0	0.830696	0.999737	0	0	0	0
ENSG00000177971	IMP3	protein_coding	Loss	15	75931426	75941047	Level	Level	Level	1	0	1	2	0.999964	0.99665	0	0	0.997266	0.999431	0	0	0.999848	0.999737	0	0	0	0
ENSG00000178038	ALS2CL	protein_coding	Loss	3	46710487	46735194	Level	Level	Level	0	0	0	0	0.999964	0.99665	0	0	0.98132	0.999431	0	0	0.999848	0.999737	0	0	0	0
ENSG00000178055	PRSS42	protein_coding	Loss	3	46871032	46875585	Level	Level	Level	0	0	0	0	0.999964	0.99665	0	0	0.98132	0.999431	0	0	0.830696	0.999737	0	0	0	0
ENSG00000178752	FAM132B	protein_coding	loss	2	239067623	239077541	Level	Level	Level	0	0	0	0	0.999964	0.99665	0	0	0.98132	0.889708	0	0	0.999848	0.999737	0	0	0	0
ENSG00000178878	APOLD1	protein_coding	loss	12	12878851	12982909	Level	Level	Gain	0	0	0	0	0.999964	0.99665	0	0	0.992003	0.999431	0	0	0.971149	0.999737	0	0	0	0
ENSG00000178882	FAM101A	protein_coding	Loss	12	124457788	124800570	Level	Level	Level	0	0	0	0	0.999964	0.99665	0	0	0.994804	0.999431	0	0	0.992302	0.999737	0	0	0	0
ENSG00000178927	C17orf62	protein_coding	gain	17	80400465	80408705	Level	Level	Level	0	0	0	0	0.999964	0.99665	0	0	0.98132	0.999431	0	0	0.913051	0.999737	0	0	0	0
ENSG00000179409	GEMIN4	protein_coding	Gain	17	647654	657239	Level	Level	Loss	1	1	0	2	0.756177	0.99665	0	0	0.98132	0.999431	0	0	0.977327	0.999737	0	0	0	0
ENSG00000179918	SEPHS2	protein_coding	gain	16	30454952	30457502	Level	Level	Level	1	0	0	1	0.999964	0.99665	0	0	0.962606	0.999431	0	0	0.993089	0.999737	0	0	0	0
ENSG00000179919	OR10A7	protein_coding	control_neg	12	55614809	55615759	Level	Level	Level	0	0	0	0	0.999964	0.978163	0	0	0.98132	0.999431	0	0	0.999848	0.999737	0	0	0	0
ENSG00000179958	DCTPP1	protein_coding	gain	16	30434940	30441396	Level	Level	Level	0	0	0	0	0.999964	0.99665	0	0	0.98132	0.999431	0	0	0.999848	0.954167	0	0	0	0
ENSG00000179965	ZNF771	protein_coding	gain	16	30418618	30440920	Level	Level	Level	0	0	0	0	0.999964	0.99665	0	0	0.98132	0.999431	0	0	0.999848	0.999737	0	0	0	0
ENSG00000180035	ZNF48	protein_coding	gain	16	30389427	30411429	Level	Level	Level	0	0	0	0	0.999964	0.99665	0	0	0.98132	0.999431	0	0	0.999848	0.965922	0	0	0	0
ENSG00000180090	OR3A1	protein_coding	control_neg	17	3194929	3195876	Level	Level	Level	0	0	0	0	0.999964	0.99665	0	0	0.98132	0.999431	0	0	0.999848	0.999737	0	0	0	0
ENSG00000180096	SEPT1	protein_coding	gain	16	30389454	30407312	Level	Level	Level	0	0	0	0	0.999964	0.99665	0	0	0.98132	0.999431	0	0	0.999848	0.782825	0	0	0	0
ENSG00000180113	TDRD6	protein_coding	gain	6	46655612	46672056	Level	Level	Level	0	0	0	0	0.999964	0.99665	0	0	0.98132	0.999431	0	0	0.992302	0.999737	0	0	0	0
ENSG00000180176	TH	protein_coding	gain	11	2185159	2193107	Level	Level	Gain	0	0	0	0	0.999964	0.99665	0	0	0.98132	0.999431	0	0	0.971149	0.965951	0	0	0	0
ENSG00000180259	PRNT	protein_coding	Loss	20	4711928	4721314	Level	Level	Level	0	0	0	0	0.993156	0.99665	0	0	0.98132	0.999431	0	0	0.999848	0.999737	0	0	0	0
ENSG00000180263	FGD6	protein_coding	Loss	12	95470525	95611258	Level	Level	Level	0	0	0	0	0.737879	0.99665	0	0	0.98132	0.999431	0	0	0.913051	0.999737	0	0	0	0
ENSG00000180264	GPR144	protein_coding	Loss	9	127213423	127239379	Level	Level	Level	0	0	0	0	0.993156	0.99665	0	0	0.98132	0.999431	0	0	0.999848	0.991048	0	0	0	0
ENSG00000180332	KCTD4	protein_coding	loss	13	45766988	45775175	Level	Gain	Level	0	0	0	0	0.999964	0.99665	0	0	0.98132	0.999431	0	0	0.999848	0.999737	0	0	0	0
ENSG00000180846	CSNK1G2-AS1	antisense	loss	19	1952530	1954585	Level	Level	Level	0	0	0	0	0.999964	0.99665	0	0	0.98132	0.999431	0	0	0.999848	0.999737	0	0	0	0
ENSG00000180891	CUEDC1	protein_coding	Loss	17	55938604	56032684	Level	Level	Level	0	0	0	0	0.999964	0.99665	0	0	0.98132	0.999431	0	0	0.889827	0.999737	0	0	0	0
ENSG00000180913	OR56B3P	protein_coding	control_neg	11	6149840	6150706	Level	Level	Level	0	0	0	0	0.999964	0.99665	0	0	0.98132	0.999431	0	0	0.999848	0.999737	0	0	0	0
ENSG00000180974	OR52E4	protein_coding	control_neg	11	5905501	5906527	Level	Level	Level	0	0	0	0	0.999964	0.99665	0	0	0.962606	0.999431	0	0	0.992302	0.999737	0	0	0	0
ENSG00000180988	OR52N2	protein_coding	control_neg	11	5841544	5842578	Level	Level	Level	0	0	0	0	0.999964	0.99665	0	0	0.997266	0.999431	0	0	0.999848	0.999737	0	0	0	0
ENSG00000181031	RPH3AL	protein_coding	Gain	17	62293	236045	Level	Level	Level	0	0	0	0	0.999964	0.99665	0	0	0.98132	0.999431	0	0	0.999848	0.999737	0	0	0	0
ENSG00000181396	OGFOD3	protein_coding	gain	17	80347099	80376513	Level	Level	Level	0	0	0	0	0.999964	0.99665	0	0	0.98132	0.893326	0	0	0.830696	0.999737	0	0	0	0
ENSG00000181408	UTS2R	protein_coding	gain	17	80332153	80333462	Level	Level	Level	0	0	0	0	0.999964	0.99665	0	0	0.98132	0.999431	0	0	0.999848	0.999737	0	0	0	0
ENSG00000181518	OR8D4	protein_coding	control_neg	11	123777109	123778183	Level	Level	Gain	0	0	0	0	0.993156	0.99665	0	0	0.98132	0.999431	0	0	0.913051	0.999737	0	0	0	0
ENSG00000181555	SETD2	protein_coding	Loss	3	47057919	47205457	Level	Level	Level	0	0	0	0	0.999964	0.99665	0	0	0.98132	0.999431	0	0	0.999848	0.999737	0	0	0	0
ENSG00000181585	TMIE	protein_coding	Loss	3	46742823	46752376	Level	Level	Level	0	0	0	0	0.996049	0.99665	0	0	0.98132	0.999431	0	0	0.999848	0.991048	0	0	0	0
ENSG00000181588	MEX3D	protein_coding	loss	19	1554668	1568057	Level	Level	Level	0	0	0	0	0.993156	0.99665	0	0	0.98132	0.999431	0	0	0.999848	0.943682	0	0	0	0
ENSG00000181610	MRPS23	protein_coding	Loss	17	55916842	55927417	Level	Level	Level	0	1	1	2	0.999964	0.999736	0	0	0.890631	0.999431	0	0	0.999848	0.999737	0	0	0	0
ENSG00000181616	OR52H1	protein_coding	control_neg	11	5565719	5566779	Level	Level	Level	0	0	0	0	0.999964	0.99665	0	0	0.98132	0.999431	0	0	0.999848	0.999737	0	0	0	0
ENSG00000181733	OR2Z1	protein_coding	control_neg	19	8841316	8842371	Level	Level	Level	0	0	0	0	0.999964	0.99665	0	0	0.98132	0.999431	0	0	0.999848	0.744014	0	0	0	0
ENSG00000181761	OR8H3	protein_coding	control_neg	11	55889849	55890787	Level	Level	Level	0	0	0	0	0.996049	0.99665	0	0	0.98132	0.999431	0	0	0.999848	0.999737	0	0	0	0
ENSG00000181781	ODF3L2	protein_coding	Gain	19	463346	474983	Level	Level	Level	0	0	0	0	0.999964	0.99665	0	0	0.98132	0.999431	0	0	0.971149	0.999737	0	0	0	0
ENSG00000181908	AP003774.4	protein_coding	Loss	11	64216546	64219126	Level	Level	Level	0	0	0	0	0.999964	0.827721	0	0	0.98132	0.999431	0	0	0.887168	0.999737	0	0	0	0
ENSG00000181927	OR4P4	protein_coding	control_neg	11	55405834	55406772	Level	Level	Level	0	0	0	0	0.996049	0.99665	0	0	0.98132	0.999431	0	0	0.999848	0.999737	0	0	0	0
ENSG00000182170	MRGPRG	protein_coding	Loss	11	3239174	3240043	Level	Level	Level	0	0	0	0	0.999964	0.99665	0	0	0.98132	0.999431	0	0	0.999848	0.999737	0	0	0	0
ENSG00000182175	RGMA	protein_coding	gain	15	93586636	93632433	Level	Level	Level	0	0	0	0	0.999964	0.999736	0	0	0.98132	0.999431	0	0	0.999848	0.999737	0	0	0	0
ENSG00000182185	RAD51B	protein_coding	Loss	14	68286496	69196935	Level	Level	Level	1	1	0	2	0.999964	0.99665	0	0	0.997266	0.999431	0	0	0.999848	0.999737	0	0	0	0
ENSG00000182334	OR5P3	protein_coding	control_neg	11	7846584	7847519	Level	Level	Level	0	0	0	0	0.999964	0.99665	0	0	0.604781	0.999431	0	0	0.999848	0.999737	0	0	0	0
ENSG00000182348	ZNF804B	protein_coding	Gain	7	88388682	88966346	Level	Level	Level	0	0	0	0	0.999964	0.99665	0	0	0.98132	0.999431	0	0	0.938804	0.999737	0	0	0	0
ENSG00000182376	RP5-1142A6.8	antisense	Loss	16	88809175	88812156	Level	Level	Gain	0	0	0	0	0.999964	0.99665	0	0	0.98132	0.999431	0	0	0.999848	0.991048	0	0	0	0
ENSG00000182446	NPLOC4	protein_coding	gain	17	79523913	79615495	Level	Level	Level	1	1	1	3	0.999964	0.99665	0	0	0.98132	0.999431	0	0	0.999848	0.692027	0	0	0	0
ENSG00000182459	TEX19	protein_coding	gain	17	80317123	80321652	Level	Level	Level	0	0	0	0	0.963258	0.99665	0	0	0.890631	0.999431	0	0	0.887168	0.999737	0	0	0	0
ENSG00000182481	KPNA2	protein_coding	Gain	17	66031635	66042958	Level	Level	Level	1	0	0	1	0.999964	0.99665	0	0	0.962606	0.999431	0	0	0.992302	0.999737	0	0	0	0
ENSG00000182508	LHFPL1	protein_coding	loss	X	111873876	111923375	Level	Level	Loss	0	0	0	0	0.999964	0.99665	0	0	0.98132	0.999431	0	0	0.999848	0.999737	0	0	0	0
ENSG00000182578	CSF1R	protein_coding	gain	5	149432854	149492935	Level	Level	Level	0	0	0	0	0.993156	0.99665	0	0	0.98132	0.999431	0	0	0.999848	0.999737	0	0	0	0
ENSG00000182621	PLCB1	protein_coding	Gain	20	8112824	8949003	Level	Level	Level	0	0	0	0	0.999964	0.719724	0	0	0.98132	0.999431	0	0	0.999848	0.999737	0	0	0	0
ENSG00000182652	OR4Q3	protein_coding	control_neg	14	20215587	20216528	Gain	Gain	Level	0	0	0	0	0.992364	0.99665	0	0	0.98132	0.999431	0	0	0.992302	0.999737	0	0	0	0
ENSG00000182676	PPP1R27	protein_coding	gain	17	79791368	79792926	Level	Level	Level	0	0	0	0	0.993156	0.99665	0	0	0.98132	0.999431	0	0	0.992302	0.999737	0	0	0	0
ENSG00000182759	MAFA	protein_coding	loss	8	144501352	144512576	Level	Level	Level	0	0	0	0	0.999964	0.67677	0	0	0.98132	0.999431	0	0	0.999848	0.999737	0	0	0	0
ENSG00000182870	GALNT9	protein_coding	Gain	12	132680924	132905935	Level	Level	Level	0	0	0	0	0.999964	0.99665	0	0	0.98132	0.999431	0	0	0.999848	0.999737	0	0	0	0
ENSG00000183010	PYCR1	protein_coding	gain	17	79890260	79900288	Level	Level	Level	0	0	0	0	0.999964	0.99665	0	0	0.98132	0.999431	0	0	0.999848	0.999737	0	0	0	0
ENSG00000183011	LSMD1	protein_coding	loss	17	7760003	7788556	Level	Level	Loss	0	0	0	0	0.999964	0.99665	0	0	0.98132	0.889708	0	0	0.999848	0.999737	0	0	0	0
ENSG00000183048	SLC25A10	protein_coding	gain	17	79670404	79688042	Level	Level	Level	0	0	1	1	0.993156	0.823239	0	0	0.98132	0.999431	0	0	0.999848	0.999737	0	0	0	0
ENSG00000183086	GATSL1	protein_coding	Loss	7	74379083	74438803	Level	Level	Level	0	0	0	0	0.999964	0.99665	0	0	0.98132	0.999431	0	0	0.778069	0.999737	0	0	0	0
ENSG00000183087	GAS6	protein_coding	Loss	13	114523522	114567046	Level	Gain	Level	0	0	0	0	0.999964	0.99665	0	0	0.98132	0.999431	0	0	0.999848	0.999737	0	0	0	0
ENSG00000183117	CSMD1	protein_coding	Gain	8	2792875	4852494	Level	Level	Level	0	0	0	0	0.993156	0.99665	0	0	0.98132	0.999431	0	0	0.999848	0.999737	0	0	0	0
ENSG00000183186	C2CD4C	protein_coding	Gain	19	405438	409139	Level	Level	Level	0	0	0	0	0.999964	0.99665	0	0	0.98132	0.999431	0	0	0.999848	0.999737	0	0	0	0
ENSG00000183310	OR2T34	protein_coding	control_neg	1	248737022	248738080	Level	Level	Level	0	0	0	0	0.993156	0.99665	0	0	0.98132	0.999431	0	0	0.938804	0.999737	0	0	0	0
ENSG00000183597	TANGO2	protein_coding	Gain	22	20004537	20053449	Level	Level	Level	0	0	0	0	0.999964	0.99665	0	0	0.98132	0.999431	0	0	0.999848	0.999737	0	0	0	0
ENSG00000183628	DGCR6	protein_coding	Loss	22	18893541	18901751	Level	Level	Level	0	0	0	0	0.999964	0.99665	0	0	0.98132	0.999431	0	0	0.887168	0.999737	0	0	0	0
ENSG00000183684	ALYREF	protein_coding	gain	17	79845713	79849462	Level	Level	Level	1	1	1	3	0.993156	0.99665	0	0	0.98132	0.999431	0	0	0.999848	0.999737	0	0	0	0
ENSG00000183688	FAM101B	protein_coding	Gain	17	289769	295730	Level	Level	Level	0	0	0	0	0.795028	0.99665	0	0	0.890631	0.999431	0	0	0.971149	0.999737	0	0	0	0
ENSG00000183734	ASCL2	protein_coding	gain	11	2289725	2292182	Level	Level	Level	0	0	0	0	0.993156	0.99665	0	0	0.890631	0.999431	0	0	0.999848	0.965922	0	0	0	0
ENSG00000183837	PNMA3	protein_coding	gain	X	152224766	152228827	Level	Level	Loss	0	0	0	0	0.999964	0.823239	0	0	0.98132	0.505528	0	0	0.999848	0.999737	0	0	0	0
ENSG00000183876	ARSI	protein_coding	gain	5	149675906	149718870	Level	Level	Level	0	0	0	0	0.999964	0.99665	0	0	0.983431	0.999431	0	0	0.999848	0.999737	0	0	0	0
ENSG00000183914	DNAH2	protein_coding	loss	17	7620672	7737062	Level	Level	Loss	0	0	0	0	0.999964	0.99665	0	0	0.98132	0.999431	0	0	0.999848	0.999737	0	0	0	0
ENSG00000183979	NPB	protein_coding	gain	17	79858621	79860781	Level	Level	Level	0	0	0	0	0.999964	0.99665	0	0	0.98132	0.999431	0	0	0.971149	0.999737	0	0	0	0
ENSG00000184140	OR4F6	protein_coding	control_neg	15	102345902	102346876	Level	Level	Level	0	0	0	0	0.999964	0.99665	0	0	0.98809	0.999431	0	0	0.999848	0.782825	0	0	0	0
ENSG00000184182	UBE2F	protein_coding	loss	2	238875469	238951236	Level	Level	Level	0	0	0	0	0.999964	0.99665	0	0	0.98132	0.999431	0	0	0.999848	0.999737	0	0	0	0
ENSG00000184305	CCSER1	protein_coding	Loss	4	91048686	92523064	Level/Loss	Level	Level	0	0	0	0	0.993156	0.99665	0	0	0.98132	0.999431	0	0	0.999848	0.999737	0	0	0	0
ENSG00000184347	SLIT3	protein_coding	Loss	5	168088745	168728133	Level	Level	Level	0	0	0	0	0.999964	0.99665	0	0	0.997266	0.999431	0	0	0.746204	0.999737	0	0	0	0
ENSG00000184441	AP001062.7	antisense	loss	21	45751117	45755734	Level	Level	Level	0	0	0	0	0.999964	0.99665	0	0	0.997266	0.999431	0	0	0.999848	0.999737	0	0	0	0
ENSG00000184497	TMEM255B	protein_coding	Loss	13	114462216	114514926	Level	Gain	Level	0	0	0	0	0.999964	0.99665	0	0	0.98132	0.999431	0	0	0.999848	0.991048	0	0	0	0
ENSG00000184719	RNLS	protein_coding	HomLoss	10	90033621	90344287	Level	Level	Level	0	0	0	0	0.999964	0.99665	0	0	0.98132	0.999431	0	0	0.999848	0.991048	0	0	0	0
ENSG00000184752	NDUFA12	protein_coding	Loss	12	95290831	95397546	Level	Level	Level	0	0	0	0	0.999964	0.99665	0	0	0.98132	0.999431	0	0	0.830696	0.999737	0	0	0	0
ENSG00000184903	IMMP2L	protein_coding	Loss	7	110303110	111202573	Gain/Level	Level	Level	0	0	0	0	0.999964	0.99665	0	0	0.997266	0.92374	0	0	0.999848	0.999737	0	0	0	0
ENSG00000184990	SIVA1	protein_coding	Loss	14	105219437	105234831	Level	Level	Level	0	0	0	0	0.993156	0.99665	0	0	0.98132	0.999431	0	0	0.913051	0.991048	0	0	0	0
ENSG00000185100	ADSSL1	protein_coding	Loss	14	105190523	105213662	Level	Level	Level	0	0	0	0	0.999964	0.99665	0	0	0.98132	0.999431	0	0	0.999848	0.965951	0	0	0	0
ENSG00000185105	MYADML2	protein_coding	gain	17	79897521	79905109	Level	Level	Level	0	0	0	0	0.999964	0.99665	0	0	0.997266	0.999431	0	0	0.999848	0.999737	0	0	0	0
ENSG00000185198	PRSS57	protein_coding	Gain	19	685521	695460	Level	Level	Level	0	0	0	0	0.795028	0.99665	0	0	0.98132	0.999431	0	0	0.999848	0.999737	0	0	0	0
ENSG00000185215	TNFAIP2	protein_coding	Gain	14	103589779	103603776	Level	Level	Level	0	0	0	0	0.993156	0.99665	0	0	0.98132	0.999431	0	0	0.778069	0.999737	0	0	0	0
ENSG00000185252	ZNF74	protein_coding	Gain	22	20748405	20762745	Level	Level	Level	0	0	0	0	0.999964	0.99665	0	0	0.98132	0.999431	0	0	0.999848	0.999737	0	0	0	0
ENSG00000185269	NOTUM	protein_coding	gain	17	79910388	79919716	Level	Level	Level	0	0	0	0	0.999964	0.99665	0	0	0.994044	0.999431	0	0	0.999848	0.999737	0	0	0	0
ENSG00000185298	CCDC137	protein_coding	gain	17	79633394	79640934	Level	Level	Level	0	0	0	0	0.993156	0.99665	0	0	0.997266	0.999431	0	0	0.999848	0.991048	0	0	0	0
ENSG00000185345	PARK2	protein_coding	loss	6	161768452	163148803	Level/Loss	Level/Loss	Level	0	0	0	0	0.999964	0.99665	0	0	0.98132	0.999431	0	0	0.999848	0.999737	0	0	0	0
ENSG00000185359	HGS	protein_coding	gain	17	79650356	79670168	Level	Level	Level	1	0	1	2	0.999964	0.99665	0	0	0.98132	0.999431	0	0	0.999848	0.999737	0	0	0	0
ENSG00000185442	FAM174B	protein_coding	Gain	15	93160673	93353114	Level	Level	Level	0	0	0	0	0.999964	0.99665	0	0	0.98132	0.999431	0	0	0.971149	0.999737	0	0	0	0
ENSG00000185504	C17orf70	protein_coding	gain	17	79506911	79520987	Level	Level	Level	1	0	0	1	0.999964	0.99665	0	0	0.98132	0.999431	0	0	0.778069	0.782825	0	0	0	0
ENSG00000185527	PDE6G	protein_coding	gain	17	79617489	79630142	Level	Level	Level	0	0	0	0	0.999964	0.99665	0	0	0.98132	0.999431	0	0	0.999848	0.999737	0	0	0	0
ENSG00000185532	PRKG1	protein_coding	Loss	10	52750945	54058110	Gain	Level	Gain	0	0	0	0	0.993156	0.99665	0	0	0.98132	0.999431	0	0	0.999848	0.999737	0	0	0	0
ENSG00000185624	P4HB	protein_coding	gain	17	79801035	79818570	Level	Level	Level	0	0	0	0	0.993156	0.823239	0	0	0.98809	0.999431	0	0	0.999848	0.999737	0	0	0	0
ENSG00000185650	ZFP36L1	protein_coding	loss	14	69254377	69263190	Level	Level	Level	1	0	0	1	0.999964	0.99665	0	0	0.98132	0.999431	0	0	0.999848	0.993629	0	0	0	0
ENSG00000185736	ADARB2	protein_coding	Loss	10	1228073	1779670	Level	Level	Gain	0	0	0	0	0.999964	0.99665	0	0	0.98132	0.999431	0	0	0.999848	0.999737	0	0	0	0
ENSG00000185745	IFIT1	protein_coding	Loss	10	91152303	91163745	Level	Level	Level	0	0	0	0	0.999964	0.190648	0	0	0.997266	0.999431	0	0	0.999848	0.827119	0	0	0	0
ENSG00000185761	ADAMTSL5	protein_coding	loss	19	1505017	1513603	Level	Level	Level	0	0	0	0	0.999964	0.99665	0	0	0.98132	0.889708	0	0	0.974672	0.999737	0	0	0	0
ENSG00000185813	PCYT2	protein_coding	gain	17	79858841	79869340	Level	Level	Level	0	0	0	0	0.737879	0.99665	0	0	0.98132	0.999431	0	0	0.999848	0.999737	0	0	0	0
ENSG00000185896	LAMP1	protein_coding	Loss	13	113951556	113977987	Level	Gain	Level	0	0	0	0	0.438946	0.99665	0	0	0.98132	0.999431	0	0	0.999848	0.999737	0	0	0	0
ENSG00000185926	OR4C46	protein_coding	control_neg	11	51515282	51516211	Level	Level	NA	0	0	0	0	0.999964	0.803599	0	0	0.890631	0.999431	0	0	0.992302	0.999737	0	0	0	0
ENSG00000185974	GRK1	protein_coding	Loss	13	114321470	114440708	Level	Gain	Level	0	0	0	0	0.993156	0.99665	0	0	0.98132	0.999431	0	0	0.887168	0.999737	0	0	0	0
ENSG00000185988	PLK5	protein_coding	loss	19	1524073	1535455	Level	Level	Level	0	0	0	0	0.999964	0.832261	0	0	0.98132	0.999431	0	0	0.999848	0.999737	0	0	0	0
ENSG00000185989	RASA3	protein_coding	Loss	13	114747194	114898086	Level	Gain	Level	0	0	0	0	0.999964	0.99665	0	0	0.994159	0.999431	0	0	0.999848	0.999737	0	0	0	0
ENSG00000186009	ATP4B	protein_coding	Loss	13	114303119	114312501	Level	Gain	Level	0	0	0	0	0.737879	0.99665	0	0	0.98132	0.999431	0	0	0.471701	0.999737	0	0	0	0
ENSG00000186075	ZPBP2	protein_coding	Gain	17	38024417	38034149	Level	Level	Level	0	0	0	0	0.999964	0.99665	0	0	0.98132	0.999431	0	0	0.999848	0.999737	0	0	0	0
ENSG00000186119	OR5D18	protein_coding	control_neg	11	55587086	55588073	Level	Level	Level	0	0	0	0	0.993156	0.99665	0	0	0.890631	0.999431	0	0	0.999848	0.999737	0	0	0	0
ENSG00000186153	WWOX	protein_coding	Loss	16	78133310	79246564	Level/Loss	Level	Gain	0	0	0	0	0.996049	0.99665	0	0	0.962606	0.999431	0	0	0.913051	0.999737	0	0	0	0
ENSG00000186198	SLC51B	protein_coding	Loss	15	65337708	65345734	Level	Level	Level	0	0	1	1	0.999964	0.99665	0	0	0.994159	0.999431	0	0	0.999848	0.774251	0	0	0	0
ENSG00000186235	AC016757.3	protein_coding	loss	2	239133193	239140318	Level	Level	Level	0	0	0	0	0.993156	0.99665	0	0	0.890631	0.999431	0	0	0.950654	0.999737	0	0	0	0
ENSG00000186352	ANKRD37	protein_coding	loss	4	186317175	186321782	Level	Level	Level	0	0	0	0	0.999964	0.99665	0	0	0.98132	0.999431	0	0	0.847786	0.999737	0	0	0	0
ENSG00000186472	PCLO	protein_coding	Gain	7	82383329	82792246	Level	Level	Level	0	0	0	0	0.993156	0.99665	0	0	0.890631	0.999431	0	0	0.992302	0.991048	0	0	0	0
ENSG00000186487	MYT1L	protein_coding	Gain	2	1792885	2335032	Level	Level	Level	0	0	0	0	0.996049	0.99665	0	0	0.98132	0.999431	0	0	0.999848	0.999737	0	0	0	0
ENSG00000186635	ARAP1	protein_coding	Loss	11	72396114	72504644	Level	Level	Gain	0	0	0	0	0.886791	0.99665	0	0	0.604781	0.999431	0	0	0.778069	0.999737	0	0	0	0
ENSG00000186642	PDE2A	protein_coding	Loss	11	72287185	72385635	Level	Level	Gain	0	0	0	0	0.999964	0.99665	0	0	0.98132	0.889708	0	0	0.999848	0.999737	0	0	0	0
ENSG00000186654	PRR5	protein_coding	loss	22	45064593	45133561	Level	Level	Level	0	0	0	0	0.999964	0.99665	0	0	0.98132	0.999431	0	0	0.999848	0.991048	0	0	0	0
ENSG00000186665	C17orf58	protein_coding	Gain	17	65987217	65989765	Level	Level	Level	0	0	0	0	0.999964	0.99665	0	0	0.997266	0.999431	0	0	0.992302	0.967965	0	0	0	0
ENSG00000186765	FSCN2	protein_coding	Gain	17	79495422	79504156	Level	Level	Level	0	0	0	0	0.999964	0.719724	0	0	0.98132	0.999431	0	0	0.999848	0.999737	0	0	0	0
ENSG00000187012	LINC00207	lincRNA	loss	22	44965219	44968221	Level	Level	Level	0	0	0	0	0.999964	0.99665	0	0	0.98132	0.999431	0	0	0.999848	0.999737	0	0	0	0
ENSG00000187017	ESPN	protein_coding	Loss	1	6484848	6521430	Level	Level	Level	0	0	0	0	0.999964	0.99665	0	0	0.98132	0.999431	0	0	0.999848	0.999737	0	0	0	0
ENSG00000187531	SIRT7	protein_coding	gain	17	79869815	79879199	Level	Level	Level	0	0	0	0	0.940504	0.99665	0	0	0.98132	0.889708	0	0	0.887168	0.999737	0	0	0	0
ENSG00000187624	C17orf97	protein_coding	Gain	17	260118	273510	Level	Level	Level	0	0	0	0	0.999964	0.99665	0	0	0.98132	0.999431	0	0	0.999848	0.999737	0	0	0	0
ENSG00000187783	TMEM72	protein_coding	Loss	10	45406648	45432450	Level	Level	Gain	0	0	0	0	0.996049	0.99665	0	0	0.98132	0.999431	0	0	0.999848	0.999737	0	0	0	0
ENSG00000187821	HELT	protein_coding	loss	4	185939995	185941958	Level	Level	Level	0	0	0	0	0.999964	0.99665	0	0	0.98132	0.999431	0	0	0.999848	0.999737	0	0	0	0
ENSG00000187823	ZCCHC16	protein_coding	loss	X	111697727	111700473	Level	Level	Loss	0	0	0	0	0.999964	0.99665	0	0	0.98132	0.999431	0	0	0.999848	0.999737	0	0	0	0
ENSG00000187922	LCN10	protein_coding	Gain	9	139632619	139637808	Level	Level	Level	0	0	0	0	0.999964	0.99665	0	0	0.98132	0.999431	0	0	0.999848	0.999737	0	0	0	0
ENSG00000188069	OR51F1	protein_coding	control_neg	11	4790209	4791168	Level	Level	Level	0	0	0	0	0.999964	0.99665	0	0	0.98132	0.999431	0	0	0.999848	0.999737	0	0	0	0
ENSG00000188086	PRSS45	protein_coding	Loss	3	46783582	46854048	Level	Level	Level	0	0	0	0	0.999964	0.99665	0	0	0.997266	0.999431	0	0	0.999848	0.999737	0	0	0	0
ENSG00000188089	PLA2G4E	protein_coding	loss	15	42273780	42343388	Level	Level	Level	0	0	0	0	0.999964	0.99665	0	0	0.98132	0.999431	0	0	0.723402	0.999737	0	0	0	0
ENSG00000188153	COL4A5	protein_coding	loss	X	107683074	107940775	Level	Level	Loss	0	0	0	0	0.999964	0.823239	0	0	0.98132	0.999431	0	0	0.999848	0.999737	0	0	0	0
ENSG00000188342	GTF2F2	protein_coding	loss	13	45694650	45858237	Level	Gain	Level	1	1	0	2	0.999964	0.99665	0	0	0.957857	0.999431	0	0	0.830696	0.999737	0	0	0	0
ENSG00000188585	LINC00083	processed_transcript	gain	1	178465031	178468769	Level	Level	Level	0	0	0	0	0.999964	0.99665	0	0	0.98132	0.999431	0	0	0.992302	0.999737	0	0	0	0
ENSG00000189283	FHIT	protein_coding	loss	3	59735036	61237133	Level/Loss	Level/Loss	Level	0	0	0	0	0.999964	0.99665	0	0	0.98132	0.999431	0	0	0.999848	0.999737	0	0	0	0
ENSG00000196074	SYCP2	protein_coding	Gain	20	58438618	58508710	Level	Level	Gain	0	0	0	0	0.999964	0.779136	0	0	0.98132	0.999431	0	0	0.999848	0.999737	0	0	0	0
ENSG00000196099	OR6M1	protein_coding	control_neg	11	123676043	123677095	Level	Level	Gain	0	0	0	0	0.999964	0.99665	0	0	0.98132	0.999431	0	0	0.923229	0.999737	0	0	0	0
ENSG00000196118	C16orf93	protein_coding	gain	16	30768744	30774031	Level	Level	Level	0	0	0	0	0.999964	0.468614	0	0	0.98132	0.999431	0	0	0.999848	0.856965	0	0	0	0
ENSG00000196166	C8orf86	protein_coding	Gain	8	38368352	38386180	Level	Level	Level	0	0	0	0	0.999964	0.99665	0	0	0.98132	0.999431	0	0	0.999848	0.999737	0	0	0	0
ENSG00000196184	OR10J1	protein_coding	control_neg	1	159409512	159410600	Level	Level	Level	0	0	0	0	0.820525	0.99665	0	0	0.98132	0.999431	0	0	0.999848	0.991048	0	0	0	0
ENSG00000196227	FAM217B	protein_coding	Gain	20	58508819	58523735	Level	Level	Gain	0	0	0	0	0.993156	0.99665	0	0	0.982668	0.999431	0	0	0.999848	0.999737	0	0	0	0
ENSG00000196243	LINC00615	lincRNA	Loss	12	91311800	91342446	Level	Level	Level	0	0	0	0	0.820525	0.99665	0	0	0.98132	0.999431	0	0	0.999848	0.999737	0	0	0	0
ENSG00000196248	OR10S1	protein_coding	control_neg	11	123847368	123848488	Level	Level	Gain	0	0	0	0	0.737879	0.99665	0	0	0.962701	0.999431	0	0	0.971149	0.999737	0	0	0	0
ENSG00000196341	OR8D1	protein_coding	control_neg	11	124179708	124180733	Level	Level	Gain	0	0	0	0	0.993156	0.99665	0	0	0.957857	0.999431	0	0	0.943024	0.999737	0	0	0	0
ENSG00000196366	C9orf163	protein_coding	Gain	9	139377947	139380518	Level	Level	Level	0	0	0	0	0.886791	0.99665	0	0	0.98132	0.999431	0	0	0.830696	0.999737	0	0	0	0
ENSG00000196498	NCOR2	protein_coding	loss	12	124808961	125052135	Level	Level	Level	1	0	0	1	0.999964	0.99665	0	0	0.98132	0.999431	0	0	0.999848	0.999737	0	0	0	0
ENSG00000196539	OR2T3	protein_coding	control_neg	1	248636627	248637634	Level	Level	Level	0	0	0	0	0.999964	0.99665	0	0	0.98132	0.999431	0	0	0.992302	0.999737	0	0	0	0
ENSG00000196566	RP11-57C13.3	antisense	HomLoss	10	89369920	89419760	Level	Level	Level	0	0	0	0	0.999964	0.99665	0	0	0.98132	0.999431	0	0	0.999848	0.999737	0	0	0	0
ENSG00000196778	OR52K1	protein_coding	control_neg	11	4510109	4511138	Level	Level	Level	0	0	0	0	0.999964	0.99665	0	0	0.98132	0.999431	0	0	0.999848	0.999737	0	0	0	0
ENSG00000196839	ADA	protein_coding	gain	20	43248163	43280874	Level	Level	Gain	0	0	0	0	0.886791	0.99665	0	0	0.899752	0.999431	0	0	0.830696	0.999737	0	0	0	0
ENSG00000196878	LAMB3	protein_coding	Loss	1	209788215	209825811	Level	Level	Level	0	0	0	0	0.999964	0.99665	0	0	0.98132	0.999431	0	0	0.999848	0.999737	0	0	0	0
ENSG00000197063	MAFG	protein_coding	gain	17	79876146	79885590	Level	Level	Level	0	0	0	0	0.999964	0.99665	0	0	0.962606	0.889708	0	0	0.723402	0.999737	0	0	0	0
ENSG00000197125	OR8B8	protein_coding	control_neg	11	124310022	124311054	Level	Level	Gain	0	0	0	0	0.996049	0.999736	0	0	0.98132	0.999431	0	0	0.830696	0.999737	0	0	0	0
ENSG00000197162	ZNF785	protein_coding	gain	16	30585061	30597092	Level	Level	Level	0	0	0	0	0.993156	0.99665	0	0	0.997266	0.999431	0	0	0.999848	0.999737	0	0	0	0
ENSG00000197263	OR8D2	protein_coding	loss	11	124189134	124190184	Level	Level	Gain	0	0	0	0	0.999964	0.99665	0	0	0.890631	0.999431	0	0	0.999848	0.999737	0	0	0	0
ENSG00000197309	OR10D3	protein_coding	loss	11	124055923	124056952	Level	Level	Gain	0	0	0	0	0.795028	0.99665	0	0	0.98132	0.999431	0	0	0.999848	0.999737	0	0	0	0
ENSG00000197324	LRP10	protein_coding	Loss	14	23340822	23350789	Level	Level	Level	0	0	0	0	0.999964	0.99665	0	0	0.98132	0.999431	0	0	0.938804	0.999737	0	0	0	0
ENSG00000197454	OR2L5	protein_coding	control_neg	1	248185250	248186188	Level	Level	Level	0	0	0	0	0.999964	0.99665	0	0	0.98132	0.999431	0	0	0.881077	0.999737	0	0	0	0
ENSG00000197457	STMN3	protein_coding	Loss	20	62271061	62284780	Level	Level	Gain	0	0	0	0	0.999964	0.99665	0	0	0.98132	0.999431	0	0	0.999848	0.999737	0	0	0	0
ENSG00000197532	OR6Y1	protein_coding	control_neg	1	158516918	158517895	Level	Level	Level	0	0	0	0	0.999964	0.99665	0	0	0.98132	0.999431	0	0	0.999848	0.999737	0	0	0	0
ENSG00000197540	GZMM	protein_coding	Gain	19	544034	549919	Level	Level	Level	0	0	0	0	0.756177	0.99665	0	0	0.98132	0.999431	0	0	0.999848	0.999737	0	0	0	0
ENSG00000197562	RAB40C	protein_coding	gain	16	639357	679272	Level	Level	Level	0	0	0	0	0.999964	0.99665	0	0	0.98132	0.999431	0	0	0.992302	0.991048	0	0	0	0
ENSG00000197565	COL4A6	protein_coding	loss	X	107386780	107682727	Level	Level	Loss	0	0	0	0	0.999964	0.99665	0	0	0.98132	0.999431	0	0	0.999848	0.999737	0	0	0	0
ENSG00000197595	C13orf35	protein_coding	Loss	13	113301358	113338811	Level	Gain	Level	0	0	0	0	0.999964	0.99665	0	0	0.98132	0.999431	0	0	0.830696	0.999737	0	0	0	0
ENSG00000197651	CCER1	protein_coding	Loss	12	91299399	91348953	Level	Level	Level	0	0	0	0	0.999964	0.99665	0	0	0.962606	0.999431	0	0	0.989145	0.999737	0	0	0	0
ENSG00000197891	SLC22A12	protein_coding	Loss	11	64358113	64369820	Level	Level	Level	0	0	0	0	0.999964	0.99665	0	0	0.98132	0.999431	0	0	0.999848	0.999737	0	0	0	0
ENSG00000197905	TEAD4	protein_coding	gain	12	3068496	3149839	Level	Level	Gain	0	0	0	0	0.999964	0.99665	0	0	0.980531	0.999431	0	0	0.999848	0.999737	0	0	0	0
ENSG00000197921	HES5	protein_coding	Gain	1	2460184	2461684	Level	Level	Level	0	0	0	0	0.999964	0.99665	0	0	0.98132	0.999431	0	0	0.6237	0.999737	0	0	0	0
ENSG00000197953	AADACL2	protein_coding	Loss	3	151451704	151479127	Level	Gain	Level	0	0	0	0	0.999964	0.99665	0	0	0.997266	0.999431	0	0	0.999848	0.999737	0	0	0	0
ENSG00000198088	NUP62CL	protein_coding	loss	X	106366657	106449670	Level	Level	Loss	0	0	0	0	0.999964	0.99665	0	0	0.98132	0.999431	0	0	0.999848	0.999737	0	0	0	0
ENSG00000198104	OR2T6	protein_coding	control_neg	1	248550910	248551836	Level	Level	Level	0	0	0	0	0.999964	0.99665	0	0	0.98132	0.999431	0	0	0.999848	0.999737	0	0	0	0
ENSG00000198128	OR2L3	protein_coding	control_neg	1	248223984	248224922	Level	Level	Level	0	0	0	0	0.999964	0.99665	0	0	0.98132	0.999431	0	0	0.999848	0.999737	0	0	0	0
ENSG00000198176	TFDP1	protein_coding	Loss	13	114239013	114295785	Level	Gain	Level	0	0	0	0	0.999964	0.99665	0	0	0.962606	0.999431	0	0	0.6237	0.999737	0	0	0	0
ENSG00000198231	DDX42	protein_coding	control_pos_a	17	61850963	61896677	Level	Level	Level	1	0	1	2	0.993156	0.99665	0	0	0.98132	0.999431	0	0	0.999848	0.827119	0	0	0	0
ENSG00000198681	MAGEA1	protein_coding	gain	X	152481522	152486115	Level	Level	Loss	0	0	0	0	0.999964	0.999736	0	0	0.997266	0.889708	0	0	0.999848	0.999737	0	0	0	0
ENSG00000198682	PAPSS2	protein_coding	HomLoss	10	89419370	89507462	Level	Level	Level	0	0	0	0	0.993156	0.99665	0	0	0.957857	0.999431	0	0	0.957884	0.999737	0	0	0	0
ENSG00000198750	GATSL2	protein_coding	Loss	7	74807499	74867509	Level	Level	NA	0	0	0	0	0.996049	0.99665	0	0	0.98132	0.999431	0	0	0.999848	0.999737	0	0	0	0
ENSG00000198752	CDC42BPB	protein_coding	Gain	14	103398716	103523799	Level	Level	Level	0	0	0	0	0.999964	0.99665	0	0	0.98132	0.999431	0	0	0.999848	0.999737	0	0	0	0
ENSG00000198797	BRINP2	protein_coding	gain	1	177140633	177251558	Level	Level	Level	0	0	0	0	0.999964	0.99665	0	0	0.962606	0.999431	0	0	0.999848	0.999737	0	0	0	0
ENSG00000198822	GRM3	protein_coding	Gain	7	86273230	86494200	Level	Level	Level	0	0	0	0	0.999964	0.99665	0	0	0.98132	0.999431	0	0	0.992302	0.999737	0	0	0	0
ENSG00000198829	SUCNR1	protein_coding	Loss	3	151591431	151602405	Level	Gain	Level	0	0	0	0	0.999964	0.99665	0	0	0.98132	0.999431	0	0	0.971149	0.999737	0	0	0	0
ENSG00000198883	PNMA5	protein_coding	gain	X	152157368	152162671	Level	Level	Loss	0	0	0	0	0.999964	0.779136	0	0	0.98132	0.999431	0	0	0.999848	0.993629	0	0	0	0
ENSG00000198930	CSAG1	protein_coding	gain	X	151903228	151909518	Level	Level	Loss	0	0	0	0	0.999964	0.99665	0	0	0.98132	0.999431	0	0	0.999848	0.999737	0	0	0	0
ENSG00000198931	APRT	protein_coding	Loss	16	88875747	88878352	Level	Level	Gain	1	0	0	1	0.996049	0.719724	0	0	0.98132	0.893326	0	0	0.999848	0.999737	0	0	0	0
ENSG00000198967	OR10Z1	protein_coding	control_neg	1	158576229	158577170	Level	Level	Level	0	0	0	0	0.999964	0.99665	0	0	0.98132	0.999431	0	0	0.999848	0.999737	0	0	0	0
ENSG00000198997	MIR107	miRNA	Loss	10	91352500	91352586	Level	Level	Level	0	0	0	0	0.993156	0.99665	0	0	0.98132	0.999431	0	0	0.999848	0.993629	0	0	0	0
ENSG00000199161	MIR126	miRNA	Gain	9	139565054	139565138	Level	Level	Level	0	0	0	0	0.999964	0.99665	0	0	0.98132	0.999431	0	0	0.999848	0.943682	0	0	0	0
ENSG00000199172	MIR331	miRNA	Loss	12	95702196	95702289	Level	Level	Level	0	0	0	0	0.999964	0.99665	0	0	0.98132	0.999431	0	0	0.999848	0.999737	0	0	0	0
ENSG00000199381	RNU6-79P	snRNA	gain	13	73455246	73455352	Level	Gain	Level	0	0	0	0	0.999964	0.99665	0	0	0.98132	0.999431	0	0	0.834497	0.999737	0	0	0	0
ENSG00000199409	Y_RNA	misc_RNA	gain	5	149477969	149478069	Level	Level	Level	0	0	0	0	0.999964	0.99665	0	0	0.962606	1	0	0	0.999848	0.999737	0	0	0	0
ENSG00000199506	RNU6-247P	snRNA	Loss	12	96186307	96186413	Level	Level	Level	0	0	0	0	0.999964	0.99665	0	0	0.98132	0.999431	0	0	0.999848	0.999737	0	0	0	0
ENSG00000199568	RNU5A-1	snRNA	Loss	15	65588389	65588504	Level	Level	Level	0	0	0	0	0.993156	0.99665	0	0	0.98132	0.999431	0	0	0.999848	0.999737	0	0	0	0
ENSG00000199698	Y_RNA	misc_RNA	Loss	21	24804501	24804602	Level	Level	Level	0	0	0	0	0.999964	0.99665	0	0	0.89096	0.999431	0	0	0.999848	0.999737	0	0	0	0
ENSG00000199787	SNORA42	snoRNA	gain	16	30430946	30431080	Level	Level	Level	0	0	0	0	0.999964	0.99665	0	0	0.890631	0.999431	0	0	0.830696	0.999737	0	0	0	0
ENSG00000199792	RNU6-1233P	snRNA	Loss	3	175115036	175115137	Level	Gain	Level	0	0	0	0	0.999964	0.99665	0	0	0.98132	0.999431	0	0	0.999848	0.999737	0	0	0	0
ENSG00000199803	RNU6-1159P	snRNA	loss	20	15002199	15002305	Level	Level	Level	0	0	0	0	0.530205	0.99665	0	0	0.98132	0.999431	0	0	0.913051	0.999737	0	0	0	0
ENSG00000199832	Y_RNA	misc_RNA	loss	X	106445807	106445913	Level	Level	Loss	0	0	0	0	0.993156	0.99665	0	0	0.98132	0.999431	0	0	0.999848	0.999737	0	0	0	0
ENSG00000199911	Y_RNA	misc_RNA	Gain	5	24910703	24910804	Level	Level	Level	0	0	0	0	0.993156	0.999736	0	0	0.890631	0.999431	0	0	0.964788	0.999737	0	0	0	0
ENSG00000200176	RNU1-19P	snRNA	loss	10	88649326	88649490	Level	Level	Level	0	0	0	0	0.999964	0.99665	0	0	0.98132	0.505528	0	0	0.999848	0.999737	0	0	0	0
ENSG00000200267	RNU6-66P	snRNA	gain	13	73687052	73687155	Level	Gain	Level	0	0	0	0	0.993156	0.99665	0	0	0.98132	0.889708	0	0	0.999848	0.999737	0	0	0	0
ENSG00000200385	SNORA42	snoRNA	gain	14	38189630	38189766	Level	Level	Level	0	0	0	0	0.999964	0.99665	0	0	0.913824	0.999431	0	0	0.993089	0.999737	0	0	0	0
ENSG00000200388	RNU6-618P	snRNA	Loss	12	31549324	31549435	Level	Level	Gain	0	0	0	0	0.993156	0.99665	0	0	0.997266	0.999431	0	0	0.999848	0.782825	0	0	0	0
ENSG00000200436	Y_RNA	misc_RNA	loss	X	111904885	111904996	Level	Level	Loss	0	0	0	0	0.999964	0.99665	0	0	0.98132	0.999431	0	0	0.999848	0.999737	0	0	0	0
ENSG00000200484	RNU6-1244P	snRNA	Gain	10	32683486	32683593	Level	Level	Gain	0	0	0	0	0.999964	0.99665	0	0	0.98132	0.887831	0	0	0.999848	0.999737	0	0	0	0
ENSG00000200601	RNA5SP50	rRNA	Loss	1	74215200	74215306	Level	Level	Loss	0	0	0	0	0.999964	0.99665	0	0	0.98132	0.999431	0	0	0.999848	0.999737	0	0	0	0
ENSG00000200752	Y_RNA	misc_RNA	HomLoss	18	48485637	48485749	Level	Level	Loss	0	0	0	0	0.993156	0.99665	0	0	0.98132	0.999431	0	0	0.830696	0.999737	0	0	0	0
ENSG00000200869	RNU6-457P	snRNA	loss	16	6923900	6924006	Level	Level	Level	0	0	0	0	0.999964	0.99665	0	0	0.957857	0.999431	0	0	0.999848	0.999737	0	0	0	0
ENSG00000200891	SNORD74	snoRNA	HomLoss	10	89754375	89754452	Level	Level	Level	0	0	0	0	0.999964	0.99665	0	0	0.957857	0.999431	0	0	0.887168	0.999737	0	0	0	0
ENSG00000201016	RNU6-374P	snRNA	gain	5	25701326	25701433	Level	Level	Level	0	0	0	0	0.999964	0.99665	0	0	0.98132	0.999431	0	0	0.999848	0.999737	0	0	0	0
ENSG00000201034	Y_RNA	misc_RNA	gain	16	489297	489397	Level	Level	Level	0	0	0	0	0.993156	0.99665	0	0	0.890631	0.999431	0	0	0.830696	0.999737	0	0	0	0
ENSG00000201180	RNU6-115P	snRNA	loss	20	15003498	15003604	Level	Level	Level	0	0	0	0	0.999964	0.99665	0	0	0.98132	0.999431	0	0	0.999848	0.993629	0	0	0	0
ENSG00000201239	Y_RNA	misc_RNA	gain	17	80375102	80375197	Level	Level	Level	0	0	0	0	0.993156	0.99665	0	0	0.98132	0.999431	0	0	0.999848	0.999737	0	0	0	0
ENSG00000201253	RNU4-10P	snRNA	gain	13	73765665	73765804	Level	Gain	Level	0	0	0	0	0.737879	0.99665	0	0	0.98132	0.999431	0	0	0.999848	0.991048	0	0	0	0
ENSG00000201348	RNU105B	snoRNA	gain	20	8811833	8812040	Level	Level	Level	0	0	0	0	0.996049	0.99665	0	0	0.98132	0.999431	0	0	0.999848	0.999737	0	0	0	0
ENSG00000201368	U3	snoRNA	Loss	5	35429166	35429378	Level	Level	Level	0	0	0	0	0.999964	0.99665	0	0	0.98132	0.889708	0	0	0.999848	0.999737	0	0	0	0
ENSG00000201386	RNU6-1163P	snRNA	Loss	6	113292695	113292801	Level	Level	Level	0	0	0	0	0.999964	0.99665	0	0	0.962606	0.999431	0	0	0.999848	0.999737	0	0	0	0
ENSG00000201393	SNORA71	snoRNA	Gain	10	80127264	80127380	Gain	Level	Level	0	0	0	0	0.993156	0.99665	0	0	0.925383	0.999431	0	0	0.778069	0.999737	0	0	0	0
ENSG00000201420	RNA5SP512	rRNA	loss	X	110913057	110913176	Level	Level	Loss	0	0	0	0	0.999964	0.99665	0	0	0.957857	0.999431	0	0	0.999848	0.999737	0	0	0	0
ENSG00000201431	RNU6-1277P	snRNA	gain	14	38297003	38297109	Level	Level	Level	0	0	0	0	0.999964	0.99665	0	0	0.98132	0.999431	0	0	0.999848	0.999737	0	0	0	0
ENSG00000201433	RNU6-335P	snRNA	loss	4	184596756	184596868	Level	Level	Level	0	0	0	0	0.999964	0.99665	0	0	0.98132	0.999431	0	0	0.999848	0.999737	0	0	0	0
ENSG00000201439	RNU4-67P	snRNA	gain	12	25557222	25557362	Level	Level	Gain	0	0	0	0	0.999964	0.99665	0	0	0.98132	0.999431	0	0	0.999848	0.965922	0	0	0	0
ENSG00000201443	RNU6-309P	snRNA	loss	X	108069994	108070099	Level	Level	Loss	0	0	0	0	0.999964	0.99665	0	0	0.98132	0.999431	0	0	0.999848	0.993629	0	0	0	0
ENSG00000201452	RNU6-1317P	snRNA	gain	3	175485346	175485449	Level	Gain	Level	0	0	0	0	0.999964	0.99665	0	0	0.997266	0.999431	0	0	0.999848	0.943682	0	0	0	0
ENSG00000201547	Y_RNA	misc_RNA	Gain	17	65404890	65404997	Level	Level	Level	0	0	0	0	0.999964	0.99665	0	0	0.98132	0.999431	0	0	0.999848	0.999737	0	0	0	0
ENSG00000201548	Y_RNA	misc_RNA	HomLoss	10	90345395	90345490	Level	Level	Level	0	0	0	0	0.993156	0.99665	0	0	0.98132	0.999431	0	0	0.999848	0.999737	0	0	0	0
ENSG00000201616	RNU1-91P	snRNA	Loss	11	3069589	3069751	Level	Level	Level	0	0	0	0	0.993156	0.99665	0	0	0.98132	0.999431	0	0	0.971149	0.999737	0	0	0	0
ENSG00000201648	RNU4-91P	snRNA	Loss	3	175327267	175327401	Level	Gain	Level	0	0	0	0	0.999964	0.99665	0	0	0.957857	0.999431	0	0	0.999848	0.772486	0	0	0	0
ENSG00000201709	RNU6-686P	snRNA	Loss	15	65522199	65522305	Level	Level	Level	0	0	0	0	0.996049	0.99665	0	0	0.982668	0.999431	0	0	0.999848	0.999737	0	0	0	0
ENSG00000201727	RNA5SP173	rRNA	gain	4	179327849	179327984	Level	Level	Level	0	0	0	0	0.999964	0.99665	0	0	0.98132	0.999431	0	0	0.971149	0.999737	0	0	0	0
ENSG00000201812	RNA5SP488	rRNA	Loss	21	15443192	15443307	Level	Level	Level	0	0	0	0	0.999964	0.779136	0	0	0.974698	0.999431	0	0	0.999848	0.999737	0	0	0	0
ENSG00000202017	RNU6-806P	snRNA	Loss	5	59599874	59599978	Level	Level	Level	0	0	0	0	0.993156	0.99665	0	0	0.890631	0.999431	0	0	0.992302	0.999737	0	0	0	0
ENSG00000202074	RNU6-715P	snRNA	Loss	2	148253006	148253108	Level	Level	Level	0	0	0	0	0.999964	0.99665	0	0	0.98132	0.999431	0	0	0.999848	0.999737	0	0	0	0
ENSG00000202159	RNU6-742P	snRNA	loss	18	55422626	55422732	Level	Level	Loss	0	0	0	0	0.999964	0.99665	0	0	0.98132	0.999431	0	0	0.987658	0.999737	0	0	0	0
ENSG00000202190	Y_RNA	misc_RNA	Loss	10	61841499	61841612	Gain	Level	Gain	0	0	0	0	0.996049	0.99665	0	0	0.98132	0.999431	0	0	0.999848	0.999737	0	0	0	0
ENSG00000202281	RNA5SP235	rRNA	Gain	7	82647214	82647327	Level	Level	Level	0	0	0	0	0.999964	0.99665	0	0	0.98132	0.999431	0	0	0.999848	0.999737	0	0	0	0
ENSG00000202334	RNA5SP238	rRNA	Gain	7	114253842	114253961	Level	Level	Level	0	0	0	0	0.999964	0.99665	0	0	0.962606	0.999431	0	0	0.999848	0.999737	0	0	0	0
ENSG00000202347	RNU1-16P	snRNA	Loss	13	114133230	114133393	Level	Gain	Level	0	0	0	0	0.993156	0.99665	0	0	0.98132	0.999431	0	0	0.999848	0.999737	0	0	0	0
ENSG00000202383	RNA5SP279	rRNA	Loss	9	1333837	1333953	Level	Level	Level	0	0	0	0	0.999964	0.99665	0	0	0.994804	0.999431	0	0	0.999848	0.999737	0	0	0	0
ENSG00000202470	Y_RNA	misc_RNA	Loss	12	95669546	95669648	Level	Level	Level	0	0	0	0	0.999964	0.99665	0	0	0.98132	0.999431	0	0	0.999848	0.999737	0	0	0	0
ENSG00000202476	Y_RNA	misc_RNA	gain	16	30465318	30465418	Level	Level	Level	0	0	0	0	0.975826	0.99665	0	0	0.98132	0.889708	0	0	0.999848	0.999737	0	0	0	0
ENSG00000202601	MIR582	miRNA	Loss	5	58999432	58999529	Level	Level	Level	0	0	0	0	0.999964	0.99665	0	0	0.98132	0.999431	0	0	0.999848	0.999737	0	0	0	0
ENSG00000202609	MIR488	miRNA	gain	1	176998499	176998581	Level	Level	Level	0	0	0	0	0.999964	0.99665	0	0	0.98132	0.999431	0	0	0.66453	0.999737	0	0	0	0
ENSG00000203335	AC006019.3	antisense	loss	7	153752670	153756646	Level	Level	Level	0	0	0	0	0.993156	0.99665	0	0	0.962606	0.999431	0	0	0.992302	0.999737	0	0	0	0
ENSG00000203392	AC105020.1	protein_coding	Loss	15	75970672	75973093	Level	Level	Level	0	0	0	0	0.999964	0.99665	0	0	0.997266	0.999431	0	0	0.999848	0.772486	0	0	0	0
ENSG00000203485	INF2	protein_coding	Loss	14	105155943	105185942	Level	Level	Level	0	0	0	0	0.975826	0.99665	0	0	0.98132	0.999431	0	0	0.992302	0.999737	0	0	0	0
ENSG00000203565	RP13-259N13.2	lincRNA	gain	10	33973683	33975992	Level	Level	Gain	0	0	0	0	0.999964	0.99665	0	0	0.98132	0.999431	0	0	0.999848	0.991048	0	0	0	0
ENSG00000203593	RP5-1096D14.6	antisense	gain	12	2113832	2120558	Level	Level	Gain	0	0	0	0	0.999964	0.99665	0	0	0.98132	0.999431	0	0	0.999848	0.991048	0	0	0	0
ENSG00000203635	AC144450.2	lincRNA	Gain	2	1624282	1629191	Level	Level	Level	0	0	0	0	0.999964	0.99665	0	0	0.98132	0.999431	0	0	0.999848	0.999737	0	0	0	0
ENSG00000203663	OR2L2	protein_coding	control_neg	1	248201474	248202607	Level	Level	Level	0	0	0	0	0.996049	0.99665	0	0	0.98132	0.999431	0	0	0.887168	0.999737	0	0	0	0
ENSG00000203706	SERTAD4-AS1	antisense	Loss	1	210404801	210407392	Level	Level	Level	0	0	0	0	0.999964	0.99665	0	0	0.98132	0.999431	0	0	0.999848	0.999737	0	0	0	0
ENSG00000203778	FAM229B	protein_coding	Loss	6	112408802	112423993	Level	Level	Level	0	0	0	0	0.999964	0.99665	0	0	0.98132	0.999431	0	0	0.999848	0.999737	0	0	0	0
ENSG00000204003	LCN6	protein_coding	Gain	9	139632619	139642905	Level	Level	Level	0	0	0	0	0.999964	0.99665	0	0	0.98132	0.668571	0	0	0.999848	0.999737	0	0	0	0
ENSG00000204010	IFIT1B	protein_coding	Loss	10	91137813	91144962	Level	Level	Level	0	0	0	0	0.999964	0.99665	0	0	0.98132	0.999431	0	0	0.999848	0.999737	0	0	0	0
ENSG00000204022	LIPJ	protein_coding	HomLoss	10	90346510	90366733	Level	Level	Level	0	0	0	0	0.993156	0.99665	0	0	0.98132	0.999431	0	0	0.999848	0.999737	0	0	0	0
ENSG00000204025	TRPC5OS	antisense	loss	X	111125125	111147218	Level	Level	Loss	0	0	0	0	0.886791	0.99665	0	0	0.962606	0.999431	0	0	0.999848	0.999737	0	0	0	0
ENSG00000204237	OXLD1	protein_coding	gain	17	79632066	79633665	Level	Level	Level	0	0	0	0	0.999964	0.99665	0	0	0.98132	0.999431	0	0	0.887168	0.999737	0	0	0	0
ENSG00000204406	MBD5	protein_coding	Loss	2	148778580	149275805	Level	Level	Level	0	0	0	0	0.999964	0.99665	0	0	0.98132	0.999431	0	0	0.999848	0.999737	0	0	0	0
ENSG00000204688	OR2H1	protein_coding	control_neg	6	29424958	29432105	Level	Level	Level	0	0	0	0	0.999964	0.99665	0	0	0.962606	0.999431	0	0	0.66453	0.999737	0	0	0	0
ENSG00000204694	OR11A1	protein_coding	control_neg	6	29393281	29424848	Level	Level	Level	0	0	0	0	0.996049	0.99665	0	0	0.997266	0.999431	0	0	0.999848	0.999737	0	0	0	0
ENSG00000204767	FAM196B	protein_coding	Loss	5	169291268	169407744	Level	Level	Level	0	0	0	0	0.999964	0.823239	0	0	0.98132	0.889708	0	0	0.830696	0.967965	0	0	0	0
ENSG00000204839	MROH6	protein_coding	loss	8	144648357	144655141	Level	Level	Level	0	0	1	1	0.999964	0.99665	0	0	0.98132	0.999431	0	0	0.999848	0.999737	0	0	0	0
ENSG00000204913	LRRC3C	protein_coding	Gain	17	38097727	38101000	Level	Level	Level	0	0	0	0	0.993156	0.99665	0	0	0.997266	0.999431	0	0	0.999848	0.999737	0	0	0	0
ENSG00000205029	OR5D16	protein_coding	control_neg	11	55606228	55607214	Level	Level	Level	0	0	0	0	0.999964	0.99665	0	0	0.962606	0.999431	0	0	0.957884	0.999737	0	0	0	0
ENSG00000205129	C4orf47	protein_coding	loss	4	186347394	186370980	Level	Level	Level	0	0	0	0	0.999964	0.99665	0	0	0.913824	0.999431	0	0	0.999848	0.999737	0	0	0	0
ENSG00000205327	OR6C68	protein_coding	control_neg	12	55886147	55887100	Level	Level	Level	0	0	0	0	0.993156	0.99665	0	0	0.98132	0.999431	0	0	0.999848	0.999737	0	0	0	0
ENSG00000205328	OR6C65	protein_coding	control_neg	12	55794214	55795289	Level	Level	Level	0	0	0	0	0.999964	0.99665	0	0	0.98132	0.999431	0	0	0.999848	0.999737	0	0	0	0
ENSG00000205409	OR52E6	protein_coding	control_neg	11	5862158	5863182	Level	Level	Level	0	0	0	0	0.999964	0.99665	0	0	0.98132	0.999431	0	0	0.999848	0.999737	0	0	0	0
ENSG00000205436	EXOC3L4	protein_coding	Gain	14	103566481	103576896	Level	Level	Level	0	0	0	0	0.999964	0.99665	0	0	0.98132	0.999431	0	0	0.999848	0.999737	0	0	0	0
ENSG00000205496	OR51A2	protein_coding	control_neg	11	4976002	4976943	Level	Level	Level/Loss	0	0	0	0	0.999964	0.99665	0	0	0.98132	0.999431	0	0	0.999848	0.999737	0	0	0	0
ENSG00000205678	TECRL	protein_coding	Gain	4	65140975	65275186	Level	Level	Level	0	0	0	0	0.999964	0.99665	0	0	0.890631	0.999431	0	0	0.999848	0.999737	0	0	0	0
ENSG00000205696	ADARB2-AS1	antisense	Loss	10	1568832	1599179	Level	Level	Gain	0	0	0	0	0.999964	0.99665	0	0	0.997266	0.999431	0	0	0.999848	0.995934	0	0	0	0
ENSG00000205707	LYRM5	protein_coding	gain	12	25348150	25362579	Level	Level	Gain	0	0	0	0	0.999964	0.99665	0	0	0.98132	0.999431	0	0	0.778069	0.999737	0	0	0	0
ENSG00000205740	AL359878.1	protein_coding	Loss	10	1017097	1034281	Level	Level	Gain	0	0	0	0	0.999964	0.999736	0	0	0.98132	0.999431	0	0	0.999848	0.999737	0	0	0	0
ENSG00000205899	BHLHA9	protein_coding	Gain	17	1173853	1174754	Level	Level	Level	0	0	0	0	0.993156	0.99665	0	0	0.98132	0.999431	0	0	0.999848	0.999737	0	0	0	0
ENSG00000205922	ONECUT3	protein_coding	loss	19	1752372	1780987	Level	Level	Level	0	0	0	0	0.999964	0.99665	0	0	0.98132	0.999431	0	0	0.999848	0.999737	0	0	0	0
ENSG00000206176	AC023490.1	lincRNA	Gain	22	20378814	20380440	Level	Level	Level	0	0	0	0	0.993156	0.99665	0	0	0.962701	0.999431	0	0	0.95564	0.999737	0	0	0	0
ENSG00000206549	PRSS50	protein_coding	Loss	3	46753605	46854064	Level	Level	Level	0	0	0	0	0.999964	0.99665	0	0	0.957857	0.999431	0	0	0.830696	0.999737	0	0	0	0
ENSG00000206614	RNU6-477P	snRNA	Loss	5	168979453	168979559	Level	Level	Level	0	0	0	0	0.993156	0.99665	0	0	0.98132	0.999431	0	0	0.992302	0.999737	0	0	0	0
ENSG00000206629	RNU1-63P	snRNA	Gain	4	68295309	68295472	Level	Level	Level	0	0	0	0	0.999964	0.99665	0	0	0.98132	0.999431	0	0	0.913051	0.999737	0	0	0	0
ENSG00000206755	SNORA30	snoRNA	gain	16	30721858	30721986	Level	Level	Level	0	0	0	0	0.928584	0.99665	0	0	0.98132	0.999431	0	0	0.999848	0.999737	0	0	0	0
ENSG00000206835	RNU1-74P	snRNA	Loss	1	232967763	232967933	Level	Level	Level	0	0	0	0	0.999964	0.99665	0	0	0.98132	0.999431	0	0	0.999848	0.999737	0	0	0	0
ENSG00000206903	SNORA24	snoRNA	Loss	15	65577799	65577929	Level	Level	Level	0	0	0	0	0.999964	0.99665	0	0	0.962606	0.999431	0	0	0.957884	0.999737	0	0	0	0
ENSG00000207021	Y_RNA	misc_RNA	gain	17	79540516	79540628	Level	Level	Level	0	0	0	0	0.993156	0.99665	0	0	0.957857	0.999431	0	0	0.946907	0.999737	0	0	0	0
ENSG00000207044	RNU6-1226P	snRNA	Loss	6	112517642	112517748	Level	Level	Level	0	0	0	0	0.999964	0.99665	0	0	0.98132	0.999431	0	0	0.971149	0.999737	0	0	0	0
ENSG00000207089	RNU6-921P	snRNA	loss	14	69202639	69202745	Level	Level	Level	0	0	0	0	0.999964	0.99665	0	0	0.98132	0.999431	0	0	0.999848	0.999737	0	0	0	0
ENSG00000207094	SNORA67	snoRNA	Gain	7	88078407	88078546	Level	Level	Level	0	0	0	0	0.999964	0.99665	0	0	0.98132	0.999431	0	0	0.999848	0.999737	0	0	0	0
ENSG00000207110	RNU1-106P	snRNA	gain	8	129011377	129011540	Level	Level	Level	0	0	0	0	0.999964	0.99665	0	0	0.962606	0.999431	0	0	0.938804	0.999737	0	0	0	0
ENSG00000207146	Y_RNA	misc_RNA	loss	X	107920181	107920287	Level	Level	Loss	0	0	0	0	0.999964	0.99665	0	0	0.98132	0.999431	0	0	0.949465	0.999737	0	0	0	0
ENSG00000207154	RNU1-46P	snRNA	HomLoss	18	48810103	48810266	Level	Level	Loss	0	0	0	0	0.999964	0.99665	0	0	0.98132	0.999431	0	0	0.999848	0.999737	0	0	0	0
ENSG00000207161	Y_RNA	misc_RNA	Loss	2	148229701	148229811	Level	Level	Level	0	0	0	0	0.999964	0.438177	0	0	0.98132	0.999431	0	0	0.999848	0.856965	0	0	0	0
ENSG00000207225	RNU6-692P	snRNA	Loss	2	148165910	148166016	Level	Level	Level	0	0	0	0	0.999964	0.99665	0	0	0.98132	0.999431	0	0	0.999848	0.999737	0	0	0	0
ENSG00000207231	Y_RNA	misc_RNA	loss	4	186337127	186337240	Level	Level	Level	0	0	0	0	0.999964	0.99665	0	0	0.98132	0.999431	0	0	0.992302	0.999737	0	0	0	0
ENSG00000207343	RNU6-225P	snRNA	Gain	22	20771087	20771189	Level	Level	Level	0	0	0	0	0.999964	0.99665	0	0	0.98132	0.999431	0	0	0.999848	0.999737	0	0	0	0
ENSG00000207363	Y_RNA	misc_RNA	loss	X	107144375	107144476	Level	Level	Loss	0	0	0	0	0.999964	0.99665	0	0	0.98132	0.999431	0	0	0.992302	0.999737	0	0	0	0
ENSG00000207477	RNU6-318P	snRNA	Loss	12	31519222	31519300	Level	Level	Gain	0	0	0	0	0.999964	0.99665	0	0	0.98132	0.999431	0	0	0.992302	0.999737	0	0	0	0
ENSG00000207497	Y_RNA	misc_RNA	loss	4	186631027	186631121	Level	Level	Level	0	0	0	0	0.999964	0.99665	0	0	0.98132	0.999431	0	0	0.999848	0.827119	0	0	0	0
ENSG00000207579	MIR662	miRNA	gain	16	820183	820277	Level	Level	Level	0	0	0	0	0.993156	0.99665	0	0	0.98132	0.999431	0	0	0.999848	0.94524	0	0	0	0
ENSG00000207636	MIR631	miRNA	Loss	15	75645952	75646026	Level	Level	Level	0	0	0	0	0.993156	0.99665	0	0	0.98132	0.999431	0	0	0.999848	0.999737	0	0	0	0
ENSG00000207651	MIR28	miRNA	Loss	3	188406569	188406654	Level	Gain	Level	0	0	0	0	0.999964	0.99665	0	0	0.957857	0.999431	0	0	0.987038	0.999737	0	0	0	0
ENSG00000207688	MIR548AA2	miRNA	Gain	17	65467605	65467701	Level	Level	Level	0	0	0	0	0.999964	0.99665	0	0	0.98132	0.999431	0	0	0.971149	0.999737	0	0	0	0
ENSG00000207802	MIR646	miRNA	Gain	20	58883532	58883625	Level	Level	Gain	0	0	0	0	0.993156	0.99665	0	0	0.98132	0.999431	0	0	0.971149	0.999737	0	0	0	0
ENSG00000207805	MIR483	miRNA	gain	11	2155364	2155439	Level	Level	Gain	0	0	0	0	0.999964	0.999736	0	0	0.98132	0.999431	0	0	0.999848	0.999737	0	0	0	0
ENSG00000207813	MIR605	miRNA	Loss	10	53059333	53059415	Gain	Level	Gain	0	0	0	0	0.996049	0.99665	0	0	0.98132	0.999431	0	0	0.999848	0.999737	0	0	0	0
ENSG00000207817	MIR614	miRNA	loss	12	13068763	13068852	Level	Level	Gain	0	0	0	0	0.999964	0.99665	0	0	0.98132	0.889708	0	0	0.999848	0.999737	0	0	0	0
ENSG00000207844	AC061975.8	miRNA	Gain	17	26603489	26603579	Level	Level	Gain	0	0	0	0	0.999964	0.99665	0	0	0.974194	0.999431	0	0	0.992302	0.999737	0	0	0	0
ENSG00000207846	AL035088.1	miRNA	loss	X	106672219	106672309	Level	Level	Loss	0	0	0	0	0.996049	0.99665	0	0	0.890631	0.999431	0	0	0.778069	0.999737	0	0	0	0
ENSG00000207983	MIR613	miRNA	loss	12	12917583	12917677	Level	Level	Gain	0	0	0	0	0.999964	0.99665	0	0	0.98132	0.999431	0	0	0.887168	0.999737	0	0	0	0
ENSG00000208013	MIR652	miRNA	loss	X	109298557	109298654	Level	Level	Loss	0	0	0	0	0.999964	0.99665	0	0	0.98132	0.999431	0	0	0.999848	0.999737	0	0	0	0
ENSG00000208023	MIR185	miRNA	Gain	22	20020662	20020743	Level	Level	Level	0	0	0	0	0.993156	0.99665	0	0	0.899752	0.999431	0	0	0.999848	0.999737	0	0	0	0
ENSG00000208038	MIR492	miRNA	Loss	12	95228174	95228289	Level	Level	Level	0	0	0	0	0.999964	0.99665	0	0	0.962701	0.999431	0	0	0.778069	0.999737	0	0	0	0
ENSG00000208883	SNORD96B	snoRNA	loss	X	109468213	109468291	Level	Level	Loss	0	0	0	0	0.727583	0.99665	0	0	0.890631	0.999431	0	0	0.830696	0.892341	0	0	0	0
ENSG00000211518	AC006988.1	miRNA	Gain	7	88269835	88269941	Level	Level	Level	0	0	0	0	0.999964	0.99665	0	0	0.98132	0.999431	0	0	0.999848	0.999737	0	0	0	0
ENSG00000211591	MIR762	miRNA	gain	16	30905224	30905306	Level	Level	Level	0	0	0	0	0.999964	0.99665	0	0	0.957857	0.889708	0	0	0.999848	0.999737	0	0	0	0
ENSG00000211593	IGKJ5	IG_J_gene	control_neg	2	89160080	89160117	Level	Level	Level	0	0	0	0	0.999964	0.99665	0	0	0.98132	0.999431	0	0	0.999848	0.999737	0	0	0	0
ENSG00000211598	IGKV4-1	IG_V_gene	control_neg	2	89184913	89185669	Level	Level	Level	0	0	0	0	0.999964	0.99665	0	0	0.98132	0.999431	0	0	0.999848	0.999737	0	0	0	0
ENSG00000211633	IGKV1D-42	IG_V_gene	control_neg	2	90229045	90229531	Level	Level	Level	0	0	0	0	0.999964	0.99665	0	0	0.98132	0.999431	0	0	0.999848	0.999737	0	0	0	0
ENSG00000211644	IGLV1-51	IG_V_gene	control_neg	22	22676828	22677336	Level	Level	Level	0	0	0	0	0.993156	0.99665	0	0	0.98132	0.999431	0	0	0.999848	0.999737	0	0	0	0
ENSG00000211650	IGLV5-45	IG_V_gene	control_neg	22	22730355	22730874	Level	Level	Level	0	0	0	0	0.993156	0.99665	0	0	0.98132	0.999431	0	0	0.957884	0.999737	0	0	0	0
ENSG00000211654	IGLV5-37	IG_V_gene	control_neg	22	22781876	22782371	Level	Level	Level	0	0	0	0	0.999964	0.719724	0	0	0.98132	0.999431	0	0	0.999848	0.999737	0	0	0	0
ENSG00000211655	IGLV1-36	IG_V_gene	control_neg	22	22786296	22786802	Level	Level	Level	0	0	0	0	0.999964	0.885308	0	0	0.98132	0.889708	0	0	0.999848	0.772486	0	0	0	0
ENSG00000211657	IGLV3-32	IG_V_gene	control_neg	22	22936998	22937501	Level	Level	Level	0	0	0	0	0.999964	0.99665	0	0	0.98132	0.894054	0	0	0.999848	0.999737	0	0	0	0
ENSG00000211660	IGLV2-23	IG_V_gene	control_neg	22	23040274	23040892	Level	Level	Level	0	0	0	0	0.999964	0.99665	0	0	0.957857	0.999431	0	0	0.971149	0.999737	0	0	0	0
ENSG00000211662	IGLV3-21	IG_V_gene	control_neg	22	23054174	23055688	Level	Level	Level	0	0	0	0	0.999964	0.99665	0	0	0.98132	0.999431	0	0	0.75944	0.999737	0	0	0	0
ENSG00000211666	IGLV2-14	IG_V_gene	control_neg	22	23101189	23101707	Level	Level	Level	0	0	0	0	0.999964	0.99665	0	0	0.997266	0.999431	0	0	0.999848	0.999737	0	0	0	0
ENSG00000211668	IGLV2-11	IG_V_gene	control_neg	22	23134980	23135496	Level	Level	Level	0	0	0	0	0.993156	0.999736	0	0	0.98132	0.999431	0	0	0.999848	0.999737	0	0	0	0
ENSG00000211671	IGLV2-8	IG_V_gene	control_neg	22	23165153	23165787	Level	Level	Level	0	0	0	0	0.727583	0.999736	0	0	0.98132	0.999431	0	0	0.999848	0.999737	0	0	0	0
ENSG00000211672	IGLV4-3	IG_V_gene	control_neg	22	23213686	23214214	Level	Level	Level	0	0	0	0	0.993156	0.99665	0	0	0.890631	0.999431	0	0	0.999848	0.999737	0	0	0	0
ENSG00000211675	IGLC1	IG_C_gene	control_neg	22	23237555	23238014	Level	Level	Level	0	0	0	0	0.999964	0.190648	0	0	0.98132	0.999431	0	0	0.999848	0.999737	0	0	0	0
ENSG00000211679	IGLC3	IG_C_gene	control_neg	22	23248512	23248973	Level	Level	Level	0	0	0	0	0.886791	0.99665	0	0	0.98132	0.999431	0	0	0.999848	0.999737	0	0	0	0
ENSG00000211680	IGLJ4	IG_J_gene	control_neg	22	23252744	23252776	Level	Level	Level	0	0	0	0	0.999964	0.99665	0	0	0.98132	0.999431	0	0	0.999848	0.999737	0	0	0	0
ENSG00000211684	IGLJ7	IG_J_gene	control_neg	22	23263562	23263607	Level	Level	Level	0	0	0	0	0.999964	0.99665	0	0	0.98132	0.999431	0	0	0.999848	0.999737	0	0	0	0
ENSG00000211710	TRBV4-1	TR_V_gene	control_neg	7	142013007	142013489	Level	Level	Level	0	0	0	0	0.999964	0.99665	0	0	0.98132	0.999431	0	0	0.830696	0.999737	0	0	0	0
ENSG00000211715	TRBV5-3	TR_V_gene	control_neg	7	142242281	142242747	Level	Level	Level	0	0	0	0	0.999964	0.99665	0	0	0.98132	0.999431	0	0	0.992302	0.999737	0	0	0	0
ENSG00000211731	TRBV5-7	TR_V_gene	control_neg	7	142111393	142111859	Level	Level	Level	0	0	0	0	0.993156	0.99665	0	0	0.98132	0.999431	0	0	0.999848	0.999737	0	0	0	0
ENSG00000211746	TRBV19	TR_V_gene	control_neg	7	142326363	142327046	Level	Level	Level	0	0	0	0	0.999964	0.99665	0	0	0.98132	0.999431	0	0	0.999848	0.999737	0	0	0	0
ENSG00000211778	TRAV4	TR_V_gene	control_neg	14	22204434	22205264	Level	Level	Level	0	0	0	0	0.999964	0.99665	0	0	0.98132	0.999431	0	0	0.999848	0.991048	0	0	0	0
ENSG00000211779	TRAV5	TR_V_gene	control_neg	14	22217462	22217989	Level	Level	Level	0	0	0	0	0.999964	0.99665	0	0	0.962701	0.999431	0	0	0.992302	0.991048	0	0	0	0
ENSG00000211794	TRAV12-3	TR_V_gene	control_neg	14	22433680	22434290	Level	Level	Level	0	0	0	0	0.999964	0.99665	0	0	0.98132	0.999431	0	0	0.988737	0.999737	0	0	0	0
ENSG00000211803	TRAV23DV6	TR_V_gene	control_neg	14	22554684	22555238	Level	Level	Level	0	0	0	0	0.999964	0.99665	0	0	0.997266	0.999431	0	0	0.999848	0.991048	0	0	0	0
ENSG00000211806	TRAV25	TR_V_gene	control_neg	14	22580300	22580984	Level	Level	Level	0	0	0	0	0.993156	0.99665	0	0	0.98132	0.889708	0	0	0.830696	0.772486	0	0	0	0
ENSG00000211808	TRAV8-7	TR_V_gene	control_neg	14	22600515	22600996	Level	Level	Level	0	0	0	0	0.999964	0.99665	0	0	0.98132	0.999431	0	0	0.999848	0.999737	0	0	0	0
ENSG00000211809	TRAV27	TR_V_gene	control_neg	14	22615949	22616587	Level	Level	Level	0	0	0	0	0.999964	0.99665	0	0	0.962606	0.999431	0	0	0.992302	0.999737	0	0	0	0
ENSG00000211820	TRAV41	TR_V_gene	control_neg	14	22788620	22789123	Level	Level	Level	0	0	0	0	0.993156	0.99665	0	0	0.98132	0.999431	0	0	0.999848	0.999737	0	0	0	0
ENSG00000211827	TRDJ2	TR_J_gene	control_neg	14	22925681	22925734	Level	Level	Level	0	0	0	0	0.922807	0.99665	0	0	0.98132	0.999431	0	0	0.971149	0.999737	0	0	0	0
ENSG00000211832	TRAJ59	TR_J_gene	control_neg	14	22945543	22945596	Level	Level	Level	0	0	0	0	0.999964	0.906039	0	0	0.98132	0.999431	0	0	0.999848	0.999737	0	0	0	0
ENSG00000211856	TRAJ33	TR_J_gene	control_neg	14	22977587	22977643	Level	Level	Level	0	0	0	0	0.996049	0.99665	0	0	0.994804	0.999431	0	0	0.949465	0.999737	0	0	0	0
ENSG00000211864	TRAJ25	TR_J_gene	control_neg	14	22987790	22987849	Level	Level	Level	0	0	0	0	0.999964	0.99665	0	0	0.98132	0.999431	0	0	0.943024	0.991048	0	0	0	0
ENSG00000211878	TRAJ11	TR_J_gene	control_neg	14	23001452	23001511	Level	Level	Level	0	0	0	0	0.999964	0.99665	0	0	0.890631	0.999431	0	0	0.999848	0.999737	0	0	0	0
ENSG00000211888	TRAJ1	TR_J_gene	control_neg	14	23013981	23014042	Level	Level	Level	0	0	0	0	0.993156	0.99665	0	0	0.98132	0.999431	0	0	0.887168	0.999752	0	0	0	0
ENSG00000211931	IGHD2-2	IG_D_gene	control_neg	14	106382685	106382715	Level	Level	Level	0	0	0	0	0.999964	0.99665	0	0	0.994804	0.999431	0	0	0.999848	0.999737	0	0	0	0
ENSG00000211935	IGHV1-3	IG_V_gene	control_neg	14	106471246	106471723	Level	Level	Level	0	0	0	0	0.999964	0.99665	0	0	0.98132	0.999431	0	0	0.999848	0.999737	0	0	0	0
ENSG00000211936	IGHV4-4	IG_V_gene	control_neg	14	106478110	106478603	Level	Level	Level	0	0	0	0	0.993156	0.99665	0	0	0.98132	0.999431	0	0	0.999848	0.999737	0	0	0	0
ENSG00000211939	IGHV1-8	IG_V_gene	control_neg	14	106539079	106539577	Level	Level	Loss	0	0	0	0	0.999964	0.99665	0	0	0.98132	0.999431	0	0	0.913051	0.999737	0	0	0	0
ENSG00000211941	IGHV3-11	IG_V_gene	control_neg	14	106573233	106573800	Level	Level	Level	0	0	0	0	0.999964	0.99665	0	0	0.98132	0.999431	0	0	0.999848	0.999737	0	0	0	0
ENSG00000211942	IGHV3-13	IG_V_gene	control_neg	14	106586137	106586667	Level	Level	Level	0	0	0	0	0.886791	0.99665	0	0	0.997266	0.999431	0	0	0.999848	0.999737	0	0	0	0
ENSG00000211945	IGHV1-18	IG_V_gene	control_neg	14	106641563	106642056	Level	Level	Level	0	0	0	0	0.993156	0.99665	0	0	0.98132	0.999431	0	0	0.992302	0.999737	0	0	0	0
ENSG00000211957	IGHV3-35	IG_V_gene	control_neg	14	106845323	106845789	Level	Level	Level	0	0	0	0	0.996049	0.99665	0	0	0.890631	0.999431	0	0	0.778069	0.999737	0	0	0	0
ENSG00000211958	IGHV3-38	IG_V_gene	control_neg	14	106866406	106866934	Level	Level	Level	0	0	0	0	0.999964	0.99665	0	0	0.957857	0.999431	0	0	0.999848	0.999737	0	0	0	0
ENSG00000211965	IGHV3-49	IG_V_gene	control_neg	14	107012938	107013477	Level	Level	Level	0	0	0	0	0.993156	0.99665	0	0	0.98132	0.999431	0	0	0.924555	0.999737	0	0	0	0
ENSG00000211970	IGHV4-61	IG_V_gene	control_neg	14	107095126	107095662	Level	Level	Level	0	0	0	0	0.999964	0.99665	0	0	0.98132	0.999431	0	0	0.999848	0.999737	0	0	0	0
ENSG00000211974	IGHV2-70	IG_V_gene	control_neg	14	107178820	107179338	Level	Level	Level	0	0	0	0	0.999964	0.99665	0	0	0.98132	0.999431	0	0	0.957884	0.999737	0	0	0	0
ENSG00000212063	AC112693.1	miRNA	gain	15	93829464	93829552	Level	Level	Level	0	0	0	0	0.530205	0.719724	0	0	0.98132	0.999431	0	0	0.746204	0.999737	0	0	0	0
ENSG00000212111	AL121584.1	miRNA	Loss	20	15539025	15539113	Level	Level	Level	0	0	0	0	0.999964	0.99665	0	0	0.890631	0.999431	0	0	0.887168	0.993629	0	0	0	0
ENSG00000212156	RNU6-576P	snRNA	Loss	10	2241581	2241682	Level	Level	Gain	0	0	0	0	0.999964	0.99665	0	0	0.98132	0.999431	0	0	0.999848	0.999737	0	0	0	0
ENSG00000212171	RNA5SP86	rRNA	Loss	2	20601388	20601485	Level	Level	Level	0	0	0	0	0.999964	0.99665	0	0	0.98132	0.999431	0	0	0.987038	0.999737	0	0	0	0
ENSG00000212181	SNORA48	snoRNA	Loss	2	149018143	149018277	Level	Level	Level	0	0	0	0	0.999964	0.999736	0	0	0.98132	0.889708	0	0	0.999848	0.999737	0	0	0	0
ENSG00000212211	U3	snoRNA	Loss	3	60842062	60842277	Loss	Loss	Level	0	0	0	0	0.999964	0.99665	0	0	0.890631	0.999431	0	0	0.992302	0.999737	0	0	0	0
ENSG00000212335	Y_RNA	misc_RNA	Loss	14	23321825	23321937	Level	Level	Level	0	0	0	0	0.999964	0.99665	0	0	0.98132	0.999431	0	0	0.999848	0.999737	0	0	0	0
ENSG00000212370	RNU6-482P	snRNA	loss	5	112114060	112114166	Loss	Level	Level	0	0	0	0	0.999964	0.99665	0	0	0.957857	0.999431	0	0	0.999848	0.772486	0	0	0	0
ENSG00000212389	RNU6-1275P	snRNA	Loss	2	148634991	148635097	Level	Level	Level	0	0	0	0	0.999964	0.99665	0	0	0.962606	0.999431	0	0	0.992302	0.991048	0	0	0	0
ENSG00000212535	RNU6-808P	snRNA	Loss	12	95684468	95684575	Level	Level	Level	0	0	0	0	0.999964	0.566147	0	0	0.957857	0.999431	0	0	0.999848	0.999737	0	0	0	0
ENSG00000212993	POU5F1B	protein_coding	gain	8	128426535	128432311	Level	Gain	Level	0	0	0	0	0.999964	0.99665	0	0	0.98132	0.999431	0	0	0.999848	0.999737	0	0	0	0
ENSG00000213132	AC022498.1	protein_coding	Loss	3	187896331	187898598	Level	Gain	Level	0	0	0	0	0.999964	0.99665	0	0	0.98132	0.999431	0	0	0.999848	0.999737	0	0	0	0
ENSG00000213401	MAGEA12	protein_coding	gain	X	151899293	151903184	Level	Level	Loss	0	0	0	0	0.999964	0.99665	0	0	0.890631	0.999431	0	0	0.999848	0.993629	0	0	0	0
ENSG00000213638	ADAT3	protein_coding	loss	19	1905377	1913444	Level	Level	Level	1	0	1	2	0.999964	0.999736	0	0	0.98132	0.999431	0	0	0.999848	0.999737	0	0	0	0
ENSG00000213782	DDX47	protein_coding	loss	12	12966250	12982915	Level	Level	Gain	1	1	1	3	0.999964	0.99665	0	0	0.890631	0.999431	0	0	0.887168	0.999737	0	0	0	0
ENSG00000214087	ARL16	protein_coding	gain	17	79648204	79650954	Level	Level	Level	0	0	0	0	0.999964	0.99665	0	0	0.890631	0.999431	0	0	0.913051	0.999737	0	0	0	0
ENSG00000214194	LINC00998	protein_coding	Gain	7	112756773	112758668	Level	Level	Level	0	0	0	0	0.999964	0.99665	0	0	0.98132	0.999431	0	0	0.999848	0.999737	0	0	0	0
ENSG00000214530	STARD10	protein_coding	Loss	11	72465774	72504726	Level	Level	Gain	0	0	0	0	0.993156	0.99665	0	0	0.98132	0.999431	0	0	0.992302	0.999737	0	0	0	0
ENSG00000214546	AC087491.2	lincRNA	Gain	17	37775866	37778766	Level	Level	Level	0	0	0	0	0.999964	0.99665	0	0	0.957857	0.999431	0	0	0.999848	0.999737	0	0	0	0
ENSG00000214650	RP11-83B20.1	lincRNA	loss	12	124997768	124999359	Level	Level	Level	0	0	0	0	0.999964	0.823239	0	0	0.98132	0.999431	0	0	0.999848	0.943682	0	0	0	0
ENSG00000215306	AL135998.1	protein_coding	Loss	14	23286463	23291750	Level	Level	Level	0	0	0	0	0.999964	0.99665	0	0	0.98132	0.889708	0	0	0.999848	0.999737	0	0	0	0
ENSG00000215475	SIAH3	protein_coding	loss	13	46354405	46425871	Level	Gain	Level	0	0	0	0	0.999964	0.99665	0	0	0.98132	0.999431	0	0	0.992302	0.999737	0	0	0	0
ENSG00000215644	GCGR	protein_coding	gain	17	79762008	79771889	Level	Level	Level	0	0	0	0	0.535498	0.99665	0	0	0.98132	0.95669	0	0	0.999848	0.999737	0	0	0	0
ENSG00000215788	TNFRSF25	protein_coding	Loss	1	6521211	6526255	Level	Level	Level	0	0	0	0	0.795028	0.999736	0	0	0.98132	0.999431	0	0	0.999848	0.999737	0	0	0	0
ENSG00000215869	RP11-364B6.1	lincRNA	Loss	1	104615645	104619709	Level	Level	Loss	0	0	0	0	0.999964	0.99665	0	0	0.98132	0.999431	0	0	0.999848	0.999737	0	0	0	0
ENSG00000216022	AC068062.1	miRNA	Loss	10	53399503	53399592	Gain	Level	Gain	0	0	0	0	0.999964	0.99665	0	0	0.98132	0.999431	0	0	0.999848	0.993629	0	0	0	0
ENSG00000216937	CCDC7	protein_coding	gain	10	32735068	32863492	Level	Level	Gain	0	0	0	0	0.999964	0.99665	0	0	0.994804	0.999431	0	0	0.999848	0.999737	0	0	0	0
ENSG00000220981	AL391384.1	miRNA	gain	13	73425226	73425307	Level	Gain	Level	0	0	0	0	0.999964	0.99665	0	0	0.98132	0.999431	0	0	0.999848	0.999737	0	0	0	0
ENSG00000221021	AL035697.1	miRNA	loss	6	162036098	162036191	Level	Level	Level	0	0	0	0	0.999964	0.99665	0	0	0.962606	0.999431	0	0	0.999848	0.999737	0	0	0	0
ENSG00000221039	MIR1286	miRNA	Gain	22	20236657	20236734	Level	Level	Level	0	0	0	0	0.820525	0.99665	0	0	0.997266	0.999431	0	0	0.999848	0.999737	0	0	0	0
ENSG00000221201	AL031655.1	miRNA	gain	20	8589827	8589912	Level	Level	Level	0	0	0	0	0.999964	0.99665	0	0	0.98132	0.999431	0	0	0.999848	0.999737	0	0	0	0
ENSG00000221257	AC012175.1	miRNA	Loss	16	5810688	5810789	Level	Level	Level	0	0	0	0	0.996049	0.99665	0	0	0.98132	0.999431	0	0	0.999848	0.999737	0	0	0	0
ENSG00000221262	AC005159.1	miRNA	Gain	7	81919393	81919478	Level	Level	Level	0	0	0	0	0.993156	0.99665	0	0	0.98132	0.999431	0	0	0.999848	0.999737	0	0	0	0
ENSG00000221273	MIR1237	miRNA	Loss	11	64136074	64136175	Level	Level	Level	0	0	0	0	0.993156	0.99665	0	0	0.98132	0.999431	0	0	0.999848	0.999737	0	0	0	0
ENSG00000221279	AC005161.1	miRNA	Loss	7	110568374	110568453	Level	Level	Level	0	0	0	0	0.993156	0.99665	0	0	0.98132	0.999431	0	0	0.999848	0.999737	0	0	0	0
ENSG00000221289	AC013406.1	miRNA	Loss	2	148224198	148224282	Level	Level	Level	0	0	0	0	0.999964	0.99665	0	0	0.98132	0.999431	0	0	0.999848	0.999737	0	0	0	0
ENSG00000221366	MIR1306	miRNA	Gain	22	20073581	20073665	Level	Level	Level	0	0	0	0	0.999964	0.438177	0	0	0.98132	0.999431	0	0	0.999848	0.993629	0	0	0	0
ENSG00000221529	AC105227.1	miRNA	Loss	18	47927311	47927418	Level	Level	Loss	0	0	0	0	0.975826	0.99665	0	0	0.890631	0.999431	0	0	0.6237	0.999737	0	0	0	0
ENSG00000221563	MIR1269A	miRNA	Gain	4	67142542	67142646	Level	Level	Level	0	0	0	0	0.999964	0.99665	0	0	0.98132	0.999431	0	0	0.999848	0.999737	0	0	0	0
ENSG00000221586	MIR1261	miRNA	gain	11	90602289	90602370	Level	Level	Gain	0	0	0	0	0.999964	0.99665	0	0	0.98132	0.999431	0	0	0.887168	0.999737	0	0	0	0
ENSG00000221693	AL590226.1	miRNA	Gain	9	139588588	139588714	Level	Level	Level	0	0	0	0	0.999964	0.99665	0	0	0.98132	0.999431	0	0	0.999848	0.999737	0	0	0	0
ENSG00000221708	AL353733.1	miRNA	gain	9	9425461	9425558	Level	Level	Loss	0	0	0	0	0.999964	0.99665	0	0	0.98132	0.999431	0	0	0.999848	0.999737	0	0	0	0
ENSG00000221771	MIR1205	miRNA	gain	8	128972879	128972941	Level	Gain	Level	0	0	0	0	0.975826	0.99665	0	0	0.890631	0.999431	0	0	0.999848	0.999737	0	0	0	0
ENSG00000221813	OR6B1	protein_coding	control_neg	7	143701022	143702068	Level	Level	Level	0	0	0	0	0.999964	0.99665	0	0	0.98132	0.999431	0	0	0.999848	0.999737	0	0	0	0
ENSG00000221858	OR2A12	protein_coding	control_neg	7	143792141	143793186	Level	Level	Level	0	0	0	0	0.999964	0.99665	0	0	0.98132	0.999431	0	0	0.957884	0.999737	0	0	0	0
ENSG00000221867	MAGEA3	protein_coding	gain	X	151934652	151938240	Level	Level	Loss	0	0	0	0	0.993156	0.99665	0	0	0.98132	0.999431	0	0	0.971149	0.999737	0	0	0	0
ENSG00000221938	OR2A14	protein_coding	control_neg	7	143826151	143827162	Level	Level	Level	0	0	0	0	0.999964	0.99665	0	0	0.890631	0.999431	0	0	0.913051	0.999737	0	0	0	0
ENSG00000221962	TMEM14E	protein_coding	Loss	3	152057484	152058779	Level	Gain	Level	0	0	0	0	0.999964	0.99665	0	0	0.98132	0.999431	0	0	0.999848	0.999737	0	0	0	0
ENSG00000221996	OR52B4	protein_coding	control_neg	11	4388493	4389616	Level	Level	Level	0	0	0	0	0.999964	0.99665	0	0	0.98132	0.999431	0	0	0.999848	0.999737	0	0	0	0
ENSG00000222240	RN7SKP156	misc_RNA	gain	1	188124970	188125311	Level	Level	Level	0	0	0	0	0.999964	0.99665	0	0	0.994804	0.999431	0	0	0.999848	0.999737	0	0	0	0
ENSG00000222287	RNU6-1043P	snRNA	gain	16	30712658	30712756	Level	Level	Level	0	0	0	0	0.999964	0.99665	0	0	0.98132	0.999431	0	0	0.999848	0.993629	0	0	0	0
ENSG00000222544	RNU6-735P	snRNA	Loss	12	95832513	95832619	Level	Level	Level	0	0	0	0	0.999964	0.99665	0	0	0.98132	0.999431	0	0	0.987658	0.999737	0	0	0	0
ENSG00000222546	RNA5SP251	rRNA	Gain	8	3558014	3558150	Level	Level	Level	0	0	0	0	0.999964	0.99665	0	0	0.98132	0.999431	0	0	0.999848	0.999737	0	0	0	0
ENSG00000222548	AC006534.1	miRNA	Gain	17	65809698	65809770	Level	Level	Level	0	0	0	0	0.999964	0.99665	0	0	0.98132	0.999431	0	0	0.913051	0.999737	0	0	0	0
ENSG00000222677	AL513123.1	miRNA	Loss	6	113836189	113836285	Level	Level	Level	0	0	0	0	0.999964	0.999736	0	0	0.967051	0.999431	0	0	0.999848	0.999737	0	0	0	0
ENSG00000222720	AC027307.1	miRNA	loss	19	1556604	1556685	Level	Level	Level	0	0	0	0	0.999964	0.99665	0	0	0.98132	0.999431	0	0	0.999848	0.993629	0	0	0	0
ENSG00000222727	RNU4-64P	snRNA	loss	4	186947610	186947740	Level	Level	Level	0	0	0	0	0.993156	0.99665	0	0	0.98132	0.999431	0	0	0.999848	0.999737	0	0	0	0
ENSG00000222749	AL021398.1	miRNA	gain	1	177155496	177155588	Level	Level	Level	0	0	0	0	0.999964	0.99665	0	0	0.997266	0.999431	0	0	0.999848	0.999737	0	0	0	0
ENSG00000222765	RNU2-40P	snRNA	Gain	4	66672958	66673153	Level	Level	Level	0	0	0	0	0.999964	0.99665	0	0	0.98132	0.999431	0	0	0.999848	0.999737	0	0	0	0
ENSG00000222833	AC069067.1	miRNA	Loss	3	151352138	151352251	Level	Gain	Level	0	0	0	0	0.911437	0.99665	0	0	0.98132	0.999431	0	0	0.938804	0.999737	0	0	0	0
ENSG00000222994	AC006322.1	miRNA	Gain	7	83548918	83549019	Level	Level	Level	0	0	0	0	0.999964	0.99665	0	0	0.98132	0.999431	0	0	0.999848	0.999737	0	0	0	0
ENSG00000223078	RNU2-55P	snRNA	Loss	21	24654058	24654231	Level	Level	Level	0	0	0	0	0.999964	0.99665	0	0	0.980531	0.999431	0	0	0.971149	0.999737	0	0	0	0
ENSG00000223243	AC074323.1	miRNA	Gain	10	80510359	80510454	Gain	Level	Level	0	0	0	0	0.993156	0.99665	0	0	0.98132	0.999431	0	0	0.999848	0.999737	0	0	0	0
ENSG00000223336	RNU2-6P	snRNA	loss	13	46948536	46948725	Level	Gain	Level	0	0	0	0	0.999964	0.99665	0	0	0.98132	0.999431	0	0	0.999848	0.999737	0	0	0	0
ENSG00000223341	RN7SKP3	misc_RNA	loss	13	45634864	45635221	Level	Gain	Level	0	0	0	0	0.999964	0.99665	0	0	0.98132	0.999431	0	0	0.993089	0.999737	0	0	0	0
ENSG00000223462	RP11-285G1.9	lincRNA	Loss	10	45432956	45451173	Level	Level	Gain	0	0	0	0	0.999964	0.99665	0	0	0.98132	0.999431	0	0	0.999848	0.999737	0	0	0	0
ENSG00000223470	RP11-490O24.2	lincRNA	gain	10	34198166	34206723	Level	Level	Gain	0	0	0	0	0.993156	0.99665	0	0	0.98132	0.999431	0	0	0.999848	0.999737	0	0	0	0
ENSG00000223479	RP4-788P17.1	lincRNA	Loss	1	74100899	74180897	Level	Level	Loss	0	0	0	0	0.999964	0.99665	0	0	0.890631	0.999431	0	0	0.999848	0.999737	0	0	0	0
ENSG00000223579	AC011718.2	lincRNA	Gain	22	20632023	20661407	Level	Level	Level	0	0	0	0	0.993156	0.99665	0	0	0.994804	0.999431	0	0	0.999848	0.999737	0	0	0	0
ENSG00000223626	LINC01044	lincRNA	Loss	13	112976881	112985539	Level	Gain	Level	0	0	0	0	0.999964	0.99665	0	0	0.974375	0.999431	0	0	0.999848	0.999737	0	0	0	0
ENSG00000223646	AC002463.3	lincRNA	Gain	7	112262433	112348135	Level	Level	Level	0	0	0	0	0.99457	0.99665	0	0	0.98132	0.999431	0	0	0.957884	0.999737	0	0	0	0
ENSG00000223715	RP11-71G7.1	lincRNA	gain	3	176321931	176353320	Level	Gain	Level	0	0	0	0	0.999964	0.99665	0	0	0.890631	0.999431	0	0	0.778069	0.999737	0	0	0	0
ENSG00000223732	RP11-321C24.1	lincRNA	loss	13	45556212	45657260	Level	Gain	Level	0	0	0	0	0.999964	0.99665	0	0	0.98132	0.999431	0	0	0.971149	0.999737	0	0	0	0
ENSG00000223751	AC116609.2	lincRNA	Gain	2	742488	747767	Level	Level	Level	0	0	0	0	0.999964	0.99665	0	0	0.98132	0.999431	0	0	0.999848	0.999737	0	0	0	0
ENSG00000223770	MIR1255B1	antisense	Gain	7	81638493	81659271	Level	Level	Level	0	0	0	0	0.999964	0.99665	0	0	0.98132	0.999431	0	0	0.999848	0.999737	0	0	0	0
ENSG00000223811	RP11-437J19.1	lincRNA	Loss	6	113678205	113689146	Level	Level	Level	0	0	0	0	0.993156	0.99665	0	0	0.98132	0.999431	0	0	0.830696	0.999737	0	0	0	0
ENSG00000223911	AC009480.3	antisense	Loss	2	148656970	148660525	Level	Level	Level	0	0	0	0	0.999964	0.99665	0	0	0.974375	0.999431	0	0	0.999848	0.999737	0	0	0	0
ENSG00000223985	AC093326.1	lincRNA	Gain	2	490944	492655	Level	Level	Level	0	0	0	0	0.999964	0.99665	0	0	0.98132	0.999431	0	0	0.999848	0.999737	0	0	0	0
ENSG00000224018	AP000470.2	lincRNA	Loss	21	25527484	25560655	Level	Level	Level	0	0	0	0	0.993156	0.99665	0	0	0.98132	0.999431	0	0	0.830696	0.999737	0	0	0	0
ENSG00000224141	AL109763.2	lincRNA	Gain	21	19933583	20132321	Level	Level	Level	0	0	0	0	0.999964	0.99665	0	0	0.98132	0.999431	0	0	0.999848	0.999737	0	0	0	0
ENSG00000224142	AMMECR1-IT1	sense_intronic	loss	X	109548648	109550449	Level	Level	Loss	0	0	0	0	0.999964	0.99665	0	0	0.98132	0.999431	0	0	0.999848	0.999737	0	0	0	0
ENSG00000224260	RP1-272L16.1	lincRNA	Loss	1	209701800	209741018	Level	Level	Level	0	0	0	0	0.999964	0.99665	0	0	0.98132	0.889708	0	0	0.999848	0.827119	0	0	0	0
ENSG00000224356	RP11-151A6.4	sense_intronic	Loss	13	101187995	101232371	Level	Gain	Level	0	0	0	0	0.999964	0.99665	0	0	0.98132	0.889708	0	0	0.999848	0.991048	0	0	0	0
ENSG00000224387	RP3-395M20.2	antisense	Gain	1	2423739	2424697	Level	Level	Level	0	0	0	0	0.999964	0.99665	0	0	0.98132	0.999431	0	0	0.999848	0.999737	0	0	0	0
ENSG00000224517	HTR2A-AS1	antisense	loss	13	47426278	47430434	Level	Gain	Level	0	0	0	0	0.999964	0.99665	0	0	0.98132	0.999431	0	0	0.999848	0.999737	0	0	0	0
ENSG00000224563	LPP-AS1	antisense	Loss	3	188280026	188286454	Level	Gain	Level	0	0	0	0	0.737879	0.99665	0	0	0.974194	0.999431	0	0	0.999848	0.999737	0	0	0	0
ENSG00000224595	AC073626.2	antisense	Gain	7	114054299	114059930	Level	Level	Level	0	0	0	0	0.999964	0.99665	0	0	0.98132	0.999431	0	0	0.999848	0.999737	0	0	0	0
ENSG00000224596	ZMIZ1-AS1	antisense	Gain	10	80703085	80827652	Gain	Level	Level	0	0	0	0	0.993156	0.99665	0	0	0.98132	0.999431	0	0	0.971149	0.999737	0	0	0	0
ENSG00000224687	RASAL2-AS1	lincRNA	gain	1	178060643	178063119	Level	Level	Level	0	0	0	0	0.999964	0.719724	0	0	0.98132	0.999431	0	0	0.999848	0.991048	0	0	0	0
ENSG00000224745	RP11-380G5.2	sense_intronic	HomLoss	10	89638449	89640184	Level	Level	Level	0	0	0	0	0.999964	0.99665	0	0	0.98132	0.999431	0	0	0.999848	0.999737	0	0	0	0
ENSG00000224812	TMEM72-AS1	antisense	Loss	10	45306472	45455137	Level	Level	Gain	0	0	0	0	0.993156	0.99665	0	0	0.98132	0.999431	0	0	0.999848	0.999737	0	0	0	0
ENSG00000224832	AP000469.2	lincRNA	Loss	21	25676863	25693690	Level	Level	Level	0	0	0	0	0.999964	0.99665	0	0	0.98132	0.999431	0	0	0.999848	0.999737	0	0	0	0
ENSG00000224888	RP5-1142A6.2	antisense	Loss	16	88797588	88807826	Level	Level	Gain	0	0	0	0	0.879642	0.99665	0	0	0.962701	0.999431	0	0	0.999848	0.999737	0	0	0	0
ENSG00000224905	AP001347.6	antisense	Loss	21	15399742	15516789	Level	Level	Level	0	0	0	0	0.993156	0.99665	0	0	0.98132	0.999431	0	0	0.887168	0.999737	0	0	0	0
ENSG00000224935	RP11-74C3.1	lincRNA	gain	9	12098660	12159147	Level	Level	Loss	0	0	0	0	0.999964	0.99665	0	0	0.962606	0.999431	0	0	0.992302	0.999737	0	0	0	0
ENSG00000224968	RP1-35C21.1	lincRNA	gain	1	177320722	177335408	Level	Level	Level	0	0	0	0	0.999964	0.99665	0	0	0.962606	0.999431	0	0	0.944572	0.999737	0	0	0	0
ENSG00000225006	RP11-669M2.1	lincRNA	gain	1	188477669	188505596	Level	Level	Level	0	0	0	0	0.993156	0.99665	0	0	0.98132	0.889708	0	0	0.999848	0.965951	0	0	0	0
ENSG00000225077	LINC00337	antisense	Loss	1	6296300	6299504	Level	Level	Level	0	0	0	0	0.999964	0.99665	0	0	0.98132	0.999431	0	0	0.999848	0.999737	0	0	0	0
ENSG00000225083	GRTP1-AS1	antisense	Loss	13	114005988	114016183	Level	Gain	Level	0	0	0	0	0.999964	0.99665	0	0	0.998607	0.999431	0	0	0.999848	0.999737	0	0	0	0
ENSG00000225128	LINC00972	lincRNA	Gain	7	85050438	85118609	Level	Level	Level	0	0	0	0	0.999964	0.99665	0	0	0.98132	0.999431	0	0	0.999848	0.999737	0	0	0	0
ENSG00000225181	RP11-388K2.1	antisense	Loss	20	15532802	15533530	Level	Level	Level	0	0	0	0	0.999964	0.99665	0	0	0.98132	0.999431	0	0	0.999848	0.999737	0	0	0	0
ENSG00000225292	RP11-57H14.3	sense_intronic	Loss	10	114648494	114665870	Level	Level	Level	0	0	0	0	0.999964	0.99665	0	0	0.98132	0.999431	0	0	0.999848	0.999737	0	0	0	0
ENSG00000225421	AC019330.1	lincRNA	gain	2	199417919	199637080	Level	Level	Level	0	0	0	0	0.999964	0.99665	0	0	0.98132	0.999431	0	0	0.999848	0.999737	0	0	0	0
ENSG00000225457	RP11-736E3.1	antisense	Gain	7	112740718	112786385	Level	Level	Level	0	0	0	0	0.999964	0.99665	0	0	0.98132	0.999431	0	0	0.913051	0.999737	0	0	0	0
ENSG00000225479	PLCB1-IT1	sense_intronic	gain	20	8229351	8237564	Level	Level	Level	0	0	0	0	0.999964	0.99665	0	0	0.98132	0.999431	0	0	0.999848	0.772486	0	0	0	0
ENSG00000225552	NAALADL2-AS1	antisense	gain	3	175490933	175494121	Level	Gain	Level	0	0	0	0	0.999964	0.67677	0	0	0.98132	0.999431	0	0	0.999848	0.965922	0	0	0	0
ENSG00000225619	MYT1L-AS1	lincRNA	Gain	2	2323004	2330882	Level	Level	Level	0	0	0	0	0.877755	0.99665	0	0	0.890631	0.999431	0	0	0.778069	0.991048	0	0	0	0
ENSG00000225663	FAM195B	protein_coding	gain	17	79780287	79791178	Level	Level	Level	0	0	0	0	0.999964	0.99665	0	0	0.98132	0.999431	0	0	0.999848	0.999737	0	0	0	0
ENSG00000225730	RP3-365O12.2	antisense	gain	6	46871208	46876815	Level	Level	Level	0	0	0	0	0.999964	0.99665	0	0	0.98132	0.999431	0	0	0.971149	0.999737	0	0	0	0
ENSG00000225825	IGHD6-25	IG_D_gene	control_neg	14	106347397	106347414	Level	Level	Level	0	0	0	0	0.999964	0.99665	0	0	0.962606	0.999431	0	0	0.999848	0.999737	0	0	0	0
ENSG00000225836	RP11-80H5.6	lincRNA	Loss	10	91406046	91410579	Level	Level	Level	0	0	0	0	0.999964	0.99665	0	0	0.98132	0.999431	0	0	0.999848	0.967965	0	0	0	0
ENSG00000225913	RP11-57C13.6	lincRNA	HomLoss	10	89367742	89419036	Level	Level	Level	0	0	0	0	0.886791	0.99665	0	0	0.957857	0.999431	0	0	0.881077	0.999737	0	0	0	0
ENSG00000225931	RP3-395M20.7	antisense	Gain	1	2497849	2501327	Level	Level	Level	0	0	0	0	0.999964	0.99665	0	0	0.98132	0.999431	0	0	0.999848	0.999737	0	0	0	0
ENSG00000225942	AC093326.2	lincRNA	Gain	2	545805	546667	Level	Level	Level	0	0	0	0	0.727583	0.99665	0	0	0.98132	0.999431	0	0	0.999848	0.999737	0	0	0	0
ENSG00000225953	SATB2-AS1	antisense	gain	2	200322423	200341658	Level	Level	Level	0	0	0	0	0.999964	0.99665	0	0	0.997266	0.889708	0	0	0.999848	0.999737	0	0	0	0
ENSG00000225981	AC102953.4	antisense	Loss	7	1499573	1503644	Level	Level	Level	0	0	0	0	0.999964	0.999736	0	0	0.98132	0.999431	0	0	0.830696	0.999737	0	0	0	0
ENSG00000225988	RP5-1119D9.4	antisense	gain	20	9485827	9495645	Level	Level	Level	0	0	0	0	0.999964	0.999736	0	0	0.957857	0.999431	0	0	0.887168	0.999737	0	0	0	0
ENSG00000226101	AC007461.2	lincRNA	loss	17	70068474	70089622	Level	Level	Level	0	0	0	0	0.877755	0.997284	0	0	0.98132	0.999431	0	0	0.830696	0.999737	0	0	0	0
ENSG00000226115	AP001476.3	lincRNA	Gain	21	47476430	47477481	Level	Level	Level	0	0	0	0	0.999964	0.99665	0	0	0.98132	0.999431	0	0	0.999848	0.999737	0	0	0	0
ENSG00000226204	AL157359.3	lincRNA	Gain	21	20325582	20339376	Level	Level	Level	0	0	0	0	0.999964	0.99665	0	0	0.98132	0.868361	0	0	0.999848	0.999737	0	0	0	0
ENSG00000226288	OR52I2	protein_coding	control_neg	11	4608021	4609135	Level	Level	Level	0	0	0	0	0.999964	0.99665	0	0	0.98132	0.999431	0	0	0.999848	0.999737	0	0	0	0
ENSG00000226390	RP11-358D14.2	antisense	Loss	20	62079404	62080682	Level	Level	Gain	0	0	0	0	0.993156	0.99665	0	0	0.98132	0.999431	0	0	0.999848	0.999737	0	0	0	0
ENSG00000226412	RP11-476F14.1	lincRNA	gain	10	33867859	33888968	Level	Level	Gain	0	0	0	0	0.999964	0.99665	0	0	0.98132	0.999431	0	0	0.999848	0.991048	0	0	0	0
ENSG00000226440	RP11-506B6.6	antisense	Loss	6	112557294	112671296	Level	Level	Level	0	0	0	0	0.999964	0.99665	0	0	0.997266	0.999431	0	0	0.999848	0.999737	0	0	0	0
ENSG00000226486	LINC01035	lincRNA	gain	1	188874819	189006393	Level	Level	Level	0	0	0	0	0.999964	0.99665	0	0	0.98132	0.999431	0	0	0.938804	0.999737	0	0	0	0
ENSG00000226694	RP11-69C17.2	lincRNA	Loss	10	2114039	2123291	Level	Level	Gain	0	0	0	0	0.999964	0.99665	0	0	0.98132	0.999431	0	0	0.971149	0.999737	0	0	0	0
ENSG00000226717	RP11-87N24.2	lincRNA	gain	9	10613202	10620420	Level	Level	Loss	0	0	0	0	0.993156	0.99665	0	0	0.98132	0.999431	0	0	0.999848	0.999737	0	0	0	0
ENSG00000226762	RP11-298E9.6	lincRNA	Loss	10	3282563	3299402	Level	Level	Gain	0	0	0	0	0.999964	0.99665	0	0	0.98132	0.999431	0	0	0.999848	0.999737	0	0	0	0
ENSG00000226779	NAALADL2-AS2	antisense	Loss	3	174952651	174988885	Level	Gain	Level/Loss	0	0	0	0	0.996049	0.99665	0	0	0.98132	0.999431	0	0	0.999848	0.999737	0	0	0	0
ENSG00000226921	LINC00454	lincRNA	Loss	13	114581673	114586624	Level	Gain	Level	0	0	0	0	0.999964	0.99665	0	0	0.890631	0.999431	0	0	0.830696	0.999737	0	0	0	0
ENSG00000226965	AC003088.1	lincRNA	Loss	7	110072296	110174811	Gain	Level	Level	0	0	0	0	0.993156	0.99665	0	0	0.98132	0.999431	0	0	0.999848	0.999737	0	0	0	0
ENSG00000226983	AP000235.2	lincRNA	Loss	21	26212864	26430059	Level	Level	Level	0	0	0	0	0.996049	0.999736	0	0	0.98132	0.999431	0	0	0.999848	0.999737	0	0	0	0
ENSG00000226996	AP000477.3	lincRNA	Loss	21	25415572	25422601	Level	Level	Level	0	0	0	0	0.999964	0.99665	0	0	0.772697	0.999431	0	0	0.830696	0.999737	0	0	0	0
ENSG00000227012	RP1-97J1.2	lincRNA	Loss	6	112221692	112223054	Level	Level	Level	0	0	0	0	0.999964	0.99665	0	0	0.957857	0.999431	0	0	0.999848	0.999737	0	0	0	0
ENSG00000227036	LINC00511	lincRNA	loss	17	70319264	70636611	Level	Level	Level	0	0	0	0	0.993156	0.99665	0	0	0.98132	0.999431	0	0	0.999848	0.999737	0	0	0	0
ENSG00000227089	RP1-135L22.1	lincRNA	Loss	6	21354642	21355527	Level	Level	Level	0	0	0	0	0.999964	0.99665	0	0	0.98132	0.999431	0	0	0.999848	0.999737	0	0	0	0
ENSG00000227108	IGHD1-14	IG_D_gene	control_neg	14	106366496	106366512	Level	Level	Level	0	0	0	0	0.886791	0.99665	0	0	0.890631	0.999431	0	0	0.6237	0.999737	0	0	0	0
ENSG00000227115	RP11-267C16.1	lincRNA	HomLoss	18	48872619	49088939	Level	Level	Loss	0	0	0	0	0.993156	0.719724	0	0	0.98132	0.999431	0	0	0.999848	0.999737	0	0	0	0
ENSG00000227191	TRGC2	TR_C_gene	control_neg	7	38279181	38289173	Level	Level	Level	0	0	0	0	0.999964	0.99665	0	0	0.98132	0.999431	0	0	0.999848	0.999737	0	0	0	0
ENSG00000227200	RP11-121A14.3	sense_intronic	Loss	9	127025155	127028088	Level	Level	Level	0	0	0	0	0.999964	0.438177	0	0	0.98132	0.999431	0	0	0.999848	0.993192	0	0	0	0
ENSG00000227268	KLLN	protein_coding	HomLoss	10	89618918	89623194	Level	Level	Level	0	0	0	0	0.999964	0.823239	0	0	0.98132	0.999431	0	0	0.999848	0.999737	0	0	0	0
ENSG00000227438	AP001471.1	antisense	Gain	21	47513178	47517444	Level	Level	Level	0	0	0	0	0.999964	0.99665	0	0	0.98132	0.999431	0	0	0.999848	0.999737	0	0	0	0
ENSG00000227500	SCAMP4	protein_coding	loss	19	1905213	1926016	Level	Level	Level	0	1	0	1	0.999964	0.99665	0	0	0.98132	0.999431	0	0	0.999848	0.999737	0	0	0	0
ENSG00000227512	RP11-413M3.4	antisense	Gain	9	139437333	139438287	Level	Level	Level	0	0	0	0	0.999964	0.99665	0	0	0.98132	0.999431	0	0	0.999848	0.999737	0	0	0	0
ENSG00000227579	RP1-35C21.2	lincRNA	gain	1	177362423	177566844	Level	Level	Level	0	0	0	0	0.99457	0.99665	0	0	0.89096	0.999431	0	0	0.999848	0.999737	0	0	0	0
ENSG00000227591	RP1-28O10.1	antisense	Loss	1	209834709	209897470	Level	Level	Level	0	0	0	0	0.999964	0.99665	0	0	0.98132	0.999431	0	0	0.999848	0.999737	0	0	0	0
ENSG00000227610	FRMPD3-AS1	antisense	loss	X	106756213	106789051	Level	Level	Loss	0	0	0	0	0.999964	0.99665	0	0	0.98132	0.999431	0	0	0.999848	0.999737	0	0	0	0
ENSG00000227646	STEAP2-AS1	processed_transcript	Gain	7	89511667	89840949	Level	Level	Level	0	0	0	0	0.999964	0.99665	0	0	0.957857	0.999431	0	0	0.999848	0.999737	0	0	0	0
ENSG00000227713	AC116609.1	lincRNA	Gain	2	724966	731224	Level	Level	Level	0	0	0	0	0.993156	0.99665	0	0	0.994159	0.999431	0	0	0.999848	0.991048	0	0	0	0
ENSG00000227800	IGHD4-17	IG_D_gene	control_neg	14	106360366	106360381	Level	Level	Level	0	0	0	0	0.999964	0.99665	0	0	0.98132	0.999431	0	0	0.999848	0.999737	0	0	0	0
ENSG00000227863	AC002383.2	lincRNA	Gain	7	89073288	89123576	Level	Level	Level	0	0	0	0	0.999964	0.99665	0	0	0.983761	0.999431	0	0	0.999848	0.999737	0	0	0	0
ENSG00000227902	AC062032.1	lincRNA	Loss	2	147637477	147655786	Level	Level	Level	0	0	0	0	0.999964	0.99665	0	0	0.98132	0.889708	0	0	0.999848	0.999737	0	0	0	0
ENSG00000227912	RP11-69C17.3	lincRNA	Loss	10	2208526	2211654	Level	Level	Gain	0	0	0	0	0.999964	0.99665	0	0	0.957857	0.999431	0	0	0.999848	0.999737	0	0	0	0
ENSG00000227927	MACROD2-IT1	sense_intronic	loss	20	14535030	14617170	Level	Level	Level	0	0	0	0	0.999303	0.99665	0	0	0.98132	0.999431	0	0	0.887168	0.999737	0	0	0	0
ENSG00000227940	RP11-372M18.1	lincRNA	Loss	1	209498801	209501877	Level	Level	Level	0	0	0	0	0.999964	0.67677	0	0	0.98132	0.668571	0	0	0.999848	0.892341	0	0	0	0
ENSG00000228037	RP3-395M20.9	antisense	Gain	1	2512999	2515972	Level	Level	Level	0	0	0	0	0.999964	0.99665	0	0	0.98132	0.999431	0	0	0.999848	0.999737	0	0	0	0
ENSG00000228113	AC003991.3	antisense	Gain	7	87848674	87921781	Level	Level	Level	0	0	0	0	0.993156	0.99665	0	0	0.98132	0.999431	0	0	0.999848	0.999737	0	0	0	0
ENSG00000228131	IGHD6-6	IG_D_gene	control_neg	14	106376269	106376286	Level	Level	Level	0	0	0	0	0.975826	0.99665	0	0	0.890631	0.999431	0	0	0.999848	0.999737	0	0	0	0
ENSG00000228201	AL022341.3	antisense	gain	16	698473	699200	Level	Level	Level	0	0	0	0	0.999964	0.99665	0	0	0.890631	0.999431	0	0	0.887168	0.999737	0	0	0	0
ENSG00000228340	RP5-1043L13.1	lincRNA	Gain	20	58662895	59102516	Level	Level	Gain	0	0	0	0	0.999964	0.99665	0	0	0.957857	0.999431	0	0	0.992707	0.999737	0	0	0	0
ENSG00000228401	RP11-251M1.1	antisense	Gain	9	139543062	139554873	Level	Level	Level	0	0	0	0	0.999964	0.99665	0	0	0.98132	0.999431	0	0	0.938804	0.991048	0	0	0	0
ENSG00000228404	AP001468.58	antisense	Gain	21	47604993	47608855	Level	Level	Level	0	0	0	0	0.999964	0.99665	0	0	0.98132	0.999431	0	0	0.778069	0.999737	0	0	0	0
ENSG00000228540	AC073326.3	sense_intronic	Loss	7	110364215	110365881	Gain	Level	Level	0	0	0	0	0.795028	0.99665	0	0	0.982668	0.999431	0	0	0.999848	0.692027	0	0	0	0
ENSG00000228592	AP000459.4	lincRNA	Loss	21	24733426	24757182	Level	Level	Level	0	0	0	0	0.999964	0.99665	0	0	0.98132	0.999431	0	0	0.999848	0.991048	0	0	0	0
ENSG00000228613	AC144450.1	antisense	Gain	2	1550437	1623885	Level	Level	Level	0	0	0	0	0.999964	0.99665	0	0	0.98132	0.999431	0	0	0.999848	0.999737	0	0	0	0
ENSG00000228643	AC079779.4	processed_transcript	Gain	2	286419	301515	Level	Level	Level	0	0	0	0	0.999964	0.99665	0	0	0.98132	0.999431	0	0	0.999848	0.999737	0	0	0	0
ENSG00000228683	RP11-31E13.2	lincRNA	Gain	10	80455819	80456779	Gain	Level	Level	0	0	0	0	0.999964	0.99665	0	0	0.98132	0.999431	0	0	0.723402	0.999737	0	0	0	0
ENSG00000228708	AL109763.1	sense_overlapping	Gain	21	19849676	19858917	Level	Level	Level	0	0	0	0	0.999964	0.99665	0	0	0.974194	0.999431	0	0	0.830696	0.999737	0	0	0	0
ENSG00000228799	AC113607.2	lincRNA	Gain	2	895902	901137	Level	Level	Level	0	0	0	0	0.999964	0.99665	0	0	0.890631	0.889708	0	0	0.938804	0.999737	0	0	0	0
ENSG00000228950	AC023137.2	lincRNA	Loss	2	20650803	20652708	Level	Level	Level	0	0	0	0	0.999964	0.99665	0	0	0.891014	0.999431	0	0	0.830696	0.999737	0	0	0	0
ENSG00000229005	HNF4A-AS1	antisense	gain	20	43001386	43024346	Level	Level	Gain	0	0	0	0	0.999964	0.99665	0	0	0.98132	0.999431	0	0	0.999848	0.999737	0	0	0	0
ENSG00000229043	AC091729.9	antisense	Loss	7	1200010	1204903	Level	Level	Level	0	0	0	0	0.727583	0.99665	0	0	0.994804	0.999431	0	0	0.887168	0.943682	0	0	0	0
ENSG00000229063	TRBV23OR9-2	TR_V_gene	control_neg	9	33638033	33638492	Level	Level	Level	0	0	0	0	0.999964	0.99665	0	0	0.997266	0.999431	0	0	0.999848	0.999737	0	0	0	0
ENSG00000229162	RP11-84D1.1	antisense	loss	1	25287836	25289588	Level	Level	Level	0	0	0	0	0.894347	0.99665	0	0	0.997266	0.999431	0	0	0.913051	0.999737	0	0	0	0
ENSG00000229164	TRAC	TR_C_gene	control_neg	14	23016447	23021097	Level	Level	Level	0	0	0	0	0.993156	0.999736	0	0	0.957857	0.999431	0	0	0.778069	0.999737	0	0	0	0
ENSG00000229205	LINC00200	lincRNA	Loss	10	1205708	1210612	Level	Level	Gain	0	0	0	0	0.999964	0.99665	0	0	0.98132	0.999431	0	0	0.999848	0.999737	0	0	0	0
ENSG00000229289	AP000431.2	lincRNA	Gain	21	20502841	20506741	Level	Level	Level	0	0	0	0	0.737879	0.99665	0	0	0.890631	0.999431	0	0	0.471701	0.999737	0	0	0	0
ENSG00000229373	LINC00452	lincRNA	Loss	13	114586640	114626485	Level	Gain	Level	0	0	0	0	0.999964	0.99665	0	0	0.98132	0.999431	0	0	0.999848	0.999737	0	0	0	0
ENSG00000229393	RP3-395M20.3	antisense	Gain	1	2424876	2425918	Level	Level	Level	0	0	0	0	0.999964	0.99665	0	0	0.997266	0.999431	0	0	0.999848	0.999737	0	0	0	0
ENSG00000229487	ALG13-AS1	antisense	loss	X	110949877	110954329	Level	Level	Loss	0	0	0	0	0.999964	0.99665	0	0	0.98132	0.889708	0	0	0.471701	0.999737	0	0	0	0
ENSG00000229569	RP11-481G8.2	lincRNA	Gain	10	80760241	80763560	Gain	Level	Level	0	0	0	0	0.999964	0.99665	0	0	0.98132	0.999691	0	0	0.999848	0.999737	0	0	0	0
ENSG00000229619	MBNL1-AS1	antisense	Loss	3	151980405	151987344	Level	Gain	Level	0	0	0	0	0.999964	0.99665	0	0	0.98132	0.999431	0	0	0.999848	0.999737	0	0	0	0
ENSG00000229656	RP11-462L8.1	lincRNA	gain	10	33247773	33371030	Level	Level	Gain	0	0	0	0	0.999964	0.99665	0	0	0.98132	0.999431	0	0	0.999848	0.999737	0	0	0	0
ENSG00000229809	ZNF688	protein_coding	gain	16	30580667	30584055	Level	Level	Level	0	0	0	0	0.999964	0.99665	0	0	0.98132	0.999431	0	0	0.999848	0.943682	0	0	0	0
ENSG00000229869	RP11-363N22.2	antisense	Loss	10	978966	988683	Level	Level	Gain	0	0	0	0	0.999964	0.99665	0	0	0.890631	0.999431	0	0	0.723402	0.999737	0	0	0	0
ENSG00000230062	ANKRD66	protein_coding	gain	6	46714654	46727243	Level	Level	Level	0	0	0	0	0.999964	0.99665	0	0	0.98132	0.999431	0	0	0.999848	0.965922	0	0	0	0
ENSG00000230099	TRBV5-4	TR_V_gene	control_neg	7	142168380	142169045	Level	Level	Level	0	0	0	0	0.996049	0.99665	0	0	0.98132	0.999431	0	0	0.999848	0.999737	0	0	0	0
ENSG00000230226	RP4-697K14.3	antisense	Loss	20	62133640	62136464	Level	Level	Gain	0	0	0	0	0.999964	0.99665	0	0	0.98132	0.999431	0	0	0.999848	0.999737	0	0	0	0
ENSG00000230233	AF240627.2	lincRNA	Gain	21	19986749	20022678	Level	Level	Level	0	0	0	0	0.530205	0.99665	0	0	0.98132	0.999431	0	0	0.999848	0.999737	0	0	0	0
ENSG00000230292	NAALADL2-AS3	processed_transcript	Loss	3	174797097	174833032	Level	Gain	Level	0	0	0	0	0.999964	0.99665	0	0	0.957857	0.999431	0	0	0.999848	0.999737	0	0	0	0
ENSG00000230365	RP11-23D5.1	lincRNA	gain	9	11275314	11276314	Level	Level	Loss	0	0	0	0	0.999964	0.438177	0	0	0.98132	0.999431	0	0	0.999848	0.999737	0	0	0	0
ENSG00000230410	XXbac-B33L19.6	lincRNA	Gain	22	20336866	20341114	Level	Level	Level	0	0	0	0	0.999964	0.99665	0	0	0.98132	0.999431	0	0	0.999848	0.999737	0	0	0	0
ENSG00000230417	LINC00856	lincRNA	Gain	10	80008505	80434724	Gain	Level	Level	0	0	0	0	0.999964	0.823239	0	0	0.98132	0.999431	0	0	0.999848	0.999737	0	0	0	0
ENSG00000230426	ERVMER61-1	lincRNA	gain	1	187610358	187612992	Level	Level	Level	0	0	0	0	0.999964	0.99665	0	0	0.98132	0.999431	0	0	0.999848	0.999737	0	0	0	0
ENSG00000230587	AC093609.1	lincRNA	loss	2	43324884	43329829	Level	Gain	Level	0	0	0	0	0.911437	0.99665	0	0	0.957857	0.999431	0	0	0.913051	0.954167	0	0	0	0
ENSG00000230768	RP11-251P6.1	lincRNA	Loss	1	106130197	106161580	Level	Level	Loss	0	0	0	0	0.999964	0.99665	0	0	0.997266	0.999431	0	0	0.999848	0.999737	0	0	0	0
ENSG00000230920	RP11-527D15.1	lincRNA	gain	9	9799423	9803784	Level	Level	Loss	0	0	0	0	0.999964	0.99665	0	0	0.98132	0.999431	0	0	0.999848	0.999737	0	0	0	0
ENSG00000230922	RP4-753M9.1	sense_intronic	loss	22	45396446	45399500	Level	Level	Level	0	0	0	0	0.999964	0.99665	0	0	0.974698	0.999431	0	0	0.999848	0.967965	0	0	0	0
ENSG00000230937	MIR205HG	lincRNA	Loss	1	209602165	209606183	Level	Level	Level	0	0	0	0	0.993156	0.99665	0	0	0.997266	0.999431	0	0	0.906451	0.943682	0	0	0	0
ENSG00000230943	RP11-367G18.1	lincRNA	Loss	6	113944737	113971276	Level	Level	Level	0	0	0	0	0.999964	0.99665	0	0	0.98132	0.999431	0	0	0.999848	0.999737	0	0	0	0
ENSG00000230972	AP001255.2	lincRNA	Loss	21	24437813	24503528	Level	Level	Level	0	0	0	0	0.999964	0.99665	0	0	0.997266	0.999431	0	0	0.999848	0.999737	0	0	0	0
ENSG00000231040	AC103881.1	lincRNA	Loss	2	147595317	147607878	Level	Level	Level	0	0	0	0	0.993156	0.99665	0	0	0.98132	0.999431	0	0	0.999848	0.999737	0	0	0	0
ENSG00000231149	RP11-10J18.3	lincRNA	Loss	9	127277217	127278335	Level	Level	Level	0	0	0	0	0.993156	0.99665	0	0	0.98132	0.999431	0	0	0.999848	0.999737	0	0	0	0
ENSG00000231173	AC116609.3	lincRNA	Gain	2	741977	749856	Level	Level	Level	0	0	0	0	0.999964	0.99665	0	0	0.98132	0.999431	0	0	0.999848	0.827119	0	0	0	0
ENSG00000231227	RP11-85O21.4	sense_overlapping	Loss	9	126772809	126773393	Level	Level	Level	0	0	0	0	0.999964	0.99665	0	0	0.98132	0.999431	0	0	0.887168	0.999737	0	0	0	0
ENSG00000231249	ITPR1-AS1	antisense	Loss	3	4532575	4534847	Level	Level	Level	0	0	0	0	0.999964	0.99665	0	0	0.962701	0.999431	0	0	0.913051	0.999737	0	0	0	0
ENSG00000231255	AC005009.1	antisense	Gain	7	86404397	86405338	Level	Level	Level	0	0	0	0	0.993156	0.99665	0	0	0.98132	0.999431	0	0	0.999848	0.999737	0	0	0	0
ENSG00000231326	RP11-69C17.4	lincRNA	Loss	10	2211334	2231668	Level	Level	Gain	0	0	0	0	0.999964	0.99665	0	0	0.98132	0.999431	0	0	0.887168	0.999737	0	0	0	0
ENSG00000231475	IGHV4-31	IG_V_gene	control_neg	14	106805209	106805716	Loss	Level	Level	0	0	0	0	0.999964	0.99665	0	0	0.98132	0.999431	0	0	0.887168	0.967965	0	0	0	0
ENSG00000231482	AC141930.2	lincRNA	Gain	2	1576326	1584083	Level	Level	Level	0	0	0	0	0.999964	0.99665	0	0	0.957857	0.999431	0	0	0.949465	0.999737	0	0	0	0
ENSG00000231492	AP003774.5	lincRNA	Loss	11	64187863	64200142	Level	Level	Level	0	0	0	0	0.999964	0.99665	0	0	0.98132	0.999431	0	0	0.913051	0.999737	0	0	0	0
ENSG00000231557	AC018717.1	lincRNA	gain	2	199747297	199936514	Level	Level	Level	0	0	0	0	0.996049	0.99665	0	0	0.98132	0.999431	0	0	0.999848	0.692027	0	0	0	0
ENSG00000231599	LINC01037	lincRNA	gain	1	187412738	187446354	Level	Level	Level	0	0	0	0	0.993156	0.99665	0	0	0.957857	0.999431	0	0	0.992302	0.999737	0	0	0	0
ENSG00000231601	RP11-164C1.2	lincRNA	Loss	10	789932	790898	Level	Level	Gain	0	0	0	0	0.999964	0.99665	0	0	0.98132	0.999431	0	0	0.999848	0.999737	0	0	0	0
ENSG00000231648	RP11-372M18.2	lincRNA	Loss	1	209541007	209553035	Level	Level	Level	0	0	0	0	0.999964	0.99665	0	0	0.98132	0.999431	0	0	0.999848	0.991048	0	0	0	0
ENSG00000231680	AP003774.6	lincRNA	Loss	11	64161814	64163303	Level	Level	Level	0	0	0	0	0.999964	0.99665	0	0	0.997266	0.999431	0	0	0.999848	0.827119	0	0	0	0
ENSG00000231754	RP11-204E9.1	lincRNA	Loss	6	21522707	21524003	Level	Level	Level	0	0	0	0	0.999964	0.99665	0	0	0.98132	0.999431	0	0	0.992302	0.999737	0	0	0	0
ENSG00000231817	RP11-189B4.6	lincRNA	loss	13	47029270	47060641	Level	Gain	Level	0	0	0	0	0.999964	0.99665	0	0	0.98132	0.999431	0	0	0.999848	0.999737	0	0	0	0
ENSG00000231868	RP1-202O8.2	antisense	Loss	1	6503094	6507066	Level	Level	Level	0	0	0	0	0.999964	0.99665	0	0	0.98132	0.999431	0	0	0.999848	0.999737	0	0	0	0
ENSG00000231882	F10-AS1	antisense	Loss	13	113782469	113783194	Level	Gain	Level	0	0	0	0	0.999964	0.99665	0	0	0.98132	0.999431	0	0	0.971149	0.999737	0	0	0	0
ENSG00000231889	TRAF3IP2-AS1	antisense	Loss	6	111804714	111919505	Level	Level	Level	0	0	0	0	0.999964	0.99665	0	0	0.604781	0.999431	0	0	0.999848	0.967965	0	0	0	0
ENSG00000231948	HS1BP3-IT1	sense_intronic	Loss	2	20790535	20792308	Level	Level	Level	0	0	0	0	0.999964	0.99665	0	0	0.98132	0.999431	0	0	0.999848	0.772486	0	0	0	0
ENSG00000231986	AP000474.1	lincRNA	Loss	21	25261114	25262857	Level	Level	Level	0	0	0	0	0.999964	0.99665	0	0	0.957857	0.999431	0	0	0.999848	0.692027	0	0	0	0
ENSG00000232010	AP001059.5	antisense	loss	21	45670696	45671403	Level	Level	Level	0	0	0	0	0.999964	0.99665	0	0	0.98132	0.999431	0	0	0.938804	0.999737	0	0	0	0
ENSG00000232019	AC074183.4	lincRNA	Gain	7	84568665	84569561	Level	Level	Level	0	0	0	0	0.999964	0.99665	0	0	0.988207	0.999431	0	0	0.999848	0.999737	0	0	0	0
ENSG00000232035	RP11-87N24.3	lincRNA	gain	9	10631750	10632203	Level	Level	Loss	0	0	0	0	0.993156	0.99665	0	0	0.98132	0.999431	0	0	0.999848	0.999737	0	0	0	0
ENSG00000232057	AC093390.1	antisense	Gain	2	1828184	1832439	Level	Level	Level	0	0	0	0	0.999964	0.99665	0	0	0.997266	0.999431	0	0	0.999848	0.999737	0	0	0	0
ENSG00000232110	RP11-149I23.3	antisense	Loss	10	91043522	91051882	Level	Level	Level	0	0	0	0	0.999964	0.99665	0	0	0.98132	0.999431	0	0	0.999848	0.999737	0	0	0	0
ENSG00000232162	USP12-AS1	antisense	gain	13	27736992	27743272	Level	Gain	Level	0	0	0	0	0.993156	0.99665	0	0	0.98132	0.999431	0	0	0.999848	0.999737	0	0	0	0
ENSG00000232222	RP3-434O14.8	sense_overlapping	Loss	1	209960324	209961038	Level	Level	Level	0	0	0	0	0.999964	0.99665	0	0	0.98132	0.999431	0	0	0.999848	0.991048	0	0	0	0
ENSG00000232299	RP1-105O18.1	lincRNA	Loss	6	112797740	112802838	Level	Level	Level	0	0	0	0	0.996049	0.99665	0	0	0.98132	0.999431	0	0	0.971149	0.999737	0	0	0	0
ENSG00000232316	RP1-124C6.1	lincRNA	Loss	6	113749742	113754623	Level	Level	Level	0	0	0	0	0.999964	0.99665	0	0	0.98132	0.871861	0	0	0.999848	0.999737	0	0	0	0
ENSG00000232461	RP11-644C3.1	lincRNA	gain	3	176361729	176585626	Level	Gain	Level	0	0	0	0	0.996049	0.99665	0	0	0.997266	0.999431	0	0	0.999848	0.999737	0	0	0	0
ENSG00000232500	AP005273.1	lincRNA	Loss	11	64268325	64272858	Level	Level	Level	0	0	0	0	0.999964	0.99665	0	0	0.98132	0.999431	0	0	0.992302	0.999737	0	0	0	0
ENSG00000232656	IDI2-AS1	antisense	Loss	10	1068606	1090138	Level	Level	Gain	0	0	0	0	0.993156	0.99665	0	0	0.962606	0.999431	0	0	0.999848	0.999737	0	0	0	0
ENSG00000232682	RP11-388P9.2	antisense	Loss	10	61815632	61820501	Gain	Level	Gain	0	0	0	0	0.993156	0.99665	0	0	0.98132	0.999431	0	0	0.992302	0.999737	0	0	0	0
ENSG00000232684	ATP11A-AS1	antisense	Loss	13	113399763	113409007	Level	Gain	Level	0	0	0	0	0.999964	0.99665	0	0	0.98132	0.999431	0	0	0.992302	0.999737	0	0	0	0
ENSG00000232729	AC083884.8	processed_transcript	Loss	7	74103273	74143339	Level	Level	Level	0	0	0	0	0.999964	0.99665	0	0	0.98132	0.999431	0	0	0.994115	0.991048	0	0	0	0
ENSG00000232936	RP11-80H5.2	antisense	Loss	10	91405039	91410424	Level	Level	Level	0	0	0	0	0.975826	0.99665	0	0	0.98132	0.999431	0	0	0.999848	0.999737	0	0	0	0
ENSG00000232969	AP001062.9	antisense	loss	21	45759259	45760353	Level	Level	Level	0	0	0	0	0.975826	0.99665	0	0	0.98132	0.999431	0	0	0.999848	0.999737	0	0	0	0
ENSG00000233009	NALCN-AS1	antisense	Loss	13	101360579	101711638	Level	Gain	Level	0	0	0	0	0.999964	0.99665	0	0	0.974194	0.999431	0	0	0.999848	0.999737	0	0	0	0
ENSG00000233016	SNHG7	antisense	Gain	9	139615818	139622636	Level	Level	Level	0	0	0	0	0.999964	0.99665	0	0	0.98132	0.999431	0	0	0.999848	0.999737	0	0	0	0
ENSG00000233052	RP11-398B16.2	sense_intronic	Loss	10	1403196	1403832	Level	Level	Gain	0	0	0	0	0.999964	0.99665	0	0	0.98809	0.999431	0	0	0.999848	0.999737	0	0	0	0
ENSG00000233082	AC073094.4	lincRNA	Loss	7	1306989	1308903	Level	Level	Level	0	0	0	0	0.999964	0.99665	0	0	0.98132	0.999431	0	0	0.999848	0.999737	0	0	0	0
ENSG00000233296	AC092159.2	antisense	Gain	2	677186	697371	Level	Level	Level	0	0	0	0	0.999964	0.99665	0	0	0.890631	0.999431	0	0	0.999848	0.999737	0	0	0	0
ENSG00000233376	RP5-881L22.6	antisense	gain	20	43018264	43020177	Level	Level	Gain	0	0	0	0	0.999964	0.99665	0	0	0.98132	0.999431	0	0	0.999848	0.999737	0	0	0	0
ENSG00000233387	RP11-342D11.3	lincRNA	gain	10	33385185	33405600	Level	Level	Gain	0	0	0	0	0.999964	0.99665	0	0	0.890631	0.999431	0	0	0.999848	0.999737	0	0	0	0
ENSG00000233412	OR5H15	protein_coding	control_neg	3	97887544	97888485	Level	Level	Level	0	0	0	0	0.999964	0.99665	0	0	0.957857	0.999431	0	0	0.992302	0.999737	0	0	0	0
ENSG00000233420	AC002127.4	lincRNA	Gain	7	88339945	88386039	Level	Level	Level	0	0	0	0	0.999964	0.99665	0	0	0.98132	0.999431	0	0	0.830696	0.772486	0	0	0	0
ENSG00000233547	RP11-57H14.2	antisense	Loss	10	114710405	114711634	Level	Level	Level	0	0	0	0	0.999964	0.99665	0	0	0.98132	0.999431	0	0	0.999848	0.999737	0	0	0	0
ENSG00000233553	AC108462.1	antisense	Gain	2	1344816	1350340	Level	Level	Level	0	0	0	0	0.993156	0.999736	0	0	0.98132	0.999431	0	0	0.999848	0.999737	0	0	0	0
ENSG00000233613	DCUN1D2-AS	antisense	Loss	13	114123216	114130450	Level	Gain	Level	0	0	0	0	0.999964	0.99665	0	0	0.98132	0.999431	0	0	0.999848	0.999737	0	0	0	0
ENSG00000233633	AC093326.3	lincRNA	Gain	2	558204	578145	Level	Level	Level	0	0	0	0	0.993156	0.99665	0	0	0.98132	0.999431	0	0	0.999848	0.999737	0	0	0	0
ENSG00000233684	AC079779.6	lincRNA	Gain	2	317912	342118	Level	Level	Level	0	0	0	0	0.993156	0.99665	0	0	0.98132	0.999431	0	0	0.999848	0.999737	0	0	0	0
ENSG00000233695	GAS6-AS1	antisense	Loss	13	114518603	114542321	Level	Gain	Level	0	0	0	0	0.999964	0.99665	0	0	0.98132	0.999431	0	0	0.999848	0.999737	0	0	0	0
ENSG00000233755	RP4-799D16.1	lincRNA	loss	1	25370198	25439611	Level	Level	Level	0	0	0	0	0.996049	0.99665	0	0	0.98132	0.999431	0	0	0.843515	0.999737	0	0	0	0
ENSG00000233894	RP4-650F12.2	antisense	Loss	1	74933879	74935227	Level	Level	Loss	0	0	0	0	0.999964	0.99665	0	0	0.98132	0.999431	0	0	0.999848	0.999737	0	0	0	0
ENSG00000233970	AC092159.3	antisense	Gain	2	692083	693235	Level	Level	Level	0	0	0	0	0.869993	0.999736	0	0	0.98132	0.999431	0	0	0.999848	0.999737	0	0	0	0
ENSG00000233978	AC016735.3	lincRNA	loss	2	43268332	43270921	Level	Gain	Level	0	0	0	0	0.993156	0.99665	0	0	0.98132	0.999431	0	0	0.999848	0.999737	0	0	0	0
ENSG00000234034	AP000959.2	lincRNA	Loss	21	23872924	23892377	Level	Level	Level	0	0	0	0	0.993156	0.99665	0	0	0.98132	0.999431	0	0	0.999848	0.999737	0	0	0	0
ENSG00000234170	RP11-446F3.2	lincRNA	Loss	10	2488447	2489546	Level	Level	Gain	0	0	0	0	0.999964	0.99665	0	0	0.98132	0.999431	0	0	0.999848	0.999737	0	0	0	0
ENSG00000234182	RP11-118K6.2	lincRNA	Loss	10	3052723	3055303	Level	Level	Gain	0	0	0	0	0.999964	0.99665	0	0	0.98132	0.999431	0	0	0.999848	0.999737	0	0	0	0
ENSG00000234238	RP11-430L16.1	lincRNA	Loss	3	187824884	187864808	Level	Gain	Level	0	0	0	0	0.999964	0.99665	0	0	0.957857	0.999431	0	0	0.999848	0.999737	0	0	0	0
ENSG00000234300	LINC00229	lincRNA	loss	22	45002819	45021299	Level	Level	Level	0	0	0	0	0.999964	0.99665	0	0	0.98132	0.999431	0	0	0.999848	0.999737	0	0	0	0
ENSG00000234409	AC006547.14	protein_coding	Gain	22	20135950	20138399	Level	Level	Level	0	0	0	0	0.999964	0.823239	0	0	0.98132	0.999431	0	0	0.999848	0.999737	0	0	0	0
ENSG00000234438	KBTBD13	protein_coding	Loss	15	65369154	65372276	Level	Level	Level	0	0	0	0	0.993156	0.99665	0	0	0.98132	0.999431	0	0	0.830696	0.999737	0	0	0	0
ENSG00000234452	RP11-168O10.6	antisense	Loss	10	91215821	91227897	Level	Level	Level	0	0	0	0	0.999964	0.99665	0	0	0.98132	0.999431	0	0	0.999848	0.965922	0	0	0	0
ENSG00000234504	RP11-285G1.2	antisense	Loss	10	45395062	45415668	Level	Level	Gain	0	0	0	0	0.993156	0.99665	0	0	0.98132	0.999431	0	0	0.999848	0.999737	0	0	0	0
ENSG00000234520	AC018464.3	lincRNA	Gain	7	112594701	112635689	Level	Level	Level	0	0	0	0	0.999964	0.99665	0	0	0.891115	0.999431	0	0	0.992302	0.999737	0	0	0	0
ENSG00000234580	RP11-733D4.1	lincRNA	Loss	10	45086656	45097552	Level	Level	Gain	0	0	0	0	0.999964	0.99665	0	0	0.98132	0.999431	0	0	0.999848	0.999737	0	0	0	0
ENSG00000234650	PCCA-AS1	antisense	Loss	13	101116694	101133411	Level	Gain	Level	0	0	0	0	0.999964	0.99665	0	0	0.98132	0.999431	0	0	0.778069	0.999737	0	0	0	0
ENSG00000234722	AC073236.3	lincRNA	loss	7	153097005	153111048	Level	Level	Level	0	0	0	0	0.999964	0.99665	0	0	0.962606	0.999431	0	0	0.971149	0.999737	0	0	0	0
ENSG00000234791	AC108448.3	antisense	Loss	11	3210776	3211159	Level	Level	Level	0	0	0	0	0.993156	0.99665	0	0	0.98132	0.8933	0	0	0.999848	0.999737	0	0	0	0
ENSG00000234796	AC113607.3	antisense	Gain	2	906612	916810	Level	Level	Level	0	0	0	0	0.999964	0.99665	0	0	0.98132	0.999431	0	0	0.992302	0.999737	0	0	0	0
ENSG00000234840	RP11-399D6.2	lincRNA	Loss	9	22646199	22824212	Level	Level	Level	0	0	0	0	0.999964	0.99665	0	0	0.98132	0.999431	0	0	0.999848	0.999737	0	0	0	0
ENSG00000234899	SOX9-AS1	processed_transcript	Loss	17	70033455	70217977	Level	Level	Level	0	0	0	0	0.993156	0.99665	0	0	0.98132	0.999431	0	0	0.999848	0.999737	0	0	0	0
ENSG00000234921	RP11-85O21.5	antisense	Loss	9	126793903	126794803	Level	Level	Level	0	0	0	0	0.999964	0.99665	0	0	0.98132	0.999431	0	0	0.999848	0.999737	0	0	0	0
ENSG00000234936	AC010883.5	antisense	loss	2	43456712	43460533	Level	Gain	Level	0	0	0	0	0.999964	0.99665	0	0	0.98132	0.999431	0	0	0.992302	0.999737	0	0	0	0
ENSG00000234962	LINC00700	lincRNA	Loss	10	2047667	2056542	Level	Level	Gain	0	0	0	0	0.999964	0.99665	0	0	0.997266	0.999431	0	0	0.999848	0.999737	0	0	0	0
ENSG00000235139	AC003984.1	lincRNA	Gain	7	84161792	84213638	Level	Level	Level	0	0	0	0	0.999964	0.99665	0	0	0.98132	0.999431	0	0	0.999848	0.999737	0	0	0	0
ENSG00000235149	RP11-45I20.1	lincRNA	loss	4	186839294	186840614	Level	Level	Level	0	0	0	0	0.999964	0.99665	0	0	0.98132	0.889708	0	0	0.999848	0.999737	0	0	0	0
ENSG00000235204	RP11-121A14.2	antisense	Loss	9	127021529	127023435	Level	Level	Level	0	0	0	0	0.999964	0.97261	0	0	0.974194	0.999431	0	0	0.887168	0.772486	0	0	0	0
ENSG00000235279	RP11-539E19.2	sense_intronic	Loss	10	53062326	53066469	Gain	Level	Gain	0	0	0	0	0.993156	0.99665	0	0	0.98132	0.999431	0	0	0.999848	0.999737	0	0	0	0
ENSG00000235280	MCF2L-AS1	antisense	Loss	13	113621798	113623138	Level	Gain	Level	0	0	0	0	0.993156	0.99665	0	0	0.98132	0.999431	0	0	0.938804	0.999737	0	0	0	0
ENSG00000235281	RP11-526P5.2	lincRNA	Loss	10	2543975	2609431	Level	Level	Gain	0	0	0	0	0.993156	0.99665	0	0	0.98132	0.999431	0	0	0.999848	0.998912	0	0	0	0
ENSG00000235296	AC137723.5	antisense	gain	17	79899745	79905477	Level	Level	Level	0	0	0	0	0.999964	0.99665	0	0	0.994804	0.999431	0	0	0.999848	0.692027	0	0	0	0
ENSG00000235361	AC016292.1	antisense	Gain	17	1085187	1088380	Level	Level	Level	0	0	0	0	0.999964	0.99665	0	0	0.98132	0.999431	0	0	0.999848	0.999737	0	0	0	0
ENSG00000235366	LINC01055	antisense	loss	13	46255225	46256554	Level	Gain	Level	0	0	0	0	0.999964	0.99665	0	0	0.98132	0.999431	0	0	0.999848	0.999737	0	0	0	0
ENSG00000235403	AC114808.3	antisense	Gain	2	1054819	1064027	Level	Level	Level	0	0	0	0	0.993156	0.99665	0	0	0.98132	0.999431	0	0	0.999848	0.999737	0	0	0	0
ENSG00000235426	RP11-342M3.5	antisense	Gain	10	81142084	81169030	Gain	Level	Level	0	0	0	0	0.999964	0.99665	0	0	0.98132	0.999431	0	0	0.999848	0.999737	0	0	0	0
ENSG00000235503	AC079799.2	antisense	Gain	7	82984470	82991582	Level	Level	Level	0	0	0	0	0.999964	0.99665	0	0	0.98132	0.999431	0	0	0.913051	0.999737	0	0	0	0
ENSG00000235560	AC002310.12	antisense	gain	16	30546073	30548465	Level	Level	Level	0	0	0	0	0.999964	0.99665	0	0	0.98132	0.889708	0	0	0.999848	0.692027	0	0	0	0
ENSG00000235564	AP000477.2	lincRNA	Loss	21	25333220	25339588	Level	Level	Level	0	0	0	0	0.999964	0.99665	0	0	0.997266	0.999431	0	0	0.999848	0.954167	0	0	0	0
ENSG00000235688	AC116614.1	antisense	Gain	2	945320	945960	Level	Level	Level	0	0	0	0	0.999964	0.823239	0	0	0.98132	0.999431	0	0	0.992302	0.999737	0	0	0	0
ENSG00000235779	AC079779.5	lincRNA	Gain	2	305111	314367	Level	Level	Level	0	0	0	0	0.999964	0.99665	0	0	0.98132	0.999431	0	0	0.999848	0.999737	0	0	0	0
ENSG00000235831	BHLHE40-AS1	antisense	Loss	3	4938493	5021646	Level	Level	Level	0	0	0	0	0.820525	0.99665	0	0	0.98132	0.999431	0	0	0.999848	0.999737	0	0	0	0
ENSG00000235837	AC073333.8	antisense	gain	7	16735496	16759523	Level	Level	Level	0	0	0	0	0.993156	0.99665	0	0	0.994804	0.889708	0	0	0.999848	0.887642	0	0	0	0
ENSG00000235878	AP001468.1	protein_coding	Gain	21	47612391	47613673	Level	Level	Level	0	0	0	0	0.996049	0.99665	0	0	0.98132	0.999431	0	0	0.999848	0.999737	0	0	0	0
ENSG00000235903	CPB2-AS1	antisense	loss	13	46626941	46687467	Level	Gain	Level	0	0	0	0	0.996049	0.99665	0	0	0.977677	0.999431	0	0	0.6237	0.999737	0	0	0	0
ENSG00000235914	MACROD2-AS1	antisense	loss	20	14864899	14910161	Level	Level	Level	0	0	0	0	0.999964	0.99665	0	0	0.982668	0.999431	0	0	0.999848	0.999737	0	0	0	0
ENSG00000235931	C10orf40	protein_coding	Loss	10	61715188	61720671	Gain	Level	Gain	0	0	0	0	0.999964	0.99665	0	0	0.98132	0.999431	0	0	0.999848	0.991048	0	0	0	0
ENSG00000235947	EGOT	lincRNA	Loss	3	4790876	4793274	Level	Level	Level	0	0	0	0	0.999964	0.99665	0	0	0.957857	0.999431	0	0	0.830696	0.999737	0	0	0	0
ENSG00000235978	AC018816.3	protein_coding	Loss	3	4855978	4928977	Level	Level	Level	0	0	0	0	0.999964	0.99665	0	0	0.98132	0.999431	0	0	0.999848	0.999737	0	0	0	0
ENSG00000236030	LINC01036	lincRNA	gain	1	187061974	187329455	Level	Level	Level	0	0	0	0	0.975826	0.99665	0	0	0.98132	0.999431	0	0	0.999848	0.993629	0	0	0	0
ENSG00000236064	RP6-191P20.4	antisense	loss	X	107137827	107179210	Level	Level	Loss	0	0	0	0	0.999964	0.99665	0	0	0.98132	0.999431	0	0	0.887168	0.999737	0	0	0	0
ENSG00000236076	LINC01072	lincRNA	Loss	13	20676840	20677369	Level	Gain	Level	0	0	0	0	0.999964	0.99665	0	0	0.98132	0.999431	0	0	0.999848	0.999737	0	0	0	0
ENSG00000236164	RP11-268F1.3	lincRNA	gain	6	46726033	46728895	Level	Level	Level	0	0	0	0	0.999964	0.823239	0	0	0.997266	0.889708	0	0	0.999848	0.999737	0	0	0	0
ENSG00000236294	TSRM	protein_coding	Gain	7	113091127	113091457	Level	Level	Level	0	0	0	0	0.999964	0.99665	0	0	0.996957	0.999431	0	0	0.999848	0.999737	0	0	0	0
ENSG00000236301	MRGPRG-AS1	antisense	Loss	11	3239562	3244361	Level	Level	Level	0	0	0	0	0.975826	0.99665	0	0	0.997266	0.999431	0	0	0.999848	0.999737	0	0	0	0
ENSG00000236347	RP11-346D19.1	lincRNA	Loss	6	113852320	113864995	Level	Level	Level	0	0	0	0	0.993156	0.99665	0	0	0.997266	0.999431	0	0	0.999848	0.772486	0	0	0	0
ENSG00000236466	RP11-795J1.1	antisense	gain	6	46459789	46500495	Level	Level	Level	0	0	0	0	0.999964	0.99665	0	0	0.98132	0.999431	0	0	0.999848	0.999737	0	0	0	0
ENSG00000236499	LINC00896	lincRNA	Gain	22	20193920	20196047	Level	Level	Level	0	0	0	0	0.999964	0.99665	0	0	0.98132	0.889708	0	0	0.992302	0.999737	0	0	0	0
ENSG00000236540	AC006547.13	antisense	Gain	22	20050503	20058066	Level	Level	Level	0	0	0	0	0.999964	0.99665	0	0	0.98132	0.999431	0	0	0.999848	0.999737	0	0	0	0
ENSG00000236653	AC005235.1	lincRNA	gain	2	199164087	199239821	Level	Level	Level	0	0	0	0	0.996049	0.99665	0	0	0.890631	0.999431	0	0	0.932898	0.999737	0	0	0	0
ENSG00000236665	AC114808.2	antisense	Gain	2	1153996	1156110	Level	Level	Level	0	0	0	0	0.999964	0.99665	0	0	0.98132	0.999431	0	0	0.987038	0.999737	0	0	0	0
ENSG00000236671	PRKG1-AS1	antisense	Loss	10	53990502	54073888	Gain	Level	Gain	0	0	0	0	0.999964	0.99665	0	0	0.98132	0.889708	0	0	0.999848	0.999737	0	0	0	0
ENSG00000236699	ARHGEF38	protein_coding	Loss	4	106473777	106629250	Level	Level	Level	0	0	0	0	0.999964	0.99665	0	0	0.98132	0.999431	0	0	0.999848	0.772486	0	0	0	0
ENSG00000236720	RP11-63B19.1	lincRNA	gain	1	177669659	177679465	Level	Level	Level	0	0	0	0	0.999964	0.99665	0	0	0.98132	0.999431	0	0	0.971149	0.999737	0	0	0	0
ENSG00000236856	AC105393.1	lincRNA	Gain	2	388412	416885	Level	Level	Level	0	0	0	0	0.996049	0.99665	0	0	0.98132	0.999431	0	0	0.999848	0.999737	0	0	0	0
ENSG00000236908	RP5-1063M23.2	lincRNA	gain	12	3427884	3434509	Level	Level	Gain	0	0	0	0	0.999964	0.99665	0	0	0.962606	0.999431	0	0	0.577495	0.999737	0	0	0	0
ENSG00000236921	RP11-408N14.1	lincRNA	Loss	9	22203989	22214671	Level	Loss	Level	0	0	0	0	0.999964	0.99665	0	0	0.98132	0.999431	0	0	0.999848	0.999737	0	0	0	0
ENSG00000236968	RP11-298E9.5	lincRNA	Loss	10	3266008	3269599	Level	Level	Gain	0	0	0	0	0.999964	0.99665	0	0	0.98132	0.999431	0	0	0.999848	0.999737	0	0	0	0
ENSG00000237001	WASF3-AS1	antisense	gain	13	27180681	27215501	Level	Gain	Level	0	0	0	0	0.99457	0.99665	0	0	0.98132	0.999431	0	0	0.971149	0.999737	0	0	0	0
ENSG00000237054	PRMT5-AS1	antisense	Loss	14	23388665	23396105	Level	Level	Level	0	0	0	0	0.999964	0.99665	0	0	0.98132	0.999431	0	0	0.971149	0.999737	0	0	0	0
ENSG00000237234	RP1-142L7.5	antisense	Loss	6	112475967	112487670	Level	Level	Level	0	0	0	0	0.999964	0.99665	0	0	0.98132	0.999431	0	0	0.999848	0.999737	0	0	0	0
ENSG00000237235	TRDD2	TR_D_gene	control_neg	14	22907999	22908007	Level	Level	Level	0	0	0	0	0.999964	0.99665	0	0	0.98132	0.999431	0	0	0.830696	0.999737	0	0	0	0
ENSG00000237283	RP11-316I3.1	lincRNA	gain	1	188674754	188680011	Level	Level	Level	0	0	0	0	0.999964	0.99665	0	0	0.98132	0.999431	0	0	0.999848	0.999737	0	0	0	0
ENSG00000237324	RP11-439H8.4	antisense	Loss	1	74807263	74844486	Level	Level	Loss	0	0	0	0	0.999964	0.99665	0	0	0.98132	0.999431	0	0	0.999848	0.943682	0	0	0	0
ENSG00000237338	FTCD-AS1	antisense	Gain	21	47571528	47572561	Level	Level	Level	0	0	0	0	0.999964	0.99665	0	0	0.994804	0.999431	0	0	0.999848	0.999737	0	0	0	0
ENSG00000237399	PITRM1-AS1	processed_transcript	Loss	10	3183824	3210164	Level	Level	Gain	0	0	0	0	0.999964	0.99665	0	0	0.98132	0.999431	0	0	0.992302	0.999737	0	0	0	0
ENSG00000237410	AP001092.4	antisense	Loss	11	64413871	64427153	Level	Level	Level	0	0	0	0	0.999964	0.99665	0	0	0.98132	0.999431	0	0	0.992209	0.965922	0	0	0	0
ENSG00000237484	AP000476.1	lincRNA	Loss	21	25801054	25920256	Level	Level	Level	0	0	0	0	0.999964	0.99665	0	0	0.957857	0.999431	0	0	0.830696	0.999737	0	0	0	0
ENSG00000237500	RP11-526P5.1	lincRNA	Loss	10	2541913	2542762	Level	Level	Gain	0	0	0	0	0.996605	0.99665	0	0	0.98132	0.999431	0	0	0.999848	0.999737	0	0	0	0
ENSG00000237517	DGCR5	antisense	Loss	22	18958027	19018755	Level	Level	Level	0	0	0	0	0.999964	0.99665	0	0	0.98132	0.999431	0	0	0.999848	0.999737	0	0	0	0
ENSG00000237521	OR7E24	protein_coding	control_neg	19	9361606	9362820	Level	Level	Level	0	0	0	0	0.999964	0.823239	0	0	0.997266	0.999431	0	0	0.999848	0.999737	0	0	0	0
ENSG00000237585	LINC00407	lincRNA	loss	13	45225948	45275152	Level	Gain	Level	0	0	0	0	0.999964	0.99665	0	0	0.98132	0.999431	0	0	0.999848	0.991048	0	0	0	0
ENSG00000237667	LINC01115	lincRNA	Gain	2	779837	864112	Level	Level	Level	0	0	0	0	0.820525	0.99665	0	0	0.997266	0.999431	0	0	0.999848	0.991048	0	0	0	0
ENSG00000237699	RP11-199F6.4	lincRNA	Loss	13	114580581	114582349	Level	Gain	Level	0	0	0	0	0.999964	0.99665	0	0	0.98132	0.999431	0	0	0.999848	0.991048	0	0	0	0
ENSG00000237702	TRBV3-1	TR_V_gene	control_neg	7	142008365	142008871	Level	Level	Level	0	0	0	0	0.999964	0.99665	0	0	0.98132	0.999431	0	0	0.992302	0.999737	0	0	0	0
ENSG00000237718	AC009095.4	antisense	Loss	16	67648284	67649245	Level	Level	Gain	0	0	0	0	0.999964	0.99665	0	0	0.890631	0.999431	0	0	0.992302	0.999737	0	0	0	0
ENSG00000237773	AC003075.4	antisense	gain	7	17319458	17338981	Level	Level	Level	0	0	0	0	0.999964	0.566147	0	0	0.997266	0.999431	0	0	0.999848	0.999737	0	0	0	0
ENSG00000237832	RP5-974N19.1	antisense	loss	20	14914489	14916009	Level	Level	Level	0	0	0	0	0.975826	0.99665	0	0	0.98132	0.999431	0	0	0.999848	0.999737	0	0	0	0
ENSG00000237863	RP6-24A23.3	antisense	loss	X	107979241	107982133	Level	Level	Loss	0	0	0	0	0.993156	0.99665	0	0	0.98132	0.999431	0	0	0.999848	0.943682	0	0	0	0
ENSG00000237886	RP11-611D20.2	antisense	Gain	9	139440664	139444345	Level	Level	Level	0	0	0	0	0.999964	0.99665	0	0	0.98132	0.999431	0	0	0.987658	0.999737	0	0	0	0
ENSG00000237907	RP5-1013A22.2	antisense	gain	20	43077417	43078732	Level	Level	Gain	0	0	0	0	0.999964	0.99665	0	0	0.98132	0.999431	0	0	0.851515	0.999737	0	0	0	0
ENSG00000238054	RP11-316I3.2	lincRNA	gain	1	188838608	188856565	Level	Level	Level	0	0	0	0	0.999964	0.99665	0	0	0.89096	0.999431	0	0	0.887168	0.999737	0	0	0	0
ENSG00000238164	RP3-395M20.8	processed_transcript	Gain	1	2481359	2488470	Level	Level	Level	0	0	0	0	0.999964	0.99665	0	0	0.98132	0.999431	0	0	0.999848	0.999737	0	0	0	0
ENSG00000238194	RP4-719C8.1	antisense	Gain	20	58201519	58203344	Level	Level	Gain	0	0	0	0	0.999964	0.99665	0	0	0.98132	0.999431	0	0	0.999848	0.869016	0	0	0	0
ENSG00000238217	AC093590.1	lincRNA	gain	2	200472791	200523855	Level	Level	Level	0	0	0	0	0.999964	0.99665	0	0	0.98132	0.999431	0	0	0.999848	0.999737	0	0	0	0
ENSG00000238258	RP11-342D11.2	antisense	gain	10	33500205	33502732	Level	Level	Gain	0	0	0	0	0.999964	0.99665	0	0	0.98132	0.999431	0	0	0.999848	0.999737	0	0	0	0
ENSG00000238282	RP5-1164C1.2	lincRNA	Loss	20	4456285	4505846	Level	Level	Level	0	0	0	0	0.999964	0.823239	0	0	0.962606	0.999431	0	0	0.99489	0.999737	0	0	0	0
ENSG00000238330	snoU13	snoRNA	loss	14	74265718	74265821	Level	Level	Level	0	0	0	0	0.999964	0.823239	0	0	0.890631	0.999431	0	0	0.987658	0.869016	0	0	0	0
ENSG00000238369	snoU13	snoRNA	gain	5	149408912	149409015	Level	Level	Level	0	0	0	0	0.999964	0.99665	0	0	0.98132	0.999431	0	0	0.999848	0.999737	0	0	0	0
ENSG00000238380	RNU7-165P	snRNA	Loss	10	115113184	115113243	Level	Level	Level	0	0	0	0	0.886791	0.99665	0	0	0.957857	0.999431	0	0	0.778069	0.999737	0	0	0	0
ENSG00000238441	RNU7-130P	snRNA	Loss	5	35633065	35633126	Level	Level	Level	0	0	0	0	0.999964	0.99665	0	0	0.974194	0.999431	0	0	0.999848	0.999737	0	0	0	0
ENSG00000238482	RNU6-1208P	snRNA	loss	1	25104364	25104470	Level	Level	Level	0	0	0	0	0.999964	0.99665	0	0	0.98132	0.889708	0	0	0.999848	0.999737	0	0	0	0
ENSG00000238483	snoU13	snoRNA	loss	13	46809805	46809908	Level	Gain	Level	0	0	0	0	0.993156	0.99665	0	0	0.98132	0.999431	0	0	0.999848	0.999737	0	0	0	0
ENSG00000238587	snoU13	snoRNA	Gain	7	87253473	87253574	Level	Level	Level	0	0	0	0	0.999964	0.99665	0	0	0.974194	0.999431	0	0	0.999848	0.999737	0	0	0	0
ENSG00000238661	snoU13	snoRNA	Loss	12	31456651	31456750	Level	Level	Gain	0	0	0	0	0.999964	0.99665	0	0	0.98132	0.999431	0	0	0.992302	0.999737	0	0	0	0
ENSG00000238665	snoU13	snoRNA	Loss	13	20449327	20449425	Level	Gain	Level	0	0	0	0	0.999964	0.99665	0	0	0.98132	0.999431	0	0	0.830696	0.999737	0	0	0	0
ENSG00000238698	RNU7-147P	snRNA	gain	2	200055782	200055843	Level	Level	Level	0	0	0	0	0.999964	0.99665	0	0	0.98132	0.889708	0	0	0.999848	0.999737	0	0	0	0
ENSG00000238735	RNU7-113P	snRNA	Loss	2	20446087	20446148	Level	Level	Level	0	0	0	0	0.999964	0.99665	0	0	0.890631	0.999431	0	0	0.999848	0.999737	0	0	0	0
ENSG00000238777	RNU7-141P	snRNA	Gain	20	58427722	58427783	Level	Level	Gain	0	0	0	0	0.999964	0.99665	0	0	0.890631	0.999431	0	0	0.999848	0.999737	0	0	0	0
ENSG00000238860	snoU13	snoRNA	Loss	2	148081539	148081643	Level	Level	Level	0	0	0	0	0.999964	0.99665	0	0	0.98132	0.999431	0	0	0.999848	0.999737	0	0	0	0
ENSG00000238885	snoU13	snoRNA	HomLoss	18	49072717	49072818	Level	Level	Loss	0	0	0	0	0.999964	0.99665	0	0	0.89096	0.999431	0	0	0.992302	0.999737	0	0	0	0
ENSG00000238924	RNU7-163P	snRNA	Loss	10	1088233	1088295	Level	Level	Gain	0	0	0	0	0.993156	0.99665	0	0	0.98132	0.999431	0	0	0.999848	0.999737	0	0	0	0
ENSG00000238947	snoU13	snoRNA	gain	17	80099539	80099649	Level	Level	Level	0	0	0	0	0.993156	0.99665	0	0	0.98132	0.999431	0	0	0.999848	0.999737	0	0	0	0
ENSG00000238986	snoU13	snoRNA	loss	1	24993474	24993578	Level	Level	Level	0	0	0	0	0.999964	0.99665	0	0	0.98132	0.889708	0	0	0.999848	0.999737	0	0	0	0
ENSG00000239015	snoU13	snoRNA	Loss	6	111967530	111967630	Level	Level	Level	0	0	0	0	0.999964	0.99665	0	0	0.98132	0.999431	0	0	0.999848	0.999737	0	0	0	0
ENSG00000239033	snoU13	snoRNA	Loss	12	31603104	31603207	Level	Level	Gain	0	0	0	0	0.999964	0.99665	0	0	0.98132	0.999431	0	0	0.999848	0.999737	0	0	0	0
ENSG00000239034	snoU13	snoRNA	loss	4	186867237	186867340	Level	Level	Level	0	0	0	0	0.999964	0.99665	0	0	0.98132	0.999431	0	0	0.999848	0.967965	0	0	0	0
ENSG00000239037	snoU13	snoRNA	gain	X	152616931	152617034	Level	Level	Loss	0	0	0	0	0.993156	0.99665	0	0	0.98132	0.999431	0	0	0.938804	0.999737	0	0	0	0
ENSG00000239075	RNU6-274P	snRNA	Gain	7	89383934	89384040	Level	Level	Level	0	0	0	0	0.999964	0.99665	0	0	0.98132	0.999431	0	0	0.938804	0.999737	0	0	0	0
ENSG00000239095	snoU13	snoRNA	Loss	6	112797928	112798029	Level	Level	Level	0	0	0	0	0.993156	0.99665	0	0	0.962606	0.999431	0	0	0.999848	0.999737	0	0	0	0
ENSG00000239126	snoU13	snoRNA	Loss	3	4920283	4920386	Level	Level	Level	0	0	0	0	0.996049	0.99665	0	0	0.98132	0.999431	0	0	0.971149	0.991048	0	0	0	0
ENSG00000239158	AP001178.1	miRNA	gain	18	603166	603258	Level	Level	Level	0	0	0	0	0.999964	0.99665	0	0	0.994804	0.999431	0	0	0.999848	0.999737	0	0	0	0
ENSG00000239194	RNU1-123P	snRNA	Loss	16	67424594	67424753	Level	Level	Gain	0	0	0	0	0.999964	0.99665	0	0	0.98132	0.999431	0	0	0.999848	0.999737	0	0	0	0
ENSG00000239367	RN7SL477P	misc_RNA	loss	19	1570574	1570859	Level	Level	Level	0	0	0	0	0.999964	0.99665	0	0	0.962606	0.999431	0	0	0.999848	0.999737	0	0	0	0
ENSG00000239791	AC002310.7	antisense	gain	16	30583571	30595181	Level	Level	Level	0	0	0	0	0.993156	0.99665	0	0	0.98132	0.999431	0	0	0.971149	0.999737	0	0	0	0
ENSG00000239941	RP11-246A10.1	lincRNA	Loss	3	151835962	151869513	Level	Gain	Level	0	0	0	0	0.993156	0.99665	0	0	0.957857	0.898281	0	0	0.887168	0.999737	0	0	0	0
ENSG00000240498	CDKN2B-AS1	antisense	Loss	9	21994777	22121096	Level	Loss	Level	0	0	0	0	0.999964	0.823239	0	0	0.98132	0.999431	0	0	0.999848	0.692027	0	0	0	0
ENSG00000240767	RN7SL288P	misc_RNA	loss	13	46743594	46743883	Level	Gain	Level	0	0	0	0	0.999964	0.99665	0	0	0.98132	0.889708	0	0	0.999848	0.999737	0	0	0	0
ENSG00000240801	AC132217.4	processed_transcript	Gain	11	2150351	2151194	Level	Level	Gain	0	0	0	0	0.999964	0.99665	0	0	0.890631	0.999431	0	0	0.999848	0.991048	0	0	0	0
ENSG00000240820	RN7SL695P	misc_RNA	HomLoss	18	48633124	48633416	Level	Level	Loss	0	0	0	0	0.999964	0.99665	0	0	0.98132	0.999431	0	0	0.999848	0.999737	0	0	0	0
ENSG00000241151	RP11-454C18.1	lincRNA	Loss	3	151354962	151375754	Level	Gain	Level	0	0	0	0	0.999964	0.99665	0	0	0.98132	0.999431	0	0	0.999848	0.999737	0	0	0	0
ENSG00000241186	TDGF1	protein_coding	Loss	3	46616045	46668033	Level	Level	Level	0	0	0	0	0.999964	0.99665	0	0	0.997266	0.999431	0	0	0.999848	0.999737	0	0	0	0
ENSG00000241317	RP11-342M3.1	lincRNA	Gain	10	81263829	81266037	Gain	Level	Level	0	0	0	0	0.999964	0.99665	0	0	0.997266	0.999431	0	0	0.999848	0.999737	0	0	0	0
ENSG00000241484	ARHGAP8	protein_coding	loss	22	45098355	45258665	Level	Level	Level	0	0	0	0	0.993156	0.99665	0	0	0.890631	0.999431	0	0	0.999848	0.999737	0	0	0	0
ENSG00000241525	AC108004.3	antisense	Gain	17	254326	263814	Level	Level	Level	0	0	0	0	0.999964	0.99665	0	0	0.957857	0.999431	0	0	0.834497	0.999737	0	0	0	0
ENSG00000241728	AP001062.8	sense_overlapping	loss	21	45748827	45750104	Level	Level	Level	0	0	0	0	0.999964	0.99665	0	0	0.994804	0.999431	0	0	0.999848	0.999737	0	0	0	0
ENSG00000241839	PLEKHO2	protein_coding	Loss	15	65134088	65160206	Level	Level	Level	0	0	0	0	0.999964	0.455303	0	0	0.98132	0.889708	0	0	0.999848	0.999737	0	0	0	0
ENSG00000242534	IGKV2D-28	IG_V_gene	control_neg	2	89998789	89999564	Level	Level	Level	0	0	0	0	0.999964	0.99665	0	0	0.98132	0.999431	0	0	0.999848	0.999737	0	0	0	0
ENSG00000242545	RP11-719N22.2	lincRNA	loss	3	59450056	59496404	Level	Level	Level	0	0	0	0	0.999964	0.99665	0	0	0.957857	0.999431	0	0	0.999848	0.999737	0	0	0	0
ENSG00000242580	IGKV1D-43	IG_V_gene	control_neg	2	90248739	90249395	Level	Level	Level	0	0	0	0	0.993156	0.99665	0	0	0.98132	0.999431	0	0	0.913051	0.999737	0	0	0	0
ENSG00000242908	RP11-454C18.2	antisense	Loss	3	151469231	151645963	Level	Gain	Level	0	0	0	0	0.996049	0.99665	0	0	0.98132	0.889708	0	0	0.999848	0.999737	0	0	0	0
ENSG00000242973	RP11-446F17.3	antisense	gain	6	46638181	46655902	Level	Level	Level	0	0	0	0	0.817882	0.99665	0	0	0.962606	0.999431	0	0	0.999848	0.999737	0	0	0	0
ENSG00000243238	IGKV2-30	IG_V_gene	control_neg	2	89544264	89545079	Level	Level	Level	0	0	0	0	0.999964	0.99665	0	0	0.98132	0.999431	0	0	0.999848	0.999737	0	0	0	0
ENSG00000243509	TNFRSF6B	protein_coding	Loss	20	62328021	62330037	Level	Level	Gain	0	0	0	0	0.999964	0.99665	0	0	0.957857	0.999431	0	0	0.878619	0.991048	0	0	0	0
ENSG00000243762	AC006547.8	antisense	Gain	22	20098344	20099398	Level	Level	Level	0	0	0	0	0.993156	0.99665	0	0	0.98132	0.999431	0	0	0.999848	0.999737	0	0	0	0
ENSG00000243782	RN7SL78P	misc_RNA	HomLoss	10	89592578	89592855	Level	Level	Level	0	0	0	0	0.999964	0.99665	0	0	0.98132	0.999431	0	0	0.971149	0.999737	0	0	0	0
ENSG00000243978	RGAG1	protein_coding	loss	X	109602044	109699562	Level	Level	Loss	0	0	0	0	0.999964	0.99665	0	0	0.98132	0.999431	0	0	0.999848	0.999737	0	0	0	0
ENSG00000244045	TMEM199	protein_coding	Gain	17	26684604	26708716	Level	Level	Gain	1	1	1	3	0.999964	0.99665	0	0	0.98132	0.999431	0	0	0.999848	0.999737	0	0	0	0
ENSG00000244091	RN7SL483P	misc_RNA	Loss	12	94909252	94909536	Level	Level	Level	0	0	0	0	0.999964	0.99665	0	0	0.523965	0.999431	0	0	0.830696	0.999737	0	0	0	0
ENSG00000244116	IGKV2-28	IG_V_gene	control_neg	2	89521179	89521942	Level	Level	Level	0	0	0	0	0.993156	0.99665	0	0	0.98132	0.999431	0	0	0.887168	0.999737	0	0	0	0
ENSG00000244356	RN7SL398P	misc_RNA	gain	10	33577234	33577529	Level	Level	Gain	0	0	0	0	0.999964	0.99665	0	0	0.890631	0.999431	0	0	0.999848	0.991048	0	0	0	0
ENSG00000244391	RN7SL330P	misc_RNA	Loss	12	94754996	94755300	Level	Level	Level	0	0	0	0	0.993156	0.99665	0	0	0.98132	0.999431	0	0	0.830696	0.999737	0	0	0	0
ENSG00000244486	SCARF2	protein_coding	Gain	22	20778874	20792146	Level	Level	Level	0	0	0	0	0.568962	0.99665	0	0	0.890631	0.999431	0	0	0.746204	0.999737	0	0	0	0
ENSG00000244558	RP11-445H22.4	antisense	Gain	20	43323533	43374662	Level	Level	Gain	0	0	0	0	0.993156	0.999736	0	0	0.98132	0.999431	0	0	0.778069	0.999737	0	0	0	0
ENSG00000244610	RN7SL756P	misc_RNA	Gain	17	65453141	65453406	Level	Level	Level	0	0	0	0	0.993156	0.999164	0	0	0.98132	0.999431	0	0	0.999848	0.999737	0	0	0	0
ENSG00000245148	ARAP1-AS2	antisense	Loss	11	72411519	72416652	Level	Level	Gain	0	0	0	0	0.999964	0.99665	0	0	0.89096	0.999431	0	0	0.999848	0.999737	0	0	0	0
ENSG00000245662	RP11-184E9.1	lincRNA	gain	5	25190791	25306281	Level	Level	Level	0	0	0	0	0.999964	0.99665	0	0	0.98132	0.999431	0	0	0.999848	0.999737	0	0	0	0
ENSG00000245848	CEBPA	protein_coding	control_pos_a	19	33790840	33793470	Level	Level	Level	1	0	0	1	0.993156	0.823239	0	0	0.98132	0.999431	0	0	0.95564	0.999737	0	0	0	0
ENSG00000246228	CASC8	antisense	gain	8	128302062	128494384	Level	Gain	Level	0	0	0	0	0.999964	0.99665	0	0	0.98132	0.889708	0	0	0.999848	0.999737	0	0	0	0
ENSG00000246451	RP11-894P9.1	antisense	Gain	14	104148699	104150352	Level	Level	Level	0	0	0	0	0.999964	0.99665	0	0	0.98132	0.999431	0	0	0.999848	0.999737	0	0	0	0
ENSG00000246627	CACNA1C-AS1	antisense	gain	12	2785167	2800366	Level	Level	Gain	0	0	0	0	0.530205	0.99665	0	0	0.98132	0.999431	0	0	0.992302	0.999737	0	0	0	0
ENSG00000246922	UBAP1L	protein_coding	Loss	15	65385338	65407535	Level	Level	Level	0	0	0	0	0.999964	0.99665	0	0	0.523965	0.999431	0	0	0.999848	0.999737	0	0	0	0
ENSG00000246985	SOCS2-AS1	processed_transcript	Loss	12	93936239	93965544	Level	Level	Level	0	0	0	0	0.999964	0.99665	0	0	0.98132	0.999431	0	0	0.999848	0.999737	0	0	0	0
ENSG00000247345	RP11-266N13.2	antisense	Loss	5	58335588	58359330	Level	Level	Level	0	0	0	0	0.993156	0.99665	0	0	0.98132	0.999431	0	0	0.999848	0.999737	0	0	0	0
ENSG00000247498	RP11-392P7.6	antisense	loss	12	13080660	13137579	Level	Level	Gain	0	0	0	0	0.999964	0.99665	0	0	0.997266	0.860399	0	0	0.999848	0.991048	0	0	0	0
ENSG00000247844	CCAT1	lincRNA	gain	8	128220111	128231333	Level	Gain	Level	0	0	0	0	0.999964	0.99665	0	0	0.98132	0.999431	0	0	0.913051	0.999737	0	0	0	0
ENSG00000248197	LINC00290	lincRNA	gain	4	181985242	182080302	Level	Level	Level/Loss	0	0	0	0	0.993156	0.99665	0	0	0.98132	0.999431	0	0	0.999848	0.999737	0	0	0	0
ENSG00000248206	RP11-739P1.2	sense_intronic	loss	4	184908831	184909903	Level	Level	Level	0	0	0	0	0.993156	0.99665	0	0	0.997266	0.999431	0	0	0.999848	0.928069	0	0	0	0
ENSG00000248405	PRR5-ARHGAP8	protein_coding	loss	22	45098113	45258586	Level	Level	Level	0	0	0	0	0.993156	0.99665	0	0	0.98132	0.999431	0	0	0.999848	0.999737	0	0	0	0
ENSG00000248479	RP11-807H7.2	lincRNA	Gain	4	66567920	66571271	Level	Level	Level	0	0	0	0	0.999964	0.99665	0	0	0.98132	0.999431	0	0	0.999848	0.999737	0	0	0	0
ENSG00000248605	CTD-2306M5.1	lincRNA	gain	5	25404842	25446034	Level	Level	Level	0	0	0	0	0.999964	0.99665	0	0	0.98132	0.999431	0	0	0.999848	0.999737	0	0	0	0
ENSG00000248935	CTD-2254N19.1	antisense	Loss	5	59317076	59328847	Level	Level	Level	0	0	0	0	0.999964	0.999736	0	0	0.98132	0.999431	0	0	0.999848	0.999737	0	0	0	0
ENSG00000248969	CTD-2113L7.1	antisense	Loss	5	35678586	35827120	Level	Level	Level	0	0	0	0	0.999964	0.99665	0	0	0.957857	0.999431	0	0	0.99489	0.999737	0	0	0	0
ENSG00000248984	AC004054.1	antisense	Loss	4	92029174	92033941	Loss	Level	Level	0	0	0	0	0.999964	0.99665	0	0	0.98132	0.999431	0	0	0.999848	0.999737	0	0	0	0
ENSG00000249049	RP11-763F8.1	protein_coding	Loss	4	92240185	92246457	Level	Level	Level	0	0	0	0	0.993156	0.99665	0	0	0.98132	0.999431	0	0	0.999848	0.999737	0	0	0	0
ENSG00000249052	RP11-354O24.1	lincRNA	Loss	4	92809037	92825486	Level	Level	Level	0	0	0	0	0.999964	0.99665	0	0	0.98132	0.999431	0	0	0.992302	0.999737	0	0	0	0
ENSG00000249201	CTD-3080P12.3	antisense	Loss	5	1173256	1178720	Level	Level	Level	0	0	0	0	0.993156	0.99665	0	0	0.962606	0.999431	0	0	0.999848	0.999737	0	0	0	0
ENSG00000249240	AC069368.3	protein_coding	Loss	15	65134082	65223118	Level	Level	Level	0	0	0	0	0.999964	0.112635	0	0	0.98132	0.999431	0	0	0.834497	0.772486	0	0	0	0
ENSG00000249375	CASC11	lincRNA	gain	8	128698588	128746213	Level	Gain	Level	0	0	0	0	0.999964	0.999164	0	0	5e-06	1	0	1	0.938804	0.999737	0	0	0	1
ENSG00000249635	RP11-710F7.3	antisense	Loss	4	106924474	106943635	Level	Level	Level	0	0	0	0	0.999964	0.99665	0	0	0.98132	0.999431	0	0	0.999848	0.999737	0	0	0	0
ENSG00000249679	RP11-279O9.4	protein_coding	loss	4	186392670	186393417	Level	Level	Level	0	0	0	0	0.999964	0.99665	0	0	0.997266	0.871861	0	0	0.999848	0.999737	0	0	0	0
ENSG00000249859	PVT1	processed_transcript	gain	8	128806779	129113499	Level	Gain/Level	Level	0	0	0	0	0.999964	0.99665	0	0	0.89096	0.999431	0	0	0.999848	0.892341	0	0	0	0
ENSG00000249883	RP11-460H9.1	lincRNA	gain	4	181652317	181680191	Level	Level	Level	0	0	0	0	0.795028	0.99665	0	0	0.997266	0.668571	0	0	0.999848	0.999737	0	0	0	0
ENSG00000249885	ARHGEF38-IT1	sense_intronic	Loss	4	106482748	106491395	Level	Level	Level	0	0	0	0	0.999964	0.99665	0	0	0.98132	0.999431	0	0	0.999848	0.999737	0	0	0	0
ENSG00000249923	XXbac-B444P24.8	antisense	Gain	22	20186252	20192441	Level	Level	Level	0	0	0	0	0.999964	0.985991	0	0	0.98132	0.999431	0	0	0.66453	0.999737	0	0	0	0
ENSG00000250075	RP11-584P21.2	lincRNA	Gain	4	68283023	68333969	Level	Level	Level	0	0	0	0	0.999964	0.99665	0	0	0.890631	0.999431	0	0	0.999848	0.965922	0	0	0	0
ENSG00000250125	RP11-707A18.1	lincRNA	Gain	4	65779999	65870218	Level	Level	Level	0	0	0	0	0.999964	0.99665	0	0	0.98132	0.999431	0	0	0.999848	0.999737	0	0	0	0
ENSG00000250271	RP11-64D22.5	lincRNA	Loss	3	151515272	151526037	Level	Gain	Level	0	0	0	0	0.999964	0.99665	0	0	0.98132	0.999431	0	0	0.999848	0.999737	0	0	0	0
ENSG00000250358	RP11-159K7.2	lincRNA	loss	5	111964133	111967797	Loss	Level	Level	0	0	0	0	0.999964	0.99665	0	0	0.98132	0.999431	0	0	0.999848	0.869016	0	0	0	0
ENSG00000250410	RP11-714G18.1	antisense	loss	4	186291879	186312082	Level	Level	Level	0	0	0	0	0.993156	0.99665	0	0	0.98132	0.999431	0	0	0.999848	0.999737	0	0	0	0
ENSG00000250522	AC004066.3	antisense	Loss	4	106461347	106473512	Level	Level	Level	0	0	0	0	0.999964	0.99665	0	0	0.890631	0.999431	0	0	0.830696	0.999737	0	0	0	0
ENSG00000250524	RP11-730N24.2	lincRNA	Gain	5	24882052	24885570	Level	Level	Level	0	0	0	0	0.999964	0.99665	0	0	0.98132	0.999431	0	0	0.999848	0.999737	0	0	0	0
ENSG00000250740	RP11-710F7.2	antisense	Loss	4	106848217	106853879	Level	Level	Level	0	0	0	0	0.530205	0.99665	0	0	0.98132	0.999431	0	0	0.999848	0.867913	0	0	0	0
ENSG00000250754	RP11-386B13.3	lincRNA	loss	4	185973050	186028402	Level	Level	Level	0	0	0	0	0.999964	0.99665	0	0	0.98132	0.999431	0	0	0.999848	0.999737	0	0	0	0
ENSG00000250770	RP5-1063M23.1	lincRNA	gain	12	3405368	3409390	Level	Level	Gain	0	0	0	0	0.999964	0.99665	0	0	0.98132	0.999431	0	0	0.999848	0.999737	0	0	0	0
ENSG00000250775	RP11-12K22.1	lincRNA	Gain	4	64334419	64359996	Level	Level	Level	0	0	0	0	0.999964	0.99665	0	0	0.98132	0.889708	0	0	0.999848	0.967965	0	0	0	0
ENSG00000250846	RP11-807H7.1	lincRNA	Gain	4	66535679	66563747	Level	Level	Level	0	0	0	0	0.999964	0.99665	0	0	0.98132	0.999431	0	0	0.999848	0.999737	0	0	0	0
ENSG00000250899	RP11-253E3.3	processed_transcript	gain	12	3150603	3154116	Level	Level	Gain	0	0	0	0	0.999964	0.99665	0	0	0.98132	0.889708	0	0	0.999848	0.991048	0	0	0	0
ENSG00000250903	GMDS-AS1	lincRNA	Loss	6	2245982	2482256	Level	Level	Level	0	0	0	0	0.999964	0.99665	0	0	0.98132	0.999431	0	0	0.992302	0.999737	0	0	0	0
ENSG00000250993	RP11-404J23.1	lincRNA	gain	4	180310288	180386459	Level	Level	Loss	0	0	0	0	0.999964	0.99665	0	0	0.98132	0.999431	0	0	0.999848	0.999737	0	0	0	0
ENSG00000251055	RP11-257A22.1	lincRNA	Gain	4	63994029	64009599	Level	Level	Level	0	0	0	0	0.999964	0.99665	0	0	0.98132	0.999431	0	0	0.992302	0.999737	0	0	0	0
ENSG00000251136	RP11-37B2.1	lincRNA	Loss	8	90621638	90769955	Level	Level	Level	0	0	0	0	0.999964	0.99665	0	0	0.98132	0.999431	0	0	0.999848	0.999737	0	0	0	0
ENSG00000251165	F11-AS1	antisense	loss	4	187207248	187422151	Level	Level	Level	0	0	0	0	0.999964	0.99665	0	0	0.98132	0.999431	0	0	0.696583	0.999737	0	0	0	0
ENSG00000251175	RP11-45L9.1	antisense	Loss	4	106667402	106748329	Level	Level	Level	0	0	0	0	0.999964	0.99665	0	0	0.890631	0.999431	0	0	0.999848	0.999737	0	0	0	0
ENSG00000251258	RFPL4B	protein_coding	Loss	6	112668532	112672498	Level	Level	Level	0	0	0	0	0.999964	0.99665	0	0	0.98132	0.999431	0	0	0.913051	0.991048	0	0	0	0
ENSG00000251273	RP11-549K20.1	lincRNA	gain	5	25126414	25190765	Level	Level	Level	0	0	0	0	0.999964	0.99665	0	0	0.98132	0.668571	0	0	0.999848	0.999737	0	0	0	0
ENSG00000251533	LINC00605	lincRNA	Gain	14	103653558	103655365	Level	Level	Level	0	0	0	0	0.999964	0.99665	0	0	0.997266	0.999431	0	0	0.999848	0.999737	0	0	0	0
ENSG00000251654	RP11-192H6.2	lincRNA	gain	5	25219082	25298721	Level	Level	Level	0	0	0	0	0.999964	0.99665	0	0	0.997266	0.668571	0	0	0.999848	0.999737	0	0	0	0
ENSG00000251706	RNU7-61P	snRNA	gain	16	30494456	30494516	Level	Level	Level	0	0	0	0	0.999964	0.99665	0	0	0.997266	0.999431	0	0	0.999848	0.991048	0	0	0	0
ENSG00000251739	RNU6-1053P	snRNA	loss	4	184627084	184627184	Level	Level	Level	0	0	0	0	0.999964	0.99665	0	0	0.98132	0.999431	0	0	0.999848	0.999737	0	0	0	0
ENSG00000251907	RNU6-240P	snRNA	loss	14	74126267	74126363	Level	Level	Level	0	0	0	0	0.999964	0.99665	0	0	0.962606	0.999431	0	0	0.830696	0.999737	0	0	0	0
ENSG00000251919	RNU7-105P	snRNA	Loss	11	72332810	72332871	Level	Level	Gain	0	0	0	0	0.999964	0.99665	0	0	0.98132	0.999431	0	0	0.999848	0.999737	0	0	0	0
ENSG00000251938	snoU13	snoRNA	Loss	3	47130098	47130169	Level	Level	Level	0	0	0	0	0.999964	0.99665	0	0	0.98132	0.999431	0	0	0.994115	0.999737	0	0	0	0
ENSG00000251954	RNU6-496P	snRNA	loss	X	110664738	110664836	Level	Level	Loss	0	0	0	0	0.999964	0.99665	0	0	0.98132	0.999431	0	0	0.999848	0.999737	0	0	0	0
ENSG00000251967	SNORD77	snoRNA	Loss	3	46692000	46692080	Level	Level	Level	0	0	0	0	0.999964	0.99665	0	0	0.98132	0.999431	0	0	0.999848	0.927249	0	0	0	0
ENSG00000251971	RNU6-1333P	snRNA	loss	2	238937612	238937704	Level	Level	Level	0	0	0	0	0.996049	0.99665	0	0	0.98132	0.999431	0	0	0.913051	0.999737	0	0	0	0
ENSG00000251997	RNA5SP458	rRNA	Loss	18	47845372	47845490	Level	Level	Loss	0	0	0	0	0.999964	0.99665	0	0	0.98132	0.889708	0	0	0.999848	0.999737	0	0	0	0
ENSG00000252005	RNU4ATAC8P	snRNA	Loss	1	74349396	74349505	Level	Level	Loss	0	0	0	0	0.999964	0.99665	0	0	0.890631	0.999431	0	0	0.994115	0.943682	0	0	0	0
ENSG00000252046	RNU6-150P	snRNA	Loss	6	20993705	20993799	Level	Level	Level	0	0	0	0	0.999964	0.99665	0	0	0.98132	0.999431	0	0	0.999848	0.991048	0	0	0	0
ENSG00000252055	RNU6-69P	snRNA	loss	13	45711997	45712100	Level	Gain	Level	0	0	0	0	0.999964	0.99665	0	0	0.997266	0.999431	0	0	0.999848	0.999737	0	0	0	0
ENSG00000252074	RNU6-416P	snRNA	gain	16	30686621	30686723	Level	Level	Level	0	0	0	0	0.993156	0.99665	0	0	0.98132	0.999431	0	0	0.992707	0.999737	0	0	0	0
ENSG00000252080	RNU7-99P	snRNA	loss	16	6798909	6798970	Level	Level	Level	0	0	0	0	0.999964	0.99665	0	0	0.962606	0.999431	0	0	0.999848	0.999737	0	0	0	0
ENSG00000252087	RN7SKP248	misc_RNA	Loss	4	91291274	91291578	Level	Level	Level	0	0	0	0	0.999964	0.99665	0	0	0.98132	0.999431	0	0	0.999848	0.999737	0	0	0	0
ENSG00000252096	SNORA31	snoRNA	Loss	20	4849630	4849764	Level	Level	Level	0	0	0	0	0.999964	0.99665	0	0	0.98132	0.999431	0	0	0.999848	0.999737	0	0	0	0
ENSG00000252104	RNU6-191P	snRNA	Gain	4	65263412	65263505	Level	Level	Level	0	0	0	0	0.996049	0.999736	0	0	0.98132	0.999431	0	0	0.887168	0.999737	0	0	0	0
ENSG00000252189	U3	snoRNA	Loss	10	88505597	88505706	Level	Level	Level	0	0	0	0	0.993156	0.99665	0	0	0.98132	0.999431	0	0	0.999848	0.999737	0	0	0	0
ENSG00000252215	AL357514.1	miRNA	Loss	6	112853384	112853487	Level	Level	Level	0	0	0	0	0.999964	0.99665	0	0	0.899752	0.999431	0	0	0.999848	0.999737	0	0	0	0
ENSG00000252216	AC007041.1	miRNA	Loss	2	20553403	20553477	Level	Level	Level	0	0	0	0	0.999964	0.99665	0	0	0.98132	0.999431	0	0	0.999848	0.999737	0	0	0	0
ENSG00000252258	SNORA70	snoRNA	Loss	18	3025432	3025564	Level	Level	Level	0	0	0	0	0.999964	0.99665	0	0	0.98132	0.999431	0	0	0.999848	0.999737	0	0	0	0
ENSG00000252302	RNA5SP147	rRNA	gain	3	176481021	176481129	Level	Gain	Level	0	0	0	0	0.999964	0.99665	0	0	0.962606	0.999431	0	0	0.999848	0.999737	0	0	0	0
ENSG00000252353	RNU7-25P	snRNA	loss	18	3093566	3093627	Level	Level	Level	0	0	0	0	0.999964	0.99665	0	0	0.98132	0.999431	0	0	0.957884	0.999737	0	0	0	0
ENSG00000252378	AC004851.1	miRNA	Loss	7	73985677	73985754	Level	Level	Level	0	0	0	0	0.999964	0.99665	0	0	0.997266	0.999431	0	0	0.999848	0.999737	0	0	0	0
ENSG00000252385	RNU6-68P	snRNA	loss	13	46984589	46984692	Level	Gain	Level	0	0	0	0	0.999964	0.99665	0	0	0.957857	0.999431	0	0	0.999848	0.999737	0	0	0	0
ENSG00000252420	Y_RNA	misc_RNA	Loss	3	61724801	61724903	Level	Level	Level	0	0	0	0	0.999964	0.99665	0	0	0.974698	0.999431	0	0	0.999848	0.999737	0	0	0	0
ENSG00000252440	U3	snoRNA	Gain	9	139496967	139497062	Level	Level	Level	0	0	0	0	0.996049	0.99665	0	0	0.890631	0.999431	0	0	0.830696	0.999737	0	0	0	0
ENSG00000252469	RNU7-160P	snRNA	Gain	14	104016682	104016743	Level	Level	Level	0	0	0	0	0.999964	0.99665	0	0	0.98132	0.999431	0	0	0.830696	0.999737	0	0	0	0
ENSG00000252501	RNU4-77P	snRNA	Loss	1	233584372	233584527	Level	Level	Level	0	0	0	0	0.993156	0.99665	0	0	0.98132	0.999431	0	0	0.999848	0.999737	0	0	0	0
ENSG00000252511	AC019330.2	miRNA	gain	2	199431369	199431453	Level	Level	Level	0	0	0	0	0.999964	0.99665	0	0	0.98132	0.999431	0	0	0.887168	0.999737	0	0	0	0
ENSG00000252539	RNA5SP462	rRNA	Gain	19	453134	453245	Level	Level	Level	0	0	0	0	0.999964	0.99665	0	0	0.98132	0.999431	0	0	0.932898	0.999737	0	0	0	0
ENSG00000252571	SCARNA17	snoRNA	Gain	22	20455222	20455364	Level	Level	Level	0	0	0	0	0.99457	0.99665	0	0	0.98132	0.999431	0	0	0.992302	0.999737	0	0	0	0
ENSG00000252804	RNU6-958P	snRNA	loss	2	43635446	43635551	Level	Gain	Level	0	0	0	0	0.999964	0.99665	0	0	0.98132	0.999431	0	0	0.999848	0.999737	0	0	0	0
ENSG00000252819	AL121898.1	miRNA	gain	20	9047481	9047555	Level	Level	Level	0	0	0	0	0.999964	0.99665	0	0	0.98132	0.999431	0	0	0.999848	0.999737	0	0	0	0
ENSG00000252890	RNU6-699P	snRNA	Gain	4	67762980	67763089	Level	Level	Level	0	0	0	0	0.999964	0.99665	0	0	0.980531	0.999431	0	0	0.999848	0.999737	0	0	0	0
ENSG00000252933	RNU6-1223P	snRNA	loss	19	1616491	1616594	Level	Level	Level	0	0	0	0	0.999964	0.99665	0	0	0.98132	0.999431	0	0	0.992302	0.999737	0	0	0	0
ENSG00000252991	RNU6-1073P	snRNA	Loss	9	1001858	1001963	Level	Level	Level	0	0	0	0	0.993156	0.99665	0	0	0.98132	0.889708	0	0	0.992302	0.999737	0	0	0	0
ENSG00000252998	RNU6-889P	snRNA	Loss	10	2140361	2140463	Level	Level	Gain	0	0	0	0	0.999964	0.99665	0	0	0.962606	0.999431	0	0	0.830696	0.999737	0	0	0	0
ENSG00000253000	RNU1-45P	snRNA	gain	4	179037875	179038015	Level	Level	Level	0	0	0	0	0.999964	0.99665	0	0	0.98132	0.999431	0	0	0.999848	0.999737	0	0	0	0
ENSG00000253013	SNORA31	snoRNA	loss	4	187051175	187051309	Level	Level	Level	0	0	0	0	0.999964	0.99665	0	0	0.985293	0.999431	0	0	0.999848	0.999737	0	0	0	0
ENSG00000253020	RN7SKP40	misc_RNA	Loss	3	174349613	174349892	Level	Gain	Level	0	0	0	0	0.999964	0.99665	0	0	0.98132	0.889708	0	0	0.999848	0.999737	0	0	0	0
ENSG00000253083	RNA5SP106	rRNA	Loss	2	148471024	148471123	Level	Level	Level	0	0	0	0	0.999964	0.99665	0	0	0.98132	0.999431	0	0	0.999848	0.999737	0	0	0	0
ENSG00000253162	RP11-279L11.1	sense_intronic	Gain	8	3230875	3232748	Level	Level	Level	0	0	0	0	0.999964	0.99665	0	0	0.98132	0.999431	0	0	0.999848	0.999737	0	0	0	0
ENSG00000253264	PCAT2	lincRNA	gain	8	128084939	128094466	Level	Gain	Level	0	0	0	0	0.993156	0.999736	0	0	0.604781	1	0	0	0.856957	0.999737	0	0	0	0
ENSG00000253269	CTB-37A13.1	antisense	Loss	5	169199970	169206369	Level	Level	Level	0	0	0	0	0.99457	0.99665	0	0	0.98132	0.999431	0	0	0.999848	0.999737	0	0	0	0
ENSG00000253361	RP11-675F6.3	lincRNA	Gain	8	38401170	38410198	Level	Level	Level	0	0	0	0	0.993156	0.999736	0	0	0.98132	0.999431	0	0	0.999848	0.999737	0	0	0	0
ENSG00000253409	TRBV7-4	TR_V_gene	control_neg	7	142176329	142176790	Level	Level	Level	0	0	0	0	0.999964	0.99665	0	0	0.98132	0.999431	0	0	0.999848	0.880871	0	0	0	0
ENSG00000253438	PCAT1	lincRNA	gain	8	127859300	128033259	Level	Gain	Level	0	0	0	0	0.999964	0.99665	0	0	0.98132	0.999431	0	0	0.999848	0.999737	0	0	0	0
ENSG00000253444	AC133633.2	lincRNA	Gain	8	2350992	2369693	Level	Level	Level	0	0	0	0	0.993156	0.99665	0	0	0.891014	0.999431	0	0	0.999848	0.999737	0	0	0	0
ENSG00000253553	RP11-586K2.1	antisense	Loss	8	89339065	89749363	Level	Level	Level	0	0	0	0	0.999964	0.99665	0	0	0.997266	0.999431	0	0	0.999848	0.954167	0	0	0	0
ENSG00000253853	GS1-57L11.1	lincRNA	Gain	8	2584858	2680004	Level	Level	Level	0	0	0	0	0.999964	0.99665	0	0	0.98132	0.999431	0	0	0.887168	0.999737	0	0	0	0
ENSG00000253855	AC133633.1	lincRNA	Gain	8	2376124	2379308	Level	Level	Level	0	0	0	0	0.999964	0.99665	0	0	0.98132	0.999431	0	0	0.999848	0.999737	0	0	0	0
ENSG00000253929	RP11-382A18.2	lincRNA	gain	8	128351519	128404876	Level	Gain	Level	0	0	0	0	0.993156	0.99665	0	0	0.98132	0.999431	0	0	0.887168	0.999737	0	0	0	0
ENSG00000253931	RP11-909N17.2	antisense	Loss	8	144494919	144499224	Level	Level	Level	0	0	0	0	0.999964	0.99665	0	0	0.98132	0.999431	0	0	0.999848	0.999737	0	0	0	0
ENSG00000254003	CTB-167B5.1	antisense	Gain	7	87845975	87848541	Level	Level	Level	0	0	0	0	0.999964	0.99665	0	0	0.604781	0.999431	0	0	0.913051	0.999737	0	0	0	0
ENSG00000254100	RP11-675F6.4	lincRNA	Gain	8	38409766	38416538	Level	Level	Level	0	0	0	0	0.999964	0.99665	0	0	0.98132	0.947965	0	0	0.999848	0.999737	0	0	0	0
ENSG00000254144	7SK	antisense	loss	8	144624280	144624570	Level	Level	Level	0	0	0	0	0.999964	0.99665	0	0	0.98132	0.999431	0	0	0.999848	0.999737	0	0	0	0
ENSG00000254154	RP4-798P15.3	processed_transcript	gain	1	177897923	178007142	Level	Level	Level	0	0	0	0	0.999964	0.99665	0	0	0.98132	0.999431	0	0	0.932898	0.999737	0	0	0	0
ENSG00000254271	RP11-131N11.4	lincRNA	Loss	10	62494100	62501586	Gain	Level	Gain	0	0	0	0	0.999964	0.99665	0	0	0.98132	0.999431	0	0	0.992302	0.999737	0	0	0	0
ENSG00000254319	RP11-134O21.1	lincRNA	Gain	8	2523591	2585991	Level	Level	Level	0	0	0	0	0.999964	0.99665	0	0	0.98132	0.999431	0	0	0.999848	0.999737	0	0	0	0
ENSG00000254321	RP11-495O10.1	lincRNA	Gain	8	38558144	38562373	Level	Level	Level	0	0	0	0	0.999964	0.99665	0	0	0.98132	0.999431	0	0	0.999848	0.999737	0	0	0	0
ENSG00000254338	RP11-909N17.3	antisense	loss	8	144499849	144501320	Level	Level	Level	0	0	0	0	0.999964	0.99665	0	0	0.98132	0.999431	0	0	0.999848	0.999737	0	0	0	0
ENSG00000254466	OR4D10	protein_coding	control_neg	11	59244846	59245869	Level	Level	Level	0	0	0	0	0.999964	0.99665	0	0	0.957857	0.889708	0	0	0.887168	0.999737	0	0	0	0
ENSG00000254647	INS	protein_coding	gain	11	2181009	2182571	Level	Level	Gain	0	0	0	0	0.999964	0.99665	0	0	0.98132	0.999431	0	0	0.906451	0.999737	0	0	0	0
ENSG00000254685	FPGT	protein_coding	Loss	1	74663896	74699770	Level	Level	Loss	0	0	0	0	0.990137	0.99665	0	0	0.98132	0.999431	0	0	0.993089	0.999737	0	0	0	0
ENSG00000254741	RP11-661A12.7	antisense	loss	8	144661806	144662840	Level	Level	Level	0	0	0	0	0.999964	0.99665	0	0	0.98132	0.8933	0	0	0.999848	0.991048	0	0	0	0
ENSG00000254859	RP11-661A12.5	antisense	loss	8	144624143	144631899	Level	Level	Level	0	0	0	0	0.737879	0.99665	0	0	0.994159	0.999431	0	0	0.999848	0.999737	0	0	0	0
ENSG00000254981	RP11-350N15.3	antisense	Gain	8	38258054	38259201	Level	Level	Level	0	0	0	0	0.996049	0.99665	0	0	0.974698	0.999431	0	0	0.999848	0.999737	0	0	0	0
ENSG00000255050	RP11-661A12.9	antisense	loss	8	144655660	144659567	Level	Level	Level	0	0	0	0	0.993156	0.99665	0	0	0.98132	0.999431	0	0	0.950654	0.999737	0	0	0	0
ENSG00000255187	RP11-699F16.2	lincRNA	gain	11	90891251	90900462	Level	Level	Gain	0	0	0	0	0.999964	0.99665	0	0	0.997266	0.999431	0	0	0.999848	0.772486	0	0	0	0
ENSG00000255201	RP11-350N15.4	antisense	Gain	8	38279407	38283614	Level	Level	Level	0	0	0	0	0.999964	0.899119	0	0	0.957857	0.999431	0	0	0.992302	0.999737	0	0	0	0
ENSG00000255298	OR8G5	protein_coding	loss	11	124134723	124135763	Level	Level	Gain	0	0	0	0	0.993156	0.99665	0	0	0.974194	0.999431	0	0	0.999848	0.999737	0	0	0	0
ENSG00000255389	C6orf3	antisense	Loss	6	111921078	111923498	Level	Level	Level	0	0	0	0	0.993156	0.99665	0	0	0.98132	0.999431	0	0	0.999848	0.943682	0	0	0	0
ENSG00000255582	OR10G2	protein_coding	control_neg	14	22101992	22103096	Level	Level	Level	0	0	0	0	0.999964	0.99665	0	0	0.997266	0.999431	0	0	0.999848	0.999737	0	0	0	0
ENSG00000255669	RP11-885B4.2	lincRNA	gain	12	2870366	2879621	Level	Level	Gain	0	0	0	0	0.999964	0.99665	0	0	0.890631	0.999431	0	0	0.830696	0.999737	0	0	0	0
ENSG00000255713	OR4D2	protein_coding	control_neg	17	56247017	56247940	Level	Level	Level	0	0	0	0	0.999964	0.99665	0	0	0.98132	0.999431	0	0	0.999848	0.999737	0	0	0	0
ENSG00000255808	RP11-31L22.3	antisense	Loss	11	72354281	72370451	Level	Level	Gain	0	0	0	0	0.535498	0.99665	0	0	0.899752	0.999431	0	0	0.999848	0.999737	0	0	0	0
ENSG00000255916	RP13-895J2.7	antisense	Gain	12	132906436	132908161	Level	Level	Level	0	0	0	0	0.993156	0.99665	0	0	0.98132	0.999431	0	0	0.778069	0.999737	0	0	0	0
ENSG00000255920	CCND2-AS2	antisense	gain	12	4361901	4384231	Level	Level	Gain	0	0	0	0	0.999964	0.99665	0	0	0.994804	0.999431	0	0	0.999848	0.999737	0	0	0	0
ENSG00000256007	ARAP1-AS1	antisense	Loss	11	72396120	72404853	Level	Level	Gain	0	0	0	0	0.999964	0.99665	0	0	0.98132	0.999431	0	0	0.992302	0.827119	0	0	0	0
ENSG00000256011	RP11-392P7.7	antisense	loss	12	13115234	13116473	Level	Level	Gain	0	0	0	0	0.999964	0.99665	0	0	0.98132	0.999431	0	0	0.887168	0.999737	0	0	0	0
ENSG00000256025	CACNA1C-AS4	antisense	gain	12	2329703	2332645	Level	Level	Gain	0	0	0	0	0.999964	0.99665	0	0	0.98132	0.999431	0	0	0.999848	0.999737	0	0	0	0
ENSG00000256050	RP11-982M15.6	lincRNA	Loss	14	105147483	105151269	Level	Level	Level	0	0	0	0	0.999964	0.832261	0	0	0.98132	0.668571	0	0	0.999848	0.999737	0	0	0	0
ENSG00000256053	APOPT1	protein_coding	Gain	14	104029299	104073860	Level	Level	Level	0	0	0	0	0.886791	0.99665	0	0	0.98132	0.999431	0	0	0.778069	0.999737	0	0	0	0
ENSG00000256150	RP11-885B4.1	lincRNA	gain	12	2851792	2881074	Level	Level	Gain	0	0	0	0	0.999964	0.99665	0	0	0.98132	0.999431	0	0	0.887168	0.999737	0	0	0	0
ENSG00000256164	CCND2-AS1	antisense	gain	12	4357931	4385350	Level	Level	Gain	0	0	0	0	0.999964	0.99665	0	0	0.98132	0.889708	0	0	0.999848	0.999737	0	0	0	0
ENSG00000256197	TSPAN9-IT1	sense_intronic	gain	12	3258963	3260642	Level	Level	Gain	0	0	0	0	0.999964	0.99665	0	0	0.997266	0.999431	0	0	0.999848	0.993629	0	0	0	0
ENSG00000256232	RP11-771K4.1	lincRNA	Loss	12	31516415	31522235	Level	Level	Gain	0	0	0	0	0.999964	0.99665	0	0	0.913824	0.999431	0	0	0.999848	0.999737	0	0	0	0
ENSG00000256257	CACNA1C-IT2	sense_intronic	gain	12	2157518	2158629	Level	Level	Gain	0	0	0	0	0.999964	0.999736	0	0	0.98132	0.999431	0	0	0.992302	0.999737	0	0	0	0
ENSG00000256271	CACNA1C-AS2	antisense	gain	12	2777666	2781386	Level	Level	Gain	0	0	0	0	0.993156	0.99665	0	0	0.98132	0.999431	0	0	0.887168	0.999737	0	0	0	0
ENSG00000256542	RP13-895J2.3	antisense	Gain	12	132853935	132855447	Level	Level	Level	0	0	0	0	0.998821	0.99665	0	0	0.98132	0.999431	0	0	0.999848	0.999737	0	0	0	0
ENSG00000256596	RP11-522N14.2	lincRNA	loss	12	124690774	124693564	Level	Level	Level	0	0	0	0	0.999964	0.99665	0	0	0.957857	0.999431	0	0	0.887168	0.999737	0	0	0	0
ENSG00000256633	RP11-169D4.2	antisense	Loss	11	72295616	72299023	Level	Level	Gain	0	0	0	0	0.999964	0.99665	0	0	0.98132	0.999431	0	0	0.999848	0.999737	0	0	0	0
ENSG00000256655	TMEM75	protein_coding	gain	8	128959126	128960591	Level	Gain	Level	0	0	0	0	0.999964	0.99665	0	0	0.98132	0.999431	0	0	0.999848	0.999737	0	0	0	0
ENSG00000256658	RP11-180M15.4	antisense	Loss	12	12876231	12876945	Level	Level	Gain	0	0	0	0	0.999964	0.99665	0	0	0.997266	0.999431	0	0	0.999848	0.999737	0	0	0	0
ENSG00000256721	CACNA1C-IT3	sense_intronic	gain	12	2378942	2398103	Level	Level	Gain	0	0	0	0	0.999964	0.99665	0	0	0.98132	0.999431	0	0	0.999848	0.999737	0	0	0	0
ENSG00000256769	CACNA1C-AS3	antisense	gain	12	2712516	2716606	Level	Level	Gain	0	0	0	0	0.877755	0.99665	0	0	0.890631	0.999431	0	0	0.913051	0.999737	0	0	0	0
ENSG00000256783	RP11-503G7.1	lincRNA	Gain	12	133033746	133036610	Level	Level	Level	0	0	0	0	0.999964	0.190648	0	0	0.997266	0.999431	0	0	0.830696	0.999737	0	0	0	0
ENSG00000256837	CACNA1C-IT1	sense_intronic	gain	12	2127379	2129698	Level	Level	Gain	0	0	0	0	0.96744	0.99665	0	0	0.98132	0.999431	0	0	0.999848	0.999737	0	0	0	0
ENSG00000256875	RP11-503G7.2	lincRNA	Gain	12	133038828	133039442	Level	Level	Level	0	0	0	0	0.996049	0.99665	0	0	0.98132	0.999431	0	0	0.887168	0.991048	0	0	0	0
ENSG00000256969	RP11-320N7.2	lincRNA	gain	12	4130143	4135824	Level	Level	Gain	0	0	0	0	0.996049	0.99665	0	0	0.957857	0.999431	0	0	0.992302	0.999737	0	0	0	0
ENSG00000257045	RP11-486F17.1	antisense	gain	2	200190033	200194085	Level	Level	Level	0	0	0	0	0.999964	0.566147	0	0	0.98132	0.999431	0	0	0.992302	0.999737	0	0	0	0
ENSG00000257048	RP11-476M19.2	lincRNA	gain	12	3476999	3480512	Level	Level	Gain	0	0	0	0	0.999964	0.99665	0	0	0.957857	0.999431	0	0	0.999848	0.999737	0	0	0	0
ENSG00000257060	RP11-266O8.1	lincRNA	gain	15	93855786	94112712	Level	Level	Level	0	0	0	0	0.999964	0.99665	0	0	0.98132	0.999431	0	0	0.999848	0.999737	0	0	0	0
ENSG00000257180	RP11-509E10.1	sense_intronic	loss	16	6106976	6142955	Level	Level	Level	0	0	0	0	0.999964	0.99665	0	0	0.98132	0.898281	0	0	0.999848	0.991048	0	0	0	0
ENSG00000257194	RP11-567C2.1	lincRNA	Loss	12	90501516	90506556	Level	Level	Level	0	0	0	0	0.999964	0.823239	0	0	0.98132	0.999431	0	0	0.999848	0.999737	0	0	0	0
ENSG00000257283	RP11-1060G2.1	antisense	Loss	12	94288741	94337379	Level	Level	Level	0	0	0	0	0.999964	0.99665	0	0	0.890631	0.999431	0	0	0.999848	0.999737	0	0	0	0
ENSG00000257400	RP11-778J16.3	lincRNA	Loss	12	94885322	94890218	Level	Level	Level	0	0	0	0	0.999964	0.99665	0	0	0.98132	0.999431	0	0	0.830696	0.999737	0	0	0	0
ENSG00000257583	RP11-167N24.4	lincRNA	Loss	12	95782375	95799280	Level	Level	Level	0	0	0	0	0.999964	0.99665	0	0	0.98132	0.999431	0	0	0.999848	0.999737	0	0	0	0
ENSG00000257725	RP11-654D12.3	lincRNA	Loss	12	90341470	90343503	Level	Level	Level	0	0	0	0	0.999964	0.99665	0	0	0.958313	0.999431	0	0	0.992302	0.999737	0	0	0	0
ENSG00000257787	RP11-20L19.1	lincRNA	Loss	12	91203053	91204457	Level	Level	Level	0	0	0	0	0.999964	0.99665	0	0	0.962701	0.999431	0	0	0.992302	0.999737	0	0	0	0
ENSG00000257797	CTD-2382E5.2	antisense	loss	15	42298330	42302315	Level	Level	Level	0	0	0	0	0.999964	0.99665	0	0	0.985377	0.999431	0	0	0.999848	0.999737	0	0	0	0
ENSG00000257878	RP11-256L6.3	antisense	Loss	12	96390299	96405267	Level	Level	Level	0	0	0	0	0.999964	0.99665	0	0	0.98132	0.999431	0	0	0.999848	0.999737	0	0	0	0
ENSG00000257943	RP11-167N24.3	processed_transcript	Loss	12	95801711	95830604	Level	Level	Level	0	0	0	0	0.999964	0.99665	0	0	0.98132	0.999431	0	0	0.999848	0.999737	0	0	0	0
ENSG00000257995	RP11-632B21.1	lincRNA	Loss	12	91011536	91016599	Level	Level	Level	0	0	0	0	0.993156	0.99665	0	0	0.98132	0.931105	0	0	0.999848	0.999737	0	0	0	0
ENSG00000258035	RP11-74K11.2	antisense	Loss	12	94561782	94579820	Level	Level	Level	0	0	0	0	0.999964	0.99665	0	0	0.98132	0.999431	0	0	0.999848	0.999737	0	0	0	0
ENSG00000258172	RP11-1105G2.4	antisense	Loss	12	94665926	94670971	Level	Level	Level	0	0	0	0	0.996049	0.99665	0	0	0.98132	0.999431	0	0	0.999848	0.999737	0	0	0	0
ENSG00000258183	RP11-753N8.1	lincRNA	Loss	12	90674671	90694117	Level	Level	Level	0	0	0	0	0.999964	0.99665	0	0	0.98132	0.889708	0	0	0.999848	0.943682	0	0	0	0
ENSG00000258216	RP11-654D12.2	lincRNA	Loss	12	90276442	90383066	Level	Level	Level	0	0	0	0	0.999964	0.99665	0	0	0.98132	0.999431	0	0	0.999848	0.999737	0	0	0	0
ENSG00000258247	RP11-167N24.6	protein_coding	Loss	12	95770984	95774672	Level	Level	Level	0	0	0	0	0.999964	0.99665	0	0	0.98132	0.999431	0	0	0.830696	0.999737	0	0	0	0
ENSG00000258274	RP11-887P2.5	antisense	Loss	12	94101567	94131599	Level	Level	Level	0	0	0	0	0.993156	0.99665	0	0	0.98132	0.999431	0	0	0.999848	0.999737	0	0	0	0
ENSG00000258292	RP11-536G4.1	protein_coding	Loss	12	96196875	96217085	Level	Level	Level	0	0	0	0	0.999964	0.99665	0	0	0.98132	0.999431	0	0	0.999848	0.999737	0	0	0	0
ENSG00000258303	RP11-887P2.6	sense_intronic	Loss	12	94229943	94231814	Level	Level	Level	0	0	0	0	0.999964	0.99665	0	0	0.98132	0.999431	0	0	0.971149	0.999737	0	0	0	0
ENSG00000258313	RP11-167N24.5	lincRNA	Loss	12	95781666	95782334	Level	Level	Level	0	0	0	0	0.993156	0.99665	0	0	0.98132	0.999431	0	0	0.999848	0.999737	0	0	0	0
ENSG00000258343	RP11-536G4.2	antisense	Loss	12	96189123	96252617	Level	Level	Level	0	0	0	0	0.999964	0.99665	0	0	0.98132	0.668571	0	0	0.999848	0.692027	0	0	0	0
ENSG00000258365	RP11-1105G2.3	protein_coding	Loss	12	94671534	94676620	Level	Level	Level	0	0	0	0	0.795028	0.99665	0	0	0.98132	0.999431	0	0	0.999848	0.999737	0	0	0	0
ENSG00000258366	RTEL1	protein_coding	Loss	20	62289163	62328416	Level	Level	Gain	1	1	1	3	0.999964	0.99665	0	0	0.98132	0.999431	0	0	0.999848	0.999737	0	0	0	0
ENSG00000258414	RP11-356O9.1	lincRNA	gain	14	38033252	38048330	Level	Level	Level	0	0	0	0	0.999964	0.99665	0	0	0.98132	0.999431	0	0	0.999848	0.999737	0	0	0	0
ENSG00000258430	RP11-982M15.2	antisense	Loss	14	105235686	105236608	Level	Level	Level	0	0	0	0	0.999964	0.99665	0	0	0.957857	0.999431	0	0	0.746204	0.999737	0	0	0	0
ENSG00000258449	RP11-713N11.4	antisense	gain	12	25249802	25253914	Level	Level	Gain	0	0	0	0	0.963258	0.99665	0	0	0.890631	0.999431	0	0	0.830696	0.999737	0	0	0	0
ENSG00000258458	CTD-2555K7.2	processed_transcript	Loss	14	23171820	23235771	Level	Level	Level	0	0	0	0	0.999964	0.99665	0	0	0.962606	0.999431	0	0	0.999848	0.943682	0	0	0	0
ENSG00000258472	RP11-192H23.4	protein_coding	Gain	17	26782770	26941215	Level	Level	Gain/Level	0	0	0	0	0.999964	0.99665	0	0	0.98132	0.999431	0	0	0.949465	0.999737	0	0	0	0
ENSG00000258586	RP5-1021I20.2	lincRNA	loss	14	74289262	74296838	Level	Level	Level	0	0	0	0	0.999964	0.99665	0	0	0.994804	0.999431	0	0	0.999848	0.999737	0	0	0	0
ENSG00000258631	RP11-739G5.1	lincRNA	gain	15	94133096	94304028	Level	Level	Level	0	0	0	0	0.999964	0.99665	0	0	0.98132	0.668571	0	0	0.999848	0.999737	0	0	0	0
ENSG00000258660	RP4-693M11.3	antisense	loss	14	74164806	74167054	Level	Level	Level	0	0	0	0	0.999964	0.99665	0	0	0.89096	0.999431	0	0	0.999848	0.999737	0	0	0	0
ENSG00000258696	CTD-2058B24.3	antisense	gain	14	38472318	38474052	Level	Level	Level	0	0	0	0	0.999964	0.99665	0	0	0.98132	0.999431	0	0	0.999848	0.999737	0	0	0	0
ENSG00000258736	RP11-982M15.7	lincRNA	Loss	14	105119885	105122124	Level	Level	Level	0	0	0	0	0.886791	0.99665	0	0	0.98132	0.999431	0	0	0.999848	0.991048	0	0	0	0
ENSG00000258817	OR4C13	protein_coding	control_neg	11	49973943	49974971	Level	Level	Level	0	0	0	0	0.999964	0.99665	0	0	0.98132	0.999431	0	0	0.999848	0.999737	0	0	0	0
ENSG00000258851	RP11-894P9.2	antisense	Gain	14	104019758	104028214	Level	Level	Level	0	0	0	0	0.999964	0.99665	0	0	0.98132	0.999431	0	0	0.999848	0.93801	0	0	0	0
ENSG00000258858	RP11-982M15.5	antisense	Loss	14	105156428	105157621	Level	Level	Level	0	0	0	0	0.999964	0.99665	0	0	0.890631	0.999431	0	0	0.830696	0.999737	0	0	0	0
ENSG00000258864	CTC-554D6.1	protein_coding	loss	5	112162910	112203279	Loss	Level	Level	0	0	0	0	0.999964	0.99665	0	0	0.98132	0.999431	0	0	0.999848	0.999737	0	0	0	0
ENSG00000258888	RP11-326A13.1	lincRNA	gain	15	93800427	93803704	Level	Level	Level	0	0	0	0	0.996049	0.99665	0	0	0.98132	0.999431	0	0	0.999848	0.999737	0	0	0	0
ENSG00000258909	RP11-164C12.2	lincRNA	gain	15	93960079	93965805	Level	Level	Level	0	0	0	0	0.999964	0.99665	0	0	0.962606	0.889708	0	0	0.971149	0.999737	0	0	0	0
ENSG00000258922	CTD-2313J17.1	sense_intronic	gain	15	93349000	93351797	Level	Level	Level	0	0	0	0	0.993156	0.823239	0	0	0.983431	0.889708	0	0	0.999848	0.999737	0	0	0	0
ENSG00000259048	CTD-2058B24.2	antisense	gain	14	38503492	38663486	Level	Level	Level	0	0	0	0	0.999964	0.99665	0	0	0.994804	0.889708	0	0	0.999848	0.827119	0	0	0	0
ENSG00000259062	ACTN1-AS1	antisense	loss	14	69446399	69454180	Level	Level	Level	0	0	0	0	0.999964	0.99665	0	0	0.994804	0.999431	0	0	0.999848	0.999737	0	0	0	0
ENSG00000259065	RP5-1021I20.1	antisense	loss	14	74254063	74269973	Level	Level	Level	0	0	0	0	0.999964	0.99665	0	0	0.974375	0.999431	0	0	0.999848	0.999737	0	0	0	0
ENSG00000259070	LINC00639	lincRNA	gain	14	39218545	39417477	Level	Level	Level	0	0	0	0	0.999964	0.99665	0	0	0.957857	0.999431	0	0	0.999848	0.991048	0	0	0	0
ENSG00000259072	RP11-96D24.1	lincRNA	gain	14	38760157	38781134	Level	Level	Level	0	0	0	0	0.999964	0.99665	0	0	0.98132	0.999431	0	0	0.999848	0.999737	0	0	0	0
ENSG00000259087	RP11-356O9.2	lincRNA	gain	14	38025363	38036300	Level	Level	Level	0	0	0	0	0.999964	0.99665	0	0	0.98132	0.889708	0	0	0.999848	0.999737	0	0	0	0
ENSG00000259091	LINC00517	antisense	gain	14	38365265	38371577	Level	Level	Level	0	0	0	0	0.993156	0.99665	0	0	0.98132	0.999431	0	0	0.999848	0.999737	0	0	0	0
ENSG00000259256	RP11-838N2.3	lincRNA	loss	18	3347774	3350557	Level	Level	Level	0	0	0	0	0.999964	0.99665	0	0	0.890631	0.999431	0	0	0.971149	0.999737	0	0	0	0
ENSG00000259261	IGHV4OR15-8	IG_V_gene	control_neg	15	22472918	22473353	Level	Level	Gain	0	0	0	0	0.999964	0.99665	0	0	0.98132	0.999431	0	0	0.999848	0.999737	0	0	0	0
ENSG00000259303	IGHV2OR16-5	IG_V_gene	control_neg	16	32859034	32859477	Level	Gain	Level	0	0	0	0	0.999964	0.99665	0	0	0.957857	0.999431	0	0	0.999848	0.991048	0	0	0	0
ENSG00000259444	RP11-736N17.8	sense_overlapping	Gain	14	103561060	103565222	Level	Level	Level	0	0	0	0	0.999964	0.99665	0	0	0.997266	0.999431	0	0	0.999848	0.991048	0	0	0	0
ENSG00000259490	IGHV3OR15-7	IG_V_gene	control_neg	15	20192909	20193370	Level	Level	Level	0	0	0	0	0.996049	0.99665	0	0	0.997266	0.889708	0	0	0.999848	0.999737	0	0	0	0
ENSG00000259515	RP11-365N19.2	antisense	Gain	14	103399911	103403514	Level	Level	Level	0	0	0	0	0.993156	0.99665	0	0	0.98132	0.8933	0	0	0.999848	0.991048	0	0	0	0
ENSG00000259717	LINC00677	lincRNA	Gain	14	103587184	103589344	Level	Level	Level	0	0	0	0	0.999964	0.99665	0	0	0.890631	0.999431	0	0	0.471701	0.999737	0	0	0	0
ENSG00000259775	RP11-45P15.4	antisense	Gain	14	103798011	103798704	Level	Level	Level	0	0	0	0	0.999964	0.999736	0	0	0.98132	0.999431	0	0	0.999848	0.999737	0	0	0	0
ENSG00000259804	CTD-2012K14.7	antisense	Loss	16	67595314	67596212	Level	Level	Gain	0	0	0	0	0.737879	0.99665	0	0	0.899752	0.999431	0	0	0.778069	0.999737	0	0	0	0
ENSG00000259840	LA16c-380A1.1	lincRNA	gain	16	760746	761277	Level	Level	Level	0	0	0	0	0.999964	0.99665	0	0	0.98132	0.999431	0	0	0.971149	0.999737	0	0	0	0
ENSG00000259883	CTD-2382E5.4	antisense	loss	15	42213615	42221081	Level	Level	Level	0	0	0	0	0.993156	0.99665	0	0	0.98132	0.999431	0	0	0.913051	0.999737	0	0	0	0
ENSG00000259945	CTD-2012K14.3	antisense	Loss	16	67576026	67576866	Level	Level	Gain	0	0	0	0	0.999964	0.99665	0	0	0.98132	0.999431	0	0	0.999848	0.999737	0	0	0	0
ENSG00000260011	RP13-20L14.1	lincRNA	gain	17	80338986	80340566	Level	Level	Level	0	0	0	0	0.993156	0.99665	0	0	0.957857	0.999431	0	0	0.428271	0.999737	0	0	0	0
ENSG00000260022	LA16c-306A4.1	antisense	gain	16	933780	935090	Level	Level	Level	0	0	0	0	0.999964	0.999736	0	0	0.98132	0.999431	0	0	0.999848	0.999737	0	0	0	0
ENSG00000260083	MIR4519	antisense	gain	16	30886543	30906541	Level	Level	Level	0	0	0	0	0.999964	0.99665	0	0	0.98132	0.999431	0	0	0.830696	0.999737	0	0	0	0
ENSG00000260121	RP5-1142A6.9	antisense	Loss	16	88785023	88786867	Level	Level	Gain	0	0	0	0	0.993156	0.99665	0	0	0.988207	0.999431	0	0	0.999848	0.999737	0	0	0	0
ENSG00000260131	LINC00556	antisense	Loss	13	20755670	20756081	Level	Gain	Level	0	0	0	0	0.999964	0.99665	0	0	0.98132	0.999431	0	0	0.999848	0.999737	0	0	0	0
ENSG00000260217	RP11-809F4.3	lincRNA	gain	3	175656717	175658825	Level	Gain	Level	0	0	0	0	0.993156	0.99665	0	0	0.994804	0.999431	0	0	0.999848	0.999737	0	0	0	0
ENSG00000260235	CTD-2026K11.3	antisense	Loss	15	75917134	75918031	Level	Level	Level	0	0	0	0	0.999964	0.99665	0	0	0.98132	0.999431	0	0	0.913051	0.999737	0	0	0	0
ENSG00000260256	AP001063.1	lincRNA	loss	21	45767650	45768178	Level	Level	Level	0	0	0	0	0.999964	0.99665	0	0	0.98132	0.999431	0	0	0.830696	0.999737	0	0	0	0
ENSG00000260269	CTD-2323K18.1	processed_transcript	Loss	15	75819491	75893546	Level	Level	Level	0	0	0	0	0.996049	0.99665	0	0	0.992003	0.999431	0	0	0.999848	0.772486	0	0	0	0
ENSG00000260274	RP11-817O13.8	lincRNA	Loss	15	75660496	75661925	Level	Level	Level	0	0	0	0	0.999964	0.99665	0	0	0.957857	0.999431	0	0	0.999848	0.999737	0	0	0	0
ENSG00000260285	RP11-600F24.7	antisense	Gain	14	103991347	103995409	Level	Level	Level	0	0	0	0	0.999964	0.823239	0	0	0.98132	0.999431	0	0	0.999848	0.999737	0	0	0	0
ENSG00000260394	LA16c-313D11.9	antisense	gain	16	728504	729777	Level	Level	Level	0	0	0	0	0.999964	0.99665	0	0	0.98132	0.999431	0	0	0.999848	0.999737	0	0	0	0
ENSG00000260411	RP11-420N3.2	processed_transcript	Loss	16	5289803	6826015	Level/Loss	Level	Level	0	0	0	0	0.999964	0.99665	0	0	0.98132	0.999431	0	0	0.999848	0.993629	0	0	0	0
ENSG00000260487	RP11-297C4.3	antisense	gain	16	30491909	30492667	Level	Level	Level	0	0	0	0	0.993156	0.99665	0	0	0.890631	0.999431	0	0	0.999848	0.999737	0	0	0	0
ENSG00000260548	RP6-24A23.6	protein_coding	loss	X	107965300	107975917	Level	Level	Loss	0	0	0	0	0.999964	0.99665	0	0	0.98132	0.999431	0	0	0.999848	0.991048	0	0	0	0
ENSG00000260563	RP13-516M14.1	lincRNA	gain	17	80251592	80252786	Level	Level	Level	0	0	0	0	0.999964	0.99665	0	0	0.962606	0.999431	0	0	0.778069	0.999737	0	0	0	0
ENSG00000260591	RP11-817O13.6	lincRNA	Loss	15	75647551	75648087	Level	Level	Level	0	0	0	0	0.811425	0.99665	0	0	0.98132	0.999431	0	0	0.577495	0.999737	0	0	0	0
ENSG00000260617	RP5-1142A6.7	antisense	Loss	16	88808039	88808775	Level	Level	Gain	0	0	0	0	0.999964	0.99665	0	0	0.98132	0.999431	0	0	0.999848	0.999737	0	0	0	0
ENSG00000260694	RP11-556H2.4	antisense	loss	16	79111273	79112131	Level	Level	Gain	0	0	0	0	0.999964	0.99665	0	0	0.957857	0.999431	0	0	0.84989	0.999737	0	0	0	0
ENSG00000260738	LINC00554	antisense	Loss	13	100647153	100650163	Level	Gain	Level	0	0	0	0	0.999964	0.99665	0	0	0.98132	0.999431	0	0	0.999848	0.744014	0	0	0	0
ENSG00000260761	RP11-184E9.2	lincRNA	gain	5	25319943	25321455	Level	Level	Level	0	0	0	0	0.999964	0.99665	0	0	0.98132	0.999431	0	0	0.999848	0.967965	0	0	0	0
ENSG00000260777	CTD-2008P7.1	lincRNA	Gain	17	26590660	26593395	Level	Level	Gain	0	0	0	0	0.999964	0.99665	0	0	0.957857	0.999431	0	0	0.830696	0.999737	0	0	0	0
ENSG00000260792	RP11-982M15.8	lincRNA	Loss	14	105127457	105131895	Level	Level	Level	0	0	0	0	0.999964	0.99665	0	0	0.98132	0.999431	0	0	0.913051	0.999737	0	0	0	0
ENSG00000260802	LINC00890	lincRNA	loss	X	110754890	110765627	Level	Level	Loss	0	0	0	0	0.993156	0.99665	0	0	0.98132	0.889708	0	0	0.999848	0.692027	0	0	0	0
ENSG00000260816	RP11-319G9.3	sense_intronic	loss	16	78931062	78933541	Level	Level	Gain	0	0	0	0	0.999964	0.99665	0	0	0.98132	0.999431	0	0	0.999848	0.999737	0	0	0	0
ENSG00000260835	RP11-468I15.1	sense_intronic	loss	16	6623768	6627360	Loss	Level	Level	0	0	0	0	0.999964	0.99665	0	0	0.890631	0.999431	0	0	0.971149	0.999737	0	0	0	0
ENSG00000260869	AC002310.13	protein_coding	gain	16	30545548	30569600	Level	Level	Level	0	0	0	0	0.999964	0.99665	0	0	0.98132	0.999431	0	0	0.830696	0.999737	0	0	0	0
ENSG00000260892	CTD-2026K11.1	antisense	Loss	15	75968568	75969503	Level	Level	Level	0	0	0	0	0.975826	0.99665	0	0	0.98132	0.999431	0	0	0.999848	0.999737	0	0	0	0
ENSG00000260894	CTD-2012K14.4	antisense	Loss	16	67576207	67576475	Level	Level	Gain	0	0	0	0	0.993156	0.99665	0	0	0.98132	0.999431	0	0	0.99489	0.999737	0	0	0	0
ENSG00000260899	RP11-2C24.4	lincRNA	gain	16	30751988	30762702	Level	Level	Level	0	0	0	0	0.999964	0.99665	0	0	0.98132	0.999431	0	0	0.999848	0.999737	0	0	0	0
ENSG00000260910	LINC00565	lincRNA	Loss	13	114629487	114631817	Level	Gain	Level	0	0	0	0	0.999964	0.996878	0	0	0.962606	0.999431	0	0	0.830696	0.999737	0	0	0	0
ENSG00000260917	RP11-57H14.4	sense_overlapping	Loss	10	114583249	114587485	Level	Level	Level	0	0	0	0	0.999964	0.99665	0	0	0.98132	0.505528	0	0	0.999848	0.999737	0	0	0	0
ENSG00000260938	RP4-593C16.3	sense_overlapping	gain	1	178449742	178450341	Level	Level	Level	0	0	0	0	0.996049	0.99665	0	0	0.98132	0.999431	0	0	0.934057	0.999737	0	0	0	0
ENSG00000261025	RP11-84D1.2	lincRNA	loss	1	25294914	25297356	Level	Level	Level	0	0	0	0	0.999964	0.99665	0	0	0.98132	0.999431	0	0	0.971149	0.991048	0	0	0	0
ENSG00000261097	LINC00563	lincRNA	loss	13	46870580	46871979	Level	Gain	Level	0	0	0	0	0.999964	0.99665	0	0	0.98132	0.999431	0	0	0.778069	0.999737	0	0	0	0
ENSG00000261182	RP11-201A3.1	lincRNA	gain	1	188187531	188189807	Level	Level	Level	0	0	0	0	0.999964	0.99665	0	0	0.98132	0.999431	0	0	0.999848	0.999737	0	0	0	0
ENSG00000261204	AC004449.6	lincRNA	Gain	19	637105	637537	Level	Level	Level	0	0	0	0	0.993156	0.99665	0	0	0.98132	0.999431	0	0	0.999848	0.999737	0	0	0	0
ENSG00000261320	RP11-297D21.2	lincRNA	Loss	16	67464570	67465367	Level	Level	Gain	0	0	0	0	0.999964	0.99665	0	0	0.962701	0.999431	0	0	0.95564	0.999737	0	0	0	0
ENSG00000261332	RP11-297C4.1	antisense	gain	16	30510087	30510875	Level	Level	Level	0	0	0	0	0.999964	0.99665	0	0	0.98132	0.999431	0	0	0.999848	0.999737	0	0	0	0
ENSG00000261346	RP11-297C4.2	antisense	gain	16	30488501	30500674	Level	Level	Level	0	0	0	0	0.996049	0.99665	0	0	0.98132	0.999431	0	0	0.778069	0.999737	0	0	0	0
ENSG00000261386	CTD-2012K14.6	lincRNA	Loss	16	67583117	67597861	Level	Level	Gain	0	0	0	0	0.999964	0.99665	0	0	0.98132	0.999431	0	0	0.999848	0.999737	0	0	0	0
ENSG00000261396	CTD-2012K14.2	antisense	Loss	16	67572460	67574009	Level	Level	Gain	0	0	0	0	0.999964	0.331846	0	0	0.997266	0.999431	0	0	0.999848	0.999737	0	0	0	0
ENSG00000261409	RP6-24A23.7	sense_overlapping	loss	X	107963179	107968174	Level	Level	Loss	0	0	0	0	0.999964	0.99665	0	0	0.962606	0.999431	0	0	0.992302	0.999737	0	0	0	0
ENSG00000261459	ZNF747	protein_coding	gain	16	30537244	30546173	Level	Level	Level	0	0	0	0	0.999964	0.99665	0	0	0.98132	0.999431	0	0	0.471701	0.999737	0	0	0	0
ENSG00000261526	CTB-31O20.2	lincRNA	loss	19	1874881	1876168	Level	Level	Level	0	0	0	0	0.993156	0.99665	0	0	0.890631	0.999431	0	0	0.992302	0.999737	0	0	0	0
ENSG00000261537	RP11-319G9.5	sense_intronic	loss	16	79028242	79038627	Level	Level	Gain	0	0	0	0	0.999964	0.99665	0	0	0.98132	0.999431	0	0	0.723402	0.999737	0	0	0	0
ENSG00000261603	PRSS46	protein_coding	Loss	3	46761073	46777919	Level	Level	Level	0	0	0	0	0.999964	0.99665	0	0	0.997266	0.999431	0	0	0.999848	0.999737	0	0	0	0
ENSG00000261645	DISC1FP1	processed_transcript	Gain	11	89984400	90648220	Level	Level	Gain	0	0	0	0	0.999964	0.99665	0	0	0.98132	0.947965	0	0	0.999848	0.744014	0	0	0	0
ENSG00000261659	LA16c-313D11.12	processed_transcript	gain	16	739001	742554	Level	Level	Level	0	0	0	0	0.999964	0.99665	0	0	0.98132	0.999431	0	0	0.999848	0.999737	0	0	0	0
ENSG00000261683	LINC00838	lincRNA	gain	10	34048641	34061586	Level	Level	Gain	0	0	0	0	0.999964	0.99665	0	0	0.98132	0.999431	0	0	0.999848	0.999737	0	0	0	0
ENSG00000261691	LA16c-366D1.3	antisense	gain	16	597185	603847	Level	Level	Level	0	0	0	0	0.999964	0.99665	0	0	0.98132	0.999431	0	0	0.992302	0.999737	0	0	0	0
ENSG00000261837	RP11-264L1.3	sense_intronic	loss	16	78568271	78569545	Loss	Level	Gain	0	0	0	0	0.438946	0.99665	0	0	0.997266	0.999431	0	0	0.999848	0.943682	0	0	0	0
ENSG00000261840	RP11-146F11.1	antisense	gain	16	30709030	30710379	Level	Level	Level	0	0	0	0	0.993156	0.99665	0	0	0.98132	0.999431	0	0	0.913051	0.999737	0	0	0	0
ENSG00000262003	RP11-676J12.7	protein_coding	Gain	17	812872	814452	Level	Level	Level	0	0	0	0	0.993156	0.99665	0	0	0.98132	0.999431	0	0	0.913051	0.999737	0	0	0	0
ENSG00000262026	RP11-2C24.6	antisense	gain	16	30789770	30791473	Level	Level	Level	0	0	0	0	0.999964	0.99665	0	0	0.98132	0.999431	0	0	0.999848	0.772486	0	0	0	0
ENSG00000262049	RP13-1032I1.7	antisense	gain	17	79668354	79670330	Level	Level	Level	0	0	0	0	0.993156	0.99665	0	0	0.974698	0.999431	0	0	0.999848	0.999737	0	0	0	0
ENSG00000262061	RP11-1260E13.4	processed_transcript	Gain	17	180996	183279	Level	Level	Level	0	0	0	0	0.999964	0.99665	0	0	0.98132	0.999431	0	0	0.999848	0.999737	0	0	0	0
ENSG00000262133	RP11-676J12.6	antisense	Gain	17	781142	783333	Level	Level	Level	0	0	0	0	0.999964	0.99665	0	0	0.957857	0.999431	0	0	0.999848	0.999737	0	0	0	0
ENSG00000262213	AC144836.1	lincRNA	Gain	17	1145233	1157294	Level	Level	Level	0	0	0	0	0.993156	0.99665	0	0	0.890631	0.999431	0	0	0.466965	0.999737	0	0	0	0
ENSG00000262228	RP11-676J12.4	lincRNA	Gain	17	666805	668559	Level	Level	Loss	0	0	0	0	0.996049	0.99665	0	0	0.98132	0.999431	0	0	0.999848	0.999737	0	0	0	0
ENSG00000262251	RP11-199F11.2	sense_intronic	loss	17	7588578	7589689	Level	Level	Loss	0	0	0	0	0.996049	0.99665	0	0	0.962606	0.999431	0	0	0.999848	0.999737	0	0	0	0
ENSG00000262294	RP11-1260E13.2	antisense	Gain	17	202429	207372	Level	Level	Level	0	0	0	0	0.999964	0.99665	0	0	0.98132	0.999431	0	0	0.999848	0.999737	0	0	0	0
ENSG00000262413	RP11-498C9.3	antisense	gain	17	79825597	79826428	Level	Level	Level	0	0	0	0	0.999964	0.99665	0	0	0.994804	0.999431	0	0	0.949465	0.999737	0	0	0	0
ENSG00000262434	RP11-676J12.8	antisense	Gain	17	692984	693765	Level	Level	Loss	0	0	0	0	0.996049	0.99665	0	0	0.98132	0.999431	0	0	0.999848	0.999737	0	0	0	0
ENSG00000262558	RP11-1260E13.3	antisense	Gain	17	204528	206673	Level	Level	Level	0	0	0	0	0.999964	0.99665	0	0	0.890631	0.999431	0	0	0.957884	0.999737	0	0	0	0
ENSG00000262721	AC106782.20	sense_overlapping	gain	16	30887087	30906537	Level	Level	Level	0	0	0	0	0.999964	0.99665	0	0	0.98132	0.999431	0	0	0.971149	0.999737	0	0	0	0
ENSG00000262814	MRPL12	protein_coding	gain	17	79670387	79674556	Level	Level	Level	1	1	1	3	0.999964	0.99665	0	0	0.994159	0.999431	0	0	0.999848	0.999737	0	0	0	0
ENSG00000262831	RP11-498C9.2	antisense	gain	17	79801041	79801834	Level	Level	Level	0	0	0	0	0.993156	0.99665	0	0	0.957857	0.999431	0	0	0.830696	0.999737	0	0	0	0
ENSG00000262905	RP5-1029F21.2	antisense	Gain	17	455806	456657	Level	Level	Level	0	0	0	0	0.996049	0.99665	0	0	0.98132	0.999431	0	0	0.971149	0.999737	0	0	0	0
ENSG00000262920	RP11-1260E13.1	antisense	Gain	17	171183	172244	Level	Level	Level	0	0	0	0	0.999964	0.99665	0	0	0.997266	0.999431	0	0	0.999848	0.999737	0	0	0	0
ENSG00000263015	RP5-1029F21.3	antisense	Gain	17	406411	414587	Level	Level	Level	0	0	0	0	0.999964	0.99665	0	0	0.98132	0.999431	0	0	0.999848	0.999737	0	0	0	0
ENSG00000263300	RP5-1029F21.4	antisense	Gain	17	426380	443816	Level	Level	Level	0	0	0	0	0.996049	0.99665	0	0	0.98132	0.999431	0	0	0.999848	0.999737	0	0	0	0
ENSG00000263403	MIR4673	miRNA	Gain	9	139414020	139414078	Level	Level	Level	0	0	0	0	0.999964	0.999736	0	0	0.98132	0.999431	0	0	0.830696	0.999737	0	0	0	0
ENSG00000263416	AC006145.1	miRNA	Gain	7	81549519	81549586	Level	Level	Level	0	0	0	0	0.993156	0.99665	0	0	0.98132	0.999431	0	0	0.999848	0.999737	0	0	0	0
ENSG00000263576	AL121748.1	miRNA	gain	10	33387463	33387564	Level	Level	Gain	0	0	0	0	0.993156	0.99665	0	0	0.98132	0.999431	0	0	0.830696	0.999737	0	0	0	0
ENSG00000263585	RP11-498C9.13	antisense	gain	17	79890274	79890934	Level	Level	Level	0	0	0	0	0.999964	0.99665	0	0	0.98132	0.999431	0	0	0.999848	0.999737	0	0	0	0
ENSG00000263670	MIR4457	miRNA	Loss	5	1309425	1309492	Level	Level	Level	0	0	0	0	0.999964	0.99665	0	0	0.890631	0.999431	0	0	0.999848	0.999737	0	0	0	0
ENSG00000263680	RP11-57A1.1	lincRNA	loss	17	70422080	70424993	Level	Level	Level	0	0	0	0	0.999964	0.99665	0	0	0.98132	0.999431	0	0	0.999848	0.999737	0	0	0	0
ENSG00000263723	SNORD39	snoRNA	Loss	2	238778547	238778625	Level	Level	Level	0	0	0	0	0.999964	0.99665	0	0	0.997266	0.999431	0	0	0.999848	0.999737	0	0	0	0
ENSG00000263727	RP11-806L2.5	sense_intronic	gain	18	653985	657259	Level	Level	Level	0	0	0	0	0.999964	0.99665	0	0	0.98132	0.999431	0	0	0.971149	0.999737	0	0	0	0
ENSG00000263731	RP11-498C9.15	lincRNA	gain	17	79836301	79838982	Level	Level	Level	0	0	0	0	0.999964	0.99665	0	0	0.98132	0.999431	0	0	0.999848	0.991048	0	0	0	0
ENSG00000263796	RN7SL609P	misc_RNA	Loss	21	24052992	24053286	Level	Level	Level	0	0	0	0	0.990137	0.99665	0	0	0.98132	0.999431	0	0	0.992302	0.991048	0	0	0	0
ENSG00000263831	MIR378E	miRNA	Loss	5	169455492	169455570	Level	Level	Level	0	0	0	0	0.999964	0.99665	0	0	0.98132	0.999431	0	0	0.999848	0.999737	0	0	0	0
ENSG00000263834	MIR4635	miRNA	Loss	5	1063011	1063089	Level	Level	Level	0	0	0	0	0.999964	0.99665	0	0	0.98132	0.999431	0	0	0.999848	0.999737	0	0	0	0
ENSG00000263859	RP11-498C9.16	lincRNA	gain	17	79836543	79837433	Level	Level	Level	0	0	0	0	0.999964	0.99665	0	0	0.98132	0.999431	0	0	0.999848	0.999737	0	0	0	0
ENSG00000263893	CTD-3010D24.3	lincRNA	loss	17	70638870	70640629	Level	Level	Level	0	0	0	0	0.999964	0.99665	0	0	0.98132	0.999431	0	0	0.999848	0.999737	0	0	0	0
ENSG00000263911	RN7SL31P	misc_RNA	gain	20	43509479	43509775	Level	Level	Gain	0	0	0	0	0.993156	0.99665	0	0	0.994804	0.889708	0	0	0.999848	0.999737	0	0	0	0
ENSG00000263978	MIR4499	miRNA	Loss	13	21007917	21007985	Level	Gain	Level	0	0	0	0	0.999964	0.99665	0	0	0.98132	0.999431	0	0	0.999848	0.999737	0	0	0	0
ENSG00000264026	RP11-1124B17.1	lincRNA	loss	17	70339081	70351277	Level	Level	Level	0	0	0	0	0.996049	0.99665	0	0	0.98132	0.999431	0	0	0.999848	0.999737	0	0	0	0
ENSG00000264098	CTD-2350C19.1	antisense	Gain	17	26729128	26731067	Level	Level	Gain	0	0	0	0	0.999964	0.99665	0	0	0.98132	0.999431	0	0	0.999848	0.999737	0	0	0	0
ENSG00000264112	RP11-159D12.2	lincRNA	Loss	17	56066400	56072211	Level	Level	Level	0	0	0	0	0.999964	0.99665	0	0	0.98132	0.999431	0	0	0.999848	0.999737	0	0	0	0
ENSG00000264123	RN7SL599P	misc_RNA	gain	15	93399733	93400024	Level	Level	Level	0	0	0	0	0.999964	0.99665	0	0	0.890631	0.999431	0	0	0.75944	0.999737	0	0	0	0
ENSG00000264173	MIR3175	miRNA	gain	15	93447629	93447705	Level	Level	Level	0	0	0	0	0.999964	0.99665	0	0	0.890631	0.999431	0	0	0.999848	0.999737	0	0	0	0
ENSG00000264234	AL161751.1	miRNA	gain	14	38716912	38716980	Level	Level	Level	0	0	0	0	0.999964	0.99665	0	0	0.890631	0.999431	0	0	0.999848	0.999737	0	0	0	0
ENSG00000264235	RP13-270P17.1	antisense	loss	18	3255434	3261848	Level	Level	Level	0	0	0	0	0.999964	0.438177	0	0	0.98132	0.999431	0	0	0.971149	0.999737	0	0	0	0
ENSG00000264237	AL137846.1	miRNA	Loss	9	127112735	127112810	Level	Level	Level	0	0	0	0	0.999964	0.99665	0	0	0.98132	0.889708	0	0	0.992302	0.999737	0	0	0	0
ENSG00000264261	AC024908.1	miRNA	Loss	10	2495329	2495418	Level	Level	Gain	0	0	0	0	0.999964	0.99665	0	0	0.890631	0.999431	0	0	0.923229	0.999737	0	0	0	0
ENSG00000264265	RP11-14P20.1	lincRNA	gain	18	508568	515294	Level	Level	Level	0	0	0	0	0.999964	0.99665	0	0	0.98132	0.999431	0	0	0.913051	0.999737	0	0	0	0
ENSG00000264302	MIR4723	miRNA	Gain	17	26687677	26687757	Level	Level	Gain	0	0	0	0	0.993156	0.99665	0	0	0.997266	0.999431	0	0	0.999848	0.999737	0	0	0	0
ENSG00000264312	RN7SL642P	misc_RNA	Loss	7	75209959	75210221	Level	Level	Level	0	0	0	0	0.999964	0.99665	0	0	0.994804	0.999431	0	0	0.999848	0.999737	0	0	0	0
ENSG00000264330	MIR5186	miRNA	Loss	3	151283664	151283783	Level	Gain	Level	0	0	0	0	0.999964	0.99665	0	0	0.98132	0.999431	0	0	0.964788	0.999737	0	0	0	0
ENSG00000264339	RP11-769O8.2	antisense	gain	18	738058	739444	Level	Level	Level	0	0	0	0	0.993156	0.99665	0	0	0.957857	0.999431	0	0	0.887168	0.999737	0	0	0	0
ENSG00000264346	SNORA77	snoRNA	Gain	22	20113925	20114049	Level	Level	Level	0	0	0	0	0.999964	0.99665	0	0	0.98132	0.999431	0	0	0.999848	0.999737	0	0	0	0
ENSG00000264355	AC008738.2	miRNA	gain	19	33667978	33668061	Level	Level	Level	0	0	0	0	0.877755	0.99665	0	0	0.890631	0.999431	0	0	0.48498	0.999737	0	0	0	0
ENSG00000264371	MIR4425	miRNA	loss	1	25349994	25350077	Level	Level	Level	0	0	0	0	0.999964	0.99665	0	0	0.98132	0.999431	0	0	0.999848	0.967965	0	0	0	0
ENSG00000264429	MIR3183	miRNA	Gain	17	925716	925799	Level	Level	Level	0	0	0	0	0.886791	0.99665	0	0	0.98132	0.999431	0	0	0.971149	0.999737	0	0	0	0
ENSG00000264433	RP11-720L2.3	lincRNA	gain	18	316740	317366	Level	Level	Level	0	0	0	0	0.999964	0.99665	0	0	0.98132	0.999431	0	0	0.999848	0.999737	0	0	0	0
ENSG00000264486	CTD-2008P7.3	lincRNA	Gain	17	26583464	26592577	Level	Level	Gain	0	0	0	0	0.999964	0.99665	0	0	0.997266	0.999431	0	0	0.999848	0.999737	0	0	0	0
ENSG00000264514	RP11-720L2.4	lincRNA	gain	18	316737	319165	Level	Level	Level	0	0	0	0	0.999964	0.99665	0	0	0.957857	0.999431	0	0	0.992302	0.999737	0	0	0	0
ENSG00000264545	RP11-145E5.5	protein_coding	Loss	9	21802635	22032985	Level	Loss	Level	0	0	0	0	0.999964	0.99665	0	0	0.98132	0.999431	0	0	0.696583	0.999737	0	0	0	0
ENSG00000264548	RP13-516M14.2	antisense	gain	17	80172103	80175228	Level	Level	Level	0	0	0	0	0.993156	0.99665	0	0	0.98132	0.999431	0	0	0.999848	0.999737	0	0	0	0
ENSG00000264569	RP13-650J16.1	antisense	gain	17	79995781	79997256	Level	Level	Level	0	0	0	0	0.999964	0.99665	0	0	0.997266	0.999431	0	0	0.999848	0.999737	0	0	0	0
ENSG00000264588	RN7SL872P	misc_RNA	Gain	8	4250344	4250612	Level	Level	Level	0	0	0	0	0.993156	0.99665	0	0	0.98132	0.999431	0	0	0.999848	0.999737	0	0	0	0
ENSG00000264635	RP11-769O8.3	sense_intronic	Gain	18	738058	739662	Level	Level	Level	0	0	0	0	0.999964	0.99665	0	0	0.98132	0.931105	0	0	0.999848	0.999737	0	0	0	0
ENSG00000264735	RP11-498C9.17	lincRNA	gain	17	79923508	79924465	Level	Level	Level	0	0	0	0	0.999964	0.99665	0	0	0.890631	0.889708	0	0	0.887168	0.999737	0	0	0	0
ENSG00000264741	MIR4505	miRNA	loss	14	74225450	74225522	Level	Level	Level	0	0	0	0	0.999964	0.99665	0	0	0.98132	0.999431	0	0	0.778069	0.999737	0	0	0	0
ENSG00000264769	RP11-498C9.12	antisense	gain	17	79880775	79882387	Level	Level	Level	0	0	0	0	0.999964	0.99665	0	0	0.98132	0.999431	0	0	0.999848	0.999737	0	0	0	0
ENSG00000264812	RP13-20L14.4	sense_intronic	gain	17	80358579	80359258	Level	Level	Level	0	0	0	0	0.999964	0.99665	0	0	0.98132	0.8933	0	0	0.992302	0.991048	0	0	0	0
ENSG00000264831	MIR4260	miRNA	Loss	1	209796789	209796855	Level	Level	Level	0	0	0	0	0.993156	0.99665	0	0	0.98132	0.999431	0	0	0.999848	0.999737	0	0	0	0
ENSG00000264835	RN7SL345P	misc_RNA	loss	19	49187292	49187563	Level	Level	Level	0	0	0	0	0.999964	0.779136	0	0	0.994804	0.505528	0	0	0.999848	0.867913	0	0	0	0
ENSG00000264868	CTB-167B5.2	lincRNA	Gain	7	87900207	87903065	Level	Level	Level	0	0	0	0	0.727583	0.99665	0	0	0.98132	0.889708	0	0	0.999848	0.999737	0	0	0	0
ENSG00000264914	RP11-343K8.3	antisense	Loss	17	55989694	55999942	Level	Level	Level	0	0	0	0	0.999964	0.345014	0	0	0.962606	0.999431	0	0	0.887168	0.704284	0	0	0	0
ENSG00000264929	RN7SL348P	misc_RNA	Loss	15	65192180	65192438	Level	Level	Level	0	0	0	0	0.999964	0.99665	0	0	0.98132	0.999431	0	0	0.957884	0.999737	0	0	0	0
ENSG00000264933	RN7SL190P	misc_RNA	gain	X	152163780	152164039	Level	Level	Loss	0	0	0	0	0.999964	0.99665	0	0	0.98132	0.999431	0	0	0.999848	0.999737	0	0	0	0
ENSG00000264968	RP11-387H17.4	lincRNA	Gain	17	38083995	38095854	Level	Level	Level	0	0	0	0	0.993156	0.99665	0	0	0.98132	0.999431	0	0	0.889827	0.999737	0	0	0	0
ENSG00000264978	RN7SL630P	misc_RNA	Loss	12	94224852	94225146	Level	Level	Level	0	0	0	0	0.999964	0.99665	0	0	0.98132	0.999431	0	0	0.999848	0.999737	0	0	0	0
ENSG00000265049	AC009480.1	miRNA	Loss	2	148698549	148698640	Level	Level	Level	0	0	0	0	0.999964	0.99665	0	0	0.994804	0.668571	0	0	0.999848	0.999737	0	0	0	0
ENSG00000265050	AC092022.1	miRNA	Gain	7	84295240	84295324	Level	Level	Level	0	0	0	0	0.999964	0.99665	0	0	0.98132	0.999431	0	0	0.999848	0.991048	0	0	0	0
ENSG00000265052	RN7SL622P	misc_RNA	Gain	17	65973814	65974084	Level	Level	Level	0	0	0	0	0.999964	0.99665	0	0	0.98132	0.999431	0	0	0.949465	0.999737	0	0	0	0
ENSG00000265055	AC145343.2	lincRNA	Gain	17	66092187	66097615	Level	Level	Level	0	0	0	0	0.706129	0.99665	0	0	0.98132	0.979891	0	0	0.999848	0.999737	0	0	0	0
ENSG00000265064	MIR4692	miRNA	Loss	11	72494575	72494637	Level	Level	Gain	0	0	0	0	0.999964	0.99665	0	0	0.997266	0.999431	0	0	0.999848	0.991048	0	0	0	0
ENSG00000265100	RP11-147L13.2	antisense	Gain	17	66242770	66244079	Level	Level	Level	0	0	0	0	0.993156	0.99665	0	0	0.98132	0.999431	0	0	0.830696	0.999737	0	0	0	0
ENSG00000265178	MIR4728	miRNA	Gain	17	37882748	37882814	Level	Level	Level	0	0	0	0	0.999964	0.99665	0	0	0.98132	0.999431	0	0	0.999848	0.999737	0	0	0	0
ENSG00000265181	MIR4674	miRNA	Gain	9	139440625	139440711	Level	Level	Level	0	0	0	0	0.999964	0.719724	0	0	0.98132	0.889708	0	0	0.999848	0.999737	0	0	0	0
ENSG00000265254	CTD-2350C19.2	antisense	Gain	17	26732258	26733814	Level	Level	Gain	0	0	0	0	0.999964	0.875474	0	0	0.890631	0.999431	0	0	0.975552	0.999737	0	0	0	0
ENSG00000265258	MIR4686	miRNA	gain	11	2194293	2194368	Level	Level	Gain	0	0	0	0	0.999964	0.99665	0	0	0.957857	0.999431	0	0	0.696583	0.999737	0	0	0	0
ENSG00000265275	AF104455.1	miRNA	loss	7	152753822	152753904	Level	Level	Level	0	0	0	0	0.999964	0.99665	0	0	0.98132	0.999431	0	0	0.999848	0.999737	0	0	0	0
ENSG00000265291	MIR4710	miRNA	Loss	14	105144031	105144086	Level	Level	Level	0	0	0	0	0.999964	0.99665	0	0	0.98132	0.999431	0	0	0.913051	0.999737	0	0	0	0
ENSG00000265392	MIR4252	miRNA	Loss	1	6489894	6489956	Level	Level	Level	0	0	0	0	0.972333	0.99665	0	0	0.98132	0.999431	0	0	0.746204	0.999737	0	0	0	0
ENSG00000265399	RP13-270P17.2	antisense	loss	18	3190395	3247275	Level	Level	Level	0	0	0	0	0.999964	0.99665	0	0	0.890631	0.999431	0	0	0.999848	0.999737	0	0	0	0
ENSG00000265403	AC015884.1	miRNA	Gain	17	885276	885361	Level	Level	Level	0	0	0	0	0.999964	0.99665	0	0	0.98132	0.999431	0	0	0.999848	0.999737	0	0	0	0
ENSG00000265458	RP13-20L14.6	antisense	gain	17	80412149	80416397	Level	Level	Level	0	0	0	0	0.993156	0.99665	0	0	0.98132	0.999431	0	0	0.999848	0.999737	0	0	0	0
ENSG00000265477	RP11-720L2.2	sense_intronic	gain	18	423744	424416	Level	Level	Level	0	0	0	0	0.999964	0.99665	0	0	0.98132	0.999431	0	0	0.999848	0.999737	0	0	0	0
ENSG00000265490	RP11-806L2.6	antisense	gain	18	706523	707648	Level	Level	Level	0	0	0	0	0.996049	0.99665	0	0	0.98132	0.999431	0	0	0.999848	0.999737	0	0	0	0
ENSG00000265542	RP11-60A24.3	lincRNA	Loss	17	55849307	55912110	Level	Level	Level	0	0	0	0	0.795028	0.99665	0	0	0.962606	0.999431	0	0	0.999848	0.967965	0	0	0	0
ENSG00000265584	MIR3978	miRNA	loss	X	109325346	109325446	Level	Level	Loss	0	0	0	0	0.993156	0.99665	0	0	0.997266	0.999431	0	0	0.999848	0.999737	0	0	0	0
ENSG00000265618	CTB-96E2.7	antisense	Gain	17	26688623	26689881	Level	Level	Gain	0	0	0	0	0.999964	0.99665	0	0	0.98132	0.999431	0	0	0.830696	0.999737	0	0	0	0
ENSG00000265619	AC093824.1	miRNA	loss	4	186043476	186043576	Level	Level	Level	0	0	0	0	0.999964	0.823239	0	0	0.957857	0.8933	0	0	0.999848	0.999737	0	0	0	0
ENSG00000265672	MIR4722	miRNA	Loss	16	88782686	88782745	Level	Level	Gain	0	0	0	0	0.993156	0.823239	0	0	0.98132	0.999431	0	0	0.987658	0.999737	0	0	0	0
ENSG00000265678	RP11-1376P16.2	antisense	gain	17	80111306	80112691	Level	Level	Level	0	0	0	0	0.999964	0.99665	0	0	0.962606	0.999431	0	0	0.999848	0.999737	0	0	0	0
ENSG00000265688	MAFG-AS1	antisense	gain	17	79885705	79888629	Level	Level	Level	0	0	0	0	0.756177	0.99665	0	0	0.962606	0.999431	0	0	0.971149	0.999737	0	0	0	0
ENSG00000265692	RP13-516M14.4	lincRNA	gain	17	80247922	80250690	Level	Level	Level	0	0	0	0	0.993156	0.99665	0	0	0.890631	0.999431	0	0	0.999848	0.999737	0	0	0	0
ENSG00000265735	RN7SL5P	misc_RNA	gain	9	9442060	9442347	Level	Level	Loss	0	0	0	0	0.999964	0.99665	0	0	0.98132	0.999431	0	0	0.999848	0.999737	0	0	0	0
ENSG00000265744	MIR4427	miRNA	Loss	1	233759898	233759965	Level	Level	Level	0	0	0	0	0.999964	0.99665	0	0	0.98132	0.999431	0	0	0.999848	0.999737	0	0	0	0
ENSG00000265799	RP11-387H17.6	lincRNA	Gain	17	38168479	38170958	Level	Level	Level	0	0	0	0	0.993156	0.99665	0	0	0.98132	0.999431	0	0	0.999848	0.999737	0	0	0	0
ENSG00000265802	RN7SL49P	misc_RNA	loss	13	45576285	45576580	Level	Gain	Level	0	0	0	0	0.993156	0.99665	0	0	0.997266	0.999431	0	0	0.999848	0.999737	0	0	0	0
ENSG00000265841	MIR548X	miRNA	Gain	21	20058408	20058482	Level	Level	Level	0	0	0	0	0.999964	0.99665	0	0	0.98132	0.8933	0	0	0.999848	0.692027	0	0	0	0
ENSG00000265858	AL031176.1	miRNA	loss	X	111502721	111502802	Level	Level	Loss	0	0	0	0	0.999964	0.99665	0	0	0.98132	0.889708	0	0	0.999848	0.999737	0	0	0	0
ENSG00000265893	AL132772.1	miRNA	gain	20	43053692	43053781	Level	Level	Gain	0	0	0	0	0.999964	0.99665	0	0	0.98132	0.999431	0	0	0.999848	0.999737	0	0	0	0
ENSG00000265900	RN7SL226P	misc_RNA	loss	19	2020329	2020580	Level	Level	Level	0	0	0	0	0.993156	0.99665	0	0	0.997266	0.999431	0	0	0.992302	0.999737	0	0	0	0
ENSG00000265917	MIR3685	miRNA	Loss	12	95703699	95703760	Level	Level	Level	0	0	0	0	0.975826	0.99665	0	0	0.98132	0.999431	0	0	0.999848	0.993629	0	0	0	0
ENSG00000265959	AL354720.1	miRNA	gain	13	73698849	73698947	Level	Gain	Level	0	0	0	0	0.993156	0.99665	0	0	0.890631	0.999431	0	0	0.696583	0.999737	0	0	0	0
ENSG00000265991	MIR4519	miRNA	gain	16	30886587	30886644	Level	Level	Level	0	0	0	0	0.993156	0.99665	0	0	0.98132	0.999431	0	0	0.887168	0.999737	0	0	0	0
ENSG00000266086	RP11-159D12.5	protein_coding	Loss	17	56066399	56082614	Level	Level	Level	0	0	0	0	0.999964	0.99665	0	0	0.997266	0.999431	0	0	0.999848	0.991048	0	0	0	0
ENSG00000266108	AC152005.1	miRNA	gain	X	152468714	152468765	Level	Level	Loss	0	0	0	0	0.975826	0.99665	0	0	0.98132	0.999431	0	0	0.999848	0.999737	0	0	0	0
ENSG00000266124	MIR5587	miRNA	gain	16	585316	585368	Level	Level	Level	0	0	0	0	0.999964	0.99665	0	0	0.98132	0.691989	0	0	0.999848	0.999737	0	0	0	0
ENSG00000266140	MIR4533	miRNA	Gain	20	59053169	59053239	Level	Level	Gain	0	0	0	0	0.999964	0.99665	0	0	0.98132	0.999431	0	0	0.999848	0.999737	0	0	0	0
ENSG00000266151	MIR3646	miRNA	gain	20	43036760	43036843	Level	Level	Gain	0	0	0	0	0.999964	0.99665	0	0	0.997266	0.999431	0	0	0.999848	0.999737	0	0	0	0
ENSG00000266176	RP11-855A2.5	lincRNA	Gain	17	65989996	65992547	Level	Level	Level	0	0	0	0	0.993156	0.99665	0	0	0.98132	0.999431	0	0	0.987038	0.999737	0	0	0	0
ENSG00000266229	AC020606.1	miRNA	Gain	7	114269910	114270011	Level	Level	Level	0	0	0	0	0.999964	0.99665	0	0	0.98132	0.999431	0	0	0.992302	0.999737	0	0	0	0
ENSG00000266235	MIR3176	miRNA	gain	16	593277	593366	Level	Level	Level	0	0	0	0	0.999303	0.99665	0	0	0.98132	0.999431	0	0	0.999848	0.999737	0	0	0	0
ENSG00000266236	NARF-IT1	sense_intronic	gain	17	80439974	80441264	Level	Level	Level	0	0	0	0	0.999964	0.99665	0	0	0.98132	0.999431	0	0	0.999848	0.999737	0	0	0	0
ENSG00000266290	RP11-159D12.10	lincRNA	Loss	17	56154252	56160565	Level	Level	Level	0	0	0	0	0.993156	0.99665	0	0	0.98132	0.931105	0	0	0.999848	0.999737	0	0	0	0
ENSG00000266305	MIR4518	miRNA	gain	16	30515240	30515322	Level	Level	Level	0	0	0	0	0.999964	0.99665	0	0	0.98132	0.999431	0	0	0.830696	0.999737	0	0	0	0
ENSG00000266393	AL122019.1	miRNA	gain	1	177522005	177522095	Level	Level	Level	0	0	0	0	0.999964	0.99665	0	0	0.957857	0.999431	0	0	0.887168	0.999737	0	0	0	0
ENSG00000266399	AC027307.2	miRNA	loss	19	1553980	1554031	Level	Level	Level	0	0	0	0	0.999964	0.99665	0	0	0.98132	0.999431	0	0	0.830696	0.999737	0	0	0	0
ENSG00000266445	RP13-991F5.2	antisense	gain	17	80434473	80435800	Level	Level	Level	0	0	0	0	0.999964	0.99665	0	0	0.98132	0.999431	0	0	0.999848	0.999737	0	0	0	0
ENSG00000266456	RP11-806L2.2	antisense	gain	18	650229	652843	Level	Level	Level	0	0	0	0	0.999964	0.99665	0	0	0.98132	0.999431	0	0	0.999848	0.999737	0	0	0	0
ENSG00000266485	AL365214.1	miRNA	Loss	6	112683050	112683141	Level	Level	Level	0	0	0	0	0.999964	0.99665	0	0	0.98132	0.999431	0	0	0.84989	0.999737	0	0	0	0
ENSG00000266567	MIR3618	miRNA	Gain	22	20073269	20073356	Level	Level	Level	0	0	0	0	0.999964	0.99665	0	0	0.98132	0.999431	0	0	0.999848	0.772486	0	0	0	0
ENSG00000266578	RP11-838N2.5	lincRNA	loss	18	3284143	3327290	Level	Level	Level	0	0	0	0	0.999964	0.99665	0	0	0.962606	0.999431	0	0	0.999848	0.999737	0	0	0	0
ENSG00000266636	AC090340.1	miRNA	loss	18	55103053	55103112	Level	Level	Loss	0	0	0	0	0.999964	0.99665	0	0	0.998607	0.999431	0	0	0.999848	0.999737	0	0	0	0
ENSG00000266650	AL357519.2	miRNA	Loss	6	113924117	113924227	Level	Level	Level	0	0	0	0	0.999964	0.99665	0	0	0.98132	0.999431	0	0	0.999848	0.999737	0	0	0	0
ENSG00000266654	RP11-1376P16.1	antisense	gain	17	80117932	80118328	Level	Level	Level	0	0	0	0	0.99457	0.99665	0	0	0.98132	0.999431	0	0	0.992302	0.999737	0	0	0	0
ENSG00000266703	MIR4490	miRNA	gain	11	90288942	90289025	Level	Level	Gain	0	0	0	0	0.993156	0.99665	0	0	0.98132	0.999431	0	0	0.933968	0.999737	0	0	0	0
ENSG00000266717	RP11-855A2.3	antisense	Gain	17	65947001	65947862	Level	Level	Level	0	0	0	0	0.999964	0.99665	0	0	0.98132	0.999431	0	0	0.964788	0.999737	0	0	0	0
ENSG00000266769	AL353751.1	miRNA	Loss	10	91024097	91024163	Level	Level	Level	0	0	0	0	0.996049	0.99665	0	0	0.98132	0.999431	0	0	0.545294	0.999737	0	0	0	0
ENSG00000266829	RN7SL661P	misc_RNA	loss	X	110859125	110859401	Level	Level	Loss	0	0	0	0	0.999964	0.99665	0	0	0.98132	0.999431	0	0	0.992302	0.993629	0	0	0	0
ENSG00000266830	CTD-2008P7.8	lincRNA	Gain	17	26573480	26575032	Level	Level	Gain	0	0	0	0	0.999964	0.99665	0	0	0.988207	0.999431	0	0	0.999848	0.827119	0	0	0	0
ENSG00000266838	AP001634.1	miRNA	Loss	21	15357768	15357840	Level	Level	Level	0	0	0	0	0.972333	0.99665	0	0	0.98132	0.999431	0	0	0.999848	0.999737	0	0	0	0
ENSG00000266926	AC005943.4	processed_transcript	loss	19	1581789	1582322	Level	Level	Level	0	0	0	0	0.993156	0.99665	0	0	0.98132	0.999431	0	0	0.301629	0.999737	0	0	0	0
ENSG00000266933	AC005775.2	antisense	Gain	19	490046	507813	Level	Level	Level	0	0	0	0	0.886791	0.99665	0	0	0.98132	0.999431	0	0	0.999848	0.999737	0	0	0	0
ENSG00000266939	AC005559.2	antisense	Gain	19	615886	617159	Level	Level	Level	0	0	0	0	0.996049	0.99665	0	0	0.98132	0.999431	0	0	0.999848	0.999737	0	0	0	0
ENSG00000266985	CTD-2329C7.2	lincRNA	gain	19	34046474	34048376	Level	Level	Level	0	0	0	0	0.999964	0.99665	0	0	0.997266	0.999431	0	0	0.999848	0.999737	0	0	0	0
ENSG00000267040	RP11-35G9.3	antisense	loss	18	55297534	55405276	Level	Level	Loss	0	0	0	0	0.999964	0.99665	0	0	0.890631	0.999431	0	0	0.971149	0.999737	0	0	0	0
ENSG00000267054	CTD-2540B15.10	sense_intronic	gain	19	33668962	33669557	Level	Level	Level	0	0	0	0	0.999964	0.99665	0	0	0.98132	0.999431	0	0	0.999848	0.999737	0	0	0	0
ENSG00000267059	UQCR11	protein_coding	loss	19	1578338	1605444	Level	Level	Level	0	0	0	0	0.999964	0.99665	0	0	0.98132	0.999431	0	0	0.999848	0.999737	0	0	0	0
ENSG00000267073	AC005256.1	lincRNA	loss	19	1748055	1748744	Level	Level	Level	0	0	0	0	0.999964	0.99665	0	0	0.98132	0.889708	0	0	0.809844	0.999737	0	0	0	0
ENSG00000267092	CTB-25B13.9	antisense	loss	19	1508381	1508962	Level	Level	Level	0	0	0	0	0.999964	0.99665	0	0	0.98132	0.999431	0	0	0.913051	0.999737	0	0	0	0
ENSG00000267124	CTD-3113P16.5	antisense	Gain	19	305573	306467	Level	Level	Level	0	0	0	0	0.993156	0.999736	0	0	0.997266	0.999431	0	0	0.999848	0.999737	0	0	0	0
ENSG00000267130	CTD-2540B15.9	lincRNA	gain	19	33795942	33800293	Level	Level	Level	0	0	0	0	0.795028	0.99665	0	0	0.997266	0.999431	0	0	0.999848	0.999737	0	0	0	0
ENSG00000267161	AC005943.5	lincRNA	loss	19	1573595	1575474	Level	Level	Level	0	0	0	0	0.999964	0.99665	0	0	0.98132	0.999431	0	0	0.999848	0.999737	0	0	0	0
ENSG00000267206	LCN6	protein_coding	Gain	9	139638463	139642980	Level	Level	Level	0	0	0	0	0.999964	0.903887	0	0	0.98132	0.999431	0	0	0.999848	0.999737	0	0	0	0
ENSG00000267209	RP11-693L9.2	lincRNA	loss	18	55628463	55631666	Level	Level	Loss	0	0	0	0	0.999964	0.99665	0	0	0.98132	0.999431	0	0	0.999848	0.999737	0	0	0	0
ENSG00000267232	CTB-31O20.9	lincRNA	loss	19	1875015	1875991	Level	Level	Level	0	0	0	0	0.999964	0.99665	0	0	0.930289	0.999431	0	0	0.887168	0.999737	0	0	0	0
ENSG00000267283	AC005306.3	antisense	loss	19	1989400	1990369	Level	Level	Level	0	0	0	0	0.999964	0.99665	0	0	0.990567	0.999431	0	0	0.999848	0.999737	0	0	0	0
ENSG00000267296	CEBPA-AS1	antisense	gain	19	33793763	33795960	Level	Level	Level	0	0	0	0	0.993156	0.99665	0	0	0.98132	0.999431	0	0	0.887168	0.999737	0	0	0	0
ENSG00000267443	AC010641.1	lincRNA	Gain	19	397589	398941	Level	Level	Level	0	0	0	0	0.999964	0.99665	0	0	0.98132	0.999431	0	0	0.999848	0.999737	0	0	0	0
ENSG00000267530	AC006273.5	lincRNA	Gain	19	782755	785080	Level	Level	Level	0	0	0	0	0.975826	0.855403	0	0	0.98132	0.999431	0	0	0.999848	0.999737	0	0	0	0
ENSG00000267580	CTD-2540B15.11	antisense	gain	19	33790840	33792074	Level	Level	Level	0	0	0	0	0.996049	0.99665	0	0	0.957857	0.889708	0	0	0.778069	0.999737	0	0	0	0
ENSG00000267666	AC004156.3	lincRNA	Gain	19	663482	668063	Level	Level	Level	0	0	0	0	0.911437	0.99665	0	0	0.98132	0.999431	0	0	0.887168	0.999737	0	0	0	0
ENSG00000267695	RP11-1030E3.1	lincRNA	Loss	18	47828560	47839965	Level	Level	Loss	0	0	0	0	0.999964	0.99665	0	0	0.98132	0.999431	0	0	0.999848	0.999737	0	0	0	0
ENSG00000267714	CTD-2540B15.6	antisense	gain	19	33708723	33712076	Level	Level	Level	0	0	0	0	0.999964	0.940502	0	0	0.997266	0.999431	0	0	0.999848	0.999737	0	0	0	0
ENSG00000267727	CTD-2540B15.7	antisense	gain	19	33792185	33792846	Level	Level	Level	0	0	0	0	0.999964	0.750822	0	0	0.98132	0.999431	0	0	0.999848	0.999737	0	0	0	0
ENSG00000267731	RP11-147L13.8	lincRNA	Gain	17	66186025	66188943	Level	Level	Level	0	0	0	0	0.999964	0.99665	0	0	0.98132	0.999431	0	0	0.999848	0.999737	0	0	0	0
ENSG00000267751	AC009005.2	antisense	Gain	19	567212	572215	Level	Level	Level	0	0	0	0	0.999964	0.99665	0	0	0.98132	0.999431	0	0	0.999848	0.999737	0	0	0	0
ENSG00000267787	RP11-35G9.5	antisense	loss	18	55306687	55405276	Level	Level	Loss	0	0	0	0	0.999964	0.99665	0	0	0.98132	0.999431	0	0	0.999848	0.999737	0	0	0	0
ENSG00000267868	RP11-120K24.3	lincRNA	Loss	13	113619149	113620445	Level	Gain	Level	0	0	0	0	0.999964	0.99665	0	0	0.89096	0.999431	0	0	0.999848	0.999737	0	0	0	0
ENSG00000267893	AC007461.1	protein_coding	loss	17	70036164	70036872	Level	Level	Level	0	0	0	0	0.999964	0.99665	0	0	0.98132	0.999431	0	0	0.999848	0.999737	0	0	0	0
ENSG00000268076	AC087239.1	protein_coding	gain	12	25381515	25390840	Level	Level	Gain	0	0	0	0	0.999964	0.99665	0	0	0.98132	0.999431	0	0	0.999848	0.999737	0	0	0	0
ENSG00000268093	AC022154.7	antisense	loss	19	49122529	49127389	Level	Level	Level	0	0	0	0	0.999964	0.99665	0	0	0.98132	0.999431	0	0	0.938804	0.991048	0	0	0	0
ENSG00000268130	AL137002.1	protein_coding	Loss	13	113755563	113756608	Level	Gain	Level	0	0	0	0	0.999964	0.99665	0	0	0.98132	0.999431	0	0	0.999848	0.999737	0	0	0	0
ENSG00000268206	AC061975.10	protein_coding	Gain	17	26638667	26642323	Level	Level	Gain	0	0	0	0	0.533125	0.99665	0	0	0.98132	0.999431	0	0	0.84989	0.999737	0	0	0	0
ENSG00000268292	AC006547.15	antisense	Gain	22	20052075	20053228	Level	Level	Level	0	0	0	0	0.999964	0.99665	0	0	0.997266	0.999431	0	0	0.999848	0.999737	0	0	0	0
ENSG00000268358	EPB41L4A-AS2	protein_coding	loss	5	111755280	111756310	Loss	Level	Level	0	0	0	0	0.999964	0.99665	0	0	0.98132	0.999431	0	0	0.999848	0.999737	0	0	0	0
ENSG00000268537	AC109583.1	protein_coding	Loss	3	46927699	46930171	Level	Level	Level	0	0	0	0	0.999964	0.99665	0	0	0.98132	0.999431	0	0	0.887168	0.999737	0	0	0	0
ENSG00000268852	AC132872.2	protein_coding	gain	17	80214131	80216080	Level	Level	Level	0	0	0	0	0.993156	0.99665	0	0	0.98132	0.889708	0	0	0.999848	0.999737	0	0	0	0
ENSG00000268977	PIH1	protein_coding	loss	16	79015647	79015739	Level	Level	Gain	0	0	0	0	0.999964	0.99665	0	0	0.98132	0.931105	0	0	0.913051	0.999737	0	0	0	0
ENSG00000269027	AC010368.2	protein_coding	Loss	5	35051012	35051198	Level	Level	Level	0	0	0	0	0.999964	0.99665	0	0	0.98132	0.999431	0	0	0.999848	0.999737	0	0	0	0
ENSG00000269125	RP11-98F14.11	antisense	Loss	13	113819316	113819497	Level	Gain	Level	0	0	0	0	0.999964	0.99665	0	0	0.98132	0.999431	0	0	0.999848	0.999737	0	0	0	0
ENSG00000269302	AC110771.1	protein_coding	loss	4	187111913	187112626	Level	Level	Level	0	0	0	0	0.999964	0.99665	0	0	0.962606	0.999431	0	0	0.999848	0.999737	0	0	0	0
ENSG00000269356	RP11-120K24.4	sense_intronic	Loss	13	113663092	113663738	Level	Gain	Level	0	0	0	0	0.993156	0.99665	0	0	0.98132	0.999431	0	0	0.999848	0.999737	0	0	0	0
ENSG00000269360	AC112693.2	protein_coding	gain	15	93749295	93751277	Level	Level	Level	0	0	0	0	0.999964	0.99665	0	0	0.98132	0.999431	0	0	0.999848	0.856965	0	0	0	0
ENSG00000269376	RP11-120K24.5	sense_intronic	Loss	13	113663985	113664633	Level	Gain	Level	0	0	0	0	0.996049	0.99665	0	0	0.98132	0.999431	0	0	0.971149	0.842784	0	0	0	0
ENSG00000269415	NPCDR1	protein_coding	loss	3	59957215	59957583	Level	Level	Level	0	0	0	0	0.999964	0.99665	0	0	0.98132	0.999431	0	0	0.999848	0.999737	0	0	0	0
ENSG00000269605	Z97053.1	protein_coding	gain	20	43234346	43248126	Level	Level	Gain	0	0	0	0	0.996049	0.99665	0	0	0.890631	0.999431	0	0	0.66453	0.999737	0	0	0	0
ENSG00000269676	MUC8	protein_coding	Gain	12	133049334	133050726	Level	Level	Level	0	0	0	0	0.999964	0.999736	0	0	0.98132	0.999431	0	0	0.913051	0.999737	0	0	0	0
ENSG00000269751	CTC-273B12.8	lincRNA	Loss	19	48983104	48985571	Level	Level	Level	0	0	0	0	0.999964	0.99665	0	0	0.98132	0.999431	0	0	0.887168	0.999737	0	0	0	0
ENSG00000269814	CTC-273B12.10	lincRNA	loss	19	49016464	49016917	Level	Level	Level	0	0	0	0	0.756177	0.99665	0	0	0.98132	0.999431	0	0	0.999848	0.999737	0	0	0	0
ENSG00000269896	RP4-740C4.6	processed_transcript	Gain	1	2281853	2284259	Level	Level	Level	0	0	0	0	0.993156	0.999736	0	0	0.98132	0.999431	0	0	0.999848	0.999737	0	0	0	0
ENSG00000269923	RP11-214K3.24	lincRNA	loss	12	124570308	124573142	Level	Level	Level	0	0	0	0	0.999964	0.99665	0	0	0.98132	0.999431	0	0	0.999848	0.999737	0	0	0	0
ENSG00000269976	RP11-130L8.2	lincRNA	Loss	2	20786008	20786446	Level	Level	Level	0	0	0	0	0.993156	0.99665	0	0	0.98132	0.999431	0	0	0.999848	0.999737	0	0	0	0
ENSG00000270049	RP11-297D21.4	processed_transcript	Loss	16	67515217	67521153	Level	Level	Gain	0	0	0	0	0.999964	0.99665	0	0	0.98132	0.999431	0	0	0.938804	0.999737	0	0	0	0
ENSG00000270165	RP11-167P11.2	sense_intronic	Loss	16	67772491	67773825	Level	Level	Gain	0	0	0	0	0.999964	0.99665	0	0	0.957857	0.999431	0	0	0.999848	0.999737	0	0	0	0
ENSG00000270195	RP11-572O17.1	lincRNA	loss	4	1714548	1715349	Level	Level	Level	0	0	0	0	0.999964	0.99665	0	0	0.98132	0.999431	0	0	0.830696	0.999737	0	0	0	0
ENSG00000270212	CTD-2540B15.12	lincRNA	gain	19	33774884	33776645	Level	Level	Level	0	0	0	0	0.999964	0.99665	0	0	0.962606	0.999431	0	0	0.999848	0.999737	0	0	0	0
ENSG00000270372	RP11-109M17.2	lincRNA	gain	9	10948372	10948481	Level	Level	Loss	0	0	0	0	0.999964	0.99665	0	0	0.98132	0.999431	0	0	0.999848	0.999737	0	0	0	0
ENSG00000270505	IGHV1OR15-1	IG_V_gene	control_neg	15	22448382	22448819	Level	Level	Gain	0	0	0	0	0.999964	0.99665	0	0	0.98132	0.999431	0	0	0.992302	0.999737	0	0	0	0
ENSG00000270661	RP1-142L7.9	lincRNA	Loss	6	112538841	112540771	Level	Level	Level	0	0	0	0	0.999964	0.99665	0	0	0.98132	0.999431	0	0	0.999848	0.999737	0	0	0	0
ENSG00000270959	LPP-AS2	antisense	Loss	3	187868994	187871845	Level	Gain	Level	0	0	0	0	0.975826	0.99665	0	0	0.957857	0.999431	0	0	0.830696	0.999737	0	0	0	0
ENSG00000271156	RP11-642C5.1	lincRNA	Loss	8	89820547	89821137	Level	Level	Level	0	0	0	0	0.999964	0.99665	0	0	0.98132	0.999431	0	0	0.999848	0.999737	0	0	0	0
ENSG00000271208	RP1-142L7.8	lincRNA	Loss	6	112555366	112555959	Level	Level	Level	0	0	0	0	0.993156	0.99665	0	0	0.98132	0.999431	0	0	0.999848	0.999737	0	0	0	0
ENSG00000271382	RP11-1060G2.2	lincRNA	Loss	12	94338817	94341589	Level	Level	Level	0	0	0	0	0.999964	0.99665	0	0	0.957857	0.999431	0	0	0.999848	0.991048	0	0	0	0
ENSG00000271746	RP1-202O8.3	antisense	Loss	1	6453615	6454451	Level	Level	Level	0	0	0	0	0.999964	0.99665	0	0	0.98132	0.999431	0	0	0.773617	0.999737	0	0	0	0
ENSG00000271818	7SK	misc_RNA	loss	13	45697228	45697549	Level	Gain	Level	0	0	0	0	0.996049	0.99665	0	0	0.98132	0.999431	0	0	0.999848	0.999737	0	0	0	0
ENSG00000271842	snoU13	snoRNA	gain	3	175457059	175457164	Level	Gain	Level	0	0	0	0	0.999964	0.99665	0	0	0.899752	0.999431	0	0	0.971149	0.999737	0	0	0	0
ENSG00000271847	RP4-740C4.8	sense_intronic	Gain	1	2309056	2309799	Level	Level	Level	0	0	0	0	0.999964	0.99665	0	0	0.890631	0.999431	0	0	0.577495	0.999737	0	0	0	0
ENSG00000271880	RP11-96C23.5	processed_transcript	loss	10	88730498	88769883	Level	Level	Level	0	0	0	0	0.993156	0.99665	0	0	0.98132	0.999431	0	0	0.66453	0.999737	0	0	0	0
ENSG00000271921	RP4-740C4.9	sense_intronic	Gain	1	2306292	2306792	Level	Level	Level	0	0	0	0	0.999964	0.99665	0	0	0.98132	0.999431	0	0	0.999848	0.999737	0	0	0	0
ENSG00000272036	MIR139	miRNA	Loss	11	72326107	72326174	Level	Level	Gain	0	0	0	0	0.993156	0.823239	0	0	0.98132	0.999431	0	0	0.830696	0.999737	0	0	0	0
ENSG00000272159	RP11-350N15.6	antisense	Gain	8	38265566	38266260	Level	Level	Level	0	0	0	0	0.993156	0.99665	0	0	0.997266	0.999431	0	0	0.999848	0.999737	0	0	0	0
ENSG00000272279	RP11-157J24.2	lincRNA	Loss	6	1528599	1529146	Level	Level	Level	0	0	0	0	0.999964	0.99665	0	0	0.890631	0.999431	0	0	0.66453	0.999737	0	0	0	0
ENSG00000272304	RP11-19C24.1	lincRNA	Gain	4	66868999	66882510	Level	Level	Level	0	0	0	0	0.999964	0.99665	0	0	0.957857	0.999431	0	0	0.999848	0.999737	0	0	0	0
ENSG00000272342	RP13-539J13.1	lincRNA	Gain	2	739588	740164	Level	Level	Level	0	0	0	0	0.999964	0.99665	0	0	0.98132	0.668571	0	0	0.999848	0.999737	0	0	0	0
ENSG00000272361	GS1-166A23.2	lincRNA	Gain	7	16633253	16633849	Level	Level	Level	0	0	0	0	0.999964	0.99665	0	0	0.98132	0.999431	0	0	0.999848	0.999737	0	0	0	0
ENSG00000272448	LLNLR-299G3.1	antisense	Gain	19	623519	623982	Level	Level	Level	0	0	0	0	0.879642	0.99665	0	0	0.98132	0.999431	0	0	0.970577	0.999737	0	0	0	0
ENSG00000272449	RP3-395M20.12	lincRNA	Gain	1	2477904	2478899	Level	Level	Level	0	0	0	0	0.993156	0.99665	0	0	0.98132	0.999431	0	0	0.999848	0.999737	0	0	0	0
ENSG00000272473	AC006273.4	lincRNA	Gain	19	781002	781862	Level	Level	Level	0	0	0	0	0.999964	0.99665	0	0	0.997266	0.999431	0	0	0.887168	0.999737	0	0	0	0
ENSG00000272533	SNORA28	snoRNA	Gain	14	103804186	103804311	Level	Level	Level	0	0	0	0	0.999964	0.99665	0	0	0.98132	0.999431	0	0	0.999848	0.999737	0	0	0	0
ENSG00000272631	RP11-359E3.4	antisense	loss	10	88509511	88516055	Level	Level	Level	0	0	0	0	0.999964	0.99665	0	0	0.98132	0.999431	0	0	0.577495	0.999737	0	0	0	0
ENSG00000272636	DOC2B	protein_coding	Gain	17	5810	31427	Level	Level	Level	0	0	0	0	0.993156	0.99665	0	0	0.98132	0.999431	0	0	0.999848	0.999737	0	0	0	0
ENSG00000272688	RP13-270P17.3	lincRNA	loss	18	3246399	3247084	Level	Level	Level	0	0	0	0	0.999964	0.99665	0	0	0.957857	0.999431	0	0	0.999848	0.999737	0	0	0	0
ENSG00000272695	GAS6-AS2	lincRNA	Loss	13	114567141	114569806	Level	Gain	Level	0	0	0	0	0.999964	0.99665	0	0	0.98132	0.999431	0	0	0.999848	0.999737	0	0	0	0
ENSG00000272734	ADIRF-AS1	processed_transcript	loss	10	88725102	88731068	Level	Level	Level	0	0	0	0	0.993156	0.99665	0	0	0.98132	0.999431	0	0	0.999848	0.999737	0	0	0	0
ENSG00000272827	RP11-445P19.3	lincRNA	gain	1	187449425	187449746	Level	Level	Level	0	0	0	0	0.737879	0.99665	0	0	0.98132	0.999431	0	0	0.999848	0.999737	0	0	0	0
ENSG00000272869	CTC-487M23.8	protein_coding	loss	5	112196885	112228776	Loss	Level	Level	0	0	0	0	0.999964	0.99665	0	0	0.98132	0.999431	0	0	0.887168	0.999737	0	0	0	0
ENSG00000272888	AC013394.2	processed_transcript	gain	15	93425937	93441975	Level	Level	Level	0	0	0	0	0.737879	0.99665	0	0	0.98132	0.999431	0	0	0.999848	0.999737	0	0	0	0
ENSG00000272992	RP11-809C18.4	lincRNA	Loss	10	714400	715521	Level	Level	Gain	0	0	0	0	0.999964	0.99665	0	0	0.957857	0.999431	0	0	0.999848	0.999737	0	0	0	0
ENSG00000273001	RP11-118K6.3	lincRNA	Loss	10	3107616	3108193	Level	Level	Gain	0	0	0	0	0.999964	0.99665	0	0	0.98132	0.999431	0	0	0.830696	0.991048	0	0	0	0
ENSG00000273012	RP11-90B22.1	lincRNA	gain	10	33630583	33630833	Level	Level	Gain	0	0	0	0	0.993156	0.99665	0	0	0.98132	0.999431	0	0	0.830696	0.999737	0	0	0	0
ENSG00000273032	DGCR9	lincRNA	Loss	22	19005347	19007761	Level	Level	Level	0	0	0	0	0.999964	0.99665	0	0	0.98132	0.999431	0	0	0.999848	0.772486	0	0	0	0
ENSG00000273038	RP11-479G22.8	lincRNA	gain	10	33176189	33178239	Level	Level	Gain	0	0	0	0	0.999964	0.99665	0	0	0.98132	0.889708	0	0	0.999848	0.999737	0	0	0	0
ENSG00000273069	RP5-1186P10.2	lincRNA	Loss	7	74021239	74021625	Level	Level	Level	0	0	0	0	0.999964	0.99665	0	0	0.957857	0.999431	0	0	0.971149	0.999737	0	0	0	0
ENSG00000273129	RP5-973M2.2	lincRNA	gain	1	186649754	186650578	Level	Level	Level	0	0	0	0	0.999964	0.99665	0	0	0.98132	0.999431	0	0	0.999848	0.999737	0	0	0	0
ENSG00000273139	XXbac-B444P24.14	lincRNA	Gain	22	20308262	20308726	Level	Level	Level	0	0	0	0	0.999964	0.99665	0	0	0.962606	0.999431	0	0	0.830696	0.999737	0	0	0	0
ENSG00000273171	CTB-96E2.2	protein_coding	Gain	17	26691310	26695033	Level	Level	Gain	0	0	0	0	0.999964	0.99665	0	0	0.98132	0.999431	0	0	0.999848	0.999737	0	0	0	0
ENSG00000273172	AC108004.2	lincRNA	Gain	17	33615	41378	Level	Level	Level	0	0	0	0	0.993156	0.99665	0	0	0.957857	0.999431	0	0	0.830696	0.999737	0	0	0	0
ENSG00000273193	RP11-523G9.3	lincRNA	gain	3	175527552	175528340	Level	Gain	Level	0	0	0	0	0.996049	0.99665	0	0	0.997266	0.999431	0	0	0.999848	0.999737	0	0	0	0
ENSG00000273230	RP11-1246C19.1	lincRNA	Loss	7	1504133	1507158	Level	Level	Level	0	0	0	0	0.795028	0.99665	0	0	0.957857	0.999431	0	0	0.999848	0.999737	0	0	0	0
ENSG00000273283	RP5-1013A22.5	lincRNA	gain	20	43062837	43063236	Level	Level	Gain	0	0	0	0	0.999964	0.99665	0	0	0.98132	0.999431	0	0	0.999848	0.999737	0	0	0	0
ENSG00000273288	AC108004.5	miRNA	Gain	17	4961	5048	Level	Level	Level	0	0	0	0	0.996049	0.99665	0	0	0.98132	0.999431	0	0	0.830696	0.999737	0	0	0	0
ENSG00000273343	XXbac-B444P24.13	sense_intronic	Gain	22	20305642	20306272	Level	Level	Level	0	0	0	0	0.996049	0.99665	0	0	0.98132	0.999431	0	0	0.999848	0.999737	0	0	0	0
ENSG00000273363	RP11-285G1.14	sense_intronic	Loss	10	45454365	45454906	Level	Level	Gain	0	0	0	0	0.999964	0.719724	0	0	0.98132	0.999431	0	0	0.999848	0.999737	0	0	0	0
ENSG00000273413	RP11-96C23.15	antisense	loss	10	88729994	88730583	Level	Level	Level	0	0	0	0	0.999964	0.99665	0	0	0.98132	0.999431	0	0	0.999848	0.999737	0	0	0	0
ENSG00000273420	CTD-2540B15.13	3prime_overlapping_ncrna	gain	19	33698035	33698545	Level	Level	Level	0	0	0	0	0.999964	0.99665	0	0	0.997266	0.999431	0	0	0.999848	0.999737	0	0	0	0

## Sheet: CRISPR_column_annotations
CRC AI CRISPRko/a result table column annotations
Ensembl.gene.id Ensembl version 75 stable gene id
Gene Gene name
Gene.type Gene type according to Ensembl
Target.type Either candidate AI target (Gain/Loss/Hom_loss) or control gene
Chrom Gene chromosome
Gene.start Gene start position
Gene.end Gene end position
Peak.prominence
Peak.coverage
Peak.start
Peak.end
GP5d.copy cell line genome copy number calls (Gain/Level/Loss) overlapping the gene, can be several
COLO320dm.copy cell line genome copy number calls (Gain/Level/Loss) overlapping the gene, can be several
CaCO2.copy cell line genome copy number calls (Gain/Level/Loss) overlapping the gene, can be several
is.essential.Sabatini 1 if essential gene according to "Identification and characterization of essential genes in the human genome", Science, 2015
is.essential.Brummelkamp 1 if essential gene according to "Gene essentiality and synthetic lethality in haploid human cells", Science 2015
is.essential.Moffat 1 if essential gene according to "High-resolution CRISPR screens reveal fitness genes and genotype-specific cancer liabilities", Cell, 2015
number.studies.essential in how many of the three studies the gene was found essential
pos.FDR.CaCO2 RRA positive selection false discovery rate
neg.FDR.CaCO2 RRA negative selection false discovery rate
is.neg.hit.CaCO2 1 if "neg.FDR.CaCO2" < 0.1
is.pos.hit.CaCO2 1 if "pos.FDR.CaCO2" < 0.1
pos.FDR.COLO320dm RRA positive selection false discovery rate
neg.FDR.COLO320dm RRA negative selection false discovery rate
is.neg.hit.COLO320dm 1 if "neg.FDR.COLO320dm" < 0.1
is.pos.hit.COLO320dm 1 if "pos.FDR.COLO320dm < 0.1
pos.FDR.GP5d RRA positive selection false discovery rate
neg.FDR.GP5d RRA negative selection false discovery rate
is.neg.hit.GP5d 1 if "pos.FDR.GP5d" < 0.1
is.pos.hit.GP5d 1 if "pos.FDR.GP5d" < 0.1
num.neg.hits number of cell lines where negatively selected
num.pos.hits number of cell lines where positively selected
CancerDepMap.mean.CRC mean effect across the 25 CRC cell lines in Cancer Dependancy Map CRISPR Avana dataset 17Q4
CancerDepMap.mean.other mean effect across the other 316 cell lines in Cancer Dependancy Map CRISPR Avana dataset 17Q4

## Sheet: ListOfSheets
Supplementary Data	Sheet name	Description
5	CRISPRa	Results from CRISPR activation screen
	CRISPR_column_annotations	Description of columns in CRISPRko and CRISPRa sheets
