# Supplementary material for: Contribution of allelic imbalance to colorectal cancer
Source: Nat Commun. 2018 Sep 10;9:3664. doi: 10.1038/s41467-018-06132-1 (PMC6131244; doi:10.1038/s41467-018-06132-1)
Supplement: Supplementary file 8 — Supplementary Data 6 [file 41467_2018_6132_MOESM8_ESM.xlsx]

## Sheet: ListOfSheets
Supplementary Data	Sheet name	Description
6	TF_RNA_regulatory_relations	RNAseq differential analysis results from Sleuth

## Sheet: TF_RNA_regulatory_relations
cell_line	experiment	target_id	target_symbol	pval	qval	b	se_b	mean_obs	var_obs	tech_var	sigma_sq	smooth_sigma_sq	final_sigma_sq
GP5D	siRNA-FOXA1	ENSG00000136997	MYC	8.22557e-17	4.2754e-14	-0.29633	0.0355826	7.80312	0.0423558	0.000581615	0.0011317	0.00131756	0.00131756
LoVo	siRNA-FOXA1	ENSG00000136997	MYC	5.34446e-05	0.0213366	-0.225974	0.0559338	8.02473	0.0319693	0.000544322	0.00414856	0.00407963	0.00414856
GP5D	siRNA-HNF4A	ENSG00000136997	MYC	2.67083e-22	1.3368e-19	-0.345591	0.0355826	7.80312	0.0423558	0.000581615	0.0011317	0.00131756	0.00131756
GP5D	siRNA-HNF4A	ENSG00000129514	FOXA1	0.000241058	0.00735362	0.284383	0.0774552	5.54075	0.0758278	0.00655732	0.00200035	0.00244164	0.00244164
GP5D	siRNA-HNF4A	ENSG00000102554	KLF5	0.00287133	0.0481429	0.180612	0.0605839	6.61377	0.0489092	0.00210033	0.00340529	0.00155974	0.00340529
LoVo	siRNA-HNF4A	ENSG00000136997	MYC	1.73099e-09	5.29696e-07	-0.33679	0.0559338	8.02473	0.0319693	0.000544322	0.00414856	0.00407963	0.00414856
GP5D	siRNA-KLF5	ENSG00000101076	HNF4A	2.97035e-11	4.01413e-09	-0.343274	0.0516354	6.27701	0.0938851	0.00224949	0.000216931	0.00174983	0.00174983
GP5D	siRNA-KLF5	ENSG00000129514	FOXA1	9.60699e-10	1.01429e-07	0.473701	0.0774552	5.54075	0.0758278	0.00655732	0.00200035	0.00244164	0.00244164
GP5D	siRNA-KLF5	ENSG00000136997	MYC	2.43197e-06	0.0001336	-0.167727	0.0355826	7.80312	0.0423558	0.000581615	0.0011317	0.00131756	0.00131756
GP5D	siRNA-TCF7L2	ENSG00000129514	FOXA1	4.18212e-05	0.000772093	-0.317348	0.0774552	5.54075	0.0758278	0.00655732	0.00200035	0.00244164	0.00244164
LoVo	siRNA-TCF7L2	ENSG00000136997	MYC	7.96529e-08	0.000370997	-0.300248	0.0559338	8.02473	0.0319693	0.000544322	0.00414856	0.00407963	0.00414856
