# Supplementary material for: Contribution of allelic imbalance to colorectal cancer
Source: Nat Commun. 2018 Sep 10;9:3664. doi: 10.1038/s41467-018-06132-1 (PMC6131244; doi:10.1038/s41467-018-06132-1)
Supplement: Supplementary file 9 — Supplementary Data 7 [file 41467_2018_6132_MOESM9_ESM.xlsx]

## Sheet: ListOfSheets
Supplementary Data	Sheet name	Description
7	TF_motifs_in_TAD	ChIP-exo results in TADs of target Tfs

## Sheet: TF_motifs_in_TAD
Chr	Start	End	Merged peak name	Source	Target TF	TAD Chr	TAD Start	TAD End	source TF
chr10	114250414	114250614	Merged-chr10-114250509-4	LoVo-nexus|COLO320-nexus	TCF7L2	chr10	114200000	115400000	FOXA1
chr10	114285990	114286190	Merged-chr10-114286105-5	LoVo-nexus|GP5D-nexus	TCF7L2	chr10	114200000	115400000	FOXA1
chr10	114291907	114292107	Merged-chr10-114292007-1	LoVo-nexus	TCF7L2	chr10	114200000	115400000	FOXA1
chr10	114295487	114295687	Merged-chr10-114295587-1	LoVo-nexus	TCF7L2	chr10	114200000	115400000	FOXA1
chr10	114323217	114323417	Merged-chr10-114323317-1	LoVo-nexus	TCF7L2	chr10	114200000	115400000	FOXA1
chr10	114334684	114334884	Merged-chr10-114334784-1	GP5D-nexus	TCF7L2	chr10	114200000	115400000	FOXA1
chr10	114344860	114345060	Merged-chr10-114344960-2	LoVo-nexus|GP5D-nexus	TCF7L2	chr10	114200000	115400000	FOXA1
chr10	114356496	114356696	Merged-chr10-114356596-1	LoVo-nexus	TCF7L2	chr10	114200000	115400000	FOXA1
chr10	114362922	114363122	Merged-chr10-114363022-1	LoVo-nexus	TCF7L2	chr10	114200000	115400000	FOXA1
chr10	114397821	114398021	Merged-chr10-114397921-1	GP5D-nexus	TCF7L2	chr10	114200000	115400000	FOXA1
chr10	114502018	114502218	Merged-chr10-114502118-1	LoVo-nexus	TCF7L2	chr10	114200000	115400000	FOXA1
chr10	114517540	114517740	Merged-chr10-114517640-1	GP5D-nexus	TCF7L2	chr10	114200000	115400000	FOXA1
chr10	114561550	114561750	Merged-chr10-114561650-1	GP5D-nexus	TCF7L2	chr10	114200000	115400000	FOXA1
chr10	114571908	114572108	Merged-chr10-114572008-2	LoVo-nexus|GP5D-nexus	TCF7L2	chr10	114200000	115400000	FOXA1
chr10	114640802	114641002	Merged-chr10-114640902-1	LoVo-nexus	TCF7L2	chr10	114200000	115400000	FOXA1
chr10	114705589	114705789	Merged-chr10-114705689-1	GP5D-nexus	TCF7L2	chr10	114200000	115400000	FOXA1
chr10	114708034	114708234	Merged-chr10-114708134-2	LoVo-nexus|GP5D-nexus	TCF7L2	chr10	114200000	115400000	FOXA1
chr10	114709904	114710104	Merged-chr10-114709979-6	LoVo-nexus|GP5D-nexus|COLO320-nexus	TCF7L2	chr10	114200000	115400000	FOXA1
chr10	114713592	114713792	Merged-chr10-114713692-2	LoVo-nexus|GP5D-nexus	TCF7L2	chr10	114200000	115400000	FOXA1
chr10	114719159	114719359	Merged-chr10-114719245-3	LoVo-nexus|GP5D-nexus	TCF7L2	chr10	114200000	115400000	FOXA1
chr10	114729484	114729684	Merged-chr10-114729584-2	LoVo-nexus|GP5D-nexus	TCF7L2	chr10	114200000	115400000	FOXA1
chr10	114729940	114730140	Merged-chr10-114730040-2	GP5D-nexus|COLO320-nexus	TCF7L2	chr10	114200000	115400000	FOXA1
chr10	114761386	114761586	Merged-chr10-114761486-2	GP5D-nexus|COLO320-nexus	TCF7L2	chr10	114200000	115400000	FOXA1
chr10	114833673	114833873	Merged-chr10-114833769-4	LoVo-nexus|GP5D-nexus	TCF7L2	chr10	114200000	115400000	FOXA1
chr10	114840654	114840854	Merged-chr10-114840754-1	COLO320-nexus	TCF7L2	chr10	114200000	115400000	FOXA1
chr10	114847257	114847457	Merged-chr10-114847327-10	LoVo-nexus|GP5D-nexus	TCF7L2	chr10	114200000	115400000	FOXA1
chr10	114902492	114902692	Merged-chr10-114902592-2	GP5D-nexus|COLO320-nexus	TCF7L2	chr10	114200000	115400000	FOXA1
chr10	114905494	114905694	Merged-chr10-114905596-3	COLO320-nexus	TCF7L2	chr10	114200000	115400000	FOXA1
chr10	115240714	115240914	Merged-chr10-115240814-1	GP5D-nexus	TCF7L2	chr10	114200000	115400000	FOXA1
chr10	115253917	115254117	Merged-chr10-115254019-5	LoVo-nexus	TCF7L2	chr10	114200000	115400000	FOXA1
chr10	115258608	115258808	Merged-chr10-115258708-2	LoVo-nexus|GP5D-nexus	TCF7L2	chr10	114200000	115400000	FOXA1
chr10	115299734	115299934	Merged-chr10-115299834-2	GP5D-nexus	TCF7L2	chr10	114200000	115400000	FOXA1
chr10	115315507	115315707	Merged-chr10-115315607-1	LoVo-nexus	TCF7L2	chr10	114200000	115400000	FOXA1
chr10	115315704	115315904	Merged-chr10-115315811-3	LoVo-nexus	TCF7L2	chr10	114200000	115400000	FOXA1
chr10	115384886	115385086	Merged-chr10-115384986-2	LoVo-nexus|GP5D-nexus	TCF7L2	chr10	114200000	115400000	FOXA1
chr13	73217515	73217715	Merged-chr13-73217615-1	COLO320-nexus	KLF5	chr13	73200000	74800000	FOXA1
chr13	73217659	73217859	Merged-chr13-73217750-5	LoVo-nexus|GP5D-nexus|COLO320-nexus	KLF5	chr13	73200000	74800000	FOXA1
chr13	73222853	73223053	Merged-chr13-73222962-10	LoVo-nexus|GP5D-nexus|COLO320-nexus	KLF5	chr13	73200000	74800000	FOXA1
chr13	73243445	73243645	Merged-chr13-73243545-1	COLO320-nexus	KLF5	chr13	73200000	74800000	FOXA1
chr13	73269806	73270006	Merged-chr13-73269906-1	COLO320-nexus	KLF5	chr13	73200000	74800000	FOXA1
chr13	73283978	73284178	Merged-chr13-73284078-1	COLO320-nexus	KLF5	chr13	73200000	74800000	FOXA1
chr13	73303209	73303409	Merged-chr13-73303309-1	COLO320-nexus	KLF5	chr13	73200000	74800000	FOXA1
chr13	73319912	73320112	Merged-chr13-73320012-1	COLO320-nexus	KLF5	chr13	73200000	74800000	FOXA1
chr13	73369353	73369553	Merged-chr13-73369453-1	COLO320-nexus	KLF5	chr13	73200000	74800000	FOXA1
chr13	73429000	73429200	Merged-chr13-73429100-1	COLO320-nexus	KLF5	chr13	73200000	74800000	FOXA1
chr13	73460500	73460700	Merged-chr13-73460577-9	GP5D-nexus|COLO320-nexus	KLF5	chr13	73200000	74800000	FOXA1
chr13	73481238	73481438	Merged-chr13-73481338-2	COLO320-nexus	KLF5	chr13	73200000	74800000	FOXA1
chr13	73482183	73482383	Merged-chr13-73482275-5	COLO320-nexus	KLF5	chr13	73200000	74800000	FOXA1
chr13	73525225	73525425	Merged-chr13-73525325-1	COLO320-nexus	KLF5	chr13	73200000	74800000	FOXA1
chr13	73544806	73545006	Merged-chr13-73544906-2	LoVo-nexus|GP5D-nexus	KLF5	chr13	73200000	74800000	FOXA1
chr13	73605884	73606084	Merged-chr13-73605984-1	GP5D-nexus	KLF5	chr13	73200000	74800000	FOXA1
chr13	73612272	73612472	Merged-chr13-73612356-4	LoVo-nexus|GP5D-nexus	KLF5	chr13	73200000	74800000	FOXA1
chr13	73631505	73631705	Merged-chr13-73631632-6	LoVo-nexus|GP5D-nexus|COLO320-nexus	KLF5	chr13	73200000	74800000	FOXA1
chr13	73631828	73632028	Merged-chr13-73631926-9	LoVo-nexus|GP5D-nexus|COLO320-nexus	KLF5	chr13	73200000	74800000	FOXA1
chr13	73635350	73635550	Merged-chr13-73635450-1	COLO320-nexus	KLF5	chr13	73200000	74800000	FOXA1
chr13	73637949	73638149	Merged-chr13-73638049-1	LoVo-nexus	KLF5	chr13	73200000	74800000	FOXA1
chr13	73638186	73638386	Merged-chr13-73638286-2	LoVo-nexus|GP5D-nexus	KLF5	chr13	73200000	74800000	FOXA1
chr13	73638523	73638723	Merged-chr13-73638623-2	LoVo-nexus|COLO320-nexus	KLF5	chr13	73200000	74800000	FOXA1
chr13	73659828	73660028	Merged-chr13-73659928-1	COLO320-nexus	KLF5	chr13	73200000	74800000	FOXA1
chr13	73677151	73677351	Merged-chr13-73677251-1	COLO320-nexus	KLF5	chr13	73200000	74800000	FOXA1
chr13	73691544	73691744	Merged-chr13-73691644-1	COLO320-nexus	KLF5	chr13	73200000	74800000	FOXA1
chr13	73707802	73708002	Merged-chr13-73707897-3	LoVo-nexus|GP5D-nexus	KLF5	chr13	73200000	74800000	FOXA1
chr13	73711117	73711317	Merged-chr13-73711217-1	LoVo-nexus	KLF5	chr13	73200000	74800000	FOXA1
chr13	73712989	73713189	Merged-chr13-73713084-7	LoVo-nexus|GP5D-nexus	KLF5	chr13	73200000	74800000	FOXA1
chr13	73713362	73713562	Merged-chr13-73713482-12	LoVo-nexus|GP5D-nexus	KLF5	chr13	73200000	74800000	FOXA1
chr13	73741226	73741426	Merged-chr13-73741332-14	LoVo-nexus|GP5D-nexus|COLO320-nexus	KLF5	chr13	73200000	74800000	FOXA1
chr13	73743928	73744128	Merged-chr13-73744028-2	LoVo-nexus|GP5D-nexus	KLF5	chr13	73200000	74800000	FOXA1
chr13	73744914	73745114	Merged-chr13-73745014-2	LoVo-nexus|GP5D-nexus	KLF5	chr13	73200000	74800000	FOXA1
chr13	73768752	73768952	Merged-chr13-73768852-1	LoVo-nexus	KLF5	chr13	73200000	74800000	FOXA1
chr13	73815926	73816126	Merged-chr13-73816026-2	LoVo-nexus|GP5D-nexus	KLF5	chr13	73200000	74800000	FOXA1
chr13	73838722	73838922	Merged-chr13-73838822-1	COLO320-nexus	KLF5	chr13	73200000	74800000	FOXA1
chr13	73843077	73843277	Merged-chr13-73843177-2	GP5D-nexus	KLF5	chr13	73200000	74800000	FOXA1
chr13	73861154	73861354	Merged-chr13-73861254-2	LoVo-nexus|GP5D-nexus	KLF5	chr13	73200000	74800000	FOXA1
chr13	73884589	73884789	Merged-chr13-73884689-1	LoVo-nexus	KLF5	chr13	73200000	74800000	FOXA1
chr13	73899197	73899397	Merged-chr13-73899297-1	LoVo-nexus	KLF5	chr13	73200000	74800000	FOXA1
chr13	73899849	73900049	Merged-chr13-73899947-11	LoVo-nexus|GP5D-nexus|COLO320-nexus	KLF5	chr13	73200000	74800000	FOXA1
chr13	73900415	73900615	Merged-chr13-73900513-3	LoVo-nexus	KLF5	chr13	73200000	74800000	FOXA1
chr13	73909486	73909686	Merged-chr13-73909586-2	LoVo-nexus	KLF5	chr13	73200000	74800000	FOXA1
chr13	73915799	73915999	Merged-chr13-73915899-1	LoVo-nexus	KLF5	chr13	73200000	74800000	FOXA1
chr13	73939527	73939727	Merged-chr13-73939627-2	LoVo-nexus|GP5D-nexus	KLF5	chr13	73200000	74800000	FOXA1
chr13	73966620	73966820	Merged-chr13-73966720-2	LoVo-nexus|COLO320-nexus	KLF5	chr13	73200000	74800000	FOXA1
chr13	73973586	73973786	Merged-chr13-73973685-11	LoVo-nexus|GP5D-nexus	KLF5	chr13	73200000	74800000	FOXA1
chr13	73978522	73978722	Merged-chr13-73978622-2	LoVo-nexus|GP5D-nexus	KLF5	chr13	73200000	74800000	FOXA1
chr13	73985278	73985478	Merged-chr13-73985378-1	LoVo-nexus	KLF5	chr13	73200000	74800000	FOXA1
chr13	73995184	73995384	Merged-chr13-73995284-1	LoVo-nexus	KLF5	chr13	73200000	74800000	FOXA1
chr13	74002850	74003050	Merged-chr13-74002950-1	LoVo-nexus	KLF5	chr13	73200000	74800000	FOXA1
chr13	74025628	74025828	Merged-chr13-74025732-15	LoVo-nexus|GP5D-nexus|COLO320-nexus	KLF5	chr13	73200000	74800000	FOXA1
chr13	74037822	74038022	Merged-chr13-74037922-1	LoVo-nexus	KLF5	chr13	73200000	74800000	FOXA1
chr13	74078009	74078209	Merged-chr13-74078109-1	LoVo-nexus	KLF5	chr13	73200000	74800000	FOXA1
chr13	74096163	74096363	Merged-chr13-74096263-1	LoVo-nexus	KLF5	chr13	73200000	74800000	FOXA1
chr13	74111855	74112055	Merged-chr13-74111955-1	LoVo-nexus	KLF5	chr13	73200000	74800000	FOXA1
chr13	74185108	74185308	Merged-chr13-74185208-1	LoVo-nexus	KLF5	chr13	73200000	74800000	FOXA1
chr13	74185626	74185826	Merged-chr13-74185726-1	LoVo-nexus	KLF5	chr13	73200000	74800000	FOXA1
chr13	74246712	74246912	Merged-chr13-74246839-8	LoVo-nexus|GP5D-nexus	KLF5	chr13	73200000	74800000	FOXA1
chr13	74248750	74248950	Merged-chr13-74248850-1	LoVo-nexus	KLF5	chr13	73200000	74800000	FOXA1
chr13	74250345	74250545	Merged-chr13-74250445-1	LoVo-nexus	KLF5	chr13	73200000	74800000	FOXA1
chr13	74276811	74277011	Merged-chr13-74276911-1	LoVo-nexus	KLF5	chr13	73200000	74800000	FOXA1
chr13	74281981	74282181	Merged-chr13-74282081-1	LoVo-nexus	KLF5	chr13	73200000	74800000	FOXA1
chr13	74317241	74317441	Merged-chr13-74317341-2	COLO320-nexus	KLF5	chr13	73200000	74800000	FOXA1
chr13	74329538	74329738	Merged-chr13-74329638-2	LoVo-nexus|GP5D-nexus	KLF5	chr13	73200000	74800000	FOXA1
chr13	74383771	74383971	Merged-chr13-74383871-3	LoVo-nexus|GP5D-nexus|COLO320-nexus	KLF5	chr13	73200000	74800000	FOXA1
chr13	74406475	74406675	Merged-chr13-74406575-2	LoVo-nexus|COLO320-nexus	KLF5	chr13	73200000	74800000	FOXA1
chr13	74428572	74428772	Merged-chr13-74428672-2	COLO320-nexus	KLF5	chr13	73200000	74800000	FOXA1
chr13	74485887	74486087	Merged-chr13-74485987-1	COLO320-nexus	KLF5	chr13	73200000	74800000	FOXA1
chr13	74486134	74486334	Merged-chr13-74486234-1	COLO320-nexus	KLF5	chr13	73200000	74800000	FOXA1
chr13	74563641	74563841	Merged-chr13-74563741-2	LoVo-nexus|COLO320-nexus	KLF5	chr13	73200000	74800000	FOXA1
chr13	74599050	74599250	Merged-chr13-74599150-1	LoVo-nexus	KLF5	chr13	73200000	74800000	FOXA1
chr13	74682287	74682487	Merged-chr13-74682387-2	LoVo-nexus|COLO320-nexus	KLF5	chr13	73200000	74800000	FOXA1
chr13	74704161	74704361	Merged-chr13-74704261-2	LoVo-nexus	KLF5	chr13	73200000	74800000	FOXA1
chr13	74767618	74767818	Merged-chr13-74767718-2	LoVo-nexus|COLO320-nexus	KLF5	chr13	73200000	74800000	FOXA1
chr13	74796425	74796625	Merged-chr13-74796525-1	LoVo-nexus	KLF5	chr13	73200000	74800000	FOXA1
chr14	37854588	37854788	Merged-chr14-37854688-3	LoVo-nexus|GP5D-nexus|COLO320-nexus	FOXA1	chr14	37760000	38960000	FOXA1
chr14	37892088	37892288	Merged-chr14-37892188-2	LoVo-nexus|GP5D-nexus	FOXA1	chr14	37760000	38960000	FOXA1
chr14	37905765	37905965	Merged-chr14-37905868-8	LoVo-nexus|GP5D-nexus	FOXA1	chr14	37760000	38960000	FOXA1
chr14	37935942	37936142	Merged-chr14-37936036-3	LoVo-nexus|GP5D-nexus	FOXA1	chr14	37760000	38960000	FOXA1
chr14	37991764	37991964	Merged-chr14-37991864-1	COLO320-nexus	FOXA1	chr14	37760000	38960000	FOXA1
chr14	37996656	37996856	Merged-chr14-37996756-1	GP5D-nexus	FOXA1	chr14	37760000	38960000	FOXA1
chr14	38016205	38016405	Merged-chr14-38016304-5	LoVo-nexus|GP5D-nexus	FOXA1	chr14	37760000	38960000	FOXA1
chr14	38016458	38016658	Merged-chr14-38016558-1	LoVo-nexus	FOXA1	chr14	37760000	38960000	FOXA1
chr14	38018852	38019052	Merged-chr14-38018952-1	COLO320-nexus	FOXA1	chr14	37760000	38960000	FOXA1
chr14	38052922	38053122	Merged-chr14-38053022-2	LoVo-nexus|GP5D-nexus	FOXA1	chr14	37760000	38960000	FOXA1
chr14	38056173	38056373	Merged-chr14-38056273-1	LoVo-nexus	FOXA1	chr14	37760000	38960000	FOXA1
chr14	38057386	38057586	Merged-chr14-38057486-2	LoVo-nexus|GP5D-nexus	FOXA1	chr14	37760000	38960000	FOXA1
chr14	38057958	38058158	Merged-chr14-38058066-6	LoVo-nexus|GP5D-nexus	FOXA1	chr14	37760000	38960000	FOXA1
chr14	38064580	38064780	Merged-chr14-38064680-1	GP5D-nexus	FOXA1	chr14	37760000	38960000	FOXA1
chr14	38095540	38095740	Merged-chr14-38095640-1	GP5D-nexus	FOXA1	chr14	37760000	38960000	FOXA1
chr14	38110283	38110483	Merged-chr14-38110383-2	GP5D-nexus	FOXA1	chr14	37760000	38960000	FOXA1
chr14	38165575	38165775	Merged-chr14-38165681-4	COLO320-nexus	FOXA1	chr14	37760000	38960000	FOXA1
chr14	38260623	38260823	Merged-chr14-38260723-1	LoVo-nexus	FOXA1	chr14	37760000	38960000	FOXA1
chr14	38296153	38296353	Merged-chr14-38296258-4	LoVo-nexus	FOXA1	chr14	37760000	38960000	FOXA1
chr14	38325623	38325823	Merged-chr14-38325723-1	COLO320-nexus	FOXA1	chr14	37760000	38960000	FOXA1
chr14	38382489	38382689	Merged-chr14-38382586-3	COLO320-nexus	FOXA1	chr14	37760000	38960000	FOXA1
chr14	38455525	38455725	Merged-chr14-38455625-1	COLO320-nexus	FOXA1	chr14	37760000	38960000	FOXA1
chr14	38455641	38455841	Merged-chr14-38455741-1	COLO320-nexus	FOXA1	chr14	37760000	38960000	FOXA1
chr14	38508130	38508330	Merged-chr14-38508230-1	COLO320-nexus	FOXA1	chr14	37760000	38960000	FOXA1
chr14	38509048	38509248	Merged-chr14-38509148-1	COLO320-nexus	FOXA1	chr14	37760000	38960000	FOXA1
chr14	38629009	38629209	Merged-chr14-38629109-1	COLO320-nexus	FOXA1	chr14	37760000	38960000	FOXA1
chr14	38642901	38643101	Merged-chr14-38643003-6	COLO320-nexus	FOXA1	chr14	37760000	38960000	FOXA1
chr14	38783447	38783647	Merged-chr14-38783547-1	COLO320-nexus	FOXA1	chr14	37760000	38960000	FOXA1
chr14	38861670	38861870	Merged-chr14-38861770-1	COLO320-nexus	FOXA1	chr14	37760000	38960000	FOXA1
chr14	38938749	38938949	Merged-chr14-38938849-1	COLO320-nexus	FOXA1	chr14	37760000	38960000	FOXA1
chr20	42299035	42299235	Merged-chr20-42299135-1	LoVo-nexus	HNF4A	chr20	42280000	43360000	FOXA1
chr20	42368118	42368318	Merged-chr20-42368218-1	GP5D-nexus	HNF4A	chr20	42280000	43360000	FOXA1
chr20	42554786	42554986	Merged-chr20-42554886-1	GP5D-nexus	HNF4A	chr20	42280000	43360000	FOXA1
chr20	42557192	42557392	Merged-chr20-42557292-2	GP5D-nexus|COLO320-nexus	HNF4A	chr20	42280000	43360000	FOXA1
chr20	42570211	42570411	Merged-chr20-42570321-3	LoVo-nexus|GP5D-nexus	HNF4A	chr20	42280000	43360000	FOXA1
chr20	42587909	42588109	Merged-chr20-42588009-1	GP5D-nexus	HNF4A	chr20	42280000	43360000	FOXA1
chr20	42637809	42638009	Merged-chr20-42637909-2	LoVo-nexus|GP5D-nexus	HNF4A	chr20	42280000	43360000	FOXA1
chr20	42776129	42776329	Merged-chr20-42776229-1	GP5D-nexus	HNF4A	chr20	42280000	43360000	FOXA1
chr20	42823016	42823216	Merged-chr20-42823116-1	GP5D-nexus	HNF4A	chr20	42280000	43360000	FOXA1
chr20	42837724	42837924	Merged-chr20-42837824-1	GP5D-nexus	HNF4A	chr20	42280000	43360000	FOXA1
chr20	42838291	42838491	Merged-chr20-42838391-1	LoVo-nexus	HNF4A	chr20	42280000	43360000	FOXA1
chr20	42931426	42931626	Merged-chr20-42931527-3	LoVo-nexus|GP5D-nexus	HNF4A	chr20	42280000	43360000	FOXA1
chr20	42999348	42999548	Merged-chr20-42999456-5	GP5D-nexus	HNF4A	chr20	42280000	43360000	FOXA1
chr20	43078899	43079099	Merged-chr20-43078999-1	GP5D-nexus	HNF4A	chr20	42280000	43360000	FOXA1
chr20	43085936	43086136	Merged-chr20-43086036-2	GP5D-nexus	HNF4A	chr20	42280000	43360000	FOXA1
chr20	43089437	43089637	Merged-chr20-43089544-3	GP5D-nexus|COLO320-nexus	HNF4A	chr20	42280000	43360000	FOXA1
chr20	43150202	43150402	Merged-chr20-43150313-4	LoVo-nexus|GP5D-nexus|COLO320-nexus	HNF4A	chr20	42280000	43360000	FOXA1
chr20	43201239	43201439	Merged-chr20-43201339-2	GP5D-nexus|COLO320-nexus	HNF4A	chr20	42280000	43360000	FOXA1
chr20	43343300	43343500	Merged-chr20-43343400-2	LoVo-nexus|GP5D-nexus	HNF4A	chr20	42280000	43360000	FOXA1
chr20	43350236	43350436	Merged-chr20-43350336-3	LoVo-nexus|GP5D-nexus	HNF4A	chr20	42280000	43360000	FOXA1
chr8	127920465	127920665	Merged-chr8-127920543-9	COLO320-nexus	MYC	chr8	127920000	130840000	FOXA1
chr8	127939246	127939446	Merged-chr8-127939342-5	COLO320-nexus	MYC	chr8	127920000	130840000	FOXA1
chr8	127944698	127944898	Merged-chr8-127944789-3	COLO320-nexus	MYC	chr8	127920000	130840000	FOXA1
chr8	127948712	127948912	Merged-chr8-127948784-49	COLO320-nexus	MYC	chr8	127920000	130840000	FOXA1
chr8	128001516	128001716	Merged-chr8-128001621-12	COLO320-nexus	MYC	chr8	127920000	130840000	FOXA1
chr8	128031074	128031274	Merged-chr8-128031101-55	LoVo-nexus|GP5D-nexus|COLO320-nexus	MYC	chr8	127920000	130840000	FOXA1
chr8	128036728	128036928	Merged-chr8-128036841-11	COLO320-nexus	MYC	chr8	127920000	130840000	FOXA1
chr8	128100009	128100209	Merged-chr8-128100106-4	COLO320-nexus	MYC	chr8	127920000	130840000	FOXA1
chr8	128100888	128101088	Merged-chr8-128100972-7	COLO320-nexus	MYC	chr8	127920000	130840000	FOXA1
chr8	128122840	128123040	Merged-chr8-128122952-30	COLO320-nexus	MYC	chr8	127920000	130840000	FOXA1
chr8	128131524	128131724	Merged-chr8-128131606-8	COLO320-nexus	MYC	chr8	127920000	130840000	FOXA1
chr8	128146442	128146642	Merged-chr8-128146569-10	COLO320-nexus	MYC	chr8	127920000	130840000	FOXA1
chr8	128173173	128173373	Merged-chr8-128173274-20	COLO320-nexus	MYC	chr8	127920000	130840000	FOXA1
chr8	128184670	128184870	Merged-chr8-128184763-26	COLO320-nexus	MYC	chr8	127920000	130840000	FOXA1
chr8	128212436	128212636	Merged-chr8-128212617-25	COLO320-nexus	MYC	chr8	127920000	130840000	FOXA1
chr8	128228078	128228278	Merged-chr8-128227972-63	LoVo-nexus|GP5D-nexus|COLO320-nexus	MYC	chr8	127920000	130840000	FOXA1
chr8	128255863	128256063	Merged-chr8-128255923-25	COLO320-nexus	MYC	chr8	127920000	130840000	FOXA1
chr8	128260965	128261165	Merged-chr8-128261066-3	LoVo-nexus|COLO320-nexus	MYC	chr8	127920000	130840000	FOXA1
chr8	128264943	128265143	Merged-chr8-128265050-5	COLO320-nexus	MYC	chr8	127920000	130840000	FOXA1
chr8	128317757	128317957	Merged-chr8-128317849-9	COLO320-nexus	MYC	chr8	127920000	130840000	FOXA1
chr8	128381049	128381249	Merged-chr8-128381143-4	COLO320-nexus	MYC	chr8	127920000	130840000	FOXA1
chr8	128424043	128424243	Merged-chr8-128424143-2	COLO320-nexus	MYC	chr8	127920000	130840000	FOXA1
chr8	128459911	128460111	Merged-chr8-128460056-54	COLO320-nexus	MYC	chr8	127920000	130840000	FOXA1
chr8	128481925	128482125	Merged-chr8-128482013-75	LoVo-nexus|GP5D-nexus|COLO320-nexus	MYC	chr8	127920000	130840000	FOXA1
chr8	128494654	128494854	Merged-chr8-128494755-69	COLO320-nexus	MYC	chr8	127920000	130840000	FOXA1
chr8	128506022	128506222	Merged-chr8-128506138-34	LoVo-nexus|GP5D-nexus|COLO320-nexus	MYC	chr8	127920000	130840000	FOXA1
chr8	128523859	128524059	Merged-chr8-128523954-4	COLO320-nexus	MYC	chr8	127920000	130840000	FOXA1
chr8	128547654	128547854	Merged-chr8-128547729-12	COLO320-nexus	MYC	chr8	127920000	130840000	FOXA1
chr8	128555133	128555333	Merged-chr8-128555233-2	COLO320-nexus	MYC	chr8	127920000	130840000	FOXA1
chr8	128578384	128578584	Merged-chr8-128578446-16	LoVo-nexus|GP5D-nexus|COLO320-nexus	MYC	chr8	127920000	130840000	FOXA1
chr8	128648153	128648353	Merged-chr8-128648223-9	COLO320-nexus	MYC	chr8	127920000	130840000	FOXA1
chr8	128651795	128651995	Merged-chr8-128651900-5	COLO320-nexus	MYC	chr8	127920000	130840000	FOXA1
chr8	128664103	128664303	Merged-chr8-128664205-7	LoVo-nexus|GP5D-nexus|COLO320-nexus	MYC	chr8	127920000	130840000	FOXA1
chr8	128713329	128713529	Merged-chr8-128713468-23	COLO320-nexus	MYC	chr8	127920000	130840000	FOXA1
chr8	128753329	128753529	Merged-chr8-128753429-7	COLO320-nexus	MYC	chr8	127920000	130840000	FOXA1
chr8	128817418	128817618	Merged-chr8-128817518-2	COLO320-nexus	MYC	chr8	127920000	130840000	FOXA1
chr8	128838720	128838920	Merged-chr8-128838836-18	COLO320-nexus	MYC	chr8	127920000	130840000	FOXA1
chr8	128862471	128862671	Merged-chr8-128862520-12	COLO320-nexus	MYC	chr8	127920000	130840000	FOXA1
chr8	128864358	128864558	Merged-chr8-128864449-63	LoVo-nexus|GP5D-nexus|COLO320-nexus	MYC	chr8	127920000	130840000	FOXA1
chr8	128881142	128881342	Merged-chr8-128881246-7	LoVo-nexus|COLO320-nexus	MYC	chr8	127920000	130840000	FOXA1
chr8	128896952	128897152	Merged-chr8-128897085-51	COLO320-nexus	MYC	chr8	127920000	130840000	FOXA1
chr8	128943953	128944153	Merged-chr8-128944001-52	LoVo-nexus|COLO320-nexus	MYC	chr8	127920000	130840000	FOXA1
chr8	128948705	128948905	Merged-chr8-128948829-6	GP5D-nexus|COLO320-nexus	MYC	chr8	127920000	130840000	FOXA1
chr8	128952233	128952433	Merged-chr8-128952328-7	COLO320-nexus	MYC	chr8	127920000	130840000	FOXA1
chr8	128975559	128975759	Merged-chr8-128975656-50	COLO320-nexus	MYC	chr8	127920000	130840000	FOXA1
chr8	128989216	128989416	Merged-chr8-128989319-18	COLO320-nexus	MYC	chr8	127920000	130840000	FOXA1
chr8	129047066	129047266	Merged-chr8-129047166-1	GP5D-nexus	MYC	chr8	127920000	130840000	FOXA1
chr8	129047346	129047546	Merged-chr8-129047443-8	LoVo-nexus|GP5D-nexus	MYC	chr8	127920000	130840000	FOXA1
chr8	129179702	129179902	Merged-chr8-129179802-2	LoVo-nexus|GP5D-nexus	MYC	chr8	127920000	130840000	FOXA1
chr8	129189161	129189361	Merged-chr8-129189273-3	LoVo-nexus|GP5D-nexus	MYC	chr8	127920000	130840000	FOXA1
chr8	129201578	129201778	Merged-chr8-129201678-1	LoVo-nexus	MYC	chr8	127920000	130840000	FOXA1
chr8	129209223	129209423	Merged-chr8-129209323-2	LoVo-nexus	MYC	chr8	127920000	130840000	FOXA1
chr8	129568885	129569085	Merged-chr8-129568985-2	LoVo-nexus|GP5D-nexus	MYC	chr8	127920000	130840000	FOXA1
chr8	130091200	130091400	Merged-chr8-130091300-1	GP5D-nexus	MYC	chr8	127920000	130840000	FOXA1
chr8	130097452	130097652	Merged-chr8-130097552-1	GP5D-nexus	MYC	chr8	127920000	130840000	FOXA1
chr8	130152739	130152939	Merged-chr8-130152839-1	GP5D-nexus	MYC	chr8	127920000	130840000	FOXA1
chr8	130161738	130161938	Merged-chr8-130161838-1	GP5D-nexus	MYC	chr8	127920000	130840000	FOXA1
chr8	130376345	130376545	Merged-chr8-130376445-1	COLO320-nexus	MYC	chr8	127920000	130840000	FOXA1
chr8	130376554	130376754	Merged-chr8-130376640-4	COLO320-nexus	MYC	chr8	127920000	130840000	FOXA1
chr8	130402274	130402474	Merged-chr8-130402371-3	GP5D-nexus	MYC	chr8	127920000	130840000	FOXA1
chr8	130419796	130419996	Merged-chr8-130419896-1	COLO320-nexus	MYC	chr8	127920000	130840000	FOXA1
chr10	114488148	114488348	Merged-chr10-114488261-3	LoVo-nexus|LoVo-exo	TCF7L2	chr10	114200000	115400000	HNF4A
chr10	114709045	114709245	Merged-chr10-114709136-6	LoVo-nexus|GP5D-nexus|LoVo-exo	TCF7L2	chr10	114200000	115400000	HNF4A
chr10	114709250	114709450	Merged-chr10-114709350-1	LoVo-nexus	TCF7L2	chr10	114200000	115400000	HNF4A
chr10	114779646	114779846	Merged-chr10-114779746-1	LoVo-exo	TCF7L2	chr10	114200000	115400000	HNF4A
chr10	115315650	115315850	Merged-chr10-115315757-4	LoVo-exo	TCF7L2	chr10	114200000	115400000	HNF4A
chr13	73534741	73534941	Merged-chr13-73534841-1	LoVo-exo	KLF5	chr13	73200000	74800000	HNF4A
chr13	73619197	73619397	Merged-chr13-73619333-9	LoVo-nexus|GP5D-nexus|LoVo-exo	KLF5	chr13	73200000	74800000	HNF4A
chr13	73664638	73664838	Merged-chr13-73664738-1	LoVo-exo	KLF5	chr13	73200000	74800000	HNF4A
chr13	73818731	73818931	Merged-chr13-73818837-6	LoVo-nexus|LoVo-exo	KLF5	chr13	73200000	74800000	HNF4A
chr13	73942136	73942336	Merged-chr13-73942236-2	LoVo-exo	KLF5	chr13	73200000	74800000	HNF4A
chr13	73973499	73973699	Merged-chr13-73973604-9	LoVo-nexus|LoVo-exo	KLF5	chr13	73200000	74800000	HNF4A
chr13	73973863	73974063	Merged-chr13-73973958-6	LoVo-nexus|LoVo-exo	KLF5	chr13	73200000	74800000	HNF4A
chr13	74167403	74167603	Merged-chr13-74167507-3	LoVo-nexus|LoVo-exo	KLF5	chr13	73200000	74800000	HNF4A
chr13	74340130	74340330	Merged-chr13-74340230-2	LoVo-nexus|LoVo-exo	KLF5	chr13	73200000	74800000	HNF4A
chr14	38028047	38028247	Merged-chr14-38028147-1	LoVo-exo	FOXA1	chr14	37760000	38960000	HNF4A
chr14	38055580	38055780	Merged-chr14-38055680-1	LoVo-exo	FOXA1	chr14	37760000	38960000	HNF4A
chr14	38343947	38344147	Merged-chr14-38344047-1	LoVo-nexus	FOXA1	chr14	37760000	38960000	HNF4A
chr14	38677248	38677448	Merged-chr14-38677338-5	LoVo-nexus|LoVo-exo	FOXA1	chr14	37760000	38960000	HNF4A
chr20	42281677	42281877	Merged-chr20-42281753-5	LoVo-nexus|GP5D-nexus|LoVo-exo	HNF4A	chr20	42280000	43360000	HNF4A
chr20	42557203	42557403	Merged-chr20-42557303-1	GP5D-nexus	HNF4A	chr20	42280000	43360000	HNF4A
chr20	42613181	42613381	Merged-chr20-42613281-1	GP5D-nexus	HNF4A	chr20	42280000	43360000	HNF4A
chr20	42646829	42647029	Merged-chr20-42646929-1	LoVo-exo	HNF4A	chr20	42280000	43360000	HNF4A
chr20	42679099	42679299	Merged-chr20-42679199-1	GP5D-nexus	HNF4A	chr20	42280000	43360000	HNF4A
chr20	42838971	42839171	Merged-chr20-42839071-1	LoVo-exo	HNF4A	chr20	42280000	43360000	HNF4A
chr20	42852375	42852575	Merged-chr20-42852475-1	LoVo-exo	HNF4A	chr20	42280000	43360000	HNF4A
chr20	42852478	42852678	Merged-chr20-42852578-1	LoVo-exo	HNF4A	chr20	42280000	43360000	HNF4A
chr20	42930772	42930972	Merged-chr20-42930863-4	LoVo-nexus|GP5D-nexus|LoVo-exo	HNF4A	chr20	42280000	43360000	HNF4A
chr20	43160689	43160889	Merged-chr20-43160789-1	LoVo-exo	HNF4A	chr20	42280000	43360000	HNF4A
chr8	128047842	128048042	Merged-chr8-128047931-5	LoVo-nexus|GP5D-nexus|LoVo-exo	MYC	chr8	127920000	130840000	HNF4A
chr8	128219677	128219877	Merged-chr8-128219777-1	LoVo-exo	MYC	chr8	127920000	130840000	HNF4A
chr8	128222807	128223007	Merged-chr8-128222908-4	LoVo-nexus|LoVo-exo	MYC	chr8	127920000	130840000	HNF4A
chr8	128231098	128231298	Merged-chr8-128231177-9	LoVo-nexus|GP5D-nexus|LoVo-exo	MYC	chr8	127920000	130840000	HNF4A
chr8	128582503	128582703	Merged-chr8-128582615-3	LoVo-nexus|LoVo-exo	MYC	chr8	127920000	130840000	HNF4A
chr8	128664290	128664490	Merged-chr8-128664417-11	LoVo-nexus|GP5D-nexus|LoVo-exo	MYC	chr8	127920000	130840000	HNF4A
chr8	128753173	128753373	Merged-chr8-128753273-1	LoVo-exo	MYC	chr8	127920000	130840000	HNF4A
chr8	128903906	128904106	Merged-chr8-128904006-1	LoVo-nexus	MYC	chr8	127920000	130840000	HNF4A
chr8	130722919	130723119	Merged-chr8-130723019-1	LoVo-exo	MYC	chr8	127920000	130840000	HNF4A
chr10	114279063	114279263	Merged-chr10-114279163-2	LoVo-exo	TCF7L2	chr10	114200000	115400000	KLF5
chr10	114853517	114853717	Merged-chr10-114853595-5	LoVo-nexus|GP5D-nexus	TCF7L2	chr10	114200000	115400000	KLF5
chr10	115253886	115254086	Merged-chr10-115253986-1	LoVo-exo	TCF7L2	chr10	114200000	115400000	KLF5
chr13	73633078	73633278	Merged-chr13-73633178-1	LoVo-exo	KLF5	chr13	73200000	74800000	KLF5
chr13	73745565	73745765	Merged-chr13-73745668-3	LoVo-exo	KLF5	chr13	73200000	74800000	KLF5
chr20	42983914	42984114	Merged-chr20-42984013-3	LoVo-exo	HNF4A	chr20	42280000	43360000	KLF5
chr20	43029636	43029836	Merged-chr20-43029736-1	LoVo-exo	HNF4A	chr20	42280000	43360000	KLF5
chr20	43035482	43035682	Merged-chr20-43035582-1	LoVo-exo	HNF4A	chr20	42280000	43360000	KLF5
chr8	128048151	128048351	Merged-chr8-128048254-3	LoVo-nexus|LoVo-exo	MYC	chr8	127920000	130840000	KLF5
chr8	128277765	128277965	Merged-chr8-128277865-1	LoVo-exo	MYC	chr8	127920000	130840000	KLF5
chr8	128598464	128598664	Merged-chr8-128598564-1	LoVo-exo	MYC	chr8	127920000	130840000	KLF5
chr10	114282584	114282784	Merged-chr10-114282684-1	COLO320-nexus	TCF7L2	chr10	114200000	115400000	MYC
chr10	114543512	114543712	Merged-chr10-114543612-2	COLO320-nexus	TCF7L2	chr10	114200000	115400000	MYC
chr10	114711321	114711521	Merged-chr10-114711421-1	COLO320-nexus	TCF7L2	chr10	114200000	115400000	MYC
chr10	114715619	114715819	Merged-chr10-114715719-1	COLO320-nexus	TCF7L2	chr10	114200000	115400000	MYC
chr10	114833524	114833724	Merged-chr10-114833624-2	GP5D-nexus	TCF7L2	chr10	114200000	115400000	MYC
chr10	115042482	115042682	Merged-chr10-115042582-2	COLO320-nexus	TCF7L2	chr10	114200000	115400000	MYC
chr13	73215107	73215307	Merged-chr13-73215207-1	COLO320-nexus	KLF5	chr13	73200000	74800000	MYC
chr13	73221091	73221291	Merged-chr13-73221191-1	COLO320-nexus	KLF5	chr13	73200000	74800000	MYC
chr13	73224400	73224600	Merged-chr13-73224501-7	COLO320-nexus	KLF5	chr13	73200000	74800000	MYC
chr13	73300984	73301184	Merged-chr13-73301076-3	COLO320-nexus	KLF5	chr13	73200000	74800000	MYC
chr13	73323099	73323299	Merged-chr13-73323199-1	COLO320-nexus	KLF5	chr13	73200000	74800000	MYC
chr13	73357095	73357295	Merged-chr13-73357195-1	COLO320-nexus	KLF5	chr13	73200000	74800000	MYC
chr13	73396932	73397132	Merged-chr13-73397032-1	COLO320-nexus	KLF5	chr13	73200000	74800000	MYC
chr13	73414996	73415196	Merged-chr13-73415096-1	COLO320-nexus	KLF5	chr13	73200000	74800000	MYC
chr13	73632817	73633017	Merged-chr13-73632907-6	COLO320-nexus	KLF5	chr13	73200000	74800000	MYC
chr13	73804606	73804806	Merged-chr13-73804706-1	COLO320-nexus	KLF5	chr13	73200000	74800000	MYC
chr13	73804934	73805134	Merged-chr13-73805033-3	COLO320-nexus	KLF5	chr13	73200000	74800000	MYC
chr13	73840659	73840859	Merged-chr13-73840759-2	COLO320-nexus	KLF5	chr13	73200000	74800000	MYC
chr13	73853063	73853263	Merged-chr13-73853163-1	COLO320-nexus	KLF5	chr13	73200000	74800000	MYC
chr13	74039743	74039943	Merged-chr13-74039843-1	COLO320-nexus	KLF5	chr13	73200000	74800000	MYC
chr13	74328996	74329196	Merged-chr13-74329090-3	COLO320-nexus	KLF5	chr13	73200000	74800000	MYC
chr13	74367016	74367216	Merged-chr13-74367116-2	COLO320-nexus	KLF5	chr13	73200000	74800000	MYC
chr13	74514360	74514560	Merged-chr13-74514460-1	COLO320-nexus	KLF5	chr13	73200000	74800000	MYC
chr13	74517289	74517489	Merged-chr13-74517389-1	COLO320-nexus	KLF5	chr13	73200000	74800000	MYC
chr13	74703931	74704131	Merged-chr13-74704031-1	COLO320-nexus	KLF5	chr13	73200000	74800000	MYC
chr13	74710624	74710824	Merged-chr13-74710732-3	COLO320-nexus	KLF5	chr13	73200000	74800000	MYC
chr13	74765304	74765504	Merged-chr13-74765402-3	COLO320-nexus	KLF5	chr13	73200000	74800000	MYC
chr13	74765572	74765772	Merged-chr13-74765672-1	COLO320-nexus	KLF5	chr13	73200000	74800000	MYC
chr14	38509607	38509807	Merged-chr14-38509707-1	COLO320-nexus	FOXA1	chr14	37760000	38960000	MYC
chr14	38708138	38708338	Merged-chr14-38708238-3	COLO320-nexus	FOXA1	chr14	37760000	38960000	MYC
chr20	42378507	42378707	Merged-chr20-42378607-1	COLO320-nexus	HNF4A	chr20	42280000	43360000	MYC
chr20	42839529	42839729	Merged-chr20-42839618-6	LoVo-nexus|COLO320-nexus	HNF4A	chr20	42280000	43360000	MYC
chr20	42939841	42940041	Merged-chr20-42939947-4	LoVo-nexus|GP5D-nexus|COLO320-nexus	HNF4A	chr20	42280000	43360000	MYC
chr8	127944074	127944274	Merged-chr8-127944190-9	COLO320-nexus	MYC	chr8	127920000	130840000	MYC
chr8	127991547	127991747	Merged-chr8-127991639-8	COLO320-nexus	MYC	chr8	127920000	130840000	MYC
chr8	128052898	128053098	Merged-chr8-128052980-8	COLO320-nexus	MYC	chr8	127920000	130840000	MYC
chr8	128061882	128062082	Merged-chr8-128061922-61	COLO320-nexus	MYC	chr8	127920000	130840000	MYC
chr8	128077260	128077460	Merged-chr8-128077397-96	COLO320-nexus	MYC	chr8	127920000	130840000	MYC
chr8	128166571	128166771	Merged-chr8-128166637-10	COLO320-nexus	MYC	chr8	127920000	130840000	MYC
chr8	128190861	128191061	Merged-chr8-128190982-56	COLO320-nexus	MYC	chr8	127920000	130840000	MYC
chr8	128199276	128199476	Merged-chr8-128199320-20	COLO320-nexus	MYC	chr8	127920000	130840000	MYC
chr8	128212099	128212299	Merged-chr8-128212249-16	COLO320-nexus	MYC	chr8	127920000	130840000	MYC
chr8	128217379	128217579	Merged-chr8-128217479-2	COLO320-nexus	MYC	chr8	127920000	130840000	MYC
chr8	128235157	128235357	Merged-chr8-128235234-42	COLO320-nexus	MYC	chr8	127920000	130840000	MYC
chr8	128240292	128240492	Merged-chr8-128240408-77	COLO320-nexus	MYC	chr8	127920000	130840000	MYC
chr8	128261733	128261933	Merged-chr8-128261824-5	COLO320-nexus	MYC	chr8	127920000	130840000	MYC
chr8	128264860	128265060	Merged-chr8-128264957-3	COLO320-nexus	MYC	chr8	127920000	130840000	MYC
chr8	128294106	128294306	Merged-chr8-128294204-39	COLO320-nexus	MYC	chr8	127920000	130840000	MYC
chr8	128306370	128306570	Merged-chr8-128306505-62	COLO320-nexus	MYC	chr8	127920000	130840000	MYC
chr8	128374941	128375141	Merged-chr8-128375041-5	COLO320-nexus	MYC	chr8	127920000	130840000	MYC
chr8	128381927	128382127	Merged-chr8-128382048-28	COLO320-nexus	MYC	chr8	127920000	130840000	MYC
chr8	128396147	128396347	Merged-chr8-128396283-19	COLO320-nexus	MYC	chr8	127920000	130840000	MYC
chr8	128422524	128422724	Merged-chr8-128422658-13	COLO320-nexus	MYC	chr8	127920000	130840000	MYC
chr8	128434283	128434483	Merged-chr8-128434337-25	COLO320-nexus	MYC	chr8	127920000	130840000	MYC
chr8	128468038	128468238	Merged-chr8-128468159-25	COLO320-nexus	MYC	chr8	127920000	130840000	MYC
chr8	128470390	128470590	Merged-chr8-128470487-5	COLO320-nexus	MYC	chr8	127920000	130840000	MYC
chr8	128508295	128508495	Merged-chr8-128508442-116	COLO320-nexus	MYC	chr8	127920000	130840000	MYC
chr8	128527020	128527220	Merged-chr8-128527055-25	COLO320-nexus	MYC	chr8	127920000	130840000	MYC
chr8	128530357	128530557	Merged-chr8-128530475-45	COLO320-nexus	MYC	chr8	127920000	130840000	MYC
chr8	128562713	128562913	Merged-chr8-128562809-4	COLO320-nexus	MYC	chr8	127920000	130840000	MYC
chr8	128582024	128582224	Merged-chr8-128582123-41	COLO320-nexus	MYC	chr8	127920000	130840000	MYC
chr8	128596042	128596242	Merged-chr8-128596129-17	COLO320-nexus	MYC	chr8	127920000	130840000	MYC
chr8	128644256	128644456	Merged-chr8-128644388-25	COLO320-nexus	MYC	chr8	127920000	130840000	MYC
chr8	128689921	128690121	Merged-chr8-128690075-28	COLO320-nexus	MYC	chr8	127920000	130840000	MYC
chr8	128696471	128696671	Merged-chr8-128696580-13	COLO320-nexus	MYC	chr8	127920000	130840000	MYC
chr8	128707590	128707790	Merged-chr8-128707685-18	COLO320-nexus	MYC	chr8	127920000	130840000	MYC
chr8	128719280	128719480	Merged-chr8-128719376-13	COLO320-nexus	MYC	chr8	127920000	130840000	MYC
chr8	128754827	128755027	Merged-chr8-128754936-49	COLO320-nexus	MYC	chr8	127920000	130840000	MYC
chr8	128805858	128806058	Merged-chr8-128805957-17	COLO320-nexus	MYC	chr8	127920000	130840000	MYC
chr8	128807624	128807824	Merged-chr8-128807753-14	COLO320-nexus	MYC	chr8	127920000	130840000	MYC
chr8	128817581	128817781	Merged-chr8-128817675-8	COLO320-nexus	MYC	chr8	127920000	130840000	MYC
chr8	128836849	128837049	Merged-chr8-128836898-21	COLO320-nexus	MYC	chr8	127920000	130840000	MYC
chr8	128840871	128841071	Merged-chr8-128840977-9	COLO320-nexus	MYC	chr8	127920000	130840000	MYC
chr8	128862527	128862727	Merged-chr8-128862675-18	COLO320-nexus	MYC	chr8	127920000	130840000	MYC
chr8	128901158	128901358	Merged-chr8-128901258-1	COLO320-nexus	MYC	chr8	127920000	130840000	MYC
chr8	128912126	128912326	Merged-chr8-128912226-1	COLO320-nexus	MYC	chr8	127920000	130840000	MYC
chr8	128920419	128920619	Merged-chr8-128920519-2	COLO320-nexus	MYC	chr8	127920000	130840000	MYC
chr8	128924186	128924386	Merged-chr8-128924295-27	COLO320-nexus	MYC	chr8	127920000	130840000	MYC
chr8	128926067	128926267	Merged-chr8-128926153-10	COLO320-nexus	MYC	chr8	127920000	130840000	MYC
chr8	128974596	128974796	Merged-chr8-128974680-9	COLO320-nexus	MYC	chr8	127920000	130840000	MYC
chr8	128985329	128985529	Merged-chr8-128985416-20	COLO320-nexus	MYC	chr8	127920000	130840000	MYC
chr8	128987659	128987859	Merged-chr8-128987864-68	COLO320-nexus	MYC	chr8	127920000	130840000	MYC
chr8	128993432	128993632	Merged-chr8-128993525-3	COLO320-nexus	MYC	chr8	127920000	130840000	MYC
chr8	128993579	128993779	Merged-chr8-128993679-1	COLO320-nexus	MYC	chr8	127920000	130840000	MYC
chr8	130365283	130365483	Merged-chr8-130365383-2	COLO320-nexus	MYC	chr8	127920000	130840000	MYC
