# Supplementary material for: Contribution of allelic imbalance to colorectal cancer
Source: Nat Commun. 2018 Sep 10;9:3664. doi: 10.1038/s41467-018-06132-1 (PMC6131244; doi:10.1038/s41467-018-06132-1)
Supplement: Supplementary file 10 — Supplementary Data 8 [file 41467_2018_6132_MOESM10_ESM.xlsx]

## Sheet: Sample_phenotypes
FID	IID	RERstatus	metastasis	gender	location	age_of_onset	yrs	isDead	KRAS	BRAF
c1000_1_9913_T_LP6005743-DNA_A01	c1000_1_9913_T_LP6005743-DNA_A01	2	2	2	2	51	2	1	2	1
c1001_1_9512TK	c1001_1_9512TK	2	1	2	1	76	11	1	-9	-9
c1002_1_10085TK	c1002_1_10085TK	2	2	1	2	67	18	0	1	1
c1003_1_9888TK	c1003_1_9888TK	2	1	1	1	54	17	0	1	1
c1004_1_9890TK	c1004_1_9890TK	2	2	1	1	74	9	1	1	1
c1005_1_9893TK	c1005_1_9893TK	2	1	2	1	70	18	0	2	1
c1008_1_9887TK	c1008_1_9887TK	2	1	1	1	65	14	1	2	1
c100_5843_T_LP6005135-DNA_D01	c100_5843_T_LP6005135-DNA_D01	2	2	1	1	-9	-9	0	1	2
c1013_1_9902TK	c1013_1_9902TK	2	1	1	2	71	4	1	2	1
c1014_1_9885TK	c1014_1_9885TK	2	1	2	1	82	10	1	2	1
c1017_1_9950TK	c1017_1_9950TK	2	1	2	2	66	13	1	1	1
c1018_1_9944TK	c1018_1_9944TK	2	1	1	1	72	13	1	1	1
c1019_9930_T_LP6005135-DNA_C07	c1019_9930_T_LP6005135-DNA_C07	2	1	2	1	-9	-9	-9	1	1
c1020_1_9948TK	c1020_1_9948TK	2	2	2	1	73	2	1	2	1
c1021_1_9823TK	c1021_1_9823TK	2	2	1	2	79	12	1	1	1
c1022_1_9954TK	c1022_1_9954TK	2	2	2	1	69	11	1	1	1
c1023_1_9923TK	c1023_1_9923TK	1	1	1	2	83	5	1	1	1
c1024_1_9949TK	c1024_1_9949TK	2	2	2	1	68	7	1	2	1
c1025_1_03-0017TK	c1025_1_03-0017TK	2	1	2	1	63	18	0	1	1
c1028_1_9941TK	c1028_1_9941TK	2	2	2	1	75	5	1	1	1
c1029_1_9917TK	c1029_1_9917TK	2	1	2	1	50	17	0	1	1
c102_5964_T_LP6005598-DNA_B01	c102_5964_T_LP6005598-DNA_B01	2	2	2	2	-9	-9	-9	2	1
c1030_1_9956TK	c1030_1_9956TK	2	2	1	1	64	2	1	2	1
c1031_1_9952TK	c1031_1_9952TK	1	1	2	2	75	3	1	1	1
c1032_1_9847TK	c1032_1_9847TK	2	1	2	1	51	18	0	2	1
c1033_1_9834TK	c1033_1_9834TK	2	1	1	1	72	4	1	1	1
c1034_1_03-0084TK	c1034_1_03-0084TK	1	2	1	2	80	8	1	2	2
c1036_1_9860TK	c1036_1_9860TK	2	2	2	2	58	12	1	1	1
c1037_1_9972TK	c1037_1_9972TK	1	2	1	2	68	1	1	1	2
c1038_1_9737_T_LP6005743-DNA_F06	c1038_1_9737_T_LP6005743-DNA_F06	2	2	2	1	46	3	1	2	1
c103_1_5942TK	c103_1_5942TK	2	1	1	1	55	3	1	1	1
c1040_1_9933TK	c1040_1_9933TK	2	1	1	1	60	16	1	1	1
c1043_1_9945TK	c1043_1_9945TK	2	1	1	1	79	6	1	1	1
c1045_1_9723TK	c1045_1_9723TK	2	2	2	1	48	5	1	1	1
c1047_1_9935TK	c1047_1_9935TK	2	2	1	1	71	6	1	1	1
c1048_1_9936_T_LP6005743-DNA_C05	c1048_1_9936_T_LP6005743-DNA_C05	2	1	1	2	62	11	1	2	1
c1049_1_9931_T_LP6005798-DNA_H01	c1049_1_9931_T_LP6005798-DNA_H01	2	1	1	1	67	7	1	1	1
c104_1_10859TK	c104_1_10859TK	1	1	2	2	89	4	1	1	1
c1050_1_9939_T_LP6005743-DNA_F03	c1050_1_9939_T_LP6005743-DNA_F03	2	2	1	1	74	2	1	1	1
c1051_1_9946TK	c1051_1_9946TK	2	2	2	1	60	2	1	2	1
c1052_1_9938_T_LP6005743-DNA_E05	c1052_1_9938_T_LP6005743-DNA_E05	2	2	2	1	75	4	1	1	1
c1053_1_9934_T_LP6005743-DNA_G04	c1053_1_9934_T_LP6005743-DNA_G04	2	2	1	1	61	6	1	2	1
c1054_1_9894TK	c1054_1_9894TK	2	2	2	1	78	5	1	1	1
c1055_1_9969TK	c1055_1_9969TK	2	2	1	1	38	3	1	1	1
c1056_1_02-0148TK	c1056_1_02-0148TK	1	2	2	2	72	2	1	1	2
c1057_1_9968TK	c1057_1_9968TK	2	1	1	1	54	10	1	1	1
c1058_1_03-0071TK	c1058_1_03-0071TK	2	1	1	1	62	1	1	1	1
c105_1_5981TK	c105_1_5981TK	2	2	1	1	48	6	1	2	1
c1061_1_10076TK	c1061_1_10076TK	2	2	1	1	64	1	1	1	-9
c1062_1_10087TK	c1062_1_10087TK	2	2	2	2	64	1	1	1	2
c1065_1_10066TK	c1065_1_10066TK	2	2	1	1	52	9	1	1	1
c1066_1_10074TK	c1066_1_10074TK	2	2	2	1	30	17	0	2	1
c1067_1_10072TK	c1067_1_10072TK	1	2	2	2	71	6	1	1	2
c1068_1_10075TK	c1068_1_10075TK	2	1	2	1	49	17	0	1	1
c1069_1_10071TK	c1069_1_10071TK	2	1	1	1	73	14	1	2	1
c106_1_5979TK	c106_1_5979TK	2	2	2	2	66	21	0	2	1
c1070_1_10068_T_LP6005798-DNA_C01	c1070_1_10068_T_LP6005798-DNA_C01	2	1	1	1	66	8	1	1	1
c1071_1_10073TK	c1071_1_10073TK	2	2	2	1	44	3	1	1	1
c1072_1_10070TK	c1072_1_10070TK	2	1	1	1	56	17	0	1	1
c1073_1_10067TK	c1073_1_10067TK	2	2	2	1	80	2	1	2	1
c1074_1_10069TK	c1074_1_10069TK	2	1	2	1	58	1	1	1	1
c1075_1_10084TK	c1075_1_10084TK	2	1	1	2	73	17	0	1	1
c1076_1_10086TK	c1076_1_10086TK	2	2	2	1	45	4	1	1	1
c1078_1_10093TK	c1078_1_10093TK	2	1	2	2	64	17	0	1	1
c107_1_5976_T_LP6005745-DNA_C02	c107_1_5976_T_LP6005745-DNA_C02	2	2	1	1	56	2	1	2	1
c1082_1_10286TK	c1082_1_10286TK	2	1	2	1	72	10	1	1	1
c1083_1_10278TK	c1083_1_10278TK	2	2	2	1	56	2	1	1	1
c1084_1_10275_T_LP6005743-DNA_D05	c1084_1_10275_T_LP6005743-DNA_D05	2	2	1	2	77	2	1	2	1
c1085_1_10280TK	c1085_1_10280TK	2	2	2	1	68	2	1	1	1
c1086_1_10274TK	c1086_1_10274TK	2	2	1	1	65	17	0	1	-9
c1087_1_10272TK	c1087_1_10272TK	2	2	1	1	58	16	0	1	1
c1088_1_10271TK	c1088_1_10271TK	2	1	2	1	66	17	0	2	1
c1089_1_10281TK	c1089_1_10281TK	2	1	1	1	70	13	1	1	1
c108_1_5997TK	c108_1_5997TK	2	2	2	1	40	21	0	1	1
c1090_1_10285TK	c1090_1_10285TK	2	1	2	1	84	7	1	2	1
c1091_1_10273TK	c1091_1_10273TK	2	2	2	2	67	5	1	2	1
c1092_1_10276TK	c1092_1_10276TK	2	2	2	2	51	16	0	1	1
c1094_1_10543TK	c1094_1_10543TK	2	2	1	1	66	3	1	1	2
c109_1_5998TK	c109_1_5998TK	2	2	2	1	83	2	1	2	1
c10_1_5132TK	c10_1_5132TK	1	1	2	2	69	20	0	1	1
c110_1_5972_T_LP6005743-DNA_E06	c110_1_5972_T_LP6005743-DNA_E06	2	1	1	1	49	7	1	1	1
c111_1_5974TK	c111_1_5974TK	2	1	1	1	78	4	1	1	1
c112_1_5980_T_LP6005743-DNA_D03	c112_1_5980_T_LP6005743-DNA_D03	2	1	1	1	75	6	1	2	1
c114_1_5973TK	c114_1_5973TK	2	2	2	2	75	2	1	2	1
c115_5996_T_LP6005135-DNA_E01	c115_5996_T_LP6005135-DNA_E01	2	2	2	1	-9	-9	-9	1	1
c117_1_6051_T_LP6005798-DNA_D01	c117_1_6051_T_LP6005798-DNA_D01	2	2	2	1	83	9	1	2	1
c119_1_6053TK	c119_1_6053TK	2	1	1	1	78	17	1	1	1
c11_1_5185TK	c11_1_5185TK	1	1	1	1	52	21	0	1	1
c120_1_6594TK	c120_1_6594TK	2	2	1	1	66	1	1	1	1
c122_1_5233TK	c122_1_5233TK	2	1	1	1	76	7	1	2	1
c123_1_6055TK	c123_1_6055TK	2	2	2	1	70	2	1	1	1
c124_1_6056TK	c124_1_6056TK	2	1	2	1	81	15	1	2	1
c126_1_6059TK	c126_1_6059TK	2	2	2	1	51	2	1	2	1
c127_1_6060TK	c127_1_6060TK	2	2	2	1	69	2	1	2	1
c129_1_6057TK	c129_1_6057TK	2	1	1	2	60	21	0	1	1
c12_1_5128TK	c12_1_5128TK	2	1	2	1	51	21	0	2	1
c130_1_6058TK	c130_1_6058TK	2	2	2	1	52	4	1	2	1
c131_1_6176TK	c131_1_6176TK	-9	-9	1	-9	62	15	1	2	1
c132_1_6365TK	c132_1_6365TK	2	2	1	1	80	7	1	1	1
c133_1_6108TK	c133_1_6108TK	2	2	2	1	54	21	0	2	1
c135_6106_T_LP6005135-DNA_G01	c135_6106_T_LP6005135-DNA_G01	2	2	1	1	-9	-9	-9	2	1
c136_1_6110_T_LP6005745-DNA_H06	c136_1_6110_T_LP6005745-DNA_H06	1	1	1	2	81	1	1	1	1
c139_1_03-0094TK	c139_1_03-0094TK	1	2	1	2	79	6	1	1	1
c13_1_5130TK	c13_1_5130TK	2	2	1	1	72	3	1	1	1
c142_1_6329_T_LP6005743-DNA_D07	c142_1_6329_T_LP6005743-DNA_D07	2	1	1	2	53	20	0	2	1
c143_1_6333TK	c143_1_6333TK	2	1	2	1	75	3	1	1	1
c144_1_6340TK	c144_1_6340TK	-9	-9	2	-9	83	14	1	1	1
c146_1_6337TK	c146_1_6337TK	2	2	2	1	62	1	1	2	1
c147_1_6335TK	c147_1_6335TK	2	2	2	2	63	0	1	2	1
c148_1_6344TK	c148_1_6344TK	2	-9	2	1	73	20	0	-9	-9
c149_1_6327TK	c149_1_6327TK	2	1	1	1	57	7	1	1	1
c150_1_6325_T_LP6005798-DNA_C05	c150_1_6325_T_LP6005798-DNA_C05	2	2	1	2	76	5	1	2	1
c151_1_6657TK	c151_1_6657TK	2	1	1	1	75	4	1	1	1
c152_1_6659TK	c152_1_6659TK	2	2	2	1	89	3	1	2	1
c155_1_6663TK	c155_1_6663TK	2	2	2	1	81	1	1	1	1
c156_1_6665TK	c156_1_6665TK	2	2	2	1	71	8	1	1	1
c157_1_6655TK	c157_1_6655TK	2	1	1	1	76	15	1	2	1
c158_1_6661TK	c158_1_6661TK	2	1	2	1	44	1	1	1	1
c15_1_5134TK	c15_1_5134TK	2	1	1	1	80	7	1	1	1
c160_1_6653TK	c160_1_6653TK	2	1	1	1	61	20	0	2	1
c162_1_6675TK	c162_1_6675TK	2	1	2	1	79	9	1	-9	-9
c163_1_6759_T_LP6005743-DNA_B08	c163_1_6759_T_LP6005743-DNA_B08	2	1	1	1	65	21	0	2	1
c164_1_6672TK	c164_1_6672TK	2	1	2	1	54	20	0	1	1
c166+s204_1_6677_T_LP6005798-DNA_G04	c166+s204_1_6677_T_LP6005798-DNA_G04	2	1	1	1	72	5	1	-9	-9
c168_1_6674TK	c168_1_6674TK	2	2	2	1	77	2	1	1	1
c16_1_5138TK	c16_1_5138TK	2	1	2	1	69	5	1	1	1
c171_1_6756TK	c171_1_6756TK	1	1	1	2	62	20	0	1	1
c172_1_6765_T_LP6005743-DNA_C07	c172_1_6765_T_LP6005743-DNA_C07	2	1	1	1	67	4	1	2	1
c174_1_6764_T_LP6005798-DNA_F03	c174_1_6764_T_LP6005798-DNA_F03	2	1	2	2	54	20	0	1	1
c175_1_6758TK	c175_1_6758TK	2	1	1	1	48	21	0	1	1
c176_1_6757TK	c176_1_6757TK	2	2	2	1	63	2	1	1	1
c177_1_6760TK	c177_1_6760TK	2	1	2	1	74	14	1	1	1
c178_1_6762TK	c178_1_6762TK	2	1	1	2	58	8	1	1	2
c179_1_6761_T_LP6005743-DNA_A04	c179_1_6761_T_LP6005743-DNA_A04	2	2	2	2	89	2	1	1	1
c17_1_5199_T_LP6005743-DNA_H03	c17_1_5199_T_LP6005743-DNA_H03	1	1	2	2	67	21	0	1	2
c180_1_6763TK	c180_1_6763TK	2	1	2	1	77	13	1	1	1
c182_6780_T_LP6005135-DNA_H01	c182_6780_T_LP6005135-DNA_H01	2	1	1	2	-9	-9	-9	1	2
c184_1_6778TK	c184_1_6778TK	1	1	2	1	69	7	1	1	1
c185_1_6782TK	c185_1_6782TK	-9	-9	1	1	62	13	1	1	1
c188_1_6789TK	c188_1_6789TK	2	2	1	1	60	1	1	1	1
c18_1_5160TK	c18_1_5160TK	-9	-9	2	1	82	11	1	1	2
c191_1_6070_T_LP6005798-DNA_D05	c191_1_6070_T_LP6005798-DNA_D05	2	2	1	1	71	3	1	2	1
c193_1_6831_T_LP6005743-DNA_A06	c193_1_6831_T_LP6005743-DNA_A06	2	2	1	1	50	0	1	1	2
c194_1_6837TK	c194_1_6837TK	2	2	2	1	80	10	1	-9	-9
c195_1_6839TK	c195_1_6839TK	2	2	1	1	67	4	1	1	1
c196_6833_T_LP6005135-DNA_A02	c196_6833_T_LP6005135-DNA_A02	2	2	1	1	-9	-9	-9	1	1
c197_1_10863TK	c197_1_10863TK	2	1	1	2	77	0	1	1	1
c19_5201_T_LP6005267-DNA_G03	c19_5201_T_LP6005267-DNA_G03	2	1	2	1	-9	-9	-9	1	1
c1_1_02-419TK	c1_1_02-419TK	2	1	2	2	79	3	1	-9	-9
c200_1_10865TK	c200_1_10865TK	2	2	2	2	68	5	1	1	1
c203_1_10867TK	c203_1_10867TK	2	1	1	2	84	0	1	1	1
c204_1_03-0050TK	c204_1_03-0050TK	1	1	2	2	72	20	0	1	2
c205+c383_1_6889TK	c205+c383_1_6889TK	2	2	2	1	53	3	1	-9	-9
c206_12-0855TK_T_LP6005267-DNA_E01	c206_12-0855TK_T_LP6005267-DNA_E01	2	2	2	1	-9	-9	-9	1	1
c208_1_10969TK	c208_1_10969TK	1	1	2	2	58	20	0	1	1
c210_1_6895TK	c210_1_6895TK	2	1	1	1	71	7	1	2	1
c212_1_7142TK	c212_1_7142TK	2	1	1	2	59	20	0	2	1
c213_1_7144TK	c213_1_7144TK	2	1	2	2	66	20	0	1	1
c214_1_7146_T_LP6005745-DNA_G01	c214_1_7146_T_LP6005745-DNA_G01	2	1	2	1	60	21	0	1	1
c215_1_7148TK	c215_1_7148TK	1	2	2	2	66	19	1	1	2
c216_7150_T_LP6005135-DNA_B02	c216_7150_T_LP6005135-DNA_B02	2	1	2	1	-9	-9	-9	2	1
c218_1_6914TK	c218_1_6914TK	2	1	1	1	55	11	1	1	1
c21_1_5140_T_LP6005798-DNA_B05	c21_1_5140_T_LP6005798-DNA_B05	2	2	1	1	63	3	1	1	1
c221_1_10945TK	c221_1_10945TK	1	1	1	1	45	12	1	1	1
c222_6904_T_LP6005135-DNA_C02	c222_6904_T_LP6005135-DNA_C02	2	1	2	1	-9	-9	-9	1	1
c225_12-0795TK_T_LP6005267-DNA_F01	c225_12-0795TK_T_LP6005267-DNA_F01	2	1	1	1	-9	-9	-9	1	1
c226_1_03-0046TK	c226_1_03-0046TK	1	2	2	2	70	5	1	1	2
c229_1_03_0055TK	c229_1_03_0055TK	1	1	2	1	72	1	1	1	1
c22_1_5148_T_LP6005745-DNA_H03	c22_1_5148_T_LP6005745-DNA_H03	2	2	1	1	72	5	1	2	1
c230_1_6880TK	c230_1_6880TK	2	1	1	2	65	5	1	2	1
c231_1_6881TK	c231_1_6881TK	2	1	1	1	22	21	0	1	1
c232_6949_T_LP6005135-DNA_D02	c232_6949_T_LP6005135-DNA_D02	2	-9	1	-9	-9	-9	-9	1	1
c233_1_6882TK	c233_1_6882TK	1	1	2	2	87	8	1	1	2
c236_1_6885TK	c236_1_6885TK	2	1	1	1	58	20	0	-9	1
c238_1_6940TK	c238_1_6940TK	2	2	1	1	82	1	1	2	1
c239_1_02-0135TK	c239_1_02-0135TK	1	1	1	1	77	8	1	-9	2
c23_1_5150_T_LP6005743-DNA_G06	c23_1_5150_T_LP6005743-DNA_G06	2	2	2	2	69	4	1	1	1
c240_1_10947TK	c240_1_10947TK	2	1	1	1	51	2	1	2	1
c243_1_7164TK	c243_1_7164TK	2	1	1	1	67	17	1	1	1
c247_1_7152TK	c247_1_7152TK	2	1	1	2	71	2	1	1	1
c248_1_7154TK	c248_1_7154TK	2	1	1	1	83	1	1	2	1
c249_1_7156TK	c249_1_7156TK	2	1	2	2	64	14	1	1	1
c24_1_5152TK	c24_1_5152TK	2	-9	1	1	72	2	1	2	1
c250_1_10949TK	c250_1_10949TK	1	1	2	2	41	20	0	1	1
c252_1_10972TK	c252_1_10972TK	2	1	1	1	62	5	1	1	1
c253_10950_T_LP6005135-DNA_G08	c253_10950_T_LP6005135-DNA_G08	-9	-9	1	-9	-9	-9	-9	1	1
c254_1_7045TK	c254_1_7045TK	2	1	1	2	82	5	1	2	1
c257_1_7049_T_LP6005745-DNA_E06	c257_1_7049_T_LP6005745-DNA_E06	2	2	2	1	75	6	1	1	1
c25_1_5154TK	c25_1_5154TK	2	1	2	1	65	21	0	2	1
c260_1_9253TK	c260_1_9253TK	2	2	2	1	73	1	1	1	1
c261_1_7158TK	c261_1_7158TK	2	1	2	1	90	3	1	1	1
c263+s102_18_04-0400_T_LP6005798-DNA_D04	c263+s102_18_04-0400_T_LP6005798-DNA_D04	2	2	2	2	51	3	1	-9	-9
c263+s102_1_12_0814TK	c263+s102_1_12_0814TK	2	2	2	1	56	0	1	-9	-9
c265+c680_11_9426_T_LP6005798-DNA_A05	c265+c680_11_9426_T_LP6005798-DNA_A05	-9	-9	2	-9	-9	-9	-9	-9	-9
c265+c680_1_9256_T_LP6005798-DNA_H04	c265+c680_1_9256_T_LP6005798-DNA_H04	-9	-9	2	-9	-9	-9	-9	-9	-9
c267_1_7014TK	c267_1_7014TK	-9	-9	2	-9	72	3	1	2	1
c268_1_7123_T_LP6005798-DNA_F01	c268_1_7123_T_LP6005798-DNA_F01	2	1	2	1	84	5	1	1	1
c269_1_03-0110TK	c269_1_03-0110TK	2	1	2	2	41	20	0	1	1
c270_1_7128TK	c270_1_7128TK	2	2	2	2	39	1	1	2	1
c271_10544_T_LP6005135-DNA_B09	c271_10544_T_LP6005135-DNA_B09	2	1	1	1	-9	-9	-9	1	1
c272_1_7015TK	c272_1_7015TK	2	1	1	1	67	15	1	1	1
c273_1_7055TK	c273_1_7055TK	2	2	2	2	65	4	1	1	1
c274_1_7058TK	c274_1_7058TK	-9	-9	2	-9	69	0	1	1	1
c277_1_03-0028TK	c277_1_03-0028TK	1	2	1	2	57	9	1	1	1
c279_7134_T_LP6005267-DNA_G01	c279_7134_T_LP6005267-DNA_G01	2	1	2	2	-9	-9	-9	1	1
c280_1_10975_T_LP6005743-DNA_D04	c280_1_10975_T_LP6005743-DNA_D04	2	2	1	2	66	12	1	1	1
c281_7138_T_LP6005135-DNA_E02	c281_7138_T_LP6005135-DNA_E02	2	2	1	1	-9	-9	-9	1	1
c283_1_7063TK	c283_1_7063TK	-9	-9	1	-9	59	4	1	1	1
c286_7022_T_LP6005135-DNA_F02	c286_7022_T_LP6005135-DNA_F02	2	1	2	1	-9	-9	-9	1	2
c287_1_7023TK	c287_1_7023TK	1	1	1	2	75	2	1	1	1
c288_1_7024TK	c288_1_7024TK	2	1	1	1	80	9	1	1	1
c289_12-0807_T_LP6005267-DNA_H01	c289_12-0807_T_LP6005267-DNA_H01	2	1	1	1	-9	-9	-9	2	1
c28_1_5192TK	c28_1_5192TK	2	1	2	1	75	3	1	1	1
c290_1_7026TK	c290_1_7026TK	2	2	2	2	53	20	0	2	1
c291_12-0895_T_LP6005267-DNA_A02	c291_12-0895_T_LP6005267-DNA_A02	2	2	2	2	-9	-9	-9	1	1
c292_1_7239_T_LP6005798-DNA_G01	c292_1_7239_T_LP6005798-DNA_G01	2	2	1	1	58	4	1	2	1
c293_1_7233TK	c293_1_7233TK	2	1	2	1	62	18	1	2	1
c294_1_7248TK	c294_1_7248TK	2	1	1	2	77	4	1	1	1
c295_1_7304TK	c295_1_7304TK	2	1	2	1	72	4	1	1	1
c296_1_7240TK	c296_1_7240TK	2	1	2	1	40	20	0	2	1
c297_1_7247TK	c297_1_7247TK	2	2	1	1	64	2	1	1	1
c299_7246_T_LP6005135-DNA_G02	c299_7246_T_LP6005135-DNA_G02	2	1	1	1	-9	-9	-9	2	1
c29_1_5194TK	c29_1_5194TK	2	1	1	1	60	16	1	1	1
c2_1_5109_T_LP6005798-DNA_H03	c2_1_5109_T_LP6005798-DNA_H03	2	2	2	1	51	4	1	1	1
c300_7245_T_LP6005135-DNA_H02	c300_7245_T_LP6005135-DNA_H02	2	1	1	1	-9	-9	-9	1	1
c302_1_7210TK	c302_1_7210TK	2	1	2	1	68	2	1	2	1
c304_1_7290_T_LP6005743-DNA_G05	c304_1_7290_T_LP6005743-DNA_G05	2	2	1	2	65	2	1	1	2
c305_1_7308TK	c305_1_7308TK	2	2	2	1	67	1	1	2	1
c307_1_7175TK	c307_1_7175TK	2	2	2	1	72	1	1	2	1
c308_1_7228TK	c308_1_7228TK	2	2	2	2	57	1	1	1	2
c310_7177_T_LP6005135-DNA_A03	c310_7177_T_LP6005135-DNA_A03	2	1	2	1	-9	-9	-9	1	1
c311_1_7235TK	c311_1_7235TK	2	1	1	2	57	19	0	1	1
c312_1_7292TK	c312_1_7292TK	2	1	1	1	55	6	1	1	1
c313_1_7230TK	c313_1_7230TK	2	1	1	1	69	7	1	1	1
c315_1_7310TK	c315_1_7310TK	2	1	2	1	48	19	0	2	1
c316_1_02-0388TK	c316_1_02-0388TK	2	1	1	2	70	4	1	2	1
c319_1_03-0109TK	c319_1_03-0109TK	2	1	2	2	79	6	1	1	1
c31_1_5330TK	c31_1_5330TK	2	1	2	1	67	2	1	1	1
c323_1_7280TK	c323_1_7280TK	2	1	1	1	67	3	1	2	1
c324_1_7284TK	c324_1_7284TK	1	1	1	1	64	12	1	1	1
c325_1_7274TK	c325_1_7274TK	2	1	1	1	69	17	1	2	1
c326_1_7278TK	c326_1_7278TK	2	2	1	1	60	3	1	2	1
c329_1_7268TK	c329_1_7268TK	2	1	2	1	67	8	1	1	1
c32_5332_T_LP6005135-DNA_B01	c32_5332_T_LP6005135-DNA_B01	2	2	1	1	-9	-9	-9	1	1
c330_1_8242TK	c330_1_8242TK	2	2	2	2	81	18	1	1	2
c331_1_7288TK	c331_1_7288TK	1	1	2	2	74	19	0	1	1
c332_1_6203TK	c332_1_6203TK	2	2	1	1	47	3	1	1	1
c334_1_7272TK	c334_1_7272TK	2	1	1	1	58	19	0	1	1
c335_1_7286TK	c335_1_7286TK	2	2	2	2	62	3	1	2	1
c336_1_10951TK	c336_1_10951TK	2	1	1	1	48	20	0	1	1
c337_1_7212TK	c337_1_7212TK	2	2	2	1	74	2	1	2	1
c338_1_7214TK	c338_1_7214TK	2	1	2	2	63	20	0	2	1
c339_1_03_0112TK	c339_1_03_0112TK	2	1	2	2	80	1	1	1	1
c33_1_5336TK	c33_1_5336TK	2	2	1	1	66	7	1	1	1
c342_1_7220TK	c342_1_7220TK	2	2	1	2	67	1	1	1	1
c343_1_7224TK	c343_1_7224TK	2	1	1	1	80	4	1	2	1
c345_1_7216TK	c345_1_7216TK	2	1	2	1	76	8	1	-9	-9
c347_7416_T_LP6005135-DNA_B03	c347_7416_T_LP6005135-DNA_B03	2	2	2	1	-9	-9	-9	1	1
c348_1_7382TK	c348_1_7382TK	2	2	2	2	83	0	1	1	2
c349_1_7384TK	c349_1_7384TK	2	2	2	1	88	0	1	1	1
c34_1_5334TK	c34_1_5334TK	2	2	1	1	71	0	1	2	1
c350_1_7418TK	c350_1_7418TK	2	1	2	1	85	5	1	1	2
c351_1_7421TK	c351_1_7421TK	-9	-9	1	-9	61	6	1	1	1
c352_1_12-0768_T_LP6005745-DNA_H02	c352_1_12-0768_T_LP6005745-DNA_H02	2	1	1	2	60	19	0	1	1
c353_1_7386TK	c353_1_7386TK	2	1	2	1	75	17	1	1	1
c355_1_6893TK	c355_1_6893TK	1	1	2	2	74	20	0	1	2
c356_1_7388TK	c356_1_7388TK	2	2	2	1	80	4	1	1	1
c357_1_7390TK	c357_1_7390TK	2	2	2	1	61	2	1	2	1
c358_1_7392TK	c358_1_7392TK	2	2	1	1	45	2	1	1	1
c359_1_7394TK	c359_1_7394TK	2	1	2	1	81	9	1	2	1
c360_1_7396TK	c360_1_7396TK	2	1	2	2	74	9	1	1	1
c361_1_7398TK	c361_1_7398TK	2	1	2	1	83	0	1	1	1
c362_1_7400TK	c362_1_7400TK	2	1	1	1	75	13	1	1	1
c363_1_7402TK	c363_1_7402TK	2	1	2	1	78	8	1	1	1
c364_1_7404_T_LP6005745-DNA_H01	c364_1_7404_T_LP6005745-DNA_H01	2	2	1	1	80	2	1	2	1
c365_1_9973TK	c365_1_9973TK	2	1	1	1	73	16	1	1	1
c367_1_7408TK	c367_1_7408TK	2	2	1	2	88	1	1	2	1
c368_7425_T_LP6005135-DNA_C03	c368_7425_T_LP6005135-DNA_C03	2	1	1	1	-9	-9	-9	2	1
c36_1_5326TK	c36_1_5326TK	2	1	1	1	64	9	1	1	1
c370_1_6426NK	c370_1_6426NK	-9	-9	2	-9	83	1	1	-9	-9
c370_1_7427TK	c370_1_7427TK	2	1	2	1	83	-9	-9	1	1
c371_1_7460TK	c371_1_7460TK	1	1	1	2	65	5	1	1	1
c372_1_7462TK	c372_1_7462TK	2	1	2	1	77	2	1	2	1
c373_1_7464_T_LP6005743-DNA_E08	c373_1_7464_T_LP6005743-DNA_E08	2	1	1	2	77	8	1	2	1
c374_1_7466TK	c374_1_7466TK	2	2	1	2	57	4	1	2	1
c375_1_7468_T_LP6005745-DNA_F03	c375_1_7468_T_LP6005745-DNA_F03	2	1	1	1	80	1	1	1	1
c378_1_7412TK	c378_1_7412TK	2	1	1	1	74	5	1	1	1
c379_1_7474TK	c379_1_7474TK	2	1	2	2	56	19	0	1	2
c37_5328_T_LP6005267-DNA_A01	c37_5328_T_LP6005267-DNA_A01	2	1	2	2	-9	-9	-9	1	1
c382_1_7431TK	c382_1_7431TK	2	1	1	1	63	2	1	1	1
c383_7433_T_LP6005135-DNA_C08	c383_7433_T_LP6005135-DNA_C08	2	1	1	1	-9	-9	-9	1	-9
c384_1_7435TK	c384_1_7435TK	2	2	2	2	73	3	1	1	1
c387_1_7479TK	c387_1_7479TK	2	2	1	1	59	20	0	1	-9
c388_1_7481TK	c388_1_7481TK	2	1	1	1	65	14	1	1	1
c389_1_7483TK	c389_1_7483TK	2	1	2	1	69	14	1	1	1
c38_1_5203TK	c38_1_5203TK	2	2	2	2	77	1	1	-9	1
c390_1_7485TK	c390_1_7485TK	1	2	2	2	61	1	1	1	2
c391_1_7487TK	c391_1_7487TK	2	1	2	1	72	8	1	1	1
c392_1_7489TK	c392_1_7489TK	2	1	2	1	73	0	1	1	1
c393_1_7491TK	c393_1_7491TK	2	1	1	1	77	6	1	1	1
c394_1_7558TK	c394_1_7558TK	2	1	1	1	60	17	1	1	1
c396_1_03-0049TK	c396_1_03-0049TK	1	1	1	2	71	19	0	1	1
c398_1_7504TK	c398_1_7504TK	2	1	1	1	76	1	1	-9	-9
c39_1_5205_T_LP6005743-DNA_B03	c39_1_5205_T_LP6005743-DNA_B03	1	2	1	2	81	2	1	1	2
c3_1_5110TK	c3_1_5110TK	2	1	1	2	48	20	0	1	1
c400_1_7506TK	c400_1_7506TK	2	1	1	1	84	1	1	1	1
c401_1_7508TK	c401_1_7508TK	2	2	2	2	80	2	1	2	1
c402_7510_T_LP6005135-DNA_D03	c402_7510_T_LP6005135-DNA_D03	2	1	1	1	-9	-9	-9	2	1
c403_1_7512TK	c403_1_7512TK	2	1	2	2	63	20	0	2	1
c405_1_7516TK	c405_1_7516TK	-9	-9	1	-9	65	1	1	1	1
c406_1_03-0054TK	c406_1_03-0054TK	1	2	2	2	83	1	1	1	2
c407_1_7520TK	c407_1_7520TK	2	1	2	2	87	7	1	2	1
c409_1_7495TK	c409_1_7495TK	2	1	2	1	80	1	1	1	1
c40_5207_T_LP6005267-DNA_A04	c40_5207_T_LP6005267-DNA_A04	2	1	2	2	-9	-9	-9	2	1
c410_1_7497TK	c410_1_7497TK	2	1	2	1	81	7	1	2	1
c411_1_7522_T_LP6005745-DNA_E04	c411_1_7522_T_LP6005745-DNA_E04	1	1	1	2	80	1	1	2	1
c412_1_7524TK	c412_1_7524TK	2	2	1	1	62	2	1	1	2
c413_1_7526_T_LP6005743-DNA_H06	c413_1_7526_T_LP6005743-DNA_H06	2	2	2	2	68	2	1	2	1
c414_7528_T_LP6005135-DNA_F09	c414_7528_T_LP6005135-DNA_F09	2	2	1	2	-9	-9	-9	1	1
c415_1_7530TK	c415_1_7530TK	2	2	2	1	47	19	0	1	1
c416_1_7532TK	c416_1_7532TK	2	2	1	2	63	2	1	2	1
c417_1_7534TK	c417_1_7534TK	2	1	1	1	79	9	1	1	1
c418_1_7536TK	c418_1_7536TK	2	2	1	1	75	1	1	2	1
c419_7538_T_LP6005135-DNA_A09	c419_7538_T_LP6005135-DNA_A09	2	1	2	1	-9	-9	-9	1	1
c41_1_10966TK	c41_1_10966TK	2	1	2	1	78	13	1	1	1
c421_1_7562TK	c421_1_7562TK	2	1	2	2	68	7	1	1	1
c422_1_7564TK	c422_1_7564TK	2	1	2	1	69	4	1	1	1
c423_1_03-0025TK	c423_1_03-0025TK	2	1	1	1	70	3	1	1	1
c424_1_7566TK	c424_1_7566TK	2	2	1	1	72	1	1	1	1
c426_1_7583TK	c426_1_7583TK	1	2	2	2	68	6	1	1	2
c429_1_7588TK	c429_1_7588TK	2	2	2	1	67	4	1	2	1
c42_1_5211TK	c42_1_5211TK	2	1	1	1	58	9	1	-9	1
c432_7570_T_LP6005135-DNA_E03	c432_7570_T_LP6005135-DNA_E03	2	1	1	1	-9	-9	-9	1	1
c433_1_7572TK	c433_1_7572TK	2	1	2	1	81	6	1	2	1
c434_1_7574TK	c434_1_7574TK	2	2	2	2	71	8	1	2	1
c435_1_7581TK	c435_1_7581TK	2	2	2	2	70	5	1	1	2
c436_1_7576TK	c436_1_7576TK	2	1	2	1	91	1	1	2	1
c437_1_7595TK	c437_1_7595TK	2	1	1	1	74	6	1	1	1
c438_1_7597TK	c438_1_7597TK	2	2	1	-9	76	2	1	2	1
c439_7598_T_LP6005266-DNA_B02	c439_7598_T_LP6005266-DNA_B02	-9	-9	2	-9	-9	-9	-9	1	1
c43_1_5214TK	c43_1_5214TK	1	1	2	2	78	5	1	1	1
c440_1_7601TK	c440_1_7601TK	1	1	1	2	83	4	1	1	2
c441_1_7835TK	c441_1_7835TK	2	2	2	2	62	3	1	1	1
c442_1_7729TK	c442_1_7729TK	2	1	1	1	74	4	1	2	1
c443_1_03-0019TK	c443_1_03-0019TK	2	1	1	1	78	6	1	1	1
c444_1_7733TK	c444_1_7733TK	2	2	1	1	55	6	1	1	1
c445_1_7735TK	c445_1_7735TK	2	1	2	1	78	7	1	1	1
c446_1_7737TK	c446_1_7737TK	2	2	2	1	71	1	1	1	1
c447_1_7739TK	c447_1_7739TK	2	1	1	1	65	19	0	1	1
c449_1_7743TK	c449_1_7743TK	1	1	2	2	84	9	1	1	1
c44_1_5251_T_LP6005743-DNA_G08	c44_1_5251_T_LP6005743-DNA_G08	2	2	1	1	67	1	1	2	1
c451_1_03-0062TK	c451_1_03-0062TK	1	1	2	1	71	12	1	1	1
c452_7749_T_LP6005135-DNA_F03	c452_7749_T_LP6005135-DNA_F03	2	1	1	1	-9	-9	-9	1	1
c455_1_7753TK	c455_1_7753TK	2	2	1	1	72	1	1	1	1
c456_7839_T_LP6005135-DNA_G03	c456_7839_T_LP6005135-DNA_G03	2	2	2	2	-9	-9	-9	2	1
c458_1_7841TK	c458_1_7841TK	2	1	2	1	85	8	1	1	2
c459_1_03-0119TK	c459_1_03-0119TK	1	2	2	2	83	1	1	1	2
c45_1_5259_T_LP6005745-DNA_D05	c45_1_5259_T_LP6005745-DNA_D05	2	2	2	2	65	4	1	1	1
c460_1_7844TK	c460_1_7844TK	2	2	1	1	68	4	1	1	1
c461_1_7846TK	c461_1_7846TK	2	2	1	2	82	1	1	1	1
c462_1_8107TK	c462_1_8107TK	2	2	1	1	58	4	1	1	1
c464_1_7860_T_LP6005745-DNA_D03	c464_1_7860_T_LP6005745-DNA_D03	2	1	2	1	73	5	1	1	1
c465_1_7577_T_LP6005743-DNA_D02	c465_1_7577_T_LP6005743-DNA_D02	2	1	2	2	55	20	0	1	1
c466_1_8109TK	c466_1_8109TK	2	2	2	1	70	19	0	1	1
c467_1_8110TK	c467_1_8110TK	2	1	2	1	69	20	0	1	1
c469_1_7951TK	c469_1_7951TK	1	1	2	2	77	17	1	1	2
c471_1_7862TK	c471_1_7862TK	2	1	1	2	59	10	1	2	1
c472_1_7863TK	c472_1_7863TK	2	1	1	2	51	19	0	2	1
c473_1_7864TK	c473_1_7864TK	2	1	1	1	72	3	1	1	1
c474_1_8111TK	c474_1_8111TK	2	2	1	2	64	19	0	1	1
c475_1_7865TK	c475_1_7865TK	2	1	1	2	62	17	1	1	1
c477_1_7790TK	c477_1_7790TK	2	2	2	1	66	0	1	2	1
c479_12-0774TK_T_LP6005267-DNA_C02	c479_12-0774TK_T_LP6005267-DNA_C02	2	2	1	1	-9	-9	-9	1	2
c47_1_5216TK	c47_1_5216TK	2	1	2	2	77	11	1	2	1
c480_1_7794TK	c480_1_7794TK	2	2	1	2	57	5	1	-9	-9
c482_1_8244TK	c482_1_8244TK	2	2	1	1	84	16	1	1	1
c483_1_7798TK	c483_1_7798TK	2	1	2	2	87	3	1	1	1
c484_1_7869TK	c484_1_7869TK	1	2	1	1	64	1	1	1	1
c485_1_7871TK	c485_1_7871TK	2	2	1	1	73	2	1	1	1
c486_7799_T_LP6005135-DNA_H03	c486_7799_T_LP6005135-DNA_H03	2	1	1	2	-9	-9	-9	1	1
c487_1_7801TK	c487_1_7801TK	2	2	1	1	83	0	1	1	1
c489_1_7805TK	c489_1_7805TK	2	2	1	2	81	4	1	2	1
c48_1_5249TK	c48_1_5249TK	2	2	2	1	66	2	1	2	1
c49+369_1_5343TK	c49+369_1_5343TK	2	2	2	2	46	2	1	-9	-9
c49+369_7_7410TK	c49+369_7_7410TK	2	1	2	1	82	2	1	-9	-9
c490_1_7808TK	c490_1_7808TK	2	1	2	1	80	8	1	2	1
c491_1_7810_T_LP6005745-DNA_E03	c491_1_7810_T_LP6005745-DNA_E03	2	2	2	1	71	5	1	1	1
c492_1_7812TK	c492_1_7812TK	2	2	1	1	57	19	0	2	1
c493_1_7814TK	c493_1_7814TK	1	1	2	2	83	3	1	1	1
c494_1_7816TK	c494_1_7816TK	2	1	1	1	59	19	0	2	1
c495_7818_T_LP6005135-DNA_A04	c495_7818_T_LP6005135-DNA_A04	2	2	2	1	-9	-9	-9	1	1
c496_1_7820TK	c496_1_7820TK	2	2	1	1	46	16	1	1	1
c498_1_03-0016TK	c498_1_03-0016TK	2	1	1	1	64	5	1	1	1
c499_1_7826TK	c499_1_7826TK	2	1	1	1	78	6	1	1	1
c4_1_5257TK	c4_1_5257TK	2	1	1	1	76	21	0	2	1
c500_1_03-0124TK	c500_1_03-0124TK	1	1	1	2	79	4	1	1	2
c501_1_7874TK	c501_1_7874TK	2	1	1	1	80	12	1	1	1
c502_1_7953TK	c502_1_7953TK	2	1	1	1	83	3	1	2	1
c503_1_7876TK	c503_1_7876TK	2	1	2	1	93	5	1	1	1
c504_1_7955TK	c504_1_7955TK	2	1	2	1	65	19	0	1	1
c505_1_7957TK	c505_1_7957TK	2	1	1	1	57	4	1	2	1
c507_1_7960NK	c507_1_7960NK	2	2	2	1	59	1	1	-9	-9
c508_1_02-0415TK	c508_1_02-0415TK	2	1	1	2	68	9	1	2	1
c509_1_7965TK	c509_1_7965TK	2	1	2	1	54	10	1	1	1
c50_1_5338TK	c50_1_5338TK	2	2	1	1	53	1	1	1	1
c512_1_7969TK	c512_1_7969TK	2	1	2	1	62	8	1	2	1
c513_1_8047TK	c513_1_8047TK	2	1	2	2	65	19	1	2	1
c514_1_7972TK	c514_1_7972TK	2	1	1	1	69	1	1	1	1
c515_1_8005TK	c515_1_8005TK	2	2	1	1	65	19	0	1	1
c516_1_7974TK	c516_1_7974TK	2	1	2	1	89	2	1	1	1
c517_1_7976TK	c517_1_7976TK	2	1	2	1	84	7	1	1	1
c519_1_7980_T_LP6005743-DNA_E04	c519_1_7980_T_LP6005743-DNA_E04	2	2	2	2	69	10	1	2	1
c51_1_5349TK	c51_1_5349TK	2	2	1	1	80	2	1	1	1
c521_1_7984TK	c521_1_7984TK	1	2	1	2	70	2	1	1	1
c522_1_8008TK	c522_1_8008TK	2	2	1	1	55	5	1	2	1
c524_1_7988TK	c524_1_7988TK	2	2	2	1	70	3	1	1	2
c526_1_7991TK	c526_1_7991TK	2	2	1	2	64	1	1	2	1
c528_1_8051TK	c528_1_8051TK	2	1	1	2	81	10	1	2	1
c529_1_8053TK	c529_1_8053TK	2	2	1	1	64	1	1	1	1
c52_1_5347TK	c52_1_5347TK	2	2	2	1	75	20	0	1	1
c531_1_8057TK	c531_1_8057TK	2	1	1	2	79	10	1	2	1
c532_1_03-0044TK	c532_1_03-0044TK	1	1	2	1	46	19	0	1	1
c533_1_8010_T_LP6005743-DNA_H05	c533_1_8010_T_LP6005743-DNA_H05	2	2	1	1	78	2	1	1	1
c534_1_8012TK	c534_1_8012TK	2	2	1	2	71	4	1	1	1
c536_1_9468TK	c536_1_9468TK	2	1	2	1	77	7	1	1	1
c537_1_7995TK	c537_1_7995TK	2	2	1	2	46	1	1	1	2
c538_1_7997TK	c538_1_7997TK	2	2	1	1	59	19	0	2	1
c539_1_8000TK	c539_1_8000TK	2	1	2	1	60	19	0	1	1
c53_1_5340TK	c53_1_5340TK	-9	-9	1	-9	67	3	1	2	1
c540_8002_T_LP6005135-DNA_B04	c540_8002_T_LP6005135-DNA_B04	2	1	1	1	-9	-9	-9	1	1
c541_1_8014TK	c541_1_8014TK	2	1	2	1	67	19	0	1	1
c542_1_8015TK	c542_1_8015TK	2	1	1	1	54	19	0	1	1
c543_1_7878TK	c543_1_7878TK	1	1	1	1	30	19	0	1	1
c544_1_8017_T_LP6005798-DNA_E01	c544_1_8017_T_LP6005798-DNA_E01	2	1	1	1	72	8	1	1	1
c545_1_8019TK	c545_1_8019TK	2	1	1	1	79	2	1	1	1
c546_1_8021TK	c546_1_8021TK	2	1	1	2	56	19	0	2	1
c547_1_8023TK	c547_1_8023TK	2	1	2	2	85	19	0	2	1
c548_1_8025TK	c548_1_8025TK	2	2	1	2	54	2	1	1	2
c549_1_8027TK	c549_1_8027TK	1	1	1	2	62	19	0	1	2
c550_1_8029TK	c550_1_8029TK	2	1	1	2	65	10	1	1	1
c551_8031_T_LP6005135-DNA_C04	c551_8031_T_LP6005135-DNA_C04	2	1	1	2	-9	-9	-9	2	1
c552_1_8033TK	c552_1_8033TK	2	2	1	2	71	1	1	2	1
c553_10979_T_LP6005583-DNA_G02	c553_10979_T_LP6005583-DNA_G02	1	1	2	2	-9	-9	-9	-9	-9
c553_10980_N_LP6005582-DNA_E02	c553_10980_N_LP6005582-DNA_E02	-9	-9	2	-9	71	15	1	-9	-9
c554_1_8035TK	c554_1_8035TK	2	2	2	1	72	2	1	1	1
c555_1_8247TK	c555_1_8247TK	1	1	2	2	78	4	1	1	2
c556_1_8249TK	c556_1_8249TK	2	2	2	1	73	2	1	1	1
c557_1_8037TK	c557_1_8037TK	2	1	1	1	72	2	0	2	1
c559_1_8040TK	c559_1_8040TK	2	2	2	1	40	19	0	1	1
c55_1_5391_T_LP6005798-DNA_D03	c55_1_5391_T_LP6005798-DNA_D03	2	2	2	1	62	2	1	2	1
c561_1_8186TK	c561_1_8186TK	2	1	2	1	63	1	1	1	1
c562_1_8188TK	c562_1_8188TK	2	1	1	1	68	14	1	2	1
c563_1_8190_T_LP6005743-DNA_E02	c563_1_8190_T_LP6005743-DNA_E02	2	1	2	1	74	3	1	2	1
c566_1_8194_T_LP6005745-DNA_G06	c566_1_8194_T_LP6005745-DNA_G06	2	1	1	1	79	8	1	1	1
c567_1_03-0089TK	c567_1_03-0089TK	1	1	1	2	65	19	0	1	1
c568_1_02-0410_T_LP6005798-DNA_A04	c568_1_02-0410_T_LP6005798-DNA_A04	1	1	2	2	81	12	1	1	1
c569_1_8204TK	c569_1_8204TK	2	1	1	-9	47	3	1	1	1
c56_1_5395_T_LP6005743-DNA_H01	c56_1_5395_T_LP6005743-DNA_H01	1	2	2	2	67	1	1	1	1
c570_1_8206TK	c570_1_8206TK	2	1	1	1	72	18	1	2	1
c571_8208_T_LP6005135-DNA_D04	c571_8208_T_LP6005135-DNA_D04	2	2	1	1	-9	-9	-9	1	2
c572_1_8210TK	c572_1_8210TK	1	1	2	2	76	2	1	1	2
c575_1_8214TK	c575_1_8214TK	1	1	2	2	65	1	1	-9	1
c577_1_8216TK	c577_1_8216TK	2	1	1	1	72	9	1	1	1
c578_1_10881TK	c578_1_10881TK	1	1	2	2	68	19	0	1	2
c579_1_8218TK	c579_1_8218TK	2	1	1	1	82	6	1	2	1
c580_1_8220TK	c580_1_8220TK	2	1	2	1	71	2	1	1	2
c581_9369_T_LP6005135-DNA_E04	c581_9369_T_LP6005135-DNA_E04	2	2	2	1	-9	-9	-9	2	1
c583_1_9375TK	c583_1_9375TK	1	2	2	2	85	4	1	1	2
c584_1_9397TK	c584_1_9397TK	2	1	2	1	71	13	1	2	1
c585_1_9326TK	c585_1_9326TK	2	1	1	1	52	6	1	1	1
c586_1_8250TK	c586_1_8250TK	2	2	1	1	60	6	1	2	1
c589_1_8252TK	c589_1_8252TK	2	2	2	2	50	19	0	1	1
c58_1_5399_T_LP6005798-DNA_G03	c58_1_5399_T_LP6005798-DNA_G03	2	1	1	2	91	11	1	1	1
c590_1_8253TK	c590_1_8253TK	2	2	1	1	78	1	1	1	1
c591_1_8254TK	c591_1_8254TK	2	2	1	1	84	1	1	2	1
c592_1_8255TK	c592_1_8255TK	2	1	1	1	30	5	1	1	1
c593_1_8256TK	c593_1_8256TK	2	1	1	1	67	19	0	1	1
c594_8257_T_LP6005135-DNA_C09	c594_8257_T_LP6005135-DNA_C09	2	2	2	1	-9	-9	-9	2	1
c596_1_8259TK	c596_1_8259TK	2	1	1	1	47	7	1	1	1
c597_1_8260TK	c597_1_8260TK	2	2	2	1	63	19	0	1	1
c59_1_5403TK	c59_1_5403TK	2	2	2	2	68	1	1	1	2
c604_1_9228_T_LP6005743-DNA_B07	c604_1_9228_T_LP6005743-DNA_B07	1	1	2	2	67	7	1	1	1
c606_9224_T_LP6005267-DNA_E02	c606_9224_T_LP6005267-DNA_E02	2	1	1	1	-9	-9	-9	2	1
c608_1_9251TK	c608_1_9251TK	2	1	2	2	70	4	1	1	1
c609_1_9226TK	c609_1_9226TK	2	2	1	1	69	2	1	1	1
c60_1_5401TK	c60_1_5401TK	1	2	1	1	82	1	1	2	1
c612_1_9238TK	c612_1_9238TK	1	1	2	2	81	6	1	1	2
c613_1_9220TK	c613_1_9220TK	2	2	2	1	74	13	1	-9	-9
c616_1_9218TK	c616_1_9218TK	2	2	1	2	55	2	1	1	1
c617_1_9230TK	c617_1_9230TK	2	2	2	2	72	1	1	-9	-9
c619_9249_T_LP6005135-DNA_F04	c619_9249_T_LP6005135-DNA_F04	2	1	1	1	-9	-9	-9	2	1
c61_1_6541TK	c61_1_6541TK	2	1	2	1	69	2	1	2	1
c620_1_9242TK	c620_1_9242TK	2	1	2	1	56	19	0	1	1
c621_1_02-0139TK	c621_1_02-0139TK	1	1	2	1	63	15	1	1	2
c622_9234_T_LP6005135-DNA_G04	c622_9234_T_LP6005135-DNA_G04	2	1	1	1	-9	-9	-9	1	1
c624_1_9393TK	c624_1_9393TK	2	1	2	1	69	20	1	2	1
c625_9324_T_LP6005135-DNA_H04	c625_9324_T_LP6005135-DNA_H04	2	2	1	2	-9	-9	-9	2	1
c627_1_9328_T_LP6005743-DNA_C03	c627_1_9328_T_LP6005743-DNA_C03	2	1	1	1	63	17	1	2	1
c628_1_9371TK	c628_1_9371TK	2	1	2	1	84	6	1	1	1
c630_1_9379TK	c630_1_9379TK	2	1	1	1	67	18	0	1	1
c631_1_9660_T_LP6005743-DNA_A08	c631_1_9660_T_LP6005743-DNA_A08	2	1	1	1	74	3	1	2	1
c632_1_9517TK	c632_1_9517TK	2	1	2	2	67	13	1	-9	1
c633_1_9466TK	c633_1_9466TK	2	2	1	1	73	2	1	1	1
c634_9389_T_LP6005135-DNA_A05	c634_9389_T_LP6005135-DNA_A05	2	2	2	2	-9	-9	-9	1	2
c635_9385_T_LP6005135-DNA_B05	c635_9385_T_LP6005135-DNA_B05	2	2	1	1	-9	-9	-9	2	1
c637_1_9530TK	c637_1_9530TK	2	1	1	2	72	2	1	1	-9
c638_1_9476_T_LP6005745-DNA_C03	c638_1_9476_T_LP6005745-DNA_C03	2	1	2	2	72	5	1	2	1
c63_1_5805NK	c63_1_5805NK	2	1	1	1	67	2	1	-9	-9
c640_1_9524TK	c640_1_9524TK	2	1	1	1	60	19	0	1	1
c641_1_9330TK	c641_1_9330TK	2	2	1	2	85	0	1	2	1
c642_1_9504_T_LP6005745-DNA_F04	c642_1_9504_T_LP6005745-DNA_F04	2	1	1	1	69	5	1	1	1
c643_1_9528TK	c643_1_9528TK	1	1	2	2	74	2	1	1	2
c646_1_9527TK	c646_1_9527TK	2	2	2	1	58	1	1	1	2
c647_1_9514TK	c647_1_9514TK	2	2	2	2	76	2	1	1	2
c648_1_9541TK	c648_1_9541TK	2	1	1	1	64	19	0	1	1
c649_1_9549_T_LP6005798-DNA_A03	c649_1_9549_T_LP6005798-DNA_A03	2	1	1	1	61	18	0	2	1
c653_1_9520TK	c653_1_9520TK	1	1	1	2	60	13	1	1	2
c654_1_9539TK	c654_1_9539TK	2	1	1	1	72	1	1	1	1
c655_12-0815_T_LP6005267-DNA_F02	c655_12-0815_T_LP6005267-DNA_F02	2	1	1	1	-9	-9	-9	2	1
c656_1_9536TK	c656_1_9536TK	1	2	2	2	76	1	1	1	2
c658_1_9521TK	c658_1_9521TK	2	2	1	1	59	18	1	2	1
c659_1_9532TK	c659_1_9532TK	2	2	2	1	75	2	1	1	1
c660_1_9332TK	c660_1_9332TK	2	1	1	1	79	5	1	1	1
c664_12-0808_T_LP6005267-DNA_G02	c664_12-0808_T_LP6005267-DNA_G02	2	2	1	2	-9	-9	-9	1	1
c665_9544_T_LP6005135-DNA_C05	c665_9544_T_LP6005135-DNA_C05	2	1	1	1	-9	-9	-9	1	1
c666_1_10404TK	c666_1_10404TK	2	1	2	1	70	15	0	1	1
c669_1_9540TK	c669_1_9540TK	2	1	2	2	75	17	1	1	1
c66_5383_T_LP6005135-DNA_F08	c66_5383_T_LP6005135-DNA_F08	-9	-9	1	-9	-9	-9	-9	1	1
c670_1_9651TK	c670_1_9651TK	2	1	1	1	72	5	1	1	1
c671_1_03-0066TK	c671_1_03-0066TK	1	1	1	2	25	7	0	1	1
c672_9411_T_LP6005135-DNA_D05	c672_9411_T_LP6005135-DNA_D05	2	1	1	1	-9	-9	-9	1	1
c673_1_8639TK	c673_1_8639TK	1	1	2	1	42	8	1	1	-9
c674_1_9511TK	c674_1_9511TK	2	2	2	1	59	1	1	1	2
c675+s419_1_9526TK	c675+s419_1_9526TK	2	1	2	1	72	14	1	-9	-9
c677_1_9535TK	c677_1_9535TK	1	2	1	2	72	19	0	1	2
c678_1_9599TK	c678_1_9599TK	2	2	1	1	65	4	1	1	1
c681_1_8791TK	c681_1_8791TK	2	2	2	1	47	18	1	1	1
c682_1_9605TK	c682_1_9605TK	2	1	2	2	84	5	1	1	1
c684_1_9507TK	c684_1_9507TK	2	1	2	2	75	2	1	1	2
c685_1_9566TK	c685_1_9566TK	2	1	1	1	72	3	1	1	1
c686_1_9502TK	c686_1_9502TK	2	1	2	1	82	0	1	1	1
c689_1_9542TK	c689_1_9542TK	2	2	1	2	74	2	1	1	2
c68_12-0764TK_T_LP6005267-DNA_B01	c68_12-0764TK_T_LP6005267-DNA_B01	2	1	1	2	-9	-9	-9	1	1
c690_1_8907TK	c690_1_8907TK	2	1	2	1	36	19	0	2	1
c693_1_9508TK	c693_1_9508TK	2	1	1	1	72	11	1	2	1
c694_1_9567TK	c694_1_9567TK	1	1	2	2	63	18	0	1	1
c695_1_9600TK	c695_1_9600TK	2	2	1	1	71	2	1	1	1
c699_1_9578_T_LP6005743-DNA_H04	c699_1_9578_T_LP6005743-DNA_H04	2	2	2	2	73	7	1	1	1
c69_12-0793TK_T_LP6005267-DNA_C01	c69_12-0793TK_T_LP6005267-DNA_C01	2	1	1	1	-9	-9	-9	1	1
c6_1_5114TK	c6_1_5114TK	2	2	1	2	84	8	1	1	1
c701_1_9582_T_LP6005745-DNA_G03	c701_1_9582_T_LP6005745-DNA_G03	2	2	1	1	64	5	1	1	1
c702_9367_T_LP6005135-DNA_E05	c702_9367_T_LP6005135-DNA_E05	2	2	1	1	-9	-9	-9	1	1
c703_1_9574TK	c703_1_9574TK	1	1	2	2	74	15	1	1	2
c704_1_9583TK	c704_1_9583TK	2	2	1	1	73	7	1	2	1
c705_9381_T_LP6005135-DNA_F05	c705_9381_T_LP6005135-DNA_F05	2	1	1	2	-9	-9	-9	2	1
c706_1_9585TK	c706_1_9585TK	2	2	1	1	55	18	0	2	1
c707_1_9576TK	c707_1_9576TK	2	2	2	1	86	2	1	2	1
c708_1_03-0098TK	c708_1_03-0098TK	1	1	2	2	79	1	1	1	2
c709_1_9570TK	c709_1_9570TK	2	2	1	1	71	1	1	1	1
c70_1_5436TK	c70_1_5436TK	2	2	2	1	53	1	1	2	1
c710_1_9543TK	c710_1_9543TK	2	1	2	1	53	19	0	2	1
c711_1_9462TK	c711_1_9462TK	2	2	2	1	72	10	1	1	1
c713_1_9548_T_LP6005745-DNA_B02	c713_1_9548_T_LP6005745-DNA_B02	2	2	2	2	73	2	1	1	1
c714_1_9537TK	c714_1_9537TK	2	1	2	1	56	19	0	1	1
c715_1_9474TK	c715_1_9474TK	2	1	2	1	80	2	1	2	1
c716_1_9420TK	c716_1_9420TK	2	2	1	1	82	13	1	2	1
c717_1_9579TK	c717_1_9579TK	2	1	1	2	67	9	1	1	1
c718_1_9577TK	c718_1_9577TK	2	2	2	1	53	8	1	2	1
c719_1_9604TK	c719_1_9604TK	2	1	1	1	58	13	1	1	1
c71_1_5444TK	c71_1_5444TK	2	2	1	1	69	3	1	2	1
c720_1_9598_T_LP6005743-DNA_G02	c720_1_9598_T_LP6005743-DNA_G02	2	1	1	1	87	3	1	2	1
c721_1_9575TK	c721_1_9575TK	2	2	2	2	59	19	0	1	1
c722_1_9362TK	c722_1_9362TK	2	-9	2	2	85	1	1	1	1
c724_1_9586TK	c724_1_9586TK	2	1	2	1	55	2	1	2	1
c725_1_9602TK	c725_1_9602TK	2	1	1	1	66	18	1	1	1
c726_1_9597_T_LP6005743-DNA_F05	c726_1_9597_T_LP6005743-DNA_F05	2	1	2	1	77	1	1	2	1
c727_1_9568_T_LP6005745-DNA_A02	c727_1_9568_T_LP6005745-DNA_A02	2	2	1	1	75	4	1	1	1
c728+s202_12_9589TK	c728+s202_12_9589TK	2	2	2	1	-9	-9	-9	-9	-9
c728+s202_1_04-0219TK	c728+s202_1_04-0219TK	2	1	2	2	84	5	1	-9	-9
c729_1_9603TK	c729_1_9603TK	2	-9	1	2	71	17	1	2	1
c72_1_5438TK	c72_1_5438TK	2	1	2	1	54	21	0	1	1
c731_1_7680TK	c731_1_7680TK	-9	-9	1	-9	66	1	1	1	1
c732_1_9644TK	c732_1_9644TK	1	1	1	2	80	13	1	1	2
c733_1_9645TK	c733_1_9645TK	2	2	2	2	73	14	1	1	1
c735_1_9581TK	c735_1_9581TK	2	1	2	1	62	18	0	2	1
c736_1_8795TK	c736_1_8795TK	2	1	1	1	41	18	0	1	1
c737_1_9569TK	c737_1_9569TK	2	1	2	2	73	9	1	1	2
c73_1_5385TK	c73_1_5385TK	2	2	1	1	58	1	1	1	2
c740_1_10203TK	c740_1_10203TK	2	1	1	1	68	14	1	1	1
c741_1_9615TK	c741_1_9615TK	2	1	1	1	77	6	1	1	1
c742_10986_T_LP6005135-DNA_G05	c742_10986_T_LP6005135-DNA_G05	2	1	2	1	-9	-9	-9	1	1
c743_1_9616_T_LP6005743-DNA_A02	c743_1_9616_T_LP6005743-DNA_A02	2	2	1	1	62	6	1	1	1
c744_1_8896TK	c744_1_8896TK	1	1	1	2	46	5	1	1	2
c745_1_9623TK	c745_1_9623TK	2	1	1	1	55	5	1	2	1
c746_1_9617TK	c746_1_9617TK	2	2	2	1	58	6	1	1	1
c747_1_9619_T_LP6005798-DNA_B03	c747_1_9619_T_LP6005798-DNA_B03	2	1	2	1	67	6	0	2	1
c748+s1164_1_9618_T_LP6005747-DNA_D01	c748+s1164_1_9618_T_LP6005747-DNA_D01	2	1	1	2	75	1	1	-9	-9
c749_1_9621TK	c749_1_9621TK	2	1	2	1	70	16	1	2	1
c74_1_5387_T_LP6005743-DNA_G03	c74_1_5387_T_LP6005743-DNA_G03	2	1	2	2	75	6	1	2	1
c750_1_8900TK	c750_1_8900TK	2	2	2	1	44	3	1	2	1
c752_1_12-0822TK	c752_1_12-0822TK	2	1	2	1	50	19	0	1	1
c753_1_9612TK	c753_1_9612TK	2	2	1	1	67	0	1	2	1
c754_1_9656TK	c754_1_9656TK	2	2	1	2	72	2	1	2	1
c755_1_8911_T_LP6005743-DNA_B04	c755_1_8911_T_LP6005743-DNA_B04	2	1	2	2	49	18	0	2	1
c756_1_9663TK	c756_1_9663TK	2	1	2	1	50	3	1	1	2
c759_1_9669TK	c759_1_9669TK	2	2	1	2	54	1	1	1	1
c75_1_5379TK	c75_1_5379TK	2	2	2	2	69	3	1	1	1
c760_1_8898TK	c760_1_8898TK	2	2	1	1	48	2	1	2	1
c761_1_9348TK	c761_1_9348TK	2	2	2	1	40	0	1	2	1
c762_1_9647TK	c762_1_9647TK	2	2	1	1	64	4	1	1	1
c763_1_9646TK	c763_1_9646TK	2	1	1	2	63	19	0	1	1
c764_1_9643TK	c764_1_9643TK	2	2	2	2	59	18	0	2	1
c765_1_9388TK	c765_1_9388TK	2	1	1	1	71	4	1	1	1
c766_1_9648TK	c766_1_9648TK	2	2	1	1	82	1	1	2	1
c767_1_9735TK	c767_1_9735TK	2	1	2	1	73	11	1	1	1
c768_1_03-0090TK	c768_1_03-0090TK	1	2	1	1	32	18	0	1	1
c76_1_5815TK	c76_1_5815TK	1	2	2	2	71	0	1	1	2
c770_9418_T_LP6005135-DNA_H05	c770_9418_T_LP6005135-DNA_H05	2	2	2	2	-9	-9	-9	1	1
c771+s753_1_9399_T_LP6005743-DNA_G01	c771+s753_1_9399_T_LP6005743-DNA_G01	2	1	2	1	67	18	0	-9	-9
c772_1_9788TK	c772_1_9788TK	2	2	2	1	66	5	1	1	1
c773_1_9716TK	c773_1_9716TK	2	1	1	2	72	9	1	2	1
c774_1_9652TK	c774_1_9652TK	2	2	2	1	73	3	1	1	1
c775_12-0772TK_T_LP6005267-DNA_H02	c775_12-0772TK_T_LP6005267-DNA_H02	2	1	1	1	-9	-9	-9	1	1
c776_1_10207TK	c776_1_10207TK	2	2	2	1	87	7	1	1	1
c779_9736_T_LP6005135-DNA_A06	c779_9736_T_LP6005135-DNA_A06	2	1	2	2	-9	-9	-9	1	1
c77_1_5817_T_LP6005743-DNA_B06	c77_1_5817_T_LP6005743-DNA_B06	2	2	2	2	70	21	0	1	2
c782_1_03-0023_T_LP6005743-DNA_C04	c782_1_03-0023_T_LP6005743-DNA_C04	2	1	2	1	68	2	1	1	1
c783_9667_T_LP6005135-DNA_E09	c783_9667_T_LP6005135-DNA_E09	2	1	1	1	-9	-9	-9	1	1
c784_1_9666TK	c784_1_9666TK	2	1	1	2	66	19	0	1	1
c785_1_10202TK	c785_1_10202TK	2	1	1	1	77	2	1	2	1
c787_1_9654TK	c787_1_9654TK	2	1	2	1	58	16	1	2	1
c789_1_9672TK	c789_1_9672TK	1	1	1	2	71	18	0	1	2
c791_9432_T_LP6005135-DNA_B06	c791_9432_T_LP6005135-DNA_B06	2	1	2	1	-9	-9	-9	1	1
c795_1_9655TK	c795_1_9655TK	2	1	2	1	64	18	0	1	1
c796_1_9670TK	c796_1_9670TK	2	2	2	1	56	2	1	2	1
c797_9596_T_LP6005267-DNA_C04	c797_9596_T_LP6005267-DNA_C04	2	1	2	2	-9	-9	-9	1	1
c798_1_9653TK	c798_1_9653TK	2	2	2	1	82	2	1	2	1
c799_1_9661TK	c799_1_9661TK	2	2	1	1	60	2	1	2	1
c79_1_5845TK	c79_1_5845TK	2	2	2	2	21	4	1	1	1
c7_1_5116TK	c7_1_5116TK	2	2	2	1	57	3	1	1	1
c800_1_03_0048TK	c800_1_03_0048TK	1	1	2	2	68	16	1	1	1
c801_1_9749TK	c801_1_9749TK	2	1	2	1	57	18	0	1	1
c804_1_9729TK	c804_1_9729TK	2	1	2	2	76	0	1	1	1
c805_1_9725TK	c805_1_9725TK	2	2	1	1	71	4	1	2	1
c806_1_9739TK	c806_1_9739TK	2	2	1	2	52	18	0	1	1
c807_9428_T_LP6005598-DNA_C01	c807_9428_T_LP6005598-DNA_C01	2	1	1	2	-9	-9	-9	2	1
c80_1_5821TK	c80_1_5821TK	-9	-9	2	-9	68	20	0	1	1
c813+s434_1_9746_T_LP6005798-DNA_E02	c813+s434_1_9746_T_LP6005798-DNA_E02	2	1	2	1	76	18	0	-9	-9
c813+s434_9_06-0220_T_LP6005798-DNA_C04	c813+s434_9_06-0220_T_LP6005798-DNA_C04	-9	-9	1	1	63	10	0	-9	-9
c814_1_9713TK	c814_1_9713TK	2	1	1	1	68	10	1	1	1
c815_1_03-0073TK	c815_1_03-0073TK	1	1	1	2	85	1	1	1	1
c816_1_9744TK	c816_1_9744TK	2	1	2	1	51	18	0	1	1
c817_1_8893TK	c817_1_8893TK	2	1	1	2	44	5	1	1	1
c819_9407_T_LP6005135-DNA_D06	c819_9407_T_LP6005135-DNA_D06	2	1	2	1	-9	-9	-9	2	1
c81_1_5813_T_LP6005798-DNA_H02	c81_1_5813_T_LP6005798-DNA_H02	2	1	1	1	84	5	1	2	1
c820_1_9588_T_LP6005743-DNA_A07	c820_1_9588_T_LP6005743-DNA_A07	2	1	2	1	76	13	1	2	1
c821_9460_T_LP6005135-DNA_E06	c821_9460_T_LP6005135-DNA_E06	2	1	1	1	-9	-9	-9	1	1
c822_1_9734TK	c822_1_9734TK	2	1	1	1	53	18	0	1	1
c823_1_03-0020TK	c823_1_03-0020TK	2	1	2	1	73	18	0	2	1
c824_1_10550_T_LP6005743-DNA_E07	c824_1_10550_T_LP6005743-DNA_E07	-9	-9	2	-9	78	13	1	1	1
c825_1_9721TK	c825_1_9721TK	2	1	1	1	65	8	1	1	1
c826_1_9726TK	c826_1_9726TK	2	2	2	1	70	14	1	1	1
c827_9811_T_LP6005267-DNA_D04	c827_9811_T_LP6005267-DNA_D04	2	1	2	2	-9	-9	-9	1	2
c829_1_9840TK	c829_1_9840TK	2	1	2	1	74	17	1	2	1
c82_1_5823TK	c82_1_5823TK	2	1	2	2	58	3	1	2	1
c831_1_10406_T_LP6005745-DNA_E01	c831_1_10406_T_LP6005745-DNA_E01	2	1	2	1	80	15	1	1	1
c832_1_9710TK	c832_1_9710TK	2	1	1	1	67	18	0	1	1
c833_1_9708TK	c833_1_9708TK	2	1	2	1	76	1	1	2	1
c834_1_9707TK	c834_1_9707TK	2	1	2	1	78	13	1	1	1
c835_12-0775TK_T_LP6005267-DNA_A03	c835_12-0775TK_T_LP6005267-DNA_A03	2	1	2	2	-9	-9	-9	2	1
c836_1_8941TK	c836_1_8941TK	2	2	2	1	45	18	0	1	1
c837_1_8909TK	c837_1_8909TK	2	1	2	1	39	6	1	1	1
c838_1_9712TK	c838_1_9712TK	2	2	2	1	70	1	1	2	1
c839_1_9706_T_LP6005745-DNA_E02	c839_1_9706_T_LP6005745-DNA_E02	2	1	2	1	70	4	1	1	1
c83_1_5825TK	c83_1_5825TK	2	2	2	1	60	20	0	2	1
c840_1_03-0051TK	c840_1_03-0051TK	1	1	1	1	64	18	0	2	1
c841_1_9861TK	c841_1_9861TK	2	1	1	1	78	1	1	1	1
c842_1_9774TK	c842_1_9774TK	2	1	2	1	74	4	1	1	1
c843_1_9792_T_LP6005745-DNA_A03	c843_1_9792_T_LP6005745-DNA_A03	2	1	2	1	68	5	1	2	1
c844_1_9704TK	c844_1_9704TK	1	1	2	1	74	19	0	1	1
c845_1_9783TK	c845_1_9783TK	2	1	1	1	71	7	1	1	1
c846_1_03-0030TK	c846_1_03-0030TK	2	1	2	1	87	4	1	1	1
c849_1_10988TK	c849_1_10988TK	2	2	2	2	62	3	1	1	2
c850_1_9776_T_LP6005798-DNA_F02	c850_1_9776_T_LP6005798-DNA_F02	2	2	2	2	76	18	0	2	1
c851_1_9715TK	c851_1_9715TK	2	1	1	1	67	14	1	1	1
c852_1_03-0063TK	c852_1_03-0063TK	1	2	1	2	87	2	1	2	1
c853_1_9856TK	c853_1_9856TK	2	1	2	2	67	18	0	-9	1
c854_1_9858TK	c854_1_9858TK	2	1	1	1	62	18	0	1	1
c855_1_02-0408_T_LP6005798-DNA_G02	c855_1_02-0408_T_LP6005798-DNA_G02	2	1	2	2	70	18	0	2	1
c856_1_9802TK	c856_1_9802TK	2	1	2	1	71	3	1	1	1
c857_9805_T_LP6005135-DNA_D09	c857_9805_T_LP6005135-DNA_D09	2	1	2	2	-9	-9	-9	1	1
c858_1_9804TK	c858_1_9804TK	2	2	2	2	69	2	1	1	2
c859_1_9806TK	c859_1_9806TK	2	2	2	2	61	1	1	2	1
c860_1_9809_T_LP6005798-DNA_A01	c860_1_9809_T_LP6005798-DNA_A01	2	1	2	1	74	4	1	1	1
c862_1_9807TK	c862_1_9807TK	2	1	1	1	53	18	0	1	1
c863_9454_T_LP6005135-DNA_G06	c863_9454_T_LP6005135-DNA_G06	2	1	1	1	-9	-9	-9	1	1
c864_1_9452TK	c864_1_9452TK	1	2	1	2	57	1	1	1	2
c867_1_9777TK	c867_1_9777TK	2	2	2	2	78	1	1	1	2
c86_1_5847TK	c86_1_5847TK	-9	-9	1	-9	75	5	1	1	1
c871_1_9733TK	c871_1_9733TK	2	1	1	1	70	6	1	1	1
c872_1_9794TK	c872_1_9794TK	2	1	2	2	81	1	1	1	1
c873_1_10083TK	c873_1_10083TK	2	2	2	1	79	4	1	2	1
c874_1_9731TK	c874_1_9731TK	2	2	1	1	53	19	0	1	1
c875_1_9745TK	c875_1_9745TK	2	1	2	1	64	18	0	1	1
c876_1_9748TK	c876_1_9748TK	2	1	2	1	54	5	1	1	1
c877_1_9743TK	c877_1_9743TK	2	2	2	1	66	5	1	2	1
c878_1_9947TK	c878_1_9947TK	2	1	2	1	76	1	1	2	1
c879_1_8897TK	c879_1_8897TK	2	1	1	1	40	18	0	1	1
c880_1_9789TK	c880_1_9789TK	2	1	1	2	70	10	1	2	1
c881_1_9786TK	c881_1_9786TK	2	1	1	1	71	18	0	1	1
c882_1_9742TK	c882_1_9742TK	2	1	1	2	60	18	0	1	1
c884_1_9778TK	c884_1_9778TK	2	1	1	1	57	2	1	2	1
c885_1_9740TK	c885_1_9740TK	2	2	1	1	57	1	1	1	1
c886_1_9772TK	c886_1_9772TK	2	1	2	1	54	13	1	2	1
c887_1_9787_T_LP6005743-DNA_E03	c887_1_9787_T_LP6005743-DNA_E03	2	2	1	1	67	3	1	1	1
c888_1_9784TK	c888_1_9784TK	2	2	1	1	72	2	1	2	1
c889_1_9782TK	c889_1_9782TK	2	2	1	1	61	14	1	1	1
c88_5897_T_LP6005135-DNA_C01	c88_5897_T_LP6005135-DNA_C01	2	1	2	2	-9	-9	-9	1	1
c890_1_9775TK	c890_1_9775TK	2	1	2	1	59	18	0	1	1
c891_1_9801TK	c891_1_9801TK	2	1	1	1	78	10	1	1	1
c892_1_8895TK	c892_1_8895TK	2	2	2	1	46	18	0	1	1
c893_1_9790TK	c893_1_9790TK	2	2	1	1	79	5	1	2	1
c894_1_9793TK	c894_1_9793TK	2	1	1	1	68	1	1	1	1
c895_1_9722_T_LP6005798-DNA_E03	c895_1_9722_T_LP6005798-DNA_E03	2	1	1	1	67	4	1	2	1
c896_1_9785TK	c896_1_9785TK	2	1	1	2	77	5	1	2	1
c897_9480_T_LP6005267-DNA_B03	c897_9480_T_LP6005267-DNA_B03	2	2	1	1	-9	-9	-9	2	1
c898_1_9741TK	c898_1_9741TK	2	1	1	1	77	4	1	2	1
c89_1_5895TK	c89_1_5895TK	2	1	1	2	59	3	1	2	1
c8_1_5118TK	c8_1_5118TK	2	2	2	1	77	2	1	2	-9
c900_9590_T_LP6005135-DNA_H06	c900_9590_T_LP6005135-DNA_H06	2	1	2	1	-9	-9	-9	1	1
c901_1_9813TK	c901_1_9813TK	2	1	2	2	65	1	1	1	1
c902_1_9732TK	c902_1_9732TK	2	2	1	1	69	1	1	2	1
c903_1_9781TK	c903_1_9781TK	2	1	2	1	58	18	0	1	1
c904_1_9496_T_LP6005743-DNA_A05	c904_1_9496_T_LP6005743-DNA_A05	2	2	1	2	73	4	1	1	1
c905_1_9650TK	c905_1_9650TK	2	2	1	1	65	2	1	1	1
c906_1_9791TK	c906_1_9791TK	2	1	1	-9	67	2	1	2	1
c909_1_9780_T_LP6005743-DNA_B05	c909_1_9780_T_LP6005743-DNA_B05	2	2	1	1	70	3	1	1	1
c90_1_5889TK	c90_1_5889TK	2	1	1	1	84	8	1	2	1
c910_1_9490TK	c910_1_9490TK	1	2	2	2	81	2	1	1	2
c912_1_9803TK	c912_1_9803TK	2	1	1	2	82	11	1	2	1
c913_1_8905TK	c913_1_8905TK	2	1	1	1	48	18	0	1	1
c917_1_9798TK	c917_1_9798TK	2	2	2	1	72	16	1	2	1
c919_1_9550_T_LP6005745-DNA_B06	c919_1_9550_T_LP6005745-DNA_B06	2	1	2	2	86	11	1	2	1
c920_1_9859_T_LP6005798-DNA_B02	c920_1_9859_T_LP6005798-DNA_B02	2	1	1	1	75	5	1	1	1
c921_1_9851_T_LP6005745-DNA_F01	c921_1_9851_T_LP6005745-DNA_F01	2	2	2	1	82	2	1	1	1
c922_1_9849TK	c922_1_9849TK	2	2	2	1	71	4	1	1	1
c924_1_9817TK	c924_1_9817TK	2	2	2	2	66	4	1	2	1
c925_1_9820TK	c925_1_9820TK	2	2	2	1	66	3	1	1	1
c926_1_9822TK	c926_1_9822TK	2	1	1	2	81	9	1	1	1
c927_1_9862_T_LP6005743-DNA_C02	c927_1_9862_T_LP6005743-DNA_C02	2	2	1	2	57	7	1	1	1
c928_1_9796TK	c928_1_9796TK	2	1	2	1	83	10	1	1	2
c929_9587_T_LP6005135-DNA_B07	c929_9587_T_LP6005135-DNA_B07	2	2	1	2	-9	-9	-9	2	1
c92_1_5891TK	c92_1_5891TK	2	1	2	2	58	20	0	1	2
c931_1_9795TK	c931_1_9795TK	2	2	1	1	62	5	1	1	1
c933_1_9799TK	c933_1_9799TK	2	2	2	1	70	1	1	1	1
c934_1_9819TK	c934_1_9819TK	2	1	1	1	68	9	1	2	1
c935_1_9900TK	c935_1_9900TK	2	1	2	1	68	18	0	1	1
c936_1_9336TK	c936_1_9336TK	2	1	2	1	46	18	0	2	1
c937_1_9824TK	c937_1_9824TK	1	2	2	2	82	1	1	1	2
c938_1_9346TK	c938_1_9346TK	2	2	1	1	38	18	0	1	1
c939_1_9897TK	c939_1_9897TK	2	2	1	1	63	9	1	1	1
c93_12-0776TK_T_LP6005267-DNA_D01	c93_12-0776TK_T_LP6005267-DNA_D01	2	1	2	1	-9	-9	-9	1	1
c940_1_03-0186TK	c940_1_03-0186TK	1	2	1	2	43	6	1	1	1
c941_1_9492TK	c941_1_9492TK	1	1	2	2	51	17	1	1	2
c942_1_9837TK	c942_1_9837TK	2	2	1	1	52	18	0	1	1
c943_1_9896TK	c943_1_9896TK	2	1	2	1	56	18	0	1	1
c944_1_9484TK	c944_1_9484TK	2	1	1	1	74	3	1	1	1
c945_1_9831_T_LP6005743-DNA_H02	c945_1_9831_T_LP6005743-DNA_H02	2	2	2	1	58	13	1	1	1
c947_1_9344TK	c947_1_9344TK	2	2	1	1	47	1	1	2	1
c949_1_9891TK	c949_1_9891TK	2	2	2	2	68	0	1	1	2
c94_1_5947TK	c94_1_5947TK	2	2	2	2	80	2	1	2	1
c950_1_9829TK	c950_1_9829TK	2	1	1	1	59	18	0	1	1
c951_1_9832TK	c951_1_9832TK	2	2	2	2	78	1	1	1	1
c954_1_10092TK	c954_1_10092TK	2	2	2	1	85	2	1	2	1
c956_1_9895TK	c956_1_9895TK	2	2	1	2	63	2	1	1	2
c958_1_03-0113TK	c958_1_03-0113TK	1	1	2	2	84	10	1	1	2
c95_1_5841TK	c95_1_5841TK	2	1	1	2	68	10	1	2	1
c960_1_10170TK	c960_1_10170TK	2	1	1	1	46	18	0	2	1
c961_1_9681TK	c961_1_9681TK	2	1	2	1	68	3	1	1	1
c962_1_10174TK	c962_1_10174TK	2	2	1	1	72	2	1	1	2
c964_1_9852_T_LP6005743-DNA_B02	c964_1_9852_T_LP6005743-DNA_B02	2	1	1	1	74	3	1	1	1
c965_1_9850TK	c965_1_9850TK	2	2	1	2	55	1	1	2	1
c966_1_9846TK	c966_1_9846TK	2	1	1	1	58	17	0	1	1
c967_1_9910TK	c967_1_9910TK	2	1	1	1	75	4	1	1	1
c968_1_9366TK	c968_1_9366TK	2	2	2	1	46	0	1	1	1
c969_1_9903TK	c969_1_9903TK	2	2	1	1	73	17	0	2	1
c96_1_5839TK	c96_1_5839TK	2	2	1	1	80	2	1	1	-9
c970_1_9916TK	c970_1_9916TK	2	1	2	1	69	3	1	1	1
c971_1_9915TK	c971_1_9915TK	2	1	2	1	66	18	0	2	1
c972_1_9498TK	c972_1_9498TK	2	2	2	1	79	2	1	2	1
c973_1_9909TK	c973_1_9909TK	2	1	1	1	69	1	1	1	1
c974_1_9914TK	c974_1_9914TK	2	1	1	2	71	6	1	1	1
c975_1_9908_T_LP6005743-DNA_G07	c975_1_9908_T_LP6005743-DNA_G07	2	1	2	1	71	17	0	2	1
c976_1_9906TK	c976_1_9906TK	1	1	2	2	76	17	0	1	1
c977_1_9899TK	c977_1_9899TK	2	1	1	1	68	18	0	1	1
c978_1_9842TK	c978_1_9842TK	2	2	1	1	66	1	1	1	1
c97_1_5951TK	c97_1_5951TK	2	1	1	1	84	9	1	1	1
c980_1_9845TK	c980_1_9845TK	2	1	1	1	57	11	1	1	1
c981_1_9499TK	c981_1_9499TK	2	2	1	1	56	2	1	2	1
c982_1_9857TK	c982_1_9857TK	2	2	2	1	68	10	1	1	1
c983_1_10172TK	c983_1_10172TK	2	2	1	1	41	2	1	2	1
c984_1_9848TK	c984_1_9848TK	2	1	1	1	67	18	0	1	1
c985_1_9835_T_LP6005743-DNA_D01	c985_1_9835_T_LP6005743-DNA_D01	2	1	1	1	74	0	1	1	1
c986_1_9836TK	c986_1_9836TK	2	2	1	1	83	10	1	1	1
c987_1_9853TK	c987_1_9853TK	2	2	1	2	50	1	1	2	2
c988_1_9854TK	c988_1_9854TK	2	2	2	2	56	17	0	1	1
c989_1_9838TK	c989_1_9838TK	2	2	2	2	62	4	1	2	1
c98_1_5949TK	c98_1_5949TK	2	1	1	1	58	5	1	2	1
c990_1_9844TK	c990_1_9844TK	2	2	2	1	50	18	0	1	1
c992_1_9464TK_T_LP6005798-DNA_A02	c992_1_9464TK_T_LP6005798-DNA_A02	2	2	1	1	71	1	1	1	1
c994+s57_13_02-0190TK	c994+s57_13_02-0190TK	2	1	2	1	46	14	0	-9	-9
c994+s57_1_9905TK	c994+s57_1_9905TK	-9	-9	1	-9	70	17	0	-9	-9
c995_1_9911TK	c995_1_9911TK	2	1	1	1	51	13	1	1	1
c997_1_9350TK	c997_1_9350TK	2	2	1	2	42	1	1	2	1
c999_1_9918TK	c999_1_9918TK	2	1	1	2	72	5	1	1	1
c99_1_5944TK	c99_1_5944TK	2	1	1	1	58	1	1	1	1
c9_5120_T_LP6005135-DNA_A01	c9_5120_T_LP6005135-DNA_A01	2	2	2	1	-9	-9	-9	1	2
maybe_c30_1_5197TK	maybe_c30_1_5197TK	-9	-9	-9	-9	-9	-9	-9	-9	-9
s1000_1_14_1825TK	s1000_1_14_1825TK	2	2	1	1	-9	2	0	-9	-9
s1001_1_14_1659TK	s1001_1_14_1659TK	2	1	2	1	-9	2	0	-9	-9
s1002_1_14_1826TK	s1002_1_14_1826TK	2	2	2	1	-9	1	0	-9	-9
s1003_1_14_1660TK	s1003_1_14_1660TK	2	1	2	1	-9	2	0	-9	-9
s1004_1_14_1661TK	s1004_1_14_1661TK	2	1	2	1	-9	2	0	-9	-9
s1005_1_14_1662TK	s1005_1_14_1662TK	2	2	2	1	-9	1	0	-9	-9
s1006_1_14_1663TK	s1006_1_14_1663TK	2	2	1	1	-9	2	0	-9	-9
s1007_1_14_1598TK	s1007_1_14_1598TK	2	2	1	2	-9	6	0	-9	-9
s1008_1_14_1628TK	s1008_1_14_1628TK	1	1	2	2	77	7	0	-9	-9
s1009_1_14_1644TK	s1009_1_14_1644TK	2	1	1	1	-9	7	0	-9	-9
s100_1_02-0391TK	s100_1_02-0391TK	2	2	1	1	46	13	0	-9	-9
s1010_1_14_1608TK	s1010_1_14_1608TK	1	1	1	2	82	4	1	-9	-9
s1011_1_14_1600TK	s1011_1_14_1600TK	2	1	2	1	-9	7	0	-9	-9
s1012_1_14_1606TK	s1012_1_14_1606TK	2	1	1	2	-9	7	0	-9	-9
s1013_1_14_1636TK	s1013_1_14_1636TK	2	-9	1	2	-9	6	0	-9	-9
s1015_1_14_1602TK	s1015_1_14_1602TK	2	2	1	2	-9	6	0	-9	-9
s1016_1_14_1614TK	s1016_1_14_1614TK	2	2	1	1	-9	7	0	-9	-9
s1018_1_14_1648TK	s1018_1_14_1648TK	2	1	2	1	-9	7	0	-9	-9
s1019_1_14_1646TK	s1019_1_14_1646TK	2	2	2	1	-9	7	0	-9	-9
s1020_1_14_1630TK	s1020_1_14_1630TK	2	1	1	2	-9	7	0	-9	-9
s1022_1_14_1596TK	s1022_1_14_1596TK	1	1	2	2	63	7	0	-9	-9
s1023_1_14_1616TK	s1023_1_14_1616TK	2	2	1	2	-9	7	0	-9	-9
s1024_1_14_1612TK	s1024_1_14_1612TK	2	1	1	1	-9	6	0	-9	-9
s1025_1_14_1618TK	s1025_1_14_1618TK	2	1	1	2	-9	6	0	-9	-9
s1026_1_14_1642TK	s1026_1_14_1642TK	2	1	2	2	-9	7	0	-9	-9
s1027_1_14_1610TK	s1027_1_14_1610TK	2	2	1	1	-9	6	0	-9	-9
s1029_1_14_1622TK	s1029_1_14_1622TK	2	1	2	1	-9	7	0	-9	-9
s1031_1_14_1590TK	s1031_1_14_1590TK	2	1	2	1	-9	6	0	-9	-9
s1034_1_14_1634TK	s1034_1_14_1634TK	2	1	1	1	25	7	0	-9	-9
s1035_1_14_1592TK	s1035_1_14_1592TK	2	2	2	2	-9	7	0	-9	-9
s1036_1_14_1626TK	s1036_1_14_1626TK	2	1	1	1	-9	6	0	-9	-9
s1037_1_14_1624TK	s1037_1_14_1624TK	2	1	1	2	-9	7	0	-9	-9
s1038_1_14_1547TK	s1038_1_14_1547TK	2	1	1	1	-9	4	0	-9	-9
s1039_1_14_1545TK	s1039_1_14_1545TK	2	2	1	1	-9	3	0	-9	-9
s1040_1_14_1543TK	s1040_1_14_1543TK	2	2	1	1	-9	4	0	-9	-9
s1041_1_14_1541TK	s1041_1_14_1541TK	1	1	1	2	52	3	0	-9	-9
s1042_1_14_1539TK	s1042_1_14_1539TK	2	2	2	1	-9	4	0	-9	-9
s1044_1_14_1535TK	s1044_1_14_1535TK	2	1	1	1	-9	4	0	-9	-9
s1045_1_14_1517TK	s1045_1_14_1517TK	2	1	1	1	-9	4	0	-9	-9
s1046_1_14_1515TK	s1046_1_14_1515TK	2	1	1	1	-9	4	0	-9	-9
s1047_1_14_1533TK	s1047_1_14_1533TK	2	1	1	1	-9	3	0	-9	-9
s1049_1_14_1529TK	s1049_1_14_1529TK	2	2	2	1	-9	3	0	-9	-9
s104_1_10-0205TK	s104_1_10-0205TK	2	2	2	1	60	13	0	-9	-9
s1050_1_14_1527TK	s1050_1_14_1527TK	2	2	1	1	-9	3	0	-9	-9
s1051_1_14_1519TK	s1051_1_14_1519TK	2	1	1	1	-9	3	0	-9	-9
s1052_1_14_1525TK	s1052_1_14_1525TK	2	2	2	2	-9	3	0	-9	-9
s1053_1_14_1523TK	s1053_1_14_1523TK	1	2	1	2	66	4	0	-9	-9
s1054_1_14_1521TK	s1054_1_14_1521TK	2	2	1	1	-9	4	0	-9	-9
s105_1_10-0204TK	s105_1_10-0204TK	2	1	1	1	75	2	1	-9	-9
s1064_1_14_1289TK	s1064_1_14_1289TK	2	1	2	1	-9	-9	-9	-9	-9
s1065_1_14_1255TK	s1065_1_14_1255TK	-9	1	2	2	-9	3	0	-9	-9
s1066_1_14_1283TK	s1066_1_14_1283TK	2	-9	1	2	-9	3	0	-9	-9
s1068_1_14_1273TK	s1068_1_14_1273TK	2	1	1	2	-9	3	0	-9	-9
s1069_1_14_1277TK	s1069_1_14_1277TK	1	2	1	2	90	1	1	-9	-9
s106_1_02-0189TK	s106_1_02-0189TK	1	2	2	2	56	13	0	-9	-9
s1071_1_14_1267TK	s1071_1_14_1267TK	2	1	1	1	-9	3	0	-9	-9
s1072_1_14_1275TK	s1072_1_14_1275TK	2	2	2	2	-9	3	0	-9	-9
s1073_1_14_1265TK	s1073_1_14_1265TK	1	2	2	2	57	1	1	-9	-9
s1074_1_14_1285TK	s1074_1_14_1285TK	2	1	1	2	-9	3	0	-9	-9
s1075_1_14_1257TK	s1075_1_14_1257TK	2	2	2	2	-9	2	0	-9	-9
s1076_1_14_1269TK	s1076_1_14_1269TK	2	1	1	1	-9	2	0	-9	-9
s1077_1_14_1259TK	s1077_1_14_1259TK	2	1	1	1	-9	2	0	-9	-9
s1078_1_14_1281TK	s1078_1_14_1281TK	2	1	1	1	-9	3	0	-9	-9
s107_1_04-0410TK	s107_1_04-0410TK	2	2	1	1	59	8	1	-9	-9
s1080_1_14_1279TK	s1080_1_14_1279TK	2	2	2	2	-9	2	0	-9	-9
s1082_1_14_1261TK	s1082_1_14_1261TK	2	-9	1	2	-9	3	0	-9	-9
s1084_1_14_1405TK	s1084_1_14_1405TK	2	1	1	2	-9	2	0	-9	-9
s1085_1_14_1389TK	s1085_1_14_1389TK	2	1	2	2	-9	2	0	-9	-9
s1086_1_14_1387TK	s1086_1_14_1387TK	2	1	1	2	-9	2	0	-9	-9
s1087_1_14_1385TK	s1087_1_14_1385TK	2	2	1	2	-9	2	0	-9	-9
s1088_1_14_1413TK	s1088_1_14_1413TK	2	1	1	2	-9	2	0	-9	-9
s1089_1_14_1397TK	s1089_1_14_1397TK	2	1	2	2	-9	2	0	-9	-9
s1090_1_14_1427TK	s1090_1_14_1427TK	2	1	2	2	-9	2	0	-9	-9
s1091_1_14_1401TK	s1091_1_14_1401TK	2	1	1	1	-9	2	0	-9	-9
s1092_1_14_1409TK	s1092_1_14_1409TK	2	2	2	1	-9	2	0	-9	-9
s1093_1_15_0177TK	s1093_1_15_0177TK	2	-9	1	1	-9	2	0	-9	-9
s1094_1_14_1391TK	s1094_1_14_1391TK	2	-9	1	1	-9	3	0	-9	-9
s1095_1_14_1407TK	s1095_1_14_1407TK	1	1	2	2	83	2	0	-9	-9
s1096_1_14_1423TK	s1096_1_14_1423TK	2	2	2	2	81	2	0	-9	-9
s1097_1_14_1415TK	s1097_1_14_1415TK	2	-9	1	1	-9	2	0	-9	-9
s109_1_02-0112TK	s109_1_02-0112TK	2	1	2	1	85	9	1	-9	-9
s10_1_11767_T_LP6005798-DNA_C02	s10_1_11767_T_LP6005798-DNA_C02	1	1	2	2	82	10	1	-9	-9
s1105_1_11551TK	s1105_1_11551TK	2	1	2	2	83	6	1	-9	-9
s1106_1_11501TK	s1106_1_11501TK	2	1	1	1	65	10	1	-9	-9
s1107_1_11500TK	s1107_1_11500TK	2	2	1	1	48	1	1	-9	-9
s110_1_02-0113TK	s110_1_02-0113TK	-9	-9	2	-9	46	14	0	-9	-9
s1110_1_11693TK	s1110_1_11693TK	2	2	1	1	77	9	1	-9	-9
s1111_1_11503TK	s1111_1_11503TK	2	1	1	1	64	4	1	-9	-9
s1113_11514_T_LP6005135-DNA_F07	s1113_11514_T_LP6005135-DNA_F07	2	1	1	1	-9	-9	-9	-9	-9
s1115_1_11646TK	s1115_1_11646TK	2	2	1	1	53	16	0	-9	-9
s1116_1_11635TK	s1116_1_11635TK	2	2	1	1	80	12	1	-9	-9
s1117_1_11604_T_LP6005743-DNA_B01	s1117_1_11604_T_LP6005743-DNA_B01	2	2	2	2	71	1	1	-9	1
s1118_1_02-0439TK	s1118_1_02-0439TK	2	2	1	1	52	2	1	-9	-9
s111_1_02-0120TK	s111_1_02-0120TK	2	1	2	1	62	13	0	-9	-9
s1120_1_11511TK	s1120_1_11511TK	2	2	1	1	-9	-9	0	-9	-9
s1121_1_02-0054TK	s1121_1_02-0054TK	2	1	2	1	-9	-9	0	-9	-9
s1123_1_11597TK	s1123_1_11597TK	2	2	1	1	-9	-9	0	-9	-9
s1124_1_11505TK	s1124_1_11505TK	2	1	1	1	-9	-9	0	-9	-9
s1125_1_02-0133TK	s1125_1_02-0133TK	2	1	1	1	-9	-9	0	-9	-9
s1126_1_11510TK	s1126_1_11510TK	2	2	1	2	-9	-9	0	-9	1
s1127_1_11603TK	s1127_1_11603TK	2	2	1	1	-9	-9	0	-9	-9
s1128_1_11513_T_LP6005798-DNA_B01	s1128_1_11513_T_LP6005798-DNA_B01	2	1	1	1	70	16	1	-9	-9
s1129_1_11599TK	s1129_1_11599TK	2	2	1	1	-9	-9	1	-9	-9
s1130_1_02_0137TK	s1130_1_02_0137TK	2	2	2	1	-9	-9	1	-9	-9
s1131_1_11681TK	s1131_1_11681TK	2	1	1	2	-9	-9	1	-9	-9
s1132_1_11677TK	s1132_1_11677TK	2	2	1	2	-9	-9	1	-9	1
s1133_1_02-0138TK	s1133_1_02-0138TK	2	1	2	1	-9	-9	0	-9	1
s1135_11130_T_LP6005135-DNA_G07	s1135_11130_T_LP6005135-DNA_G07	2	2	2	1	-9	-9	-9	-9	-9
s1136_1_11559TK	s1136_1_11559TK	2	1	1	1	-9	-9	1	-9	1
s1137_1_11086TK	s1137_1_11086TK	2	2	1	2	31	4	1	-9	1
s1138_1_11631TK	s1138_1_11631TK	2	1	1	1	-9	-9	0	-9	-9
s1139_1_11691TK	s1139_1_11691TK	2	1	1	2	-9	-9	1	-9	-9
s113_04-0405_T_LP6005135-DNA_E07	s113_04-0405_T_LP6005135-DNA_E07	2	2	1	2	-9	-9	-9	-9	-9
s1140_1_11587TK	s1140_1_11587TK	2	2	1	1	-9	-9	0	-9	-9
s1141_1_11696TK	s1141_1_11696TK	2	2	1	1	-9	-9	1	-9	-9
s1142_1_11679TK	s1142_1_11679TK	1	1	1	2	58	4	1	-9	1
s1143_11601_T_LP6005135-DNA_H07	s1143_11601_T_LP6005135-DNA_H07	2	1	2	1	-9	-9	-9	-9	-9
s1144_11558_T_LP6005135-DNA_A08	s1144_11558_T_LP6005135-DNA_A08	2	1	2	1	-9	-9	-9	-9	1
s1145_1_11602TK	s1145_1_11602TK	2	2	1	1	-9	-9	1	-9	-9
s1146_1_11600TK	s1146_1_11600TK	2	2	2	1	-9	-9	1	-9	1
s1148_1_11683TK	s1148_1_11683TK	2	2	1	2	-9	-9	0	-9	1
s1149_1_11699TK	s1149_1_11699TK	2	2	2	1	-9	-9	1	-9	-9
s1150_1_11678TK	s1150_1_11678TK	2	1	2	1	-9	-9	1	-9	-9
s1152_1_11126TK	s1152_1_11126TK	2	2	2	1	28	15	0	-9	-9
s1156_1_02-0028TK	s1156_1_02-0028TK	2	2	1	1	-9	-9	1	-9	-9
s1157_1_11550TK	s1157_1_11550TK	2	2	2	1	-9	-9	1	-9	-9
s1158_1_02-0142TK	s1158_1_02-0142TK	2	1	1	1	-9	-9	1	-9	-9
s1159_1_11675TK	s1159_1_11675TK	2	2	2	1	-9	-9	0	-9	-9
s1160_1_11592TK	s1160_1_11592TK	2	1	2	2	-9	-9	0	-9	-9
s1161_12-0813_T_LP6005267-DNA_F03	s1161_12-0813_T_LP6005267-DNA_F03	2	1	1	1	-9	-9	-9	-9	1
s1163_1_02-0029TK	s1163_1_02-0029TK	2	2	2	1	-9	-9	1	-9	1
s1164_11598_T_LP6005135-DNA_H08	s1164_11598_T_LP6005135-DNA_H08	2	2	1	1	-9	-9	-9	-9	1
s1165_1_02-0145TK	s1165_1_02-0145TK	2	2	1	1	37	14	0	-9	-9
s1166_1_11634TK	s1166_1_11634TK	2	1	1	1	-9	-9	1	-9	1
s1167_1_11128TK	s1167_1_11128TK	2	1	2	1	35	15	0	-9	-9
s1185_1_11504TK	s1185_1_11504TK	2	2	1	1	-9	-9	1	-9	-9
s1186_1_11552TK	s1186_1_11552TK	2	1	1	2	-9	-9	0	-9	-9
s1187_1_11515TK	s1187_1_11515TK	2	1	1	1	-9	-9	0	-9	-9
s1190_1_11557TK	s1190_1_11557TK	2	1	1	1	-9	-9	0	-9	-9
s1191_1_11512TK	s1191_1_11512TK	2	-9	1	1	-9	-9	1	-9	-9
s1192_1_11548TK	s1192_1_11548TK	2	1	2	1	-9	-9	0	-9	-9
s1193_1_11697TK	s1193_1_11697TK	1	1	2	2	73	15	0	-9	1
s1194_1_11589TK	s1194_1_11589TK	2	1	2	1	-9	-9	0	-9	1
s1195_1_11676TK	s1195_1_11676TK	2	2	1	1	-9	-9	1	-9	-9
s1196_1_11556TK	s1196_1_11556TK	2	1	1	1	-9	-9	1	-9	-9
s1197_1_11680TK	s1197_1_11680TK	2	1	1	1	-9	-9	1	-9	-9
s1198_1_11549TK	s1198_1_11549TK	2	1	2	1	-9	-9	1	-9	-9
s1199_1_11643TK	s1199_1_11643TK	1	1	2	2	66	10	1	-9	-9
s11_1_11769_T_LP6005745-DNA_F05	s11_1_11769_T_LP6005745-DNA_F05	2	1	1	1	76	14	0	-9	-9
s1200_11590_T_LP6005135-DNA_B08	s1200_11590_T_LP6005135-DNA_B08	2	1	1	1	-9	-9	-9	-9	1
s1201_1_11588TK	s1201_1_11588TK	2	1	1	1	64	15	0	-9	-9
s1203_1_14_1393TK	s1203_1_14_1393TK	2	1	1	2	-9	-9	0	-9	-9
s1204_1_14_1403TK	s1204_1_14_1403TK	2	-9	1	2	-9	2	0	-9	-9
s1205_1_14_1421TK	s1205_1_14_1421TK	1	2	2	2	68	2	0	-9	-9
s1206_1_15_0175TK	s1206_1_15_0175TK	2	1	1	1	-9	2	0	-9	-9
s1207_1_14_1417TK	s1207_1_14_1417TK	1	2	2	2	80	3	0	-9	-9
s1208_1_14_1399TK	s1208_1_14_1399TK	2	2	2	2	-9	2	0	-9	-9
s1219_1_14_1411TK	s1219_1_14_1411TK	-9	-9	2	-9	59	1	1	-9	-9
s1225_1_14_1827TK	s1225_1_14_1827TK	2	2	1	1	-9	3	0	-9	-9
s1227_1_14_1828TK	s1227_1_14_1828TK	1	1	2	2	71	2	0	-9	-9
s1228_1_14_1829TK	s1228_1_14_1829TK	2	1	2	1	-9	3	0	-9	-9
s1231_1_14_1966TK	s1231_1_14_1966TK	-9	1	2	1	-9	3	0	-9	-9
s1232_1_14_1830TK	s1232_1_14_1830TK	-9	2	2	1	-9	3	0	-9	-9
s1234_1_14_1967TK	s1234_1_14_1967TK	-9	1	2	1	-9	3	0	-9	-9
s1238_1_14_1831TK	s1238_1_14_1831TK	-9	1	1	2	-9	3	0	-9	-9
s1240_1_14_1832TK	s1240_1_14_1832TK	-9	1	1	2	-9	2	0	-9	-9
s1241_1_14_1833TK	s1241_1_14_1833TK	-9	1	1	1	-9	2	0	-9	-9
s1242_1_14_1834TK	s1242_1_14_1834TK	-9	2	1	1	-9	2	0	-9	-9
s1244_1_14_1835TK	s1244_1_14_1835TK	-9	1	1	1	-9	2	0	-9	-9
s1246_1_14_1968TK	s1246_1_14_1968TK	-9	2	1	1	-9	2	0	-9	-9
s1247_1_14_1969TK	s1247_1_14_1969TK	-9	2	1	2	-9	2	0	-9	-9
s1248_1_14_1970TK	s1248_1_14_1970TK	-9	1	1	2	-9	2	0	-9	-9
s1249_1_14_1971TK	s1249_1_14_1971TK	-9	2	2	1	-9	2	0	-9	-9
s1251_1_14_2115TK	s1251_1_14_2115TK	-9	1	1	1	-9	2	0	-9	-9
s1252_1_14_1972TK	s1252_1_14_1972TK	-9	1	2	1	-9	2	0	-9	-9
s1254_1_14_2116TK	s1254_1_14_2116TK	-9	1	1	1	-9	2	0	-9	-9
s1255_1_14_1480TK	s1255_1_14_1480TK	2	1	2	1	-9	-9	0	-9	-9
s1257_1_14_1482TK	s1257_1_14_1482TK	2	2	1	1	-9	-9	0	-9	-9
s1258_1_14_1502TK	s1258_1_14_1502TK	1	1	2	2	75	4	0	-9	-9
s1260_1_14_1488TK	s1260_1_14_1488TK	2	1	2	1	-9	-9	0	-9	-9
s1261_1_15_0017TK	s1261_1_15_0017TK	2	1	2	2	-9	-9	0	-9	-9
s1262_1_15_0027TK	s1262_1_15_0027TK	2	1	1	2	-9	-9	0	-9	-9
s1263_1_14_1375TK	s1263_1_14_1375TK	1	2	1	2	67	4	0	-9	-9
s1264_1_14_1504TK	s1264_1_14_1504TK	2	2	2	1	-9	-9	0	-9	-9
s1265_1_14_1498TK	s1265_1_14_1498TK	2	1	2	1	-9	-9	0	-9	-9
s1266_1_14_1492TK	s1266_1_14_1492TK	2	2	1	2	-9	-9	0	-9	-9
s1267_1_14_1486TK	s1267_1_14_1486TK	2	1	1	2	-9	-9	0	-9	-9
s1269_1_14_1496TK	s1269_1_14_1496TK	2	1	1	2	-9	-9	0	-9	-9
s1270_1_14_1510TK	s1270_1_14_1510TK	2	1	1	1	64	4	0	-9	-9
s1273_1_14_1500TK	s1273_1_14_1500TK	2	1	1	2	-9	-9	0	-9	-9
s1274_1_14_1494TK	s1274_1_14_1494TK	2	2	1	2	-9	-9	0	-9	-9
s1276_1_15_0019TK	s1276_1_15_0019TK	1	1	2	2	59	4	0	-9	-9
s1277_1_14_1369TK	s1277_1_14_1369TK	2	2	2	2	-9	-9	0	-9	-9
s1278_1_14_1508TK	s1278_1_14_1508TK	2	1	2	1	-9	-9	0	-9	-9
s1279_1_14_1512TK	s1279_1_14_1512TK	2	2	2	2	80	2	1	-9	-9
s1280_1_14_1484TK	s1280_1_14_1484TK	1	1	1	1	69	5	0	-9	-9
s1281_1_14_1490TK	s1281_1_14_1490TK	2	2	2	1	-9	-9	0	-9	-9
s1283_1_15_0025TK	s1283_1_15_0025TK	2	2	2	-9	75	4	0	-9	-9
s1284_1_15_0021TK	s1284_1_15_0021TK	2	1	1	2	-9	-9	0	-9	-9
s1287_1_14_2117TK	s1287_1_14_2117TK	-9	2	1	2	-9	0	0	-9	-9
s1290_1_14_2118TK	s1290_1_14_2118TK	-9	1	2	2	-9	1	0	-9	-9
s1292_1_14_2119TK	s1292_1_14_2119TK	-9	2	2	2	-9	1	0	-9	-9
s1294_1_14_2120TK	s1294_1_14_2120TK	-9	2	1	1	-9	1	0	-9	-9
s1295_1_14_2108TK	s1295_1_14_2108TK	-9	1	1	1	-9	0	0	-9	-9
s1296_1_14_2109TK	s1296_1_14_2109TK	-9	1	2	1	-9	1	0	-9	-9
s1297_1_14_2110TK	s1297_1_14_2110TK	-9	1	1	1	-9	1	0	-9	-9
s1300_1_14_2111TK	s1300_1_14_2111TK	-9	1	2	1	-9	1	0	-9	-9
s1301_1_14_2112TK	s1301_1_14_2112TK	-9	2	2	2	-9	1	0	-9	-9
s1302_1_14_2113TK	s1302_1_14_2113TK	-9	1	1	1	-9	1	0	-9	-9
s1304_1_14_2114TK	s1304_1_14_2114TK	-9	1	1	1	-9	1	0	-9	-9
s1306_1_14_2121TK	s1306_1_14_2121TK	-9	1	2	1	-9	0	0	-9	-9
s1307_1_14_2122TK	s1307_1_14_2122TK	-9	1	2	2	-9	1	0	-9	-9
s1309_1_14_2123TK	s1309_1_14_2123TK	-9	1	2	1	-9	1	0	-9	-9
s1310_1_14_2124TK	s1310_1_14_2124TK	-9	-9	1	-9	-9	1	0	-9	-9
s1311_1_14_2125TK	s1311_1_14_2125TK	-9	2	1	2	-9	1	0	-9	-9
s1312_1_15_0192TK	s1312_1_15_0192TK	2	2	1	1	-9	-9	-9	-9	-9
s1313_1_15_0212TK	s1313_1_15_0212TK	2	1	2	1	62	2	0	-9	-9
s1325_1_15_0206TK	s1325_1_15_0206TK	2	2	2	2	72	2	0	-9	-9
s1326_1_15_0210TK	s1326_1_15_0210TK	2	1	1	1	76	2	0	-9	-9
s1328_1_15_0198TK	s1328_1_15_0198TK	2	2	1	2	67	2	0	-9	-9
s1329_1_15_0196TK	s1329_1_15_0196TK	1	2	2	2	-9	-9	-9	-9	-9
s1330_1_15_0208TK	s1330_1_15_0208TK	2	1	1	1	89	1	0	-9	-9
s1333_1_15_0200TK	s1333_1_15_0200TK	2	2	2	1	56	1	0	-9	-9
s1335_1_15_0204TK	s1335_1_15_0204TK	2	2	2	2	80	1	0	-9	-9
s1339_1_15_0218TK	s1339_1_15_0218TK	2	2	2	2	61	2	0	-9	-9
s1345_1_15_0214TK	s1345_1_15_0214TK	2	1	2	1	72	1	0	-9	-9
s1346_1_15_0220TK	s1346_1_15_0220TK	2	2	1	1	60	1	0	-9	-9
s134_12-0777TK_T_LP6005267-DNA_D03	s134_12-0777TK_T_LP6005267-DNA_D03	2	1	2	1	-9	-9	-9	-9	-9
s1363_1_15_0194TK	s1363_1_15_0194TK	2	1	2	1	87	1	0	-9	-9
s1367_1_15_0224TK	s1367_1_15_0224TK	2	2	1	-9	36	2	1	-9	-9
s139_1_04-0541TK	s139_1_04-0541TK	2	2	2	1	76	2	1	-9	1
s13_1_02_0368TK	s13_1_02_0368TK	1	1	2	2	49	13	0	-9	1
s146_1_13-0755_T_LP6005745-DNA_C05	s146_1_13-0755_T_LP6005745-DNA_C05	2	2	2	2	80	1	1	-9	-9
s147_1_13-0756_T_LP6005745-DNA_D06	s147_1_13-0756_T_LP6005745-DNA_D06	-9	1	1	1	64	12	0	-9	-9
s149_1_04-0475_T_LP6005745-DNA_B03	s149_1_04-0475_T_LP6005745-DNA_B03	2	1	2	1	86	11	1	-9	-9
s14_1_02-0370TK	s14_1_02-0370TK	2	2	2	2	81	1	1	-9	-9
s150_1_13_0886TK	s150_1_13_0886TK	-9	2	1	1	63	12	0	-9	-9
s151_1_02-0530_T_LP6005745-DNA_H05	s151_1_02-0530_T_LP6005745-DNA_H05	1	1	1	2	74	8	1	-9	-9
s152_1_02-0511TK	s152_1_02-0511TK	2	1	1	1	66	1	1	-9	-9
s153_1_02-0533TK	s153_1_02-0533TK	2	2	2	1	63	1	1	-9	-9
s154_1_03-0336TK	s154_1_03-0336TK	2	1	2	1	38	12	0	-9	1
s155_1_02-0538TK	s155_1_02-0538TK	2	2	1	2	77	1	1	-9	-9
s156_1_02-0528TK	s156_1_02-0528TK	2	2	1	2	53	5	1	-9	-9
s157_1_02-0517TK	s157_1_02-0517TK	1	2	2	2	45	13	0	-9	1
s158_1_02-0514TK	s158_1_02-0514TK	2	1	2	1	58	13	0	-9	1
s15_1_02-0365TK	s15_1_02-0365TK	2	2	2	1	73	5	1	-9	-9
s160_1_03-0327TK	s160_1_03-0327TK	2	2	2	1	33	1	1	-9	1
s161_1_03_0344TK	s161_1_03_0344TK	2	1	2	1	69	12	0	-9	1
s162_1_03-0349TK	s162_1_03-0349TK	2	1	2	2	73	7	1	-9	1
s163_1_02-0540TK	s163_1_02-0540TK	2	2	2	1	48	2	1	-9	-9
s164_1_02-0535TK	s164_1_02-0535TK	1	1	2	2	79	0	1	-9	2
s165_1_03-0341TK	s165_1_03-0341TK	2	1	1	1	76	7	1	-9	1
s167_1_02-0544TK	s167_1_02-0544TK	2	1	1	2	70	12	0	-9	-9
s168_1_03-0348TK	s168_1_03-0348TK	2	2	2	1	60	1	1	-9	1
s169_1_02-0542TK	s169_1_02-0542TK	2	1	1	1	74	1	1	-9	-9
s16_1_02-0195TK	s16_1_02-0195TK	2	1	1	1	73	3	1	-9	-9
s170_1_02-0513TK	s170_1_02-0513TK	1	1	2	2	75	12	0	-9	2
s171_1_02-0518TK	s171_1_02-0518TK	1	1	1	1	35	2	0	-9	-9
s172_1_03-0329TK	s172_1_03-0329TK	2	1	1	1	76	2	1	-9	1
s173_1_03-0345TK	s173_1_03-0345TK	2	1	2	1	52	13	0	-9	1
s174_1_13-0757_T_LP6005747-DNA_E01	s174_1_13-0757_T_LP6005747-DNA_E01	2	2	1	2	72	2	1	-9	1
s175_1_03-0335TK	s175_1_03-0335TK	2	1	2	1	60	8	1	-9	1
s176_1_03-0328_T_LP6005798-DNA_B04	s176_1_03-0328_T_LP6005798-DNA_B04	2	1	2	1	72	10	1	-9	1
s177_1_03-0337TK	s177_1_03-0337TK	1	2	2	2	70	12	1	-9	2
s179_1_03_0347TK	s179_1_03_0347TK	2	1	1	1	66	13	0	-9	1
s180_1_03-0332TK	s180_1_03-0332TK	2	2	2	1	44	7	1	-9	1
s181_1_10-0202TK	s181_1_10-0202TK	2	1	1	1	78	12	0	-9	-9
s182_1_10-0447TK	s182_1_10-0447TK	2	2	2	1	84	6	1	-9	-9
s183_1_04-0163TK	s183_1_04-0163TK	2	1	1	1	53	12	0	-9	1
s185_1_05-0095TK	s185_1_05-0095TK	2	2	2	2	86	4	1	-9	1
s186_1_04-0275TK	s186_1_04-0275TK	2	1	2	1	73	12	0	-9	1
s189_1_10-0201TK	s189_1_10-0201TK	2	1	1	2	80	0	1	-9	-9
s18_1_02-0378NK	s18_1_02-0378NK	2	2	1	1	51	13	0	-9	-9
s190_1_04_0225TK	s190_1_04_0225TK	2	1	2	1	82	12	0	-9	-9
s192_1_10_0203TK	s192_1_10_0203TK	2	2	2	2	54	4	1	-9	-9
s193_12-0763TK_T_LP6005267-DNA_E03	s193_12-0763TK_T_LP6005267-DNA_E03	2	1	2	1	-9	-9	-9	-9	-9
s195_1_04_0167TK	s195_1_04_0167TK	2	2	2	1	69	4	1	-9	1
s196_1_04-0164TK	s196_1_04-0164TK	2	1	2	1	69	12	0	-9	1
s198_1_10-0155TK	s198_1_10-0155TK	2	2	2	1	62	5	1	-9	-9
s1_1_11749TK	s1_1_11749TK	2	1	1	1	62	2	1	-9	1
s200_1_04-0279TK	s200_1_04-0279TK	2	2	1	1	37	2	1	-9	-9
s201_1_04-0302_T_LP6005745-DNA_C07	s201_1_04-0302_T_LP6005745-DNA_C07	2	1	2	1	71	12	0	-9	1
s204_12-0859TK_T_LP6005267-DNA_B04	s204_12-0859TK_T_LP6005267-DNA_B04	2	2	1	1	-9	-9	-9	-9	-9
s205_1_04-0217TK	s205_1_04-0217TK	2	1	1	1	59	12	0	-9	1
s209_1_04-0173TK	s209_1_04-0173TK	2	2	2	1	62	1	1	-9	1
s20_1_02-0367TK	s20_1_02-0367TK	2	2	2	2	51	1	1	-9	-9
s211_1_04-0179TK	s211_1_04-0179TK	2	2	1	1	60	12	0	-9	2
s213_1_04-0169TK	s213_1_04-0169TK	2	2	1	1	56	11	1	-9	1
s215_1_04-0093TK	s215_1_04-0093TK	2	2	1	1	66	10	1	-9	1
s216_1_04-0091TK	s216_1_04-0091TK	2	2	1	1	47	12	0	-9	1
s217_1_04-0168TK	s217_1_04-0168TK	2	2	2	1	40	12	0	-9	1
s218_1_04-0214TK	s218_1_04-0214TK	2	2	2	1	83	1	1	-9	-9
s219_1_04_0181TK	s219_1_04_0181TK	2	2	2	1	87	2	1	-9	1
s21_1_02-0369_T_LP6005798-DNA_C03	s21_1_02-0369_T_LP6005798-DNA_C03	2	-9	1	-9	65	5	1	-9	-9
s221_1_04-0155_N_LP6005797-DNA_E04	s221_1_04-0155_N_LP6005797-DNA_E04	-9	-9	2	-9	77	12	0	-9	-9
s222_1_04_0178TK	s222_1_04_0178TK	1	1	2	2	80	2	1	-9	-9
s224_1_04-0172TK	s224_1_04-0172TK	2	2	2	1	61	5	1	-9	1
s225_1_04-0307TK	s225_1_04-0307TK	2	2	2	1	75	1	1	-9	1
s226_1_04-0289TK	s226_1_04-0289TK	2	1	2	2	87	8	1	-9	1
s227_1_04-0288TK	s227_1_04-0288TK	2	1	2	1	47	3	1	-9	1
s228_1_04-0174TK	s228_1_04-0174TK	2	2	2	2	67	3	1	-9	1
s22_1_02-0371TK	s22_1_02-0371TK	2	1	2	1	63	14	0	-9	-9
s230_1_04-0309TK	s230_1_04-0309TK	1	1	2	2	65	12	0	-9	-9
s232_1_04-0176TK	s232_1_04-0176TK	1	1	2	2	77	3	1	-9	-9
s234_1_04-0306TK	s234_1_04-0306TK	2	1	2	1	60	12	0	-9	1
s235_1_04-0089TK	s235_1_04-0089TK	2	2	2	1	68	1	1	-9	2
s236_1_04_0171TK	s236_1_04_0171TK	2	2	2	1	63	12	0	-9	1
s237_1_04-0218TK	s237_1_04-0218TK	2	1	1	2	71	8	1	-9	1
s238_1_05-0092TK	s238_1_05-0092TK	2	1	2	1	49	11	0	-9	1
s239_1_04-0099TK	s239_1_04-0099TK	2	1	2	1	47	11	0	-9	1
s23_1_02-0377TK	s23_1_02-0377TK	1	1	1	2	80	6	1	-9	2
s243_1_05-0096TK	s243_1_05-0096TK	2	1	1	1	62	8	1	-9	1
s244_1_04-0094TK	s244_1_04-0094TK	2	2	2	1	53	6	1	-9	1
s245_1_04-0221TK	s245_1_04-0221TK	2	2	1	2	83	1	1	-9	1
s246_1_04-0216TK	s246_1_04-0216TK	2	1	2	1	85	6	1	-9	1
s247_1_04_0247TK	s247_1_04_0247TK	2	2	2	1	53	11	0	-9	1
s24_1_02-0198TK	s24_1_02-0198TK	2	1	2	2	66	14	0	-9	-9
s250_1_05-0039TK	s250_1_05-0039TK	2	2	1	2	83	0	1	-9	1
s251_1_05-0097TK	s251_1_05-0097TK	2	1	1	2	64	7	1	-9	1
s252_1_04-0305TK	s252_1_04-0305TK	2	2	2	1	60	12	0	-9	1
s258_1_04-0273TK	s258_1_04-0273TK	2	2	2	2	53	6	1	-9	1
s259_1_04-0170TK	s259_1_04-0170TK	2	2	1	1	52	11	0	-9	1
s25_1_02-0196TK	s25_1_02-0196TK	2	2	1	1	65	4	1	-9	-9
s263_1_04-0182TK	s263_1_04-0182TK	2	2	2	2	82	7	1	-9	1
s265_1_04-0277TK	s265_1_04-0277TK	2	2	2	1	76	4	1	-9	2
s266_1_04-0274TK	s266_1_04-0274TK	2	2	1	1	72	0	1	-9	1
s268_1_04-0100TK	s268_1_04-0100TK	2	1	2	2	80	4	1	-9	1
s26_1_03-0343_T_LP6005743-DNA_D06	s26_1_03-0343_T_LP6005743-DNA_D06	1	-9	1	2	75	6	1	-9	-9
s271_1_03-0391TK	s271_1_03-0391TK	2	1	2	1	55	12	0	-9	1
s272_1_03-0339TK	s272_1_03-0339TK	2	1	1	1	72	12	0	-9	1
s273_1_04-0552TK	s273_1_04-0552TK	1	1	2	2	74	10	1	-9	-9
s274_1_03-0392TK	s274_1_03-0392TK	2	1	2	1	50	12	0	-9	-9
s275_1_03-0398TK	s275_1_03-0398TK	2	1	2	1	61	11	1	-9	-9
s276_1_05-0100TK	s276_1_05-0100TK	2	2	2	1	72	12	1	-9	1
s278_1_05-0108TK	s278_1_05-0108TK	2	1	1	-9	80	11	1	-9	1
s279_1_10_0200TK	s279_1_10_0200TK	2	1	1	1	55	13	0	-9	-9
s280_1_05-0102TK	s280_1_05-0102TK	2	2	2	2	51	2	1	-9	1
s281_1_03-0393TK	s281_1_03-0393TK	-9	1	2	2	37	12	0	-9	1
s283_1_03-0333TK	s283_1_03-0333TK	2	1	2	1	67	12	0	-9	1
s284_1_05-0103TK	s284_1_05-0103TK	2	1	1	1	46	12	0	-9	1
s285_1_04-0577TK	s285_1_04-0577TK	2	2	2	2	62	12	0	-9	1
s286_1_03-0334TK	s286_1_03-0334TK	2	-9	2	2	65	13	0	-9	2
s288_1_03-0394TK	s288_1_03-0394TK	1	1	2	1	80	5	1	-9	1
s28_1_02-0373_T_LP6005745-DNA_B07	s28_1_02-0373_T_LP6005745-DNA_B07	2	1	1	1	73	12	1	-9	-9
s290_1_05-0107TK	s290_1_05-0107TK	2	1	1	1	85	1	1	-9	1
s292_1_03-0396TK	s292_1_03-0396TK	2	1	2	1	82	6	1	-9	1
s295_1_03-0390TK	s295_1_03-0390TK	2	1	1	1	62	13	0	-9	1
s296_1_05-0109TK	s296_1_05-0109TK	2	1	2	1	75	11	0	-9	1
s297_1_05-0098TK	s297_1_05-0098TK	2	1	1	1	57	1	1	-9	1
s298_1_05-0105TK	s298_1_05-0105TK	2	1	2	1	60	12	0	-9	1
s29_1_02-0197TK	s29_1_02-0197TK	2	2	1	1	70	2	1	-9	-9
s2_1_11751TK	s2_1_11751TK	2	2	1	1	64	5	1	-9	-9
s300_1_10-0129TK	s300_1_10-0129TK	2	1	2	2	75	11	0	-9	2
s301_1_10_0108TK	s301_1_10_0108TK	2	2	1	1	72	4	1	-9	1
s302_1_10-0073TK	s302_1_10-0073TK	2	1	2	1	63	11	0	-9	1
s303_1_10-0128TK	s303_1_10-0128TK	2	2	2	1	62	1	1	-9	1
s305_1_10-0107TK	s305_1_10-0107TK	2	1	1	1	60	9	1	-9	1
s306_1_10-0106TK	s306_1_10-0106TK	1	1	1	2	32	11	0	-9	-9
s307_1_10-0105TK	s307_1_10-0105TK	2	1	2	1	58	11	0	-9	2
s308_1_10-0131TK	s308_1_10-0131TK	2	2	2	1	49	15	1	-9	-9
s309_1_10_0153TK	s309_1_10_0153TK	2	2	2	1	65	6	1	-9	-9
s311_1_10-0130TK	s311_1_10-0130TK	2	2	2	1	82	2	1	-9	-9
s312_1_10-0148TK	s312_1_10-0148TK	2	1	1	1	79	11	0	-9	-9
s313_1_10-0072TK	s313_1_10-0072TK	2	2	1	1	66	10	1	-9	1
s314_1_10_0075TK	s314_1_10_0075TK	2	2	1	1	67	11	0	-9	-9
s317_1_10-0149TK	s317_1_10-0149TK	2	1	2	1	69	5	1	-9	-9
s318_1_10-0135TK	s318_1_10-0135TK	2	1	2	2	53	10	0	-9	1
s319_1_10-0132TK	s319_1_10-0132TK	2	1	2	1	43	11	0	-9	-9
s31_1_05-0140_T_LP6005745-DNA_A07	s31_1_05-0140_T_LP6005745-DNA_A07	2	2	2	1	63	0	1	-9	2
s320_1_10-0154TK	s320_1_10-0154TK	2	1	1	1	79	7	1	-9	-9
s321_1_10-0074TK	s321_1_10-0074TK	2	1	2	2	77	10	0	-9	1
s322_1_10_0103TK	s322_1_10_0103TK	2	2	2	2	81	4	1	-9	-9
s323_1_10-0104TK	s323_1_10-0104TK	2	2	1	2	74	2	1	-9	2
s324_1_10-0102TK	s324_1_10-0102TK	2	2	1	1	67	6	1	-9	1
s325_1_10-0152TK	s325_1_10-0152TK	2	1	1	1	73	11	0	-9	-9
s328_1_05-0099TK	s328_1_05-0099TK	2	1	1	2	81	2	1	-9	1
s332_1_05-0046TK	s332_1_05-0046TK	2	2	2	2	84	2	1	-9	1
s333_1_05-0121TK	s333_1_05-0121TK	2	1	2	1	81	8	1	-9	1
s334_1_05-0091TK	s334_1_05-0091TK	2	1	2	2	55	10	0	-9	1
s335_1_04-0576TK	s335_1_04-0576TK	1	2	1	2	41	6	1	-9	1
s336_1_04-0549TK	s336_1_04-0549TK	2	2	2	1	86	1	1	-9	1
s337_1_04-0411TK	s337_1_04-0411TK	2	2	1	1	85	8	1	-9	1
s338_1_05-0033TK	s338_1_05-0033TK	2	2	1	2	73	11	0	-9	1
s339_1_04-0412TK	s339_1_04-0412TK	1	2	1	2	75	2	1	-9	2
s33_1_05-0065TK	s33_1_05-0065TK	2	2	1	1	56	14	0	-9	1
s340_1_04-0416TK	s340_1_04-0416TK	2	1	2	1	77	10	0	-9	1
s341_1_04-0436TK	s341_1_04-0436TK	2	1	2	2	71	10	0	-9	1
s342_1_05-0171TK	s342_1_05-0171TK	2	1	2	1	73	6	1	-9	1
s343_1_05-0191TK	s343_1_05-0191TK	2	1	2	1	66	5	1	-9	-9
s344_1_05-0137TK	s344_1_05-0137TK	2	2	2	1	85	1	1	-9	1
s345_1_04-0435TK	s345_1_04-0435TK	2	1	1	1	68	1	1	-9	1
s346_1_04-0433TK	s346_1_04-0433TK	2	1	2	1	60	4	1	-9	1
s347_1_04-0458TK	s347_1_04-0458TK	2	2	1	2	56	8	1	-9	2
s349_1_04-0434TK	s349_1_04-0434TK	2	2	2	2	82	2	1	-9	1
s34_1_04-0283_T_LP6005798-DNA_D02	s34_1_04-0283_T_LP6005798-DNA_D02	2	2	2	1	83	5	1	-9	1
s350_1_04-0551TK	s350_1_04-0551TK	2	-9	1	1	75	8	1	-9	1
s352_1_04-0466TK	s352_1_04-0466TK	2	1	1	2	85	11	0	-9	1
s353_1_05-0190TK	s353_1_05-0190TK	2	1	1	1	66	10	0	-9	-9
s354_1_04-0465TK	s354_1_04-0465TK	2	1	1	2	82	2	1	-9	-9
s355_1_04-0452TK	s355_1_04-0452TK	2	1	1	2	50	11	0	-9	1
s356_1_05-0037TK	s356_1_05-0037TK	2	1	1	1	71	10	0	-9	-9
s357_1_05-0036TK	s357_1_05-0036TK	2	-9	1	1	66	10	0	-9	1
s358_1_05-0133TK	s358_1_05-0133TK	1	1	2	2	73	10	0	-9	-9
s359_1_04-0372TK	s359_1_04-0372TK	2	1	2	2	80	6	1	-9	1
s35_1_04-0559_T_LP6005743-DNA_F08	s35_1_04-0559_T_LP6005743-DNA_F08	2	2	1	2	72	2	1	-9	1
s360_1_05-0136TK	s360_1_05-0136TK	2	2	1	1	87	3	1	-9	1
s361_1_05-0120TK	s361_1_05-0120TK	2	1	1	1	79	10	0	-9	1
s362_1_05-0034TK	s362_1_05-0034TK	1	1	2	1	76	11	0	-9	1
s363_1_04-0417TK	s363_1_04-0417TK	2	1	1	1	76	0	1	-9	1
s364_1_04-0548TK	s364_1_04-0548TK	2	-9	1	1	74	11	0	-9	1
s365_1_05-0066TK	s365_1_05-0066TK	2	2	2	2	62	1	0	-9	2
s366_1_04-0453TK	s366_1_04-0453TK	-9	2	1	1	72	11	0	-9	-9
s367_1_05-0166TK	s367_1_05-0166TK	2	2	2	2	40	5	1	-9	1
s369_1_05-0040TK	s369_1_05-0040TK	2	1	2	1	81	9	1	-9	2
s36_1_05-0093TK	s36_1_05-0093TK	2	1	2	1	57	13	0	-9	1
s370_1_04-0413TK	s370_1_04-0413TK	2	2	1	2	71	11	0	-9	1
s371_1_05-0189TK	s371_1_05-0189TK	1	1	2	2	74	11	0	-9	-9
s372_1_04-0556TK	s372_1_04-0556TK	2	-9	2	1	65	11	0	-9	1
s373_1_05-0032TK	s373_1_05-0032TK	2	1	2	2	65	10	0	-9	1
s374_1_05-0035TK	s374_1_05-0035TK	2	1	2	2	69	10	1	-9	1
s375_1_05-0138TK	s375_1_05-0138TK	2	2	2	1	63	7	1	-9	1
s376_1_05-0088TK	s376_1_05-0088TK	2	1	1	1	66	10	0	-9	1
s377_1_05-0090TK	s377_1_05-0090TK	2	1	2	2	70	11	0	-9	1
s378_1_05-0132TK	s378_1_05-0132TK	2	2	2	2	55	1	1	-9	1
s379_1_04-0415TK	s379_1_04-0415TK	2	2	1	2	68	4	1	-9	-9
s37_1_04-0391TK	s37_1_04-0391TK	1	2	1	2	65	11	1	-9	2
s380_1_05_0142TK	s380_1_05_0142TK	1	1	2	2	75	9	1	-9	-9
s381_1_04_0385TK	s381_1_04_0385TK	2	1	1	1	59	2	1	-9	-9
s382_1_04_0368TK	s382_1_04_0368TK	1	1	1	2	82	3	1	-9	-9
s383_1_04_0414TK	s383_1_04_0414TK	2	1	2	2	75	0	1	-9	-9
s384_1_04_0575TK	s384_1_04_0575TK	2	1	1	1	80	1	1	-9	-9
s385_1_05_0135TK	s385_1_05_0135TK	2	1	1	2	82	1	1	-9	-9
s386_1_05_0106TK	s386_1_05_0106TK	2	1	1	2	72	11	0	-9	-9
s387_1_04_0558TK	s387_1_04_0558TK	2	2	1	-9	62	1	1	-9	-9
s389_1_04_0380TK	s389_1_04_0380TK	2	2	1	2	73	1	1	-9	-9
s38_1_05-0160TK	s38_1_05-0160TK	2	1	2	2	46	13	0	-9	-9
s390_1_04_0378TK	s390_1_04_0378TK	2	1	1	2	83	1	1	-9	-9
s392_1_06_0235TK	s392_1_06_0235TK	2	2	1	1	77	2	1	-9	-9
s393_1_06-0238TK	s393_1_06-0238TK	2	1	1	1	53	5	1	-9	-9
s394_1_06-0203TK	s394_1_06-0203TK	2	1	1	1	67	5	1	-9	-9
s395_1_06-0246TK	s395_1_06-0246TK	2	2	1	1	76	3	1	-9	-9
s39_1_04-0386TK	s39_1_04-0386TK	2	2	2	2	85	6	1	-9	1
s3_1_11753TK	s3_1_11753TK	2	2	1	1	60	3	1	-9	1
s40_1_04-0467TK	s40_1_04-0467TK	2	1	1	1	74	1	1	-9	1
s413_1_06-0234TK	s413_1_06-0234TK	2	1	1	2	77	8	1	-9	-9
s420_1_06-0204TK	s420_1_06-0204TK	2	1	1	1	76	9	0	-9	-9
s423_1_06-0255TK	s423_1_06-0255TK	2	1	2	1	60	10	0	-9	-9
s424_1_06-0236TK	s424_1_06-0236TK	2	-9	1	1	68	10	0	-9	-9
s425_1_06-0232TK	s425_1_06-0232TK	2	1	1	1	38	9	1	-9	-9
s426_1_06-0218TK	s426_1_06-0218TK	2	1	1	2	71	5	1	-9	-9
s427_1_05-0003TK	s427_1_05-0003TK	1	1	2	2	59	11	0	-9	-9
s428_1_05-0004TK	s428_1_05-0004TK	1	1	2	2	71	10	0	-9	-9
s429_1_06-0229TK	s429_1_06-0229TK	2	2	2	2	70	1	1	-9	-9
s42_1_04-0393TK	s42_1_04-0393TK	2	1	1	2	85	11	1	-9	1
s430_1_06-0231TK	s430_1_06-0231TK	2	1	1	1	53	10	0	-9	-9
s431_1_06-0254TK	s431_1_06-0254TK	2	2	2	2	68	10	0	-9	-9
s432_1_06-0230TK	s432_1_06-0230TK	1	1	2	2	77	10	0	-9	-9
s433_1_06-0228TK	s433_1_06-0228TK	2	2	2	1	55	10	0	-9	-9
s435_1_06-0207TK	s435_1_06-0207TK	2	1	1	1	80	3	1	-9	-9
s436_1_05-0019TK	s436_1_05-0019TK	2	2	1	1	63	3	1	-9	-9
s437_1_05-0042TK	s437_1_05-0042TK	2	1	2	1	81	9	1	-9	-9
s439_1_05-0043TK	s439_1_05-0043TK	2	2	2	1	52	2	1	-9	-9
s43_1_04-0395TK	s43_1_04-0395TK	2	2	1	2	83	1	1	-9	1
s440_1_05-0020TK	s440_1_05-0020TK	2	-9	2	1	55	11	0	-9	-9
s441_1_05-0005TK	s441_1_05-0005TK	2	-9	2	2	50	3	1	-9	-9
s442_1_05-0038TK	s442_1_05-0038TK	2	1	1	1	43	11	0	-9	-9
s443_1_05-0007TK	s443_1_05-0007TK	2	1	1	1	81	1	1	-9	-9
s446_1_06-0205TK	s446_1_06-0205TK	2	1	2	2	68	10	0	-9	-9
s447_1_05-0044TK	s447_1_05-0044TK	2	2	2	1	56	10	0	-9	-9
s448_1_07-0200TK	s448_1_07-0200TK	2	1	2	2	56	8	0	-9	-9
s449_1_07-0157TK	s449_1_07-0157TK	2	2	1	-9	76	9	1	-9	-9
s44_1_04-0390TK	s44_1_04-0390TK	2	1	1	1	71	3	1	-9	1
s450_1_07-0222TK	s450_1_07-0222TK	2	1	1	1	72	9	0	-9	-9
s451_1_07-0194TK	s451_1_07-0194TK	2	2	2	2	85	6	1	-9	-9
s452_1_07-0219TK	s452_1_07-0219TK	2	2	2	2	64	9	1	-9	-9
s454_1_07_0245TK	s454_1_07_0245TK	1	2	2	2	85	1	1	-9	-9
s455_1_07-0173TK	s455_1_07-0173TK	2	1	2	1	69	8	0	-9	-9
s456_1_07-0269TK	s456_1_07-0269TK	2	1	1	1	81	8	1	-9	-9
s458_1_07_0195TK	s458_1_07_0195TK	2	1	1	1	51	9	0	-9	-9
s459_1_07_0220TK	s459_1_07_0220TK	2	1	1	2	71	9	0	-9	-9
s45_1_04_0392TK	s45_1_04_0392TK	2	2	2	1	69	4	1	-9	1
s460_1_07-0167TK	s460_1_07-0167TK	2	2	1	1	65	8	0	-9	-9
s462_1_07_0248TK	s462_1_07_0248TK	2	2	1	1	59	2	1	-9	-9
s463_1_07-0221TK	s463_1_07-0221TK	2	2	2	1	84	8	0	-9	-9
s464_1_07_0170TK	s464_1_07_0170TK	2	1	1	1	93	0	1	-9	-9
s465_1_07-0270TK	s465_1_07-0270TK	2	2	1	2	73	3	1	-9	-9
s466_1_07-0168TK	s466_1_07-0168TK	1	2	1	2	64	5	1	-9	-9
s467_1_07-0249TK	s467_1_07-0249TK	2	1	2	2	73	9	0	-9	-9
s468_1_07-0251TK	s468_1_07-0251TK	1	2	1	2	63	9	0	-9	-9
s470_1_07-0165TK	s470_1_07-0165TK	2	1	2	1	71	10	0	-9	-9
s471_1_07-0159TK	s471_1_07-0159TK	2	2	2	1	46	10	0	-9	-9
s472_1_07_0196TK	s472_1_07_0196TK	2	2	2	2	65	1	1	-9	-9
s473_1_07_0240TK	s473_1_07_0240TK	2	1	2	1	80	3	1	-9	-9
s474_1_07-0243TK	s474_1_07-0243TK	2	2	1	1	74	2	1	-9	-9
s476_1_07-0172TK	s476_1_07-0172TK	2	2	1	2	62	3	1	-9	-9
s477_1_07-0193TK	s477_1_07-0193TK	2	1	2	2	77	5	1	-9	-9
s478_1_07-0177TK	s478_1_07-0177TK	1	1	2	2	76	9	0	-9	-9
s479_1_07-0180TK	s479_1_07-0180TK	2	2	1	2	57	3	1	-9	-9
s481_1_07-0174TK	s481_1_07-0174TK	1	2	2	2	68	9	0	-9	-9
s482_1_07_0226TK	s482_1_07_0226TK	2	1	2	2	55	1	1	-9	-9
s483_1_07-0239TK	s483_1_07-0239TK	1	2	2	2	81	9	0	-9	-9
s484_1_07-0190TK	s484_1_07-0190TK	2	1	1	2	90	2	1	-9	-9
s485_1_07-0166TK	s485_1_07-0166TK	1	1	2	2	74	9	1	-9	-9
s486_1_07-0201_T_LP6005745-DNA_F06	s486_1_07-0201_T_LP6005745-DNA_F06	2	1	2	2	74	5	1	-9	-9
s487_1_07-0225TK	s487_1_07-0225TK	2	1	1	1	48	9	0	-9	-9
s488_1_07-0179TK	s488_1_07-0179TK	1	1	2	2	75	9	0	-9	-9
s489_1_07_0156TK	s489_1_07_0156TK	2	2	2	-9	50	0	1	-9	-9
s491_1_07_0241TK	s491_1_07_0241TK	2	2	1	2	60	1	1	-9	-9
s492_1_07-0223TK	s492_1_07-0223TK	2	1	2	2	80	8	0	-9	-9
s494_1_07-0175TK	s494_1_07-0175TK	2	1	2	1	78	5	1	-9	-9
s497_1_07-0191TK	s497_1_07-0191TK	2	1	2	1	69	9	0	-9	-9
s499_1_07-0199TK	s499_1_07-0199TK	2	2	2	1	74	9	0	-9	-9
s49_1_09-1094TK	s49_1_09-1094TK	1	2	2	1	33	14	1	-9	1
s500_1_07-0192TK	s500_1_07-0192TK	1	1	1	2	60	8	0	-9	-9
s501_1_07_0163TK	s501_1_07_0163TK	2	2	1	1	61	10	0	-9	-9
s502_1_07-0162TK	s502_1_07-0162TK	2	1	1	1	71	2	1	-9	-9
s503_1_07-0178TK	s503_1_07-0178TK	2	1	2	1	81	8	0	-9	-9
s504_1_07-0224TK	s504_1_07-0224TK	2	2	1	1	68	9	0	-9	-9
s505_1_07-0161TK	s505_1_07-0161TK	2	1	2	1	72	9	1	-9	-9
s507_1_07_0271TK	s507_1_07_0271TK	2	1	1	1	67	9	0	-9	-9
s508_1_07_0250TK	s508_1_07_0250TK	2	2	1	1	62	9	0	-9	-9
s510_1_07_0198TK	s510_1_07_0198TK	2	1	1	1	71	9	0	-9	-9
s511_1_07-0164TK	s511_1_07-0164TK	1	2	2	1	78	1	1	-9	-9
s512_1_07-0171TK	s512_1_07-0171TK	2	2	1	2	81	0	1	-9	-9
s513_1_07-2503TK	s513_1_07-2503TK	2	1	2	2	79	8	0	-9	-9
s514_1_07-2501TK	s514_1_07-2501TK	2	2	2	2	73	8	0	-9	-9
s516_1_07-2497TK	s516_1_07-2497TK	2	2	1	2	75	2	1	-9	-9
s517_1_07-2498TK	s517_1_07-2498TK	-9	2	1	1	71	7	0	-9	-9
s518_1_07-2502TK	s518_1_07-2502TK	2	1	1	1	75	8	0	-9	-9
s519_1_07-2447TK	s519_1_07-2447TK	2	1	1	2	64	8	0	-9	-9
s520_1_07-2505TK	s520_1_07-2505TK	2	2	2	2	71	8	0	-9	-9
s521_1_07-2504TK	s521_1_07-2504TK	1	2	2	2	82	9	0	-9	-9
s522_1_07-2458TK	s522_1_07-2458TK	-9	-9	2	-9	52	8	0	-9	-9
s523_1_07-2464TK	s523_1_07-2464TK	2	1	1	1	66	8	0	-9	-9
s524_1_07-2463TK	s524_1_07-2463TK	2	2	2	2	45	8	0	-9	-9
s525_1_07-2482TK	s525_1_07-2482TK	2	1	2	1	67	8	0	-9	-9
s526_1_07-2485TK	s526_1_07-2485TK	2	2	1	1	71	8	0	-9	-9
s527_1_07-2484TK	s527_1_07-2484TK	2	2	1	2	79	1	1	-9	-9
s528_1_07-2481TK	s528_1_07-2481TK	2	1	1	1	81	8	0	-9	-9
s529_1_07-2480TK	s529_1_07-2480TK	1	1	1	2	55	2	1	-9	-9
s52_1_02-0185TK	s52_1_02-0185TK	2	1	1	2	74	14	0	-9	1
s530_1_07-2453TK	s530_1_07-2453TK	2	1	1	2	75	8	0	-9	-9
s531_1_07-2451TK	s531_1_07-2451TK	1	1	2	2	40	9	0	-9	-9
s532_1_07-2460TK	s532_1_07-2460TK	2	2	1	1	61	8	0	-9	-9
s533_1_07-2452TK	s533_1_07-2452TK	1	2	2	2	78	2	1	-9	-9
s534_1_07-2483TK	s534_1_07-2483TK	2	1	2	1	75	8	0	-9	-9
s535_1_07-2462TK	s535_1_07-2462TK	2	1	1	1	55	8	0	-9	-9
s536_1_07-2450TK	s536_1_07-2450TK	2	1	1	1	76	7	1	-9	-9
s537_1_07-2448TK	s537_1_07-2448TK	2	1	1	1	68	5	0	-9	-9
s538_1_07-2479TK	s538_1_07-2479TK	2	1	1	1	62	7	0	-9	-9
s539_1_07-2444TK	s539_1_07-2444TK	2	1	2	1	63	8	0	-9	-9
s540_1_07-2446TK	s540_1_07-2446TK	2	2	2	2	80	2	1	-9	-9
s541_1_07-2449TK	s541_1_07-2449TK	2	1	1	1	72	8	0	-9	-9
s542_1_10-0277TK	s542_1_10-0277TK	2	2	1	1	59	4	1	-9	-9
s543_1_10-0278TK	s543_1_10-0278TK	2	2	1	1	66	1	1	-9	-9
s544_1_10-0250TK	s544_1_10-0250TK	2	1	1	1	64	10	0	-9	-9
s546_1_10-0252TK	s546_1_10-0252TK	2	2	2	1	69	11	0	-9	-9
s547_1_10-0256TK	s547_1_10-0256TK	1	1	1	2	55	8	1	-9	-9
s548_1_10-0249TK	s548_1_10-0249TK	2	2	2	2	50	2	1	-9	-9
s549_1_10-0255TK	s549_1_10-0255TK	2	1	1	2	65	5	1	-9	-9
s54_1_02-0119TK	s54_1_02-0119TK	2	2	2	2	56	2	1	-9	1
s550_1_10-0253TK	s550_1_10-0253TK	2	2	1	1	51	10	0	-9	-9
s551_1_10_0254TK	s551_1_10_0254TK	2	2	1	1	77	6	1	-9	-9
s552_1_10-0373TK	s552_1_10-0373TK	2	1	1	1	61	11	0	-9	-9
s553_1_10-0279TK	s553_1_10-0279TK	2	2	1	1	68	6	1	-9	-9
s554_1_10-0280TK	s554_1_10-0280TK	2	1	2	1	54	11	0	-9	-9
s555_1_10-0281TK	s555_1_10-0281TK	2	1	2	1	54	9	1	-9	-9
s556_1_10-0282TK	s556_1_10-0282TK	2	1	1	1	55	10	0	-9	-9
s557_1_10-0283TK	s557_1_10-0283TK	2	1	2	1	76	9	1	-9	-9
s558_1_10-0284TK	s558_1_10-0284TK	2	1	1	1	67	7	1	-9	-9
s559_1_10-0368TK	s559_1_10-0368TK	1	1	2	2	88	8	1	-9	-9
s55_1_02-0188TK	s55_1_02-0188TK	2	1	2	1	72	13	0	-9	1
s561_1_10-0369TK	s561_1_10-0369TK	2	2	1	1	68	3	1	-9	-9
s562_1_10-0370TK	s562_1_10-0370TK	2	1	1	1	74	10	0	-9	-9
s564_1_10-0448TK	s564_1_10-0448TK	2	1	1	1	65	9	1	-9	-9
s565_1_10-0371TK	s565_1_10-0371TK	2	1	1	1	61	10	0	-9	-9
s566_1_10-0372TK	s566_1_10-0372TK	2	1	1	1	69	10	0	-9	-9
s568_1_11-0013TK	s568_1_11-0013TK	2	2	2	2	81	1	1	-9	-9
s569_1_10-0374TK	s569_1_10-0374TK	2	1	1	1	72	10	0	-9	-9
s56_12-0898_T_LP6005267-DNA_C03	s56_12-0898_T_LP6005267-DNA_C03	2	1	2	1	-9	-9	-9	-9	-9
s570_1_10-0441TK	s570_1_10-0441TK	2	1	1	2	72	7	1	-9	-9
s572_1_10-0443TK	s572_1_10-0443TK	2	1	1	2	79	1	1	-9	-9
s573_1_10-0444TK	s573_1_10-0444TK	2	1	2	1	82	3	1	-9	-9
s574_1_10-0445TK	s574_1_10-0445TK	2	1	1	1	63	7	1	-9	-9
s577_1_10-0449TK	s577_1_10-0449TK	2	2	2	1	59	10	0	-9	-9
s578_1_10-0450TK	s578_1_10-0450TK	1	1	2	2	87	7	1	-9	-9
s579_1_10_0516TK	s579_1_10_0516TK	2	2	1	1	60	10	0	-9	-9
s580_1_10-0451TK	s580_1_10-0451TK	1	1	2	2	78	1	1	-9	-9
s581_1_10-0452TK	s581_1_10-0452TK	2	1	2	2	86	10	0	-9	-9
s582_1_10-0453TK	s582_1_10-0453TK	2	2	2	1	77	10	0	-9	-9
s585_1_10-0454TK	s585_1_10-0454TK	2	2	1	1	41	11	0	-9	-9
s586_1_10-0455TK	s586_1_10-0455TK	2	2	2	2	47	3	1	-9	-9
s587_1_10-0456TK	s587_1_10-0456TK	1	2	1	1	65	10	1	-9	-9
s589_1_10-0517TK	s589_1_10-0517TK	2	2	2	1	60	10	0	-9	-9
s58_1_02-0117TK	s58_1_02-0117TK	2	2	1	1	43	2	1	-9	-9
s590_1_10-0518TK	s590_1_10-0518TK	2	1	1	1	63	9	0	-9	-9
s591_1_10-0519TK	s591_1_10-0519TK	2	1	2	1	87	6	1	-9	-9
s592_1_10-0520TK	s592_1_10-0520TK	2	2	1	1	56	10	0	-9	-9
s593_1_10_0521TK	s593_1_10_0521TK	2	2	2	1	42	10	0	-9	-9
s596_1_11_0010TK	s596_1_11_0010TK	2	1	2	1	80	9	0	-9	-9
s597_1_11-0011TK	s597_1_11-0011TK	2	1	1	1	51	10	0	-9	-9
s598_1_11-0012TK	s598_1_11-0012TK	2	2	1	1	63	10	0	-9	-9
s59_1_10-0066TK	s59_1_10-0066TK	2	1	1	1	81	1	1	-9	1
s5_1_11757TK	s5_1_11757TK	2	1	2	2	76	14	0	-9	-9
s600_1_11-0015TK	s600_1_11-0015TK	2	2	2	2	87	5	1	-9	-9
s601_1_11-0016TK	s601_1_11-0016TK	2	1	1	1	50	10	0	-9	-9
s602_1_11-0056TK	s602_1_11-0056TK	2	2	2	1	32	10	0	-9	-9
s603_1_11-0044TK	s603_1_11-0044TK	2	2	2	1	60	9	0	-9	-9
s604_1_11-0045TK	s604_1_11-0045TK	2	2	2	1	67	7	1	-9	-9
s605_1_11-0046TK	s605_1_11-0046TK	2	1	2	1	65	10	0	-9	-9
s606_1_11-0047TK	s606_1_11-0047TK	2	1	2	1	53	10	0	-9	-9
s607_1_11-0048TK	s607_1_11-0048TK	2	1	1	1	59	10	0	-9	-9
s608_1_11-0049TK	s608_1_11-0049TK	2	1	2	2	72	10	0	-9	-9
s609_1_11_0050TK	s609_1_11_0050TK	2	1	1	1	64	9	0	-9	-9
s60_1_09_1270TK	s60_1_09_1270TK	-9	-9	2	-9	47	2	1	-9	1
s610_1_13-0496TK	s610_1_13-0496TK	2	1	2	1	74	7	1	-9	-9
s611_1_11-0051TK	s611_1_11-0051TK	2	2	2	2	77	2	1	-9	-9
s612_1_11_0052TK	s612_1_11_0052TK	2	2	2	1	54	9	0	-9	-9
s613_1_11-0053TK	s613_1_11-0053TK	2	2	1	1	65	1	1	-9	-9
s614_1_11-0054TK	s614_1_11-0054TK	2	2	2	1	57	10	0	-9	-9
s615_1_13-0682TK	s615_1_13-0682TK	2	2	2	1	79	1	1	-9	-9
s616_1_11-0055TK	s616_1_11-0055TK	1	1	2	2	84	6	1	-9	-9
s617_1_13_0701TK	s617_1_13_0701TK	-9	2	1	1	33	1	1	-9	-9
s618_1_13-0453TK	s618_1_13-0453TK	2	1	2	1	72	9	0	-9	-9
s619_1_13-0454TK	s619_1_13-0454TK	2	1	1	1	56	9	0	-9	-9
s61_1_10-0133TK	s61_1_10-0133TK	2	2	2	2	82	1	1	-9	2
s62_1_10-0045TK	s62_1_10-0045TK	2	1	1	1	76	0	1	-9	1
s639_1_13_0771TK	s639_1_13_0771TK	-9	2	1	1	64	9	0	-9	-9
s641_1_13_0792TK	s641_1_13_0792TK	-9	1	2	1	71	4	1	-9	-9
s643_1_13_0761TK	s643_1_13_0761TK	2	1	2	2	67	9	0	-9	-9
s645_1_13_0762TK	s645_1_13_0762TK	2	1	2	1	72	9	0	-9	-9
s646_1_13_0763TK	s646_1_13_0763TK	2	2	2	1	61	6	1	-9	-9
s648_1_13_0765TK	s648_1_13_0765TK	2	1	1	2	76	1	1	-9	-9
s64_1_10-0046TK	s64_1_10-0046TK	2	2	2	1	71	3	1	-9	-9
s650_1_13_0690TK	s650_1_13_0690TK	2	1	1	1	51	9	0	-9	-9
s652_1_13_0768TK	s652_1_13_0768TK	2	2	2	1	76	6	1	-9	-9
s65_1_02-0123TK	s65_1_02-0123TK	2	1	1	1	61	2	1	-9	-9
s661_1_13_0793TK	s661_1_13_0793TK	2	2	2	1	87	4	1	-9	-9
s667_1_13_0795TK	s667_1_13_0795TK	2	1	1	1	65	8	0	-9	-9
s668_1_13_0796TK	s668_1_13_0796TK	2	2	1	1	68	9	0	-9	-9
s670_1_13_0887TK	s670_1_13_0887TK	-9	2	2	1	34	9	0	-9	-9
s671_1_13_0798TK	s671_1_13_0798TK	1	1	1	2	84	9	0	-9	-9
s673_1_13_0799TK	s673_1_13_0799TK	2	1	2	1	60	8	0	-9	-9
s674_1_13_0800TK	s674_1_13_0800TK	2	2	1	1	67	5	1	-9	-9
s675_1_13_0801TK	s675_1_13_0801TK	2	1	2	1	58	9	0	-9	-9
s676_1_13_0802TK	s676_1_13_0802TK	2	2	2	1	51	10	1	-9	-9
s677_1_13_1052TK	s677_1_13_1052TK	2	2	2	1	55	9	0	-9	-9
s678_1_13_0803TK	s678_1_13_0803TK	2	1	2	1	90	1	1	-9	-9
s679_1_13_0888TK	s679_1_13_0888TK	-9	1	1	1	58	6	1	-9	-9
s67_1_02-0125TK	s67_1_02-0125TK	2	1	1	2	70	3	1	-9	1
s681_1_13_0804TK	s681_1_13_0804TK	2	1	1	1	84	4	1	-9	-9
s682_1_13_1014TK	s682_1_13_1014TK	2	1	1	2	73	2	1	-9	-9
s683_1_13_1015TK	s683_1_13_1015TK	2	1	1	1	46	2	1	-9	-9
s684_1_13_1016TK	s684_1_13_1016TK	2	2	1	1	63	1	1	-9	-9
s685_1_13_1017TK	s685_1_13_1017TK	2	1	1	1	67	7	0	-9	-9
s686_1_13_1018TK	s686_1_13_1018TK	2	2	1	1	67	3	1	-9	-9
s689_1_13_1054TK	s689_1_13_1054TK	2	1	2	2	67	7	0	-9	-9
s68_1_10-0049TK	s68_1_10-0049TK	2	2	1	1	55	14	0	-9	1
s693_1_13_1057TK	s693_1_13_1057TK	2	1	2	1	43	7	0	-9	-9
s695_1_13_1019TK	s695_1_13_1019TK	2	2	1	1	53	3	1	-9	-9
s696_1_13_0997TK	s696_1_13_0997TK	2	1	2	1	67	7	0	-9	-9
s697_1_13_0998TK	s697_1_13_0998TK	2	1	2	1	57	8	0	-9	-9
s698_1_13_0999TK	s698_1_13_0999TK	2	2	2	1	70	8	0	-9	-9
s699_1_13_1000TK	s699_1_13_1000TK	2	1	2	1	68	7	0	-9	-9
s69_1_02-0126TK	s69_1_02-0126TK	2	2	2	1	67	2	1	-9	-9
s6_1_11759TK	s6_1_11759TK	2	1	2	1	77	6	1	-9	-9
s700_1_13_1001TK	s700_1_13_1001TK	2	1	1	2	64	1	1	-9	-9
s704_1_13_1058TK	s704_1_13_1058TK	2	1	1	1	-9	8	0	-9	-9
s70_1_09_1086TK	s70_1_09_1086TK	-9	1	2	2	76	14	0	-9	1
s717_1_14_0411TK	s717_1_14_0411TK	1	2	1	2	59	8	0	-9	-9
s718_1_14_0412TK	s718_1_14_0412TK	2	1	2	1	-9	-9	0	-9	-9
s719_1_14_0814TK	s719_1_14_0814TK	2	2	1	1	-9	9	0	-9	-9
s721_1_14_0413TK	s721_1_14_0413TK	2	2	2	1	-9	8	0	-9	-9
s722_1_14_0256TK	s722_1_14_0256TK	2	1	1	1	-9	9	0	-9	-9
s726_1_14_0415TK	s726_1_14_0415TK	2	2	1	1	-9	8	0	-9	-9
s727_1_14_0416TK	s727_1_14_0416TK	2	1	1	1	-9	8	0	-9	-9
s728_1_14_0260TK	s728_1_14_0260TK	2	1	1	1	-9	8	0	-9	-9
s729_1_14_0258TK	s729_1_14_0258TK	2	1	1	1	-9	8	0	-9	-9
s72_1_09_1088TK	s72_1_09_1088TK	-9	1	1	2	60	4	1	-9	1
s730_1_14_1224TK	s730_1_14_1224TK	-9	1	1	1	-9	7	0	-9	-9
s731_1_14_0815TK	s731_1_14_0815TK	2	2	1	1	-9	8	0	-9	-9
s732_1_14_0417TK	s732_1_14_0417TK	2	1	1	1	-9	8	0	-9	-9
s737_1_14_0418TK	s737_1_14_0418TK	2	2	2	1	-9	8	0	-9	-9
s738_1_14_0467TK	s738_1_14_0467TK	2	2	1	1	-9	8	0	-9	-9
s739_1_14_0816TK	s739_1_14_0816TK	2	2	1	1	-9	8	0	-9	-9
s73_1_10-0248TK	s73_1_10-0248TK	2	1	2	1	68	14	0	-9	-9
s740_1_14_0468TK	s740_1_14_0468TK	2	2	2	1	-9	8	0	-9	-9
s741_1_14_0469TK	s741_1_14_0469TK	2	1	2	1	-9	8	0	-9	-9
s742_1_14_0470TK	s742_1_14_0470TK	2	2	1	2	-9	7	0	-9	-9
s744_1_14_0817TK	s744_1_14_0817TK	2	1	2	2	-9	7	0	-9	-9
s745_1_14_0818TK	s745_1_14_0818TK	2	2	2	1	-9	8	0	-9	-9
s746_1_14_0819TK	s746_1_14_0819TK	1	2	1	2	53	10	1	-9	-9
s748_1_14_0471TK	s748_1_14_0471TK	2	2	1	1	-9	8	0	-9	-9
s749_1_14_0820TK	s749_1_14_0820TK	2	2	2	1	-9	7	0	-9	-9
s74_1_09_1266TK	s74_1_09_1266TK	2	1	1	1	53	14	0	-9	1
s750_1_14_0472TK	s750_1_14_0472TK	2	2	2	2	-9	8	0	-9	-9
s751_1_14_0821TK	s751_1_14_0821TK	2	2	1	1	-9	8	0	-9	-9
s754_1_14_0823TK	s754_1_14_0823TK	2	1	1	1	-9	7	0	-9	-9
s755_1_14_0473TK	s755_1_14_0473TK	2	1	1	2	-9	7	0	-9	-9
s756_1_14_0474TK	s756_1_14_0474TK	2	2	2	1	-9	7	0	-9	-9
s757_1_14_0475TK	s757_1_14_0475TK	2	1	2	1	-9	7	0	-9	-9
s758_1_14_0824TK	s758_1_14_0824TK	2	2	2	1	-9	7	0	-9	-9
s759_1_14_0825TK	s759_1_14_0825TK	2	1	1	1	-9	7	0	-9	-9
s75_1_09_1090TK	s75_1_09_1090TK	2	1	1	1	71	4	1	-9	1
s760_1_14_1473TK	s760_1_14_1473TK	-9	2	1	1	-9	7	0	-9	-9
s761_1_14_0826TK	s761_1_14_0826TK	2	1	1	1	-9	7	0	-9	-9
s762_1_14_0827TK	s762_1_14_0827TK	2	2	2	1	-9	7	0	-9	-9
s763_1_14_0828TK	s763_1_14_0828TK	2	1	1	1	-9	6	0	-9	-9
s764_1_13_0700TK	s764_1_13_0700TK	2	1	1	1	-9	7	0	-9	-9
s765_1_14_0829TK	s765_1_14_0829TK	2	1	1	1	-9	6	0	-9	-9
s766_1_14_0830TK	s766_1_14_0830TK	2	1	1	1	-9	7	0	-9	-9
s767_1_14_0880TK	s767_1_14_0880TK	2	1	2	1	-9	6	0	-9	-9
s768_1_14_0831TK	s768_1_14_0831TK	2	1	1	1	-9	6	0	-9	-9
s770_1_14_0881TK	s770_1_14_0881TK	2	1	1	1	-9	27	0	-9	-9
s771_1_14_0832TK	s771_1_14_0832TK	2	2	1	1	-9	7	0	-9	-9
s772_1_14_0833TK	s772_1_14_0833TK	2	1	1	1	-9	6	0	-9	-9
s773_1_14_0834TK	s773_1_14_0834TK	2	1	1	1	-9	6	0	-9	-9
s774_1_14_0835TK	s774_1_14_0835TK	2	2	1	1	-9	6	0	-9	-9
s775_1_14_0836TK	s775_1_14_0836TK	2	1	1	1	-9	7	0	-9	-9
s778_1_14_0839TK	s778_1_14_0839TK	2	2	1	1	-9	6	0	-9	-9
s779_1_14_1656TK	s779_1_14_1656TK	2	2	1	1	-9	6	0	-9	-9
s77_1_09_1268TK	s77_1_09_1268TK	-9	1	2	2	79	3	1	-9	1
s780_1_14_0840TK	s780_1_14_0840TK	2	1	2	1	-9	6	0	-9	-9
s781_1_14_1581TK	s781_1_14_1581TK	-9	2	2	1	-9	7	0	-9	-9
s783_1_14_0841TK	s783_1_14_0841TK	2	1	1	1	-9	7	0	-9	-9
s784_1_14_0842TK	s784_1_14_0842TK	1	1	2	1	52	7	0	-9	-9
s785_1_14_0843TK	s785_1_14_0843TK	2	1	2	1	-9	6	0	-9	-9
s786_1_14_0882TK	s786_1_14_0882TK	2	1	1	1	-9	6	0	-9	-9
s788_1_14_0883TK	s788_1_14_0883TK	2	1	2	1	-9	7	0	-9	-9
s78_1_09_1102TK	s78_1_09_1102TK	2	2	2	2	74	0	1	-9	1
s790_1_14_0884TK	s790_1_14_0884TK	2	1	2	1	-9	6	0	-9	-9
s791_1_14_0885TK	s791_1_14_0885TK	2	2	2	1	-9	6	0	-9	-9
s792_1_14_0886TK	s792_1_14_0886TK	2	2	1	1	-9	6	0	-9	-9
s793_1_14_1216TK	s793_1_14_1216TK	-9	1	1	1	-9	7	0	-9	-9
s794_1_14_0987TK	s794_1_14_0987TK	2	2	2	1	-9	7	0	-9	-9
s795_1_14_1217TK	s795_1_14_1217TK	-9	2	2	1	-9	6	0	-9	-9
s796_1_14_0988TK	s796_1_14_0988TK	2	2	1	2	-9	6	0	-9	-9
s797_1_14_0989TK	s797_1_14_0989TK	2	2	1	1	-9	6	0	-9	-9
s799_1_14_1218TK	s799_1_14_1218TK	-9	1	2	2	-9	6	0	-9	-9
s79_1_09_1273TK	s79_1_09_1273TK	2	1	2	1	62	14	0	-9	1
s7_1_11761_T_LP6005745-DNA_D04	s7_1_11761_T_LP6005745-DNA_D04	2	1	2	2	76	3	1	-9	-9
s800_1_14_0990TK	s800_1_14_0990TK	1	1	1	1	50	5	1	-9	-9
s801_1_14_0991TK	s801_1_14_0991TK	2	1	2	1	-9	6	0	-9	-9
s802_1_14_1549TK	s802_1_14_1549TK	-9	1	1	1	-9	6	0	-9	-9
s803_1_14_0992TK	s803_1_14_0992TK	2	1	1	1	-9	6	0	-9	-9
s804_1_14_0993TK	s804_1_14_0993TK	2	2	1	1	-9	6	0	-9	-9
s805_1_14_0994TK	s805_1_14_0994TK	2	1	1	1	-9	5	0	-9	-9
s806_1_14_0995TK	s806_1_14_0995TK	2	1	1	1	-9	5	0	-9	-9
s807_1_14_1582TK	s807_1_14_1582TK	-9	2	2	1	-9	6	0	-9	-9
s808_1_14_0996TK	s808_1_14_0996TK	2	2	2	1	-9	-9	0	-9	-9
s809_1_14_1219TK	s809_1_14_1219TK	-9	1	2	1	-9	6	0	-9	-9
s80_1_09_1098TK	s80_1_09_1098TK	1	1	1	2	76	13	1	-9	2
s811_1_14_1474TK	s811_1_14_1474TK	-9	1	2	1	-9	5	0	-9	-9
s812_1_14_1099TK	s812_1_14_1099TK	2	2	1	1	-9	6	0	-9	-9
s813_1_14_1100TK	s813_1_14_1100TK	2	1	2	2	-9	6	0	-9	-9
s814_1_14_1101TK	s814_1_14_1101TK	2	1	2	1	-9	-9	0	-9	-9
s815_1_14_1583TK	s815_1_14_1583TK	-9	2	1	1	-9	5	0	-9	-9
s816_1_14_1102TK	s816_1_14_1102TK	2	1	1	1	-9	5	0	-9	-9
s817_1_14_1550TK	s817_1_14_1550TK	-9	2	2	1	59	5	0	-9	-9
s819_1_07_2459TK	s819_1_07_2459TK	2	1	2	2	92	8	0	-9	-9
s81_1_10-0065TK	s81_1_10-0065TK	-9	1	1	2	65	13	0	-9	1
s820_1_07_2461TK	s820_1_07_2461TK	2	1	1	1	60	8	0	-9	-9
s821_1_07_2445TK	s821_1_07_2445TK	2	2	2	2	40	8	0	-9	-9
s822_1_14_1103TK	s822_1_14_1103TK	2	2	1	2	68	2	1	-9	-9
s823_1_14_1104TK	s823_1_14_1104TK	2	1	2	1	-9	-9	0	-9	-9
s827_1_14_1584TK	s827_1_14_1584TK	-9	1	2	1	-9	-9	0	-9	-9
s82_1_10-0044TK	s82_1_10-0044TK	2	1	2	1	87	3	1	-9	1
s842_1_14_1325TK	s842_1_14_1325TK	-9	2	2	1	-9	-9	0	-9	-9
s843_1_14_1105TK	s843_1_14_1105TK	2	2	1	1	-9	5	0	-9	-9
s844_1_14_1326TK	s844_1_14_1326TK	-9	2	2	1	-9	5	0	-9	-9
s845_1_14_1327TK	s845_1_14_1327TK	-9	1	2	1	-9	5	0	-9	-9
s846_1_14_1106TK	s846_1_14_1106TK	2	1	1	1	-9	5	0	-9	-9
s847_1_14_1328TK	s847_1_14_1328TK	-9	1	2	1	-9	-9	0	-9	-9
s848_1_14_1329TK	s848_1_14_1329TK	-9	2	2	1	-9	5	0	-9	-9
s849_1_14_1330TK	s849_1_14_1330TK	-9	1	2	1	-9	5	0	-9	-9
s84_1_10_0070TK	s84_1_10_0070TK	-9	1	1	1	87	8	1	-9	-9
s850_1_14_1331TK	s850_1_14_1331TK	-9	2	1	1	-9	5	0	-9	-9
s851_1_14_1332TK	s851_1_14_1332TK	-9	1	1	1	-9	5	0	-9	-9
s852_1_14_1107TK	s852_1_14_1107TK	2	2	1	1	-9	5	0	-9	-9
s853_1_14_1108TK	s853_1_14_1108TK	2	1	1	1	-9	5	0	-9	-9
s854_1_14_1109TK	s854_1_14_1109TK	2	1	1	1	-9	4	0	-9	-9
s855_1_14_1110TK	s855_1_14_1110TK	2	2	2	1	-9	4	0	-9	-9
s856_1_14_1111TK	s856_1_14_1111TK	2	1	2	1	-9	5	0	-9	-9
s857_1_14_1112TK	s857_1_14_1112TK	2	1	2	1	-9	4	0	-9	-9
s858_1_14_1113TK	s858_1_14_1113TK	2	2	1	1	-9	5	0	-9	-9
s85_1_09_1096TK	s85_1_09_1096TK	2	-9	1	2	64	5	1	-9	1
s86+s875_1_09-1261TK	s86+s875_1_09-1261TK	-9	1	1	1	73	4	1	-9	-9
s862_1_14_1114TK	s862_1_14_1114TK	2	2	1	1	-9	4	0	-9	-9
s863_1_14_1220TK	s863_1_14_1220TK	-9	1	1	1	-9	5	0	-9	-9
s864_1_14_1115TK	s864_1_14_1115TK	2	1	1	1	-9	5	0	-9	-9
s866_1_14_1116TK	s866_1_14_1116TK	-9	2	1	1	-9	5	0	-9	-9
s867_1_14_1225TK	s867_1_14_1225TK	-9	1	1	1	-9	5	0	-9	-9
s868_1_14_1585TK	s868_1_14_1585TK	-9	2	1	1	-9	4	0	-9	-9
s869_1_14_1333TK	s869_1_14_1333TK	-9	1	1	2	-9	-9	0	-9	-9
s870_1_14_1586TK	s870_1_14_1586TK	-9	1	1	1	-9	5	0	-9	-9
s871_1_14_1334TK	s871_1_14_1334TK	-9	1	1	1	-9	4	0	-9	-9
s872_1_14_1226TK	s872_1_14_1226TK	-9	1	2	1	-9	4	0	-9	-9
s87_1_09-1263TK	s87_1_09-1263TK	-9	2	1	2	59	14	0	-9	1
s88_1_10_0076TK	s88_1_10_0076TK	-9	2	2	2	53	13	0	-9	1
s89_1_14_0262TK	s89_1_14_0262TK	-9	1	2	1	71	14	0	-9	-9
s8_1_11763TK	s8_1_11763TK	2	2	1	1	77	0	1	-9	1
s903_1_14_1221TK	s903_1_14_1221TK	-9	2	2	1	-9	4	0	-9	-9
s905_1_14_1227TK	s905_1_14_1227TK	-9	1	2	1	-9	4	0	-9	-9
s906_1_14_1551TK	s906_1_14_1551TK	-9	1	2	1	-9	4	0	-9	-9
s908_1_14_1335TK	s908_1_14_1335TK	-9	1	1	1	-9	4	0	-9	-9
s909_1_14_1222TK	s909_1_14_1222TK	-9	1	2	1	-9	4	0	-9	-9
s90_1_10_0101TK	s90_1_10_0101TK	-9	2	2	1	80	5	1	-9	1
s910_1_14_1223TK	s910_1_14_1223TK	-9	1	1	1	-9	3	0	-9	-9
s911_1_14_1228TK	s911_1_14_1228TK	-9	2	1	1	-9	3	0	-9	-9
s912_1_14_1229TK	s912_1_14_1229TK	-9	2	1	1	-9	3	0	-9	-9
s913_1_14_1657TK	s913_1_14_1657TK	2	2	1	1	-9	4	0	-9	-9
s914_1_14_1230TK	s914_1_14_1230TK	-9	2	1	1	-9	3	0	-9	-9
s915_1_14_1552TK	s915_1_14_1552TK	-9	1	1	1	51	4	0	-9	-9
s916_1_14_1231TK	s916_1_14_1231TK	-9	2	1	1	-9	3	0	-9	-9
s917_1_14_1658TK	s917_1_14_1658TK	2	1	1	1	-9	4	0	-9	-9
s919_1_14_1336TK	s919_1_14_1336TK	-9	2	1	1	-9	3	0	-9	-9
s91_1_10-0077TK	s91_1_10-0077TK	-9	2	2	1	56	14	0	-9	1
s921_1_14_1337TK	s921_1_14_1337TK	-9	1	1	1	-9	3	0	-9	-9
s923_1_14_1553TK	s923_1_14_1553TK	-9	-9	2	1	-9	3	0	-9	-9
s925_1_14_1338TK	s925_1_14_1338TK	-9	2	1	2	-9	3	0	-9	-9
s926_1_14_1339TK	s926_1_14_1339TK	-9	2	1	1	-9	3	0	-9	-9
s927_1_14_1340TK	s927_1_14_1340TK	-9	1	2	1	-9	3	0	-9	-9
s928_1_14_1341TK	s928_1_14_1341TK	2	2	1	1	-9	3	0	-9	-9
s92_1_10-0071TK	s92_1_10-0071TK	-9	1	1	1	63	3	1	-9	1
s937_1_14_1347TK	s937_1_14_1347TK	2	1	1	1	-9	3	0	-9	-9
s93_1_04_0419TK	s93_1_04_0419TK	2	2	1	1	40	4	1	-9	-9
s941_1_14_0587TK	s941_1_14_0587TK	-9	1	2	1	86	5	0	-9	-9
s942_1_14_0589TK	s942_1_14_0589TK	-9	2	2	1	58	6	0	-9	-9
s944_1_14_0754TK	s944_1_14_0754TK	-9	-9	1	-9	83	6	0	-9	-9
s945_1_14_0594TK	s945_1_14_0594TK	-9	2	2	2	70	3	1	-9	-9
s946_1_14_0596TK	s946_1_14_0596TK	-9	2	2	1	78	6	0	-9	-9
s947_1_14_0598TK	s947_1_14_0598TK	-9	1	1	2	-9	-9	-9	-9	-9
s948_1_14_0600TK	s948_1_14_0600TK	2	2	2	2	72	6	0	-9	-9
s94_1_04-0407TK	s94_1_04-0407TK	2	2	1	2	52	1	1	-9	-9
s950_1_14_0604TK	s950_1_14_0604TK	2	2	2	2	78	6	0	-9	-9
s951_1_14_0606TK	s951_1_14_0606TK	2	2	1	1	81	2	1	-9	-9
s952_1_14_0755TK	s952_1_14_0755TK	-9	-9	1	-9	86	2	1	-9	-9
s953_1_14_0609TK	s953_1_14_0609TK	2	1	2	2	58	5	0	-9	-9
s954_1_14_0611TK	s954_1_14_0611TK	2	1	1	1	56	4	1	-9	-9
s955_1_14_0715TK	s955_1_14_0715TK	-9	1	2	2	-9	6	0	-9	-9
s956_1_14_0717TK	s956_1_14_0717TK	-9	2	1	1	-9	5	0	-9	-9
s957_1_14_0719TK	s957_1_14_0719TK	-9	2	2	2	-9	5	0	-9	-9
s958_1_14_0721TK	s958_1_14_0721TK	-9	1	1	1	-9	6	0	-9	-9
s959_1_14_0723TK	s959_1_14_0723TK	-9	2	2	2	-9	6	0	-9	-9
s960_1_14_0725TK	s960_1_14_0725TK	-9	2	1	1	-9	6	0	-9	-9
s961_1_14_0727TK	s961_1_14_0727TK	-9	1	1	1	-9	6	0	-9	-9
s962_1_14_0729TK	s962_1_14_0729TK	-9	1	2	1	-9	6	0	-9	-9
s963_1_14_0731TK	s963_1_14_0731TK	-9	2	1	1	-9	6	0	-9	-9
s964_1_14_0733TK	s964_1_14_0733TK	-9	1	2	1	-9	5	0	-9	-9
s967_1_14_0737TK	s967_1_14_0737TK	-9	1	1	1	-9	6	0	-9	-9
s968_1_14_0739TK	s968_1_14_0739TK	-9	2	1	1	-9	5	0	-9	-9
s969_1_14_0741TK	s969_1_14_0741TK	-9	2	1	1	-9	5	0	-9	-9
s96_1_04_0406TK	s96_1_04_0406TK	2	2	1	1	48	13	0	-9	-9
s970_1_14_0743TK	s970_1_14_0743TK	-9	2	1	2	-9	6	0	-9	-9
s971_1_14_0745TK	s971_1_14_0745TK	-9	2	2	1	-9	5	0	-9	-9
s972_1_14_0747TK	s972_1_14_0747TK	-9	1	2	1	-9	5	0	-9	-9
s973_1_14_0749TK	s973_1_14_0749TK	-9	2	1	1	-9	5	0	-9	-9
s975_1_14_0751TK	s975_1_14_0751TK	-9	2	1	1	-9	5	0	-9	-9
s976_1_14_0753TK	s976_1_14_0753TK	-9	1	1	2	-9	5	0	-9	-9
s978_1_14_1447TK	s978_1_14_1447TK	2	2	1	1	-9	1	0	-9	-9
s979_1_14_1448TK	s979_1_14_1448TK	2	2	2	2	-9	2	0	-9	-9
s980_1_14_1555TK	s980_1_14_1555TK	2	2	2	1	-9	2	0	-9	-9
s982_1_14_1556TK	s982_1_14_1556TK	1	2	1	2	34	1	0	-9	-9
s983_1_14_1450TK	s983_1_14_1450TK	1	2	1	2	73	2	0	-9	-9
s984_1_14_1557TK	s984_1_14_1557TK	2	1	1	1	-9	2	0	-9	-9
s985_1_14_1558TK	s985_1_14_1558TK	2	1	1	1	-9	2	0	-9	-9
s986_1_14_1559TK	s986_1_14_1559TK	1	1	2	1	63	1	0	-9	-9
s987_1_14_1476TK	s987_1_14_1476TK	2	1	2	1	-9	2	0	-9	-9
s988_1_14_1477TK	s988_1_14_1477TK	2	1	1	1	-9	2	0	-9	-9
s989_1_14_1451TK	s989_1_14_1451TK	2	1	1	1	-9	3	0	-9	-9
s990_1_14_1560TK	s990_1_14_1560TK	2	1	1	1	-9	2	0	-9	-9
s992_1_14_1478TK	s992_1_14_1478TK	2	2	1	2	-9	1	0	-9	-9
s993_1_14_1561TK	s993_1_14_1561TK	2	1	1	1	-9	2	0	-9	-9
s994_1_14_1562TK	s994_1_14_1562TK	2	1	1	1	-9	2	0	-9	-9
s995_1_14_1563TK	s995_1_14_1563TK	2	1	1	1	-9	2	0	-9	-9
s996_1_14_1564TK	s996_1_14_1564TK	2	1	2	1	-9	2	0	-9	-9
s997_1_14_1565TK	s997_1_14_1565TK	2	2	1	1	-9	1	0	-9	-9
s998_1_14_1566TK	s998_1_14_1566TK	2	1	2	1	-9	2	0	-9	-9
s999_1_14_1452TK	s999_1_14_1452TK	2	2	2	1	-9	1	0	-9	-9
s99_1_04-0408_T_LP6005743-DNA_A03	s99_1_04-0408_T_LP6005743-DNA_A03	2	1	1	1	48	14	0	-9	-9
s9_1_11765TK	s9_1_11765TK	2	1	1	1	80	7	1	-9	-9

## Sheet: Sample_phenotypes_description
RERstatus	1 = MSI, 2 = MSS
metastasis	1 = local, 2 = spread
gender	1 = male, 2 = female
location	1 = distal, 2 = proximal
age_of_onset
yrs	Survival in years after diagnosis
isDead	1=Deceased, 0=alive
KRAS	1 = wt, 2 = mutated
BRAF	1 = wt, 2 = mutated

## Sheet: ListOfSheets
Supplementary Data	Sheet name	Description
8	Sample_phenotypes	Phenotype data for studied samples
	Sample_phenotypes_description	Description for coding of the sample phenotypes
