# Supplementary material for: Contribution of allelic imbalance to colorectal cancer
Source: Nat Commun. 2018 Sep 10;9:3664. doi: 10.1038/s41467-018-06132-1 (PMC6131244; doi:10.1038/s41467-018-06132-1)
Supplement: Supplementary file 12 — Supplementary Data 10 [file 41467_2018_6132_MOESM12_ESM.xlsx]

## Sheet: OncodriveFML 234 MSS CRCs
index	muts	muts_recurrence	samples_mut	pvalue	qvalue	fdr_adjust	pvalue_neg	qvalue_neg	symbol
ENSG00000133703	153	42	135	1e-06	0.001063	0.0014764	1	1	KRAS
ENSG00000141510	170	91	149	1e-06	0.001113	0.0014764	1	1	TP53
ENSG00000141646	50	40	45	1e-06	0.0001595	0.0014764	1	1	SMAD4
ENSG00000175387	37	37	35	1e-06	0.0001595	0.0014764	1	1	SMAD2
ENSG00000213281	59	48	28	1e-06	0.001018	0.0014764	1	1	NRAS
ENSG00000117713	51	51	43	1e-06	0.001018	0.0014764	1	1	ARID1A
ENSG00000168036	30	30	26	1e-06	0.000582	0.0014764	1	1	CTNNB1
ENSG00000121879	94	64	79	1e-06	0.000582	0.0014764	1	1	PIK3CA
ENSG00000109670	142	134	93	1e-06	0.000828	0.0014764	1	1	FBXW7
ENSG00000204970	383	380	183	1e-06	0.000237	0.0014764	1	1	PCDHA1
ENSG00000255408	344	341	175	1e-06	0.000237	0.0014764	1	1	PCDHA3
ENSG00000204969	360	357	178	1e-06	0.000237	0.0014764	1	1	PCDHA2
ENSG00000134982	238	148	157	1e-06	0.000237	0.0014764	1	1	APC
ENSG00000157764	132	117	90	1e-06	0.001027	0.0014764	1	1	BRAF
ENSG00000184675	38	32	32	1e-06	0.000802	0.0014764	1	1	AMER1
ENSG00000143674	38	38	37	2e-06	0.00135733333333333	0.00276825	0.999998	1	MLK4
ENSG00000204967	322	319	168	3e-06	0.0005688	0.00390811764705882	0.999997	1	PCDHA4
ENSG00000154358	192	192	127	4e-06	0.002036	0.00492133333333333	0.999996	1	OBSCN
ENSG00000125398	16	16	15	6e-06	0.003339	0.00699347368421053	0.999994	1	SOX9
ENSG00000169564	13	2	13	8e-06	0.010912	0.00843657142857143	0.999992	0.999992	PCBP1
ENSG00000183876	6	6	5	8e-06	0.001264	0.00843657142857143	0.999992	1	ARSI
ENSG00000149311	97	97	72	9e-06	0.00972	0.00905972727272727	0.999991	0.999991	ATM
ENSG00000204956	284	280	143	1e-05	0.00135428571428571	0.00962869565217391	0.99999	1	PCDHGA1
ENSG00000186174	14	13	13	1.6e-05	0.00972	0.014764	0.999984	0.999991	BCL9L
ENSG00000081853	277	273	140	2e-05	0.00237	0.0177168	0.99998	1	PCDHGA2
ENSG00000065559	59	58	48	2.4e-05	0.008904	0.0204424615384615	0.999976	1	MAP2K4
ENSG00000157343	6	6	6	3e-05	0.03186	0.0246066666666667	0.99997	0.99997	ARMC12
ENSG00000139515	4	4	4	5.3e-05	0.022154	0.0419192142857143	0.999947	0.999947	PDX1
ENSG00000132259	8	8	8	6e-05	0.0212625	0.044292	0.99994	0.999991	CNGA4
ENSG00000167210	165	162	115	6e-05	0.00638	0.044292	0.99994	1	LOXHD1
ENSG00000131043	17	17	11	6.5e-05	0.02072	0.0464351612903226	0.999935	0.999935	AAR2
ENSG00000137675	10	10	10	7e-05	0.0212625	0.0469763636363636	0.99993	0.999991	MMP27
ENSG00000087460	97	93	72	7e-05	0.02072	0.0469763636363636	0.99993	0.999935	GNAS
ENSG00000181929	12	11	12	8e-05	0.04252	0.0506194285714286	0.99992	1	PRKAG1
ENSG00000133878	12	11	10	8e-05	0.0596	0.0506194285714286	0.99992	0.99992	DUSP26
ENSG00000171862	78	77	59	9e-05	0.07551	0.0524510526315789	0.99991	0.99991	PTEN
ENSG00000164109	6	6	6	9e-05	0.03726	0.0524510526315789	0.99991	1	MAD2L1
ENSG00000204965	297	295	162	9e-05	0.00948	0.0524510526315789	0.99991	1	PCDHA5
ENSG00000259854	2	2	2	0.00012	0.02916	0.0648175609756098	0.99988	0.999991	RP11-211G23.1
ENSG00000102554	27	26	22	0.00012	0.02508	0.0648175609756098	0.99988	0.999947	KLF5
ENSG00000166164	24	23	23	0.00012	0.05838	0.0648175609756098	0.99988	0.99988	BRD7
ENSG00000188322	37	37	37	0.00014	0.05838	0.07382	0.99986	0.99988	SBK1
ENSG00000165879	1	1	1	0.00015	NA	0.077253488372093	1	NA	FRAT1
ENSG00000141736	20	17	19	2e-04	0.05565	0.0942382978723404	0.9998	1	ERBB2
ENSG00000198216	403	394	179	2e-04	0.08144	0.0942382978723404	0.9998	1	CACNA1E
ENSG00000138650	163	162	117	2e-04	0.0552	0.0942382978723404	0.9998	1	PCDH10
ENSG00000204366	3	3	3	2e-04	0.0879942857142857	0.0942382978723404	0.99981	0.99997	ZBTB12
ENSG00000213341	33	33	30	0.00021	0.088095	0.09688875	0.99979	0.99991	CHUK
ENSG00000157219	25	25	24	0.00023	0.118105	0.103950612244898	0.99977	1	HTR5A
ENSG00000081842	284	283	157	0.00026	0.024648	0.1151592	0.99974	1	PCDHA6
ENSG00000153487	7	7	6	0.00032	0.0418	0.133711698113208	0.99968	0.999947	ING1
ENSG00000132694	54	54	49	0.00032	0.108586666666667	0.133711698113208	0.99968	1	ARHGEF11
ENSG00000254870	10	10	10	0.00032	0.0879942857142857	0.133711698113208	0.99968	0.99997	ATP6V1G2-DDX39B
ENSG00000124608	4	4	4	0.00034	0.0879942857142857	0.139437777777778	0.99966	0.99997	AARS2
ENSG00000120686	15	15	15	4e-04	0.0418	0.158185714285714	0.9996	0.999947	UFM1
ENSG00000220575	7	7	7	4e-04	0.136933333333333	0.158185714285714	0.9996	1	HTR5A-AS1
ENSG00000173599	60	60	49	0.00043	0.0867857142857143	0.164185862068966	0.99957	0.999991	PC
ENSG00000197405	10	10	10	0.00043	0.3372	0.164185862068966	0.99957	0.99957	C5AR1
ENSG00000185044	31	31	29	0.00047	0.129795	0.174263606557377	0.99953	1	RP11-435B5.4
ENSG00000148604	14	14	14	0.00048	0.13424	0.174263606557377	0.99952	0.99991	RGR
ENSG00000105708	20	20	18	0.00048	0.3372	0.174263606557377	0.99952	0.99957	ZNF14
ENSG00000198563	7	7	7	0.00049	0.0879942857142857	0.175024838709677	0.99951	0.99997	DDX39B
ENSG00000167333	9	9	8	5e-04	0.0867857142857143	0.175761904761905	0.9995	0.999991	TRIM68
ENSG00000117650	9	9	9	0.00051	0.129795	0.1764759375	0.99949	1	NEK2
ENSG00000178233	28	28	26	0.00052	0.0879942857142857	0.177168	0.99948	0.99997	TMEM151B
ENSG00000158553	5	5	5	0.00058	0.0879942857142857	0.194616363636364	0.99942	0.99997	POM121L2
ENSG00000145388	12	12	12	0.00061	0.12627	0.20162776119403	0.99939	1	METTL14
ENSG00000106305	10	10	10	0.00062	0.159185	0.201919411764706	0.99938	1	AIMP2
ENSG00000116213	16	16	15	0.00066	0.149306666666667	0.211831304347826	0.99934	1	WRAP73
ENSG00000131435	10	9	10	0.00067	0.0577418181818182	0.211968857142857	0.99933	1	PDLIM4
ENSG00000125457	2	2	2	0.00071	0.158046	0.22146	0.99935	1	MIF4GD
ENSG00000067445	18	18	16	0.00073	0.202505	0.224493698630137	0.99927	1	TRO
ENSG00000121753	30	30	26	0.00074	0.150664	0.224493698630137	0.99926	1	BAI2
ENSG00000228283	2	2	2	8e-04	0.1062	0.236224	0.9992	0.99997	KATNBL1P6
ENSG00000104755	143	142	95	8e-04	0.298	0.236224	0.9992	0.99992	ADAM2
ENSG00000267339	10	10	9	0.00087	0.40745	0.253097142857143	0.99913	0.99957	LINC00906
ENSG00000211772	11	11	11	0.00088	0.180752	0.253097142857143	0.99912	1	TRBC2
ENSG00000139835	32	31	27	0.00091	0.076076	0.257902784810127	0.99909	0.999947	GRTP1
ENSG00000254245	260	257	134	0.00092	0.07268	0.257902784810127	0.99908	1	PCDHGA3
ENSG00000065361	15	14	14	0.00095	0.336616666666667	0.26298375	0.99905	1	ERBB3
ENSG00000235316	3	3	3	0.00101	0.2118475	0.269487469879518	0.99899	0.99991	DUSP8P5
ENSG00000198354	12	12	12	0.00101	0.202505	0.269487469879518	0.99899	1	DCAF12L2
ENSG00000182872	36	36	32	0.00101	0.202505	0.269487469879518	0.999	1	RBM10
ENSG00000166949	57	56	50	0.00107	0.465606666666667	0.282097857142857	0.99893	0.99893	SMAD3
ENSG00000187979	7	7	6	0.00109	0.29884	0.283989882352941	0.99891	0.99891	AC008079.9
ENSG00000177426	31	31	30	0.00113	0.0901175	0.290988139534884	0.99887	1	TGIF1
ENSG00000113555	12	11	12	0.00118	0.0860492307692308	0.299474318181818	0.99882	1	PCDH12
ENSG00000165125	24	24	21	0.00119	0.19513	0.299474318181818	0.99881	1	TRPV6
ENSG00000133069	31	31	30	0.00123	0.227661818181818	0.306062696629213	0.99877	1	TMCC2
ENSG00000149451	20	20	19	0.00132	0.21016	0.320154130434783	0.99868	0.999935	ADAM33
ENSG00000204963	267	267	154	0.00132	0.0893828571428571	0.320154130434783	0.99868	1	PCDHA7
ENSG00000106615	26	22	24	0.00133	0.19513	0.320154130434783	0.99867	1	RHEB
ENSG00000188993	16	16	14	0.00139	0.216462857142857	0.327478085106383	0.99861	1	LRRC66
ENSG00000135045	7	7	6	0.00139	0.984465	0.327478085106383	0.99861	0.99861	C9orf40
ENSG00000175170	64	64	51	0.00142	0.21016	0.331024421052632	0.99858	0.999935	FAM182B
ENSG00000138172	2	2	2	0.00144	0.227928333333333	0.33219	0.99859	0.99991	CALHM2
ENSG00000184988	3	3	3	0.00148	0.26076	0.336709591836735	0.99852	1	TMEM106A
ENSG00000126012	16	16	13	0.00149	0.211193333333333	0.336709591836735	0.99851	1	KDM5C
ENSG00000169174	12	12	12	0.00152	0.257893333333333	0.340019393939394	0.99848	1	PCSK9
ENSG00000182162	93	89	77	0.00158	0.211193333333333	0.348635049504951	0.99842	1	P2RY8
ENSG00000174326	1	1	1	0.00159	NA	0.348635049504951	0.99915	NA	SLC16A11
ENSG00000177354	69	67	49	0.00163	0.227928333333333	0.352615922330097	0.99837	0.99991	C10orf71
ENSG00000108375	52	52	46	0.00164	0.26076	0.352615922330097	0.99836	1	RNF43
ENSG00000124882	10	10	10	0.00168	0.216462857142857	0.357743076923077	0.99832	1	EREG
ENSG00000121853	6	6	6	0.00171	0.66348	0.360663428571429	0.99829	1	GHSR
ENSG00000185823	24	23	23	0.00177	0.465606666666667	0.36979641509434	0.99823	0.99893	NPAP1
ENSG00000170577	8	8	8	0.00183	0.752928	0.375251666666667	0.99817	0.998902333088775	SIX2
ENSG00000215375	4	4	4	0.00183	0.216462857142857	0.375251666666667	0.99817	1	MYL5
ENSG00000254221	247	244	130	0.0019	0.12008	0.38603119266055	0.9981	1	PCDHGB1
ENSG00000140983	5	5	4	0.00193	0.53654	0.388561636363636	0.99807	0.99988	RHOT2
ENSG00000233577	2	2	2	0.00199	0.29884	0.394354210526316	0.99802	0.99891	RP3-462D8.2
ENSG00000076356	119	119	95	0.002	0.313230769230769	0.394354210526316	0.998	1	PLXNA2
ENSG00000187166	4	4	4	0.00202	0.431578	0.394354210526316	0.99798	1	H1FNT
ENSG00000198324	5	5	5	0.00203	0.431578	0.394354210526316	0.99797	1	FAM109A
ENSG00000091536	49	49	43	0.00206	0.2865975	0.395191551724138	0.99794	1	MYO15A
ENSG00000198832	3	3	3	0.00207	0.29884	0.395191551724138	0.99793	0.99891	SELM
ENSG00000128944	8	8	8	0.00211	0.465606666666667	0.39685632	0.99789	0.99893	KNSTRN
ENSG00000196218	168	168	108	0.00212	0.60415	0.39685632	0.99788	0.99957	RYR1
ENSG00000142039	6	6	6	0.00215	0.60415	0.39685632	0.99785	0.99957	CCDC97
ENSG00000158604	1	1	1	0.00218	NA	0.39685632	0.99846	NA	TMED4
ENSG00000204140	9	8	9	0.0022	0.2596	0.39685632	0.9978	0.99997	CLPSL1
ENSG00000088305	25	25	24	0.00222	0.2553	0.39685632	0.99778	0.999935	DNMT3B
ENSG00000076043	6	6	6	0.00223	0.32805	0.39685632	0.99777	0.999991	REXO2
ENSG00000145692	18	18	18	0.00223	0.124912941176471	0.39685632	0.99777	1	BHMT
ENSG00000204962	253	253	149	0.00224	0.124912941176471	0.39685632	0.99776	1	PCDHA8
ENSG00000173349	4	4	4	0.00226	0.752928	0.397221904761905	0.99774	0.998902333088775	SFT2D3
ENSG00000134817	6	6	6	0.00243	0.32805	0.422319069767442	0.99757	0.999991	APLNR
ENSG00000224786	2	2	2	0.00245	0.24932	0.422319069767442	0.99755	1	CETN4P
ENSG00000166278	28	28	26	0.00246	0.261252	0.422319069767442	0.99754	0.99997	C2
ENSG00000262576	234	231	126	0.00252	0.129726315789474	0.429291692307692	0.99748	1	PCDHGA4
ENSG00000160867	5	5	5	0.0026	0.129726315789474	0.43953893129771	0.9974	1	FGFR4
ENSG00000100365	9	9	9	0.00264	0.29884	0.44292	0.99736	0.99891	NCF4
ENSG00000161681	77	75	65	0.00267	0.622214285714286	0.444560444444444	0.99733	0.99957	SHANK1
ENSG00000169618	73	72	59	0.00269	0.752928	0.444560444444444	0.99731	0.998902333088775	PROKR1
ENSG00000109475	7	7	7	0.00271	0.24932	0.444560444444444	0.99729	1	RPL34
ENSG00000101292	25	25	24	0.00274	0.2553	0.446061276595745	0.99726	0.999935	PROKR2
ENSG00000188219	26	26	26	0.00276	0.752928	0.446061276595745	0.99724	0.998902333088775	POTEE
ENSG00000127054	5	5	5	0.0028	0.4072	0.446061276595745	0.9972	1	CPSF3L
ENSG00000133884	9	9	9	0.00283	0.343845	0.446061276595745	0.99717	0.999991	DPF2
ENSG00000147256	35	35	33	0.00283	0.302755	0.446061276595745	0.99717	1	ARHGAP36
ENSG00000123349	5	5	5	0.00284	0.503153333333333	0.446061276595745	0.99716	1	PFDN5
ENSG00000204344	5	5	5	0.00289	0.270456	0.450717887323944	0.99711	0.99997	STK19
ENSG00000168175	7	7	7	0.00297	0.546450909090909	0.45676125	0.99703	0.99703	MAPK1IP1L
ENSG00000073605	6	6	6	0.00297	0.36729	0.45676125	0.99703	1	GSDMB
ENSG00000188021	4	4	4	0.00302	0.302755	0.461247724137931	0.99698	1	UBQLN2
ENSG00000171873	27	26	27	0.00308	0.2553	0.467024489795918	0.99692	0.999935	ADRA1D
ENSG00000207825	2	1	2	0.0031	0.622214285714286	0.467024489795918	0.9986	0.99957	MIR519B
ENSG00000182580	22	18	21	0.0033	0.9603	0.4916412	0.9967	0.999275452196382	EPHB3
ENSG00000145945	3	3	3	0.00332	0.270456	0.4916412	0.99668	0.99997	FAM50B
ENSG00000079337	22	22	21	0.00333	0.505684285714286	0.4916412	0.99667	1	RAPGEF3
ENSG00000256508	4	4	4	0.0034	0.3553875	0.498651655629139	0.9966	0.999991	RP11-554A11.6
ENSG00000253910	225	222	124	0.00344	0.163056	0.499370588235294	0.99656	1	PCDHGB2
ENSG00000125845	7	7	7	0.00345	0.2553	0.499370588235294	0.99655	0.999935	BMP2
ENSG00000166025	127	127	96	0.00351	0.3553875	0.502543846153846	0.99649	0.999991	AMOTL1
ENSG00000235098	3	3	3	0.00353	0.479138666666667	0.502543846153846	0.99647	1	ANKRD65
ENSG00000146072	44	43	39	0.00354	0.270456	0.502543846153846	0.99646	0.99997	TNFRSF21
ENSG00000164331	13	13	11	0.00371	0.16748	0.523322675159236	0.99629	1	ANKRA2
ENSG00000120279	45	44	37	0.00375	0.270456	0.525096981132075	0.99625	0.99997	MYCT1
ENSG00000165188	3	3	3	0.00377	0.984465	0.525096981132075	0.99623	0.997499082802548	RNF183
ENSG00000244255	13	13	12	0.00382	0.270456	0.52873575	0.99618	0.99997	CFB
ENSG00000180448	10	10	9	0.00391	0.68669375	0.537831428571429	0.99609	0.99957	HMHA1
ENSG00000142208	17	16	17	0.00406	0.546450909090909	0.544740689655172	0.99594	0.99703	AKT1
ENSG00000215012	4	4	3	0.00409	0.29884	0.544740689655172	0.99591	0.99891	C22orf29
ENSG00000162231	5	5	5	0.00411	0.384126923076923	0.544740689655172	0.99589	0.999991	NXF1
ENSG00000261461	8	8	8	0.00413	0.551631428571429	0.544740689655172	0.99587	0.999465198555957	UBE2MP1
ENSG00000144191	49	49	40	0.00415	0.77407	0.544740689655172	0.99585	0.998902333088775	CNGA3
ENSG00000180879	1	1	1	0.0042	NA	0.544740689655172	0.99654	NA	SSR4
ENSG00000215041	5	5	5	0.00422	0.446211818181818	0.544740689655172	0.99578	1	NEURL4
ENSG00000262209	210	207	120	0.00422	0.18135652173913	0.544740689655172	0.99578	1	PCDHGB3
ENSG00000197616	35	34	28	0.00424	0.546450909090909	0.544740689655172	0.99576	0.99703	MYH6
ENSG00000185485	23	23	20	0.00426	0.97	0.544740689655172	0.99574	0.999173586206896	SDHAP1
ENSG00000261439	4	4	4	0.00427	0.551631428571429	0.544740689655172	0.99574	0.999465198555957	CTD-2050B12.2
ENSG00000077942	76	75	66	0.00427	0.29884	0.544740689655172	0.99573	0.99891	FBLN1
ENSG00000243543	4	4	4	0.00428	0.281528888888889	0.544740689655172	0.99572	0.999935	WFDC6
ENSG00000186951	45	45	41	0.00434	0.29884	0.545608156424581	0.99566	0.99891	PPARA
ENSG00000135900	6	6	6	0.00436	0.77407	0.545608156424581	0.99564	0.998902333088775	MRPL44
ENSG00000146216	33	33	29	0.00439	0.29138625	0.545608156424581	0.99561	0.99997	TTBK1
ENSG00000253485	219	216	123	0.0044	0.18135652173913	0.545608156424581	0.9956	1	PCDHGA5
ENSG00000179673	2	2	2	0.00441	0.446211818181818	0.545608156424581	0.99559	1	RPRML
ENSG00000102996	16	16	14	0.00446	0.551631428571429	0.546920552486188	0.99554	0.999465198555957	MMP15
ENSG00000008323	18	18	17	0.00447	0.5315	0.546920552486188	0.99553	1	PLEKHG6
ENSG00000115239	128	124	91	0.00454	0.77407	0.552433186813187	0.99546	0.998902333088775	GPR75-ASB3
ENSG00000104331	25	25	21	0.00458	0.622607142857143	0.55365	0.99542	0.998099461641992	IMPAD1
ENSG00000133317	13	13	13	0.0046	0.399214285714286	0.55365	0.9954	0.999991	LGALS12
ENSG00000180747	21	19	19	0.00463	0.551631428571429	0.554248540540541	0.99537	0.999465198555957	CTD-2547E10.2
ENSG00000258314	43	42	40	0.00468	0.546450909090909	0.555426417112299	0.99532	0.99703	CTD-2314B22.1
ENSG00000116791	23	22	22	0.00469	0.585649411764706	0.555426417112299	0.99531	1	CRYZ
ENSG00000214655	9	8	9	0.00476	0.5264725	0.560717872340426	0.99525	0.99991	ZSWIM8
ENSG00000156466	27	27	26	0.00483	0.622607142857143	0.565184375	0.99517	0.998099461641992	GDF6
ENSG00000132005	28	28	27	0.00486	0.69688	0.565184375	0.99514	0.99957	RFX1
ENSG00000158887	4	4	4	0.00489	0.585649411764706	0.565184375	0.99511	1	MPZ
ENSG00000147437	3	3	3	0.0049	0.622607142857143	0.565184375	0.9951	0.998099461641992	GNRH1
ENSG00000142046	12	12	12	0.00496	0.69688	0.567208775510204	0.99504	0.99957	TMEM91
ENSG00000163882	3	3	3	0.005	0.97	0.567208775510204	0.995	0.999173586206896	POLR2H
ENSG00000125813	37	35	35	0.00501	0.296592	0.567208775510204	0.99499	0.999935	PAX1
ENSG00000107957	147	146	96	0.00502	0.5264725	0.567208775510204	0.99498	0.99991	SH3PXD2A
ENSG00000123395	3	3	3	0.00518	0.5315	0.58231614213198	0.99482	1	C12orf44
ENSG00000137265	25	25	23	0.00521	0.325471764705882	0.582730606060606	0.99479	0.99997	IRF4
ENSG00000177169	30	29	27	0.0055	0.5315	0.609015	0.9945	1	ULK1
ENSG00000111732	28	27	27	0.0055	0.5315	0.609015	0.9945	1	AICDA
ENSG00000165458	8	8	8	0.00553	0.44793	0.609290447761194	0.99447	0.999991	INPPL1
ENSG00000162891	2	2	2	0.00556	0.628897777777778	0.609563168316832	0.99445	1	IL20
ENSG00000204632	101	99	73	0.0056	0.3304	0.610100588235294	0.9944	0.99997	HLA-G
ENSG00000205663	1	1	1	0.00562	NA	0.610100588235294	0.99443	NA	RP11-706O15.5
ENSG00000170144	4	4	4	0.00574	0.869928888888889	0.620088	0.99426	0.998902333088775	HNRNPA3
ENSG00000154316	23	23	20	0.0058	0.622607142857143	0.622655652173913	0.9942	0.998099461641992	TDH
ENSG00000248569	1	1	1	0.00582	NA	0.622655652173913	0.99442	NA	CTC-512J14.5
ENSG00000165066	127	127	90	0.00585	0.622607142857143	0.62285625	0.99415	0.998099461641992	NKX6-3
ENSG00000173175	143	139	109	0.00588	0.97194	0.623054928229665	0.99412	0.999173586206896	ADCY5
ENSG00000261069	1	1	1	0.00601	NA	0.627125046728972	0.99419	NA	SNORD116-20
ENSG00000265479	21	21	19	0.00601	0.680901	0.627125046728972	0.99399	1	DTX2P1-UPK3BP1-PMS2P11
ENSG00000165300	32	32	29	0.00602	0.360674285714286	0.627125046728972	0.99398	0.999947	SLITRK5
ENSG00000123200	81	81	67	0.00604	0.360674285714286	0.627125046728972	0.99396	0.999947	ZC3H13
ENSG00000136206	5	5	5	0.00606	0.680901	0.627125046728972	0.99394	1	SPDYE1
ENSG00000229084	2	2	2	0.00618	0.546450909090909	0.635672222222222	0.99383	0.99703	LINC00226
ENSG00000128438	9	9	9	0.0062	0.558523636363636	0.635672222222222	0.9938	1	TBC1D27
ENSG00000203485	17	17	17	0.00628	0.546450909090909	0.640907281105991	0.99372	0.99703	INF2
ENSG00000165588	16	15	15	0.00641	0.546450909090909	0.646342533936652	0.99359	0.99703	OTX2
ENSG00000196591	18	18	17	0.00644	0.348437142857143	0.646342533936652	0.99356	0.99997	HDAC2
ENSG00000102287	19	19	19	0.00644	0.550463636363636	0.646342533936652	0.99356	1	GABRE
ENSG00000204961	232	232	146	0.00645	0.254775	0.646342533936652	0.99355	1	PCDHA9
ENSG00000242349	3	3	3	0.00656	0.645041818181818	0.652462869955157	0.99344	1	NPPA-AS1
ENSG00000123240	25	25	23	0.00657	0.61247	0.652462869955157	0.99343	0.99991	OPTN
ENSG00000228434	4	4	4	0.00663	0.680901	0.652672863436123	0.99337	1	AC004951.6
ENSG00000172638	5	5	5	0.00666	0.505184210526316	0.652672863436123	0.99334	0.999991	EFEMP2
ENSG00000205634	30	30	28	0.00668	0.40247	0.652672863436123	0.99332	0.99891	LINC00898
ENSG00000141433	15	15	15	0.00669	0.426822	0.652672863436123	0.99331	1	ADCYAP1
ENSG00000137218	3	3	3	0.00675	0.348437142857143	0.654709257641921	0.99325	0.99997	FRS3
ENSG00000183853	108	108	82	0.00677	0.645041818181818	0.654709257641921	0.99323	1	KIRREL
ENSG00000049239	12	12	12	0.00684	0.645041818181818	0.65671038961039	0.99316	1	H6PD
ENSG00000197471	4	4	4	0.00685	0.7141125	0.65671038961039	0.99315	0.999465198555957	SPN
ENSG00000204410	11	11	10	0.00689	0.348437142857143	0.657698017241379	0.99311	0.99997	MSH5
ENSG00000223345	7	7	6	0.00697	0.645041818181818	0.662479055793991	0.99303	1	HIST2H2BA
ENSG00000142173	45	45	38	0.0071	0.999996	0.671581951219512	0.9929	0.9929	COL6A2
ENSG00000048028	35	35	31	0.00714	0.505184210526316	0.671581951219512	0.99286	0.999991	USP28
ENSG00000026559	27	27	25	0.00725	0.390181818181818	0.671581951219512	0.99275	0.999935	KCNG1
ENSG00000067596	21	21	20	0.00726	0.558523636363636	0.671581951219512	0.99274	1	DHX8
ENSG00000155269	42	42	37	0.00732	0.557770909090909	0.671581951219512	0.99268	1	GPR78
ENSG00000100867	8	8	7	0.00741	0.546450909090909	0.671581951219512	0.99259	0.99703	DHRS2
ENSG00000251669	8	8	8	0.00741	0.557770909090909	0.671581951219512	0.99259	1	FAM86EP
ENSG00000122194	79	78	64	0.00741	0.354153913043478	0.671581951219512	0.99259	0.99997	PLG
ENSG00000102312	11	11	11	0.00741	0.550463636363636	0.671581951219512	0.99259	1	PORCN
ENSG00000166886	3	3	3	0.00743	0.565516	0.671581951219512	0.99257	1	NAB2
ENSG00000163703	6	6	6	0.00743	0.97194	0.671581951219512	0.99257	0.998575177182368	CRELD1
ENSG00000197414	4	4	4	0.00745	1	0.671581951219512	0.99255	0.997068437025797	GOLGA6L1
ENSG00000268297	6	6	6	0.00746	0.700894285714286	0.671581951219512	0.99254	0.99957	CLEC4GP1
ENSG00000102226	13	13	13	0.00755	0.550463636363636	0.676932388663968	0.99245	1	USP11
ENSG00000164011	1	1	1	0.00764	NA	0.681749411764706	0.99363	NA	ZNF691
ENSG00000206341	100	98	73	0.00767	0.354153913043478	0.681749411764706	0.99233	0.99997	HLA-H
ENSG00000170465	5	5	4	0.00776	0.565516	0.681749411764706	0.99224	1	KRT6C
ENSG00000196387	3	3	3	0.00777	0.565516	0.681749411764706	0.99223	1	ZNF140
ENSG00000176563	9	9	7	0.00777	0.558523636363636	0.681749411764706	0.99223	1	CNTD1
ENSG00000244161	2	2	2	0.00779	0.97194	0.681749411764706	0.99222	0.998575177182368	FLNB-AS1
ENSG00000259964	1	1	1	0.00783	NA	0.681749411764706	0.99385	NA	RP11-673C5.2
ENSG00000237654	21	21	20	0.00785	0.505184210526316	0.681749411764706	0.99215	0.999991	AP003025.2
ENSG00000137752	15	15	13	0.0079	0.505184210526316	0.68333766536965	0.99211	0.999991	CASP1
ENSG00000220008	8	8	7	0.00793	0.700894285714286	0.68333766536965	0.99207	0.99957	LINGO3
ENSG00000116406	35	34	25	0.00801	0.704116666666667	0.687556046511628	0.99199	1	EDEM3
ENSG00000167858	22	22	19	0.00816	0.558523636363636	0.697727258687259	0.99184	1	TEKT1
ENSG00000161905	4	4	4	0.00826	0.558523636363636	0.703561384615385	0.99174	1	ALOX15
ENSG00000116748	24	24	22	0.0083	0.704116666666667	0.704259770114943	0.9917	1	AMPD1
ENSG00000178982	10	10	10	0.00834	0.700894285714286	0.704952824427481	0.99166	0.99957	EIF3K
ENSG00000119614	17	17	17	0.00838	0.546450909090909	0.705640608365019	0.99162	0.99703	VSX2
ENSG00000196152	13	13	12	0.00847	0.984465	0.707726263345196	0.99153	0.994059413265306	ZNF79
ENSG00000254440	1	1	1	0.00848	NA	0.707726263345196	0.99186	NA	PBOV1
ENSG00000255274	57	57	46	0.00864	0.52488	0.707726263345196	0.99136	0.999991	TMPRSS4-AS1
ENSG00000143507	24	24	21	0.00866	0.7052704	0.707726263345196	0.99134	1	DUSP10
ENSG00000125780	33	33	31	0.00872	0.430186666666667	0.707726263345196	0.99128	0.999935	TGM3
ENSG00000183576	43	43	39	0.00875	0.546450909090909	0.707726263345196	0.99125	0.99703	SETD3
ENSG00000125755	19	19	18	0.00879	0.700894285714286	0.707726263345196	0.99121	0.99957	SYMPK
ENSG00000148737	128	124	98	0.0088	0.73832	0.707726263345196	0.9912	0.99991	TCF7L2
ENSG00000130518	9	9	9	0.00883	0.700894285714286	0.707726263345196	0.99117	0.99957	KIAA1683
ENSG00000198951	3	3	3	0.00883	0.430908	0.707726263345196	0.99117	0.99891	NAGA
ENSG00000211592	3	3	3	0.00887	0.8755175	0.707726263345196	0.99113	0.997713151291513	IGKC
ENSG00000104863	2	2	2	0.00891	0.700894285714286	0.707726263345196	0.99115	0.99957	LIN7B
ENSG00000170627	19	18	15	0.00892	0.565516	0.707726263345196	0.99108	1	GTSF1
ENSG00000187024	17	17	17	0.00892	0.984465	0.707726263345196	0.99108	0.994059413265306	PTRH1
ENSG00000111319	18	18	18	0.00894	0.565516	0.707726263345196	0.99106	1	SCNN1A
ENSG00000130943	4	4	4	0.00894	0.430908	0.707726263345196	0.99106	0.99891	PKDREJ
ENSG00000155659	16	16	16	0.00896	0.598826666666667	0.707726263345196	0.99104	1	VSIG4
ENSG00000140829	21	21	21	0.00898	0.747567272727273	0.707726263345196	0.99102	0.999465198555957	DHX38
ENSG00000235217	1	1	1	0.00906	NA	0.708048169014085	0.99125	NA	TSPY26P
ENSG00000163075	106	106	75	0.00907	0.8755175	0.708048169014085	0.99093	0.997713151291513	PCDP1
ENSG00000125378	8	8	8	0.00908	0.546450909090909	0.708048169014085	0.99092	0.99703	BMP4
ENSG00000167549	3	3	2	0.00924	0.558523636363636	0.717072206896552	0.99076	1	CORO6
ENSG00000182223	3	3	3	0.0093	0.6417	0.717072206896552	0.9907	1	ZAR1
ENSG00000178977	12	12	10	0.00932	0.558523636363636	0.717072206896552	0.99068	1	LINC00324
ENSG00000054356	19	19	18	0.00935	0.8755175	0.717072206896552	0.99065	0.997713151291513	PTPRN
ENSG00000184144	35	35	33	0.00938	0.734526153846154	0.717072206896552	0.99062	1	CNTN2
ENSG00000246082	1	1	1	0.00939	NA	0.717072206896552	0.99069	NA	NUDT16P1
ENSG00000178752	2	2	2	0.00945	0.8755175	0.717385180327869	0.99055	0.997713151291513	FAM132B
ENSG00000197380	15	14	15	0.00952	0.700894285714286	0.717385180327869	0.99048	0.99957	DACT3
ENSG00000169375	45	45	38	0.00956	1	0.717385180327869	0.99044	0.996460911854103	SIN3A
ENSG00000130427	1	1	1	0.00961	NA	0.717385180327869	0.99146	NA	EPO
ENSG00000247363	3	3	3	0.00964	0.565516	0.717385180327869	0.99036	1	RP11-637A17.2
ENSG00000253731	199	197	116	0.00967	0.3666864	0.717385180327869	0.99033	1	PCDHGA6
ENSG00000154133	12	12	12	0.00969	0.530373913043478	0.717385180327869	0.99031	0.999991	ROBO4
ENSG00000180432	5	5	5	0.0097	0.97194	0.717385180327869	0.9903	0.998016623376623	CYP8B1
ENSG00000079308	179	179	115	0.00974	0.8755175	0.717385180327869	0.99026	0.997713151291513	TNS1
ENSG00000154134	10	10	9	0.00976	0.530373913043478	0.717385180327869	0.99024	0.999991	ROBO3
ENSG00000101180	3	3	3	0.00981	0.446732307692308	0.717385180327869	0.9902	0.999935	HRH3
ENSG00000196748	2	2	2	0.00981	0.4340925	0.717385180327869	0.9902	0.99997	CLPSL2
ENSG00000197943	191	188	119	0.00984	0.747567272727273	0.717385180327869	0.99017	0.999465198555957	PLCG2
ENSG00000180185	4	4	4	0.00986	0.747567272727273	0.717385180327869	0.99014	0.999465198555957	FAHD1
ENSG00000178567	4	4	4	0.00988	0.97194	0.717385180327869	0.99012	0.998016623376623	EPM2AIP1
ENSG00000073009	10	10	10	0.01	0.616923076923077	0.719565825242718	0.99	1	IKBKG
ENSG00000114019	13	13	13	0.01002	0.97194	0.719565825242718	0.98998	0.998016623376623	AMOTL2
ENSG00000106330	7	7	7	0.01002	0.716565909090909	0.719565825242718	0.98998	0.999714316617502	MOSPD3
ENSG00000174080	2	2	2	0.01004	0.530373913043478	0.719565825242718	0.99008	0.999991	CTSF
ENSG00000181781	10	10	10	0.01014	0.700894285714286	0.724195562700965	0.98986	0.99957	ODF3L2
ENSG00000179761	15	14	15	0.01017	0.558523636363636	0.724195562700965	0.98983	1	PIPOX
ENSG00000007968	3	3	3	0.01028	0.748710188679245	0.728652302839117	0.98972	1	E2F2
ENSG00000215009	29	28	26	0.01032	0.565516	0.728652302839117	0.98968	1	ACSM4
ENSG00000186395	4	4	4	0.01037	0.558523636363636	0.728652302839117	0.98963	1	KRT10
ENSG00000135631	21	21	19	0.01039	0.8755175	0.728652302839117	0.98961	0.997713151291513	RAB11FIP5
ENSG00000076984	8	8	8	0.0104	0.700894285714286	0.728652302839117	0.98961	0.99957	MAP2K7
ENSG00000241852	6	6	6	0.01043	0.827570833333333	0.728652302839117	0.98957	0.998099461641992	C8orf58
ENSG00000143847	45	43	40	0.01058	0.748710188679245	0.735191661442006	0.98942	1	PPFIA4
ENSG00000272686	2	2	2	0.01059	0.716565909090909	0.735191661442006	0.98942	0.999714316617502	RP11-390E23.6
ENSG00000139324	36	36	34	0.0107	0.565516	0.738428544891641	0.9893	1	TMTC3
ENSG00000108528	3	3	3	0.01074	0.558523636363636	0.738428544891641	0.98927	1	SLC25A11
ENSG00000253537	185	183	113	0.01077	0.380604444444444	0.738428544891641	0.98923	1	PCDHGA7
ENSG00000106686	65	65	52	0.01077	0.984465	0.738428544891641	0.98923	0.994059413265306	SPATA6L
ENSG00000100348	7	7	7	0.01084	0.447915714285714	0.738654276923077	0.98916	0.99891	TXN2
ENSG00000249035	13	13	13	0.01084	0.380604444444444	0.738654276923077	0.98916	1	CTB-113P19.1
ENSG00000106665	80	80	64	0.01091	0.716565909090909	0.73998416918429	0.98909	0.999714316617502	CLIP2
ENSG00000115677	48	48	46	0.01097	0.8755175	0.73998416918429	0.98903	0.997713151291513	HDLBP
ENSG00000122711	6	6	6	0.01101	0.984465	0.73998416918429	0.98899	0.994059413265306	SPINK4
ENSG00000173156	8	8	8	0.01104	0.555161538461538	0.73998416918429	0.98896	0.999991	RHOD
ENSG00000185294	4	4	4	0.01104	0.558523636363636	0.73998416918429	0.98896	1	SPPL2C
ENSG00000182489	13	13	12	0.01106	0.63358	0.73998416918429	0.98894	1	XKRX
ENSG00000187848	4	4	4	0.01117	0.565516	0.744732743362832	0.98883	1	P2RX2
ENSG00000105991	4	4	4	0.01125	0.716565909090909	0.744732743362832	0.98875	0.999714316617502	HOXA1
ENSG00000207818	1	1	1	0.01126	NA	0.744732743362832	0.99447	NA	MIR105-2
ENSG00000175606	3	3	3	0.01129	0.827570833333333	0.744732743362832	0.98871	0.998099461641992	TMEM70
ENSG00000123384	43	43	36	0.01133	0.565516	0.744732743362832	0.98867	1	LRP1
ENSG00000244291	2	2	2	0.01134	0.716565909090909	0.744732743362832	0.98866	0.999714316617502	C7orf13
ENSG00000123136	6	6	6	0.01138	0.700894285714286	0.744732743362832	0.98862	0.99957	DDX39A
ENSG00000095015	35	35	33	0.0114	0.385971428571429	0.744732743362832	0.9886	1	MAP3K1
ENSG00000240602	7	7	7	0.01151	0.994056	0.748158123167155	0.98849	0.998016623376623	RP11-64D22.2
ENSG00000116922	2	2	2	0.01152	0.748710188679245	0.748158123167155	0.98848	1	C1orf109
ENSG00000125454	10	10	10	0.01156	0.55940347826087	0.748560701754386	0.98844	1	SLC25A19
ENSG00000125814	32	32	29	0.01165	0.473948235294118	0.750646395348837	0.98835	0.999935	NAPB
ENSG00000132275	2	2	2	0.01166	0.555161538461538	0.750646395348837	0.98854	0.999991	RRP8
ENSG00000100024	35	35	30	0.01179	0.447915714285714	0.75681547826087	0.98821	0.99891	UPB1
ENSG00000257198	7	7	7	0.01183	0.984465	0.75718838150289	0.98817	0.994059413265306	FAM205B
ENSG00000166118	12	12	12	0.01188	0.555161538461538	0.75819734870317	0.98813	0.999991	SPATA19
ENSG00000199069	3	3	3	0.01192	0.617551428571429	0.758564137931034	0.98817	0.99703	MIR323A
ENSG00000139719	21	21	20	0.01201	0.565516	0.7618224	0.98799	1	VPS33A
ENSG00000207638	1	1	1	0.01204	NA	0.7618224	0.99585	NA	MIR99A
ENSG00000158856	15	15	15	0.01214	0.827570833333333	0.765385835694051	0.98786	0.998099461641992	DMTN
ENSG00000180871	14	13	14	0.0122	0.8755175	0.765385835694051	0.9878	0.997713151291513	CXCR2
ENSG00000198843	15	15	13	0.0122	0.994056	0.765385835694051	0.9878	0.998016623376623	SELT
ENSG00000006283	45	45	37	0.01225	0.5596164	0.766351694915254	0.98775	1	CACNA1G
ENSG00000068354	13	13	11	0.01233	0.659244	0.769183605633803	0.98767	1	TBC1D25
ENSG00000124092	28	28	25	0.01245	0.473948235294118	0.770851153846154	0.98755	0.999935	CTCFL
ENSG00000232445	2	2	2	0.0125	0.716565909090909	0.770851153846154	0.9875	0.999714316617502	RP11-132A1.4
ENSG00000087085	7	6	7	0.01253	0.716565909090909	0.770851153846154	0.98747	0.999714316617502	ACHE
ENSG00000103199	5	5	5	0.01254	0.80064	0.770851153846154	0.98746	0.999465198555957	ZNF500
ENSG00000129250	5	5	5	0.01257	0.5596164	0.770851153846154	0.98743	1	KIF1C
ENSG00000054277	24	24	23	0.01262	0.748710188679245	0.770851153846154	0.98738	1	OPN3
ENSG00000139370	21	21	20	0.01264	0.565516	0.770851153846154	0.98736	1	SLC15A4
ENSG00000100150	65	65	53	0.01266	0.447915714285714	0.770851153846154	0.98734	0.99891	DEPDC5
ENSG00000172247	5	5	5	0.01267	0.57015	0.770851153846154	0.98733	0.999991	C1QTNF4
ENSG00000175077	13	12	13	0.01281	0.994056	0.771576063829787	0.98719	0.998016623376623	RTP1
ENSG00000112996	5	5	5	0.01285	0.420062068965517	0.771576063829787	0.98715	1	MRPS30
ENSG00000236901	4	4	4	0.01287	0.984465	0.771576063829787	0.98713	0.994059413265306	MIR600HG
ENSG00000169594	53	50	46	0.01291	1	0.771576063829787	0.98709	0.994602100456621	BNC1
ENSG00000106799	26	26	24	0.01294	0.984465	0.771576063829787	0.98706	0.994059413265306	TGFBR1
ENSG00000188064	55	54	46	0.01301	0.447915714285714	0.771576063829787	0.98699	0.99891	WNT7B
ENSG00000179073	1	1	1	0.01302	NA	0.771576063829787	0.98702	NA	TAAR3
ENSG00000136695	4	4	4	0.01303	0.8755175	0.771576063829787	0.98697	0.997713151291513	IL36RN
ENSG00000226757	6	6	6	0.01304	0.785625882352941	0.771576063829787	0.98696	1	AC079341.1
ENSG00000197324	2	2	2	0.01307	0.617551428571429	0.771576063829787	0.98693	0.99703	LRP10
ENSG00000171703	24	24	19	0.01309	0.473948235294118	0.771576063829787	0.98691	0.999935	TCEA2
ENSG00000140961	13	13	12	0.0131	0.80064	0.771576063829787	0.9869	0.999465198555957	OSGIN1
ENSG00000167548	19	19	18	0.01315	0.565516	0.771929765013055	0.98685	1	KMT2D
ENSG00000165215	2	2	2	0.01322	0.716565909090909	0.771929765013055	0.98678	0.999714316617502	CLDN3
ENSG00000123405	7	7	7	0.0133	0.565516	0.771929765013055	0.9867	1	NFE2
ENSG00000120889	24	24	22	0.0133	0.827570833333333	0.771929765013055	0.98672	0.998099461641992	TNFRSF10B
ENSG00000243649	3	3	3	0.01333	0.561226153846154	0.771929765013055	0.98667	0.99997	CFB
ENSG00000164794	10	10	10	0.01333	0.827570833333333	0.771929765013055	0.98667	0.998099461641992	KCNV1
ENSG00000166704	30	30	28	0.01335	0.700894285714286	0.771929765013055	0.98665	0.99957	ZNF606
ENSG00000142409	18	18	15	0.01342	0.700894285714286	0.772521506493506	0.98658	0.99957	ZNF787
ENSG00000176922	1	1	1	0.01343	NA	0.772521506493506	0.99432	NA	OR51S1
ENSG00000216077	2	2	2	0.01353	0.427548	0.774825347043702	0.98677	1	MIR887
ENSG00000163041	5	5	5	0.01357	0.748710188679245	0.774825347043702	0.98643	1	H3F3A
ENSG00000156413	6	6	6	0.0136	0.700894285714286	0.774825347043702	0.9864	0.99957	FUT6
ENSG00000125510	21	21	21	0.01361	0.473948235294118	0.774825347043702	0.98639	0.999935	OPRL1
ENSG00000164967	2	2	2	0.01368	0.984465	0.776813538461538	0.98637	0.994059413265306	RPP25L
ENSG00000137273	6	6	6	0.01374	0.561226153846154	0.777934744897959	0.98626	0.99997	FOXF2
ENSG00000143595	4	3	4	0.01377	0.748710188679245	0.777934744897959	0.98623	1	AQP10
ENSG00000167470	5	5	5	0.01387	0.700894285714286	0.779252019950125	0.98613	0.99957	MIDN
ENSG00000178093	3	3	3	0.01394	0.700894285714286	0.779252019950125	0.98606	0.99957	TSSK6
ENSG00000183145	12	12	11	0.01395	0.999996	0.779252019950125	0.98605	0.990010040160643	RIPPLY3
ENSG00000131669	6	6	6	0.01397	0.984465	0.779252019950125	0.98603	0.994059413265306	NINJ1
ENSG00000107175	1	1	1	0.01401	NA	0.779252019950125	0.98958	NA	CREB3
ENSG00000160685	13	13	12	0.01402	0.748710188679245	0.779252019950125	0.98598	1	ZBTB7B
ENSG00000196793	4	4	4	0.01406	0.995828461538461	0.779252019950125	0.98594	0.99783312424608	ZNF239
ENSG00000173581	3	3	3	0.01411	0.700894285714286	0.779252019950125	0.9859	0.99957	CCDC106
ENSG00000011485	22	22	21	0.01411	0.700894285714286	0.779252019950125	0.98589	0.99957	PPP5C
ENSG00000082196	21	21	17	0.01417	0.433327741935484	0.779780992555831	0.98583	1	C1QTNF3
ENSG00000177947	1	1	1	0.01419	NA	0.779780992555831	0.98591	NA	ODF3
ENSG00000186453	18	18	13	0.01438	0.8755175	0.787413333333333	0.98562	0.997713151291513	FAM228A
ENSG00000121361	8	8	8	0.0144	0.5873075	0.787413333333333	0.9856	1	KCNJ8
ENSG00000271723	41	41	37	0.01449	0.748710188679245	0.788460425531915	0.98551	1	MROH7-TTC4
ENSG00000128591	30	30	28	0.01453	0.716565909090909	0.788460425531915	0.98547	0.999714316617502	FLNC
ENSG00000184155	4	4	4	0.01459	0.748710188679245	0.788460425531915	0.9856	1	OR10J5
ENSG00000136697	4	4	4	0.01459	0.8755175	0.788460425531915	0.98541	0.997713151291513	IL1F10
ENSG00000082512	36	36	36	0.01473	0.748710188679245	0.788460425531915	0.98527	1	TRAF5
ENSG00000109846	1	1	1	0.01474	NA	0.788460425531915	0.99215	NA	CRYAB
ENSG00000129277	3	3	2	0.01475	0.59837	0.788460425531915	0.98525	1	CCL4
ENSG00000183317	28	28	24	0.0148	0.748710188679245	0.788460425531915	0.9852	1	EPHA10
ENSG00000205494	7	7	7	0.01483	0.64101724137931	0.788460425531915	0.98517	0.999991	OR52A4
ENSG00000272442	76	76	62	0.01489	0.585673333333333	0.788460425531915	0.98511	0.99997	RP11-444E17.6
ENSG00000205231	8	8	7	0.0149	0.748710188679245	0.788460425531915	0.98511	1	TTLL10-AS1
ENSG00000183340	1	1	1	0.01496	NA	0.788460425531915	0.99077	NA	JRKL
ENSG00000162624	79	79	61	0.01497	0.748710188679245	0.788460425531915	0.98503	1	LHX8
ENSG00000171792	2	2	2	0.015	0.5873075	0.788460425531915	0.98501	1	RHNO1
ENSG00000148337	23	23	18	0.01503	0.984465	0.788460425531915	0.98497	0.994059413265306	CIZ1
ENSG00000135824	19	19	18	0.01504	0.748710188679245	0.788460425531915	0.98496	1	RGS8
ENSG00000180855	3	3	3	0.01505	0.700894285714286	0.788460425531915	0.98495	0.99957	ZNF443
ENSG00000105855	47	47	42	0.01506	0.716565909090909	0.788460425531915	0.98494	0.999714316617502	ITGB8
ENSG00000151224	29	17	29	0.01512	0.995828461538461	0.788726450116009	0.98488	0.99783312424608	MAT1A
ENSG00000180974	1	1	1	0.01526	NA	0.788726450116009	0.99465	NA	OR52E4
ENSG00000092201	15	15	15	0.01526	0.617551428571429	0.788726450116009	0.98474	0.99703	SUPT16H
ENSG00000108963	4	4	4	0.01527	0.59837	0.788726450116009	0.98474	1	DPH1
ENSG00000181016	6	6	6	0.01527	0.716565909090909	0.788726450116009	0.98473	0.999714316617502	LSMEM1
ENSG00000182934	2	2	2	0.0153	0.64101724137931	0.788726450116009	0.98496	0.999991	SRPR
ENSG00000109618	21	21	20	0.01533	0.785625882352941	0.788726450116009	0.98467	1	SEPSECS
ENSG00000105851	60	60	52	0.01535	0.716565909090909	0.788726450116009	0.98465	0.999714316617502	PIK3CG
ENSG00000166228	3	3	3	0.01543	0.995828461538461	0.791001805555555	0.98457	0.99783312424608	PCBD1
ENSG00000256537	2	2	2	0.01547	0.5873075	0.791220831408776	0.98455	1	RP11-785H5.1
ENSG00000161203	5	5	5	0.01553	1	0.792164965517241	0.98447	0.997322088772846	AP2M1
ENSG00000170871	38	38	35	0.01556	0.785625882352941	0.792164965517241	0.98444	1	KIAA0232
ENSG00000171302	7	7	6	0.0156	0.59837	0.792379816513761	0.9844	1	CANT1
ENSG00000250754	46	46	36	0.01565	0.785625882352941	0.793100457665904	0.98435	1	RP11-386B13.3
ENSG00000207867	1	1	1	0.01578	NA	0.796549749430524	0.99174	NA	MIR514A3
ENSG00000228294	12	12	12	0.01579	0.617551428571429	0.796549749430524	0.98422	0.99703	BMS1P17
ENSG00000164363	23	21	22	0.01602	0.458664705882353	0.806315727272727	0.98398	1	SLC6A18
ENSG00000002587	21	21	18	0.01613	0.785625882352941	0.806364435483871	0.98387	1	HS3ST1
ENSG00000246283	3	2	3	0.01614	1	0.806364435483871	0.98386	0.992858719512195	CTD-2036P10.3
ENSG00000147382	7	7	7	0.01619	0.804954736842105	0.806364435483871	0.98381	1	FAM58A
ENSG00000160994	26	26	26	0.01621	0.700894285714286	0.806364435483871	0.98379	0.99957	CCDC105
ENSG00000022840	19	19	19	0.01629	0.59711275862069	0.806364435483871	0.98371	1	RNF10
ENSG00000172123	25	25	24	0.01633	0.59837	0.806364435483871	0.98367	1	SLFN12
ENSG00000159184	2	2	2	0.01633	0.59837	0.806364435483871	0.98367	1	HOXB13
ENSG00000204622	61	59	47	0.01633	0.619373571428571	0.806364435483871	0.98367	0.99997	HLA-J
ENSG00000106410	15	15	15	0.01636	0.730509565217391	0.806364435483871	0.98364	0.999714316617502	NOBOX
ENSG00000251169	3	3	3	0.01644	0.458664705882353	0.806364435483871	0.98356	1	AC005355.2
ENSG00000249364	4	4	4	0.01645	0.458664705882353	0.806364435483871	0.98355	1	RP11-434D9.1
ENSG00000103546	67	67	53	0.01646	0.80064	0.806364435483871	0.98354	0.99911371498173	SLC6A2
ENSG00000224870	2	2	2	0.01659	0.748710188679245	0.806364435483871	0.98342	1	RP4-758J18.2
ENSG00000166971	6	6	6	0.01668	0.80064	0.806364435483871	0.98332	0.99911371498173	AKTIP
ENSG00000152234	16	16	16	0.01668	0.773397777777778	0.806364435483871	0.98332	0.998977961783439	ATP5A1
ENSG00000259264	6	6	5	0.01669	1	0.806364435483871	0.98332	0.992858719512195	RP11-60L3.1
ENSG00000166961	17	17	17	0.01671	0.676755	0.806364435483871	0.98329	0.999991	MS4A15
ENSG00000105146	10	9	10	0.01675	0.700894285714286	0.806364435483871	0.98325	0.99957	AURKC
ENSG00000138386	14	14	14	0.01677	0.8755175	0.806364435483871	0.98323	0.997713151291513	NAB1
ENSG00000162873	10	10	10	0.01687	0.748710188679245	0.806364435483871	0.98313	1	KLHDC8A
ENSG00000178935	3	3	3	0.01688	0.700894285714286	0.806364435483871	0.98312	0.99957	ZNF552
ENSG00000251258	10	10	10	0.01703	0.623650344827586	0.806364435483871	0.98297	0.99997	RFPL4B
ENSG00000267629	26	25	26	0.01706	0.700894285714286	0.806364435483871	0.98294	0.99957	AC138430.4
ENSG00000250514	43	42	40	0.01709	0.80064	0.806364435483871	0.98291	0.99911371498173	RP11-96P7.1
ENSG00000233610	6	6	5	0.01714	0.728992	0.806364435483871	0.98286	0.999599708029197	LINC00462
ENSG00000116095	9	9	9	0.01721	0.8755175	0.806364435483871	0.98279	0.997713151291513	PLEKHA3
ENSG00000236051	7	7	7	0.01723	0.728992	0.806364435483871	0.98279	0.999599708029197	MYCBP2-AS1
ENSG00000198816	5	5	5	0.01731	0.700894285714286	0.806364435483871	0.98269	0.99957	ZNF358
ENSG00000075429	44	44	40	0.01741	0.59837	0.806364435483871	0.98259	1	CACNG5
ENSG00000143373	5	5	4	0.01742	0.748710188679245	0.806364435483871	0.98258	1	ZNF687
ENSG00000102547	86	85	68	0.01744	0.728992	0.806364435483871	0.98256	0.999599708029197	CAB39L
ENSG00000196110	6	6	6	0.01745	0.700894285714286	0.806364435483871	0.98255	0.99957	ZNF699
ENSG00000239887	7	7	7	0.01745	0.748710188679245	0.806364435483871	0.98255	1	C1orf226
ENSG00000235812	2	2	2	0.01746	0.617551428571429	0.806364435483871	0.98258	0.99703	ADAM21P1
ENSG00000233614	1	1	1	0.01746	NA	0.806364435483871	0.98325	NA	DDX11L10
ENSG00000104946	8	8	8	0.01746	0.700894285714286	0.806364435483871	0.98254	0.99957	TBC1D17
ENSG00000237172	1	1	1	0.01752	NA	0.806364435483871	0.99156	NA	B3GNT9
ENSG00000131183	10	10	10	0.01755	0.475354285714286	0.806364435483871	0.98245	1	SLC34A1
ENSG00000136378	48	46	40	0.01758	1	0.806364435483871	0.98242	0.992858719512195	ADAMTS7
ENSG00000151665	19	19	18	0.01759	0.8755175	0.806364435483871	0.98241	0.997713151291513	PIGF
ENSG00000168418	14	13	14	0.01765	0.80064	0.806364435483871	0.98236	0.99911371498173	KCNG4
ENSG00000222036	12	12	12	0.01768	0.617551428571429	0.806364435483871	0.98233	0.99703	POTEG
ENSG00000134259	58	58	42	0.01771	0.748710188679245	0.806364435483871	0.98229	1	NGF
ENSG00000139626	5	5	4	0.01779	0.5979375	0.806364435483871	0.98221	1	ITGB7
ENSG00000018610	13	13	13	0.0178	0.804954736842105	0.806364435483871	0.9822	1	CXorf56
ENSG00000203786	14	14	14	0.01789	0.748710188679245	0.806364435483871	0.98211	1	KPRP
ENSG00000161791	31	30	30	0.01791	0.5979375	0.806364435483871	0.98209	1	FMNL3
ENSG00000176435	6	6	6	0.01793	0.617551428571429	0.806364435483871	0.98207	0.99703	CLEC14A
ENSG00000143466	20	19	19	0.01795	0.748710188679245	0.806364435483871	0.98206	1	IKBKE
ENSG00000100393	50	50	44	0.01796	0.577114666666667	0.806364435483871	0.98204	0.99891	EP300
ENSG00000145423	7	7	7	0.01798	0.80109	0.806364435483871	0.98202	1	SFRP2
ENSG00000092964	75	75	61	0.01799	0.870473684210526	0.806364435483871	0.98202	0.998096725784448	DPYSL2
ENSG00000236333	15	14	14	0.018	0.5979375	0.806364435483871	0.982	1	TRHDE-AS1
ENSG00000103066	9	9	9	0.018	0.80064	0.806364435483871	0.982	0.99911371498173	PLA2G15
ENSG00000137674	22	22	22	0.01804	0.707051612903226	0.806364435483871	0.98197	0.999991	MMP20
ENSG00000070495	7	7	6	0.01806	0.59837	0.806364435483871	0.98196	1	JMJD6
ENSG00000213424	9	9	9	0.01828	0.59837	0.808287528089888	0.98172	1	KRT222
ENSG00000214456	7	7	7	0.0183	0.714208333333333	0.808287528089888	0.9817	0.99957	PLIN5
ENSG00000167965	4	3	4	0.01841	0.80064	0.808287528089888	0.98159	0.99911371498173	MLST8
ENSG00000179598	17	16	14	0.01842	0.59837	0.808287528089888	0.98158	1	PLD6
ENSG00000146587	16	16	16	0.01842	0.7882225	0.808287528089888	0.98158	0.999714316617502	RBAK
ENSG00000100448	3	3	3	0.01851	0.617551428571429	0.808287528089888	0.98149	0.99703	CTSG
ENSG00000124019	16	16	16	0.01851	0.8755175	0.808287528089888	0.9815	0.997713151291513	FAM124B
ENSG00000134222	3	3	2	0.01857	0.748710188679245	0.808287528089888	0.98143	1	PSRC1
ENSG00000113721	26	26	23	0.01857	0.48901	0.808287528089888	0.98143	1	PDGFRB
ENSG00000119772	63	63	56	0.01863	0.8755175	0.808287528089888	0.98137	0.997713151291513	DNMT3A
ENSG00000160211	15	15	15	0.01867	0.804954736842105	0.808287528089888	0.98134	1	G6PD
ENSG00000245904	21	21	21	0.01873	0.60333303030303	0.808287528089888	0.98127	1	RP11-796E2.4
ENSG00000184825	1	1	1	0.01875	NA	0.808287528089888	0.98771	NA	HIST1H2AH
ENSG00000177511	17	16	16	0.01882	0.773397777777778	0.808287528089888	0.98118	0.998977961783439	ST8SIA3
ENSG00000272962	11	11	11	0.0189	0.999996	0.808287528089888	0.9811	0.989012096774194	SLC5A3
ENSG00000097021	60	60	51	0.01893	0.748710188679245	0.808287528089888	0.98107	1	ACOT7
ENSG00000128731	125	125	88	0.01895	1	0.808287528089888	0.98105	0.992858719512195	HERC2
ENSG00000226121	21	21	20	0.01895	0.8755175	0.808287528089888	0.98105	0.997713151291513	AHCTF1P1
ENSG00000115325	8	8	8	0.01897	0.8755175	0.808287528089888	0.98103	0.997713151291513	DOK1
ENSG00000216588	9	9	9	0.019	0.721486486486487	0.808287528089888	0.981	0.99957	IGSF23
ENSG00000110107	9	9	9	0.01905	0.717146341463414	0.808287528089888	0.98096	0.999991	PRPF19
ENSG00000196507	2	2	2	0.01907	0.804954736842105	0.808287528089888	0.98102	1	TCEAL3
ENSG00000185269	6	6	6	0.0191	0.59837	0.808287528089888	0.9809	1	NOTUM
ENSG00000255423	3	3	3	0.0191	1	0.808287528089888	0.98092	0.994591358885017	EBLN2
ENSG00000251297	2	2	2	0.0191	0.80109	0.808287528089888	0.98091	1	TUBB7P
ENSG00000184313	32	32	29	0.01915	0.748710188679245	0.808287528089888	0.98085	1	MROH7
ENSG00000200890	1	1	1	0.01916	NA	0.808287528089888	0.9976	NA	RNA5SP99
ENSG00000206053	17	17	16	0.0192	0.80064	0.808287528089888	0.9808	0.99911371498173	HN1L
ENSG00000147804	3	3	3	0.0192	0.870473684210526	0.808287528089888	0.9808	0.998096725784448	SLC39A4
ENSG00000187173	2	2	2	0.01929	0.748710188679245	0.808287528089888	0.98072	1	LCE2A
ENSG00000043591	3	3	3	0.01934	1	0.808287528089888	0.98066	0.99609411622276	ADRB1
ENSG00000272620	10	10	9	0.01935	0.80109	0.808287528089888	0.98065	1	AFAP1-AS1
ENSG00000247077	19	19	19	0.01941	0.606847941176471	0.808287528089888	0.98059	1	PGAM5
ENSG00000178602	2	2	2	0.01941	0.8755175	0.808287528089888	0.9806	0.997713151291513	OTOS
ENSG00000253309	21	21	19	0.01945	0.7391	0.808287528089888	0.98055	0.999599708029197	SERPINE3
ENSG00000092068	27	27	22	0.01949	0.617551428571429	0.808287528089888	0.98051	0.99703	SLC7A8
ENSG00000203730	2	2	2	0.01949	0.748710188679245	0.808287528089888	0.98051	1	TEDDM1
ENSG00000143224	3	3	3	0.01949	0.748710188679245	0.808287528089888	0.98052	1	PPOX
ENSG00000165156	21	21	20	0.01954	0.870473684210526	0.808846429906542	0.98046	0.998096725784448	ZHX1
ENSG00000119599	20	20	17	0.01959	0.617551428571429	0.809403246268657	0.98041	0.99703	DCAF4
ENSG00000167920	10	10	9	0.01968	0.59837	0.809559333333333	0.98032	1	TMEM99
ENSG00000163002	33	33	27	0.01969	0.8755175	0.809559333333333	0.98031	0.997713151291513	NUP35
ENSG00000186895	13	13	12	0.01971	0.717146341463414	0.809559333333333	0.98029	0.999991	FGF3
ENSG00000133574	6	6	5	0.01974	0.8109192	0.809559333333333	0.98026	0.999714316617502	GIMAP4
ENSG00000233729	23	23	22	0.01979	0.8755175	0.810109685767098	0.98021	0.997713151291513	AC016909.1
ENSG00000071054	110	110	79	0.01996	0.8755175	0.815561180811808	0.98004	0.997713151291513	MAP4K4
ENSG00000198783	2	2	2	0.02007	0.59837	0.817040845588235	0.98025	1	ZNF830
ENSG00000144848	17	17	15	0.02007	1	0.817040845588235	0.97993	0.994453809938971	ATG3
ENSG00000233895	5	5	4	0.02014	0.662382222222222	0.818386128440367	0.97987	0.999935	RP1-122P22.2
ENSG00000187172	35	35	28	0.02024	0.999996	0.820943296703297	0.97976	0.989012096774194	BAGE2
ENSG00000223075	1	1	1	0.02036	NA	0.823703741007194	0.98108	NA	RN7SKP126
ENSG00000129757	2	2	2	0.02049	0.717146341463414	0.823703741007194	0.97982	0.999991	CDKN1C
ENSG00000213186	8	8	8	0.02053	1	0.823703741007194	0.97947	0.994453809938971	TRIM59
ENSG00000236432	88	85	61	0.02054	0.8755175	0.823703741007194	0.97946	0.997713151291513	AC097662.2
ENSG00000164972	7	7	7	0.02062	1	0.823703741007194	0.97938	0.994059413265306	C9orf24
ENSG00000232434	7	7	7	0.02064	1	0.823703741007194	0.97936	0.994059413265306	C9orf172
ENSG00000015413	12	12	11	0.02065	0.8201	0.823703741007194	0.97935	0.99911371498173	DPEP1
ENSG00000130338	113	113	85	0.02066	0.713595483870968	0.823703741007194	0.97934	0.99997	TULP4
ENSG00000206073	23	22	21	0.02067	0.773397777777778	0.823703741007194	0.97933	0.998977961783439	SERPINB4
ENSG00000182057	1	1	1	0.02068	NA	0.823703741007194	0.98017	NA	Z83851.3
ENSG00000235999	6	6	6	0.02074	0.772965614035088	0.824585106382979	0.97926	1	RP11-403I13.8
ENSG00000171467	20	20	19	0.02083	0.713595483870968	0.824585106382979	0.97917	0.99997	ZNF318
ENSG00000148204	14	14	14	0.02088	1	0.824585106382979	0.97912	0.994059413265306	CRB2
ENSG00000213417	2	2	2	0.0209	0.59837	0.824585106382979	0.97945	1	KRTAP2-4
ENSG00000214194	2	2	2	0.02097	0.828315	0.824585106382979	0.97907	0.999714316617502	LINC00998
ENSG00000100836	10	10	10	0.02099	0.631608181818182	0.824585106382979	0.97901	0.99703	PABPN1
ENSG00000167645	11	11	11	0.02099	0.737774468085106	0.824585106382979	0.97903	0.99957	YIF1B
ENSG00000161573	3	3	3	0.021	0.59837	0.824585106382979	0.97902	1	CCL16
ENSG00000179292	8	7	8	0.02108	0.717146341463414	0.826261380530974	0.97892	0.999991	TMEM151A
ENSG00000105339	41	41	38	0.0212	0.870473684210526	0.829496819787986	0.9788	0.998096725784448	DENND3
ENSG00000117691	4	4	4	0.02129	0.772965614035088	0.8315491005291	0.97871	1	NENF
ENSG00000117305	14	14	14	0.02148	0.772965614035088	0.837493098591549	0.97853	1	HMGCL
ENSG00000113583	5	5	5	0.02152	0.551377297297297	0.837578066783831	0.97848	1	C5orf15
ENSG00000225877	7	7	7	0.02163	0.737774468085106	0.838933541666667	0.97839	0.99957	AC004603.4
ENSG00000163157	3	3	3	0.02164	0.772965614035088	0.838933541666667	0.97836	1	TMOD4
ENSG00000183034	12	12	11	0.0217	0.59837	0.838933541666667	0.9783	1	OTOP2
ENSG00000111046	6	6	6	0.02173	0.659971142857143	0.838933541666667	0.97827	1	MYF6
ENSG00000179142	11	11	11	0.02177	0.870473684210526	0.838933541666667	0.97823	0.998096725784448	CYP11B2
ENSG00000185189	8	8	8	0.02179	0.870473684210526	0.838933541666667	0.97821	0.998096725784448	NRBP2
ENSG00000141639	91	90	71	0.02182	0.773397777777778	0.838933541666667	0.97818	0.998977961783439	MAPK4
ENSG00000180044	2	2	2	0.0219	1	0.840550086655113	0.9783	0.994453809938971	C3orf80
ENSG00000080819	7	7	7	0.022	1	0.840861893287435	0.978	0.994453809938971	CPOX
ENSG00000272655	9	9	9	0.02201	0.837195185185185	0.840861893287435	0.97799	0.999714316617502	POLR2J4
ENSG00000126246	2	2	2	0.02205	0.737774468085106	0.840861893287435	0.97795	0.99957	IGFLR1
ENSG00000121067	38	38	34	0.02206	0.59837	0.840861893287435	0.97794	1	SPOP
ENSG00000233208	3	3	3	0.02219	0.638686086956522	0.843295368782161	0.97781	0.99703	LINC00642
ENSG00000259305	30	30	26	0.0222	0.870473684210526	0.843295368782161	0.9778	0.998096725784448	ZHX1-C8ORF76
ENSG00000170561	19	17	19	0.02225	0.555078947368421	0.843747431506849	0.97775	1	IRX2
ENSG00000172350	15	15	13	0.02242	0.717146341463414	0.847358023850085	0.97758	0.999991	ABCG4
ENSG00000133488	11	11	11	0.02243	0.67570375	0.847358023850085	0.97757	0.99891	SEC14L4
ENSG00000128802	2	2	2	0.02246	1	0.847358023850085	0.97754	0.994128557575758	GDF2
ENSG00000214883	33	33	31	0.02258	0.717146341463414	0.848992665534805	0.97742	0.999991	RP11-574M7.2
ENSG00000266433	21	21	19	0.02258	0.59837	0.848992665534805	0.97742	1	TBC1D3P5
ENSG00000144481	64	63	55	0.02271	0.879062105263158	0.850421313131313	0.97729	0.997713151291513	TRPM8
ENSG00000223281	1	1	1	0.02274	NA	0.850421313131313	0.97815	NA	RN7SKP85
ENSG00000134900	66	66	54	0.02278	0.782303076923077	0.850421313131313	0.97722	0.999599708029197	TPP2
ENSG00000044574	4	4	4	0.02278	1	0.850421313131313	0.97722	0.994059413265306	HSPA5
ENSG00000006638	18	18	17	0.02281	0.737774468085106	0.850421313131313	0.97719	0.99957	TBXA2R
ENSG00000101446	2	2	2	0.02285	0.706605128205128	0.850480840336134	0.97715	0.999935	SPINT3
ENSG00000141977	6	6	6	0.02289	0.737774468085106	0.850540167785235	0.97711	0.99957	CIB3
ENSG00000169953	2	2	2	0.02303	0.33453	0.854308844221106	0.97701	0.97701	HSFY2
ENSG00000122644	1	1	1	0.02316	NA	0.857694581939799	0.9778	NA	ARL4A
ENSG00000122180	2	2	2	0.02329	0.805709756097561	0.8596339	0.97671	1	MYOG
ENSG00000154479	28	28	25	0.02329	0.879062105263158	0.8596339	0.97671	0.997713151291513	CCDC173
ENSG00000103241	3	3	3	0.02336	0.853566923076923	0.860782961730449	0.97668	0.99911371498173	FOXF1
ENSG00000172269	3	3	3	0.02346	0.717146341463414	0.863031827242525	0.97654	0.999991	DPAGT1
ENSG00000185507	2	2	2	0.02352	0.717146341463414	0.863107350993377	0.9766	0.999991	IRF7
ENSG00000115365	40	40	33	0.02354	0.879062105263158	0.863107350993377	0.97647	0.997713151291513	LANCL1
ENSG00000204450	2	2	2	0.02364	0.717146341463414	0.864524926590538	0.97636	0.999991	TRIM64
ENSG00000122224	13	13	13	0.02368	0.805709756097561	0.864524926590538	0.97632	1	LY9
ENSG00000264482	1	1	1	0.02378	NA	0.864524926590538	0.98339	NA	MIR4705
ENSG00000266413	2	2	2	0.02381	0.879062105263158	0.864524926590538	0.97619	0.997713151291513	RP11-88L24.4
ENSG00000059122	31	31	29	0.02383	0.853566923076923	0.864524926590538	0.97617	0.99911371498173	FLYWCH1
ENSG00000063241	3	3	3	0.02386	0.737774468085106	0.864524926590538	0.97614	0.99957	ISOC2
ENSG00000112293	44	44	36	0.02389	0.750896470588235	0.864524926590538	0.97612	0.99997	GPLD1
ENSG00000175206	1	1	1	0.02392	NA	0.864524926590538	0.97678	NA	NPPA
ENSG00000182747	4	4	4	0.02393	0.750896470588235	0.864524926590538	0.97607	0.99997	SLC35D3
ENSG00000178462	7	7	7	0.02397	1	0.864559641693811	0.97603	0.993797536407767	TUBAL3
ENSG00000112078	15	15	15	0.02404	0.750896470588235	0.865674536585366	0.97596	0.99997	KCTD20
ENSG00000157766	70	69	65	0.0241	1	0.866426298701299	0.9759	0.990867791411043	ACAN
ENSG00000063244	14	14	13	0.02419	0.737774468085106	0.867205825242718	0.97581	0.99957	U2AF2
ENSG00000248746	11	11	11	0.0242	0.717146341463414	0.867205825242718	0.9758	0.999991	ACTN3
ENSG00000232814	5	5	4	0.02433	0.782303076923077	0.869051903225806	0.97567	0.999599708029197	COL4A2-AS1
ENSG00000218891	5	5	5	0.02433	0.737774468085106	0.869051903225806	0.97567	0.99957	ZNF579
ENSG00000163060	9	9	8	0.02439	0.879062105263158	0.869792173913043	0.97561	0.997713151291513	TEKT4
ENSG00000169994	58	57	43	0.02449	0.879062105263158	0.871335431309904	0.97552	0.997713151291513	MYO7B
ENSG00000138621	11	11	11	0.02458	1	0.871335431309904	0.97542	0.990867791411043	PPCDC
ENSG00000108947	3	3	2	0.0246	0.62206265625	0.871335431309904	0.97543	1	EFNB3
ENSG00000175182	5	5	5	0.02461	1	0.871335431309904	0.97539	0.993310551181102	FAM131A
ENSG00000105426	235	232	145	0.02463	0.737774468085106	0.871335431309904	0.97537	0.99957	PTPRS
ENSG00000177045	3	3	3	0.02468	0.737774468085106	0.871711770334928	0.9754	0.99957	SIX5
ENSG00000224075	4	4	4	0.02478	0.33453	0.873850127388535	0.97527	0.97701	TTTY22
ENSG00000126746	7	7	6	0.02482	0.730884324324324	0.873869189189189	0.97518	1	ZNF384
ENSG00000162745	46	45	38	0.02487	0.805709756097561	0.873982299212598	0.97513	1	OLFML2B
ENSG00000247775	5	5	5	0.02493	0.982954285714286	0.873982299212598	0.97507	0.999205396039604	RP11-67M1.1
ENSG00000143322	74	74	63	0.02501	0.805709756097561	0.873982299212598	0.97499	1	ABL2
ENSG00000050555	98	96	78	0.02501	1	0.873982299212598	0.97499	0.994059413265306	LAMC3
ENSG00000143105	3	2	3	0.02503	0.805709756097561	0.873982299212598	0.97527	1	KCNA10
ENSG00000069535	79	78	68	0.02506	0.9685403125	0.873982299212598	0.97494	0.99859754789272	MAOB
ENSG00000106948	18	18	18	0.0251	1	0.874000943396226	0.9749	0.994059413265306	AKNA
ENSG00000113141	5	5	5	0.02529	0.595159024390244	0.877175680751174	0.97471	1	IK
ENSG00000079739	33	33	31	0.0253	0.805709756097561	0.877175680751174	0.9747	1	PGM1
ENSG00000100346	95	93	76	0.02531	0.706510526315789	0.877175680751174	0.97469	0.99891	CACNA1I
ENSG00000247853	4	4	4	0.02544	0.730884324324324	0.8803035	0.97456	1	RP5-940J5.6
ENSG00000267665	8	8	8	0.02559	0.62206265625	0.884112542901716	0.97441	1	RP11-13K12.2
ENSG00000137076	18	18	17	0.02568	1	0.884146880733945	0.97432	0.994059413265306	TLN1
ENSG00000112874	5	5	5	0.02573	0.595159024390244	0.884146880733945	0.97427	1	NUDT12
ENSG00000187372	14	14	14	0.02574	0.595159024390244	0.884146880733945	0.97426	1	PCDHB13
ENSG00000172932	5	5	5	0.02576	0.720439772727273	0.884146880733945	0.97424	0.999991	ANKRD13D
ENSG00000100253	1	1	1	0.02585	NA	0.884146880733945	0.98125	NA	MIOX
ENSG00000159128	13	13	12	0.02586	0.999996	0.884146880733945	0.97415	0.989012096774194	IFNGR2
ENSG00000144233	6	6	6	0.02596	0.898576585365854	0.884146880733945	0.97404	0.997713151291513	AMMECR1L
ENSG00000177374	1	1	1	0.02597	NA	0.884146880733945	0.9748	NA	HIC1
ENSG00000149292	34	34	32	0.026	0.720439772727273	0.884146880733945	0.974	0.999991	TTC12
ENSG00000179412	5	5	5	0.02601	0.805709756097561	0.884146880733945	0.97399	1	HNRNPCP5
ENSG00000090924	14	14	14	0.02606	0.746322619047619	0.884146880733945	0.97394	0.99957	PLEKHG2
ENSG00000005801	8	8	8	0.02609	0.720439772727273	0.884146880733945	0.97391	0.999991	ZNF195
ENSG00000158488	11	11	11	0.02611	0.805709756097561	0.884146880733945	0.9739	1	CD1E
ENSG00000136888	8	8	8	0.02622	1	0.886515182926829	0.97378	0.994059413265306	ATP6V1G1
ENSG00000011052	7	7	7	0.02626	0.62206265625	0.886515182926829	0.97374	1	NME2
ENSG00000243678	7	7	7	0.02636	0.62206265625	0.888508192771084	0.97364	1	NME1-NME2
ENSG00000196557	112	108	83	0.0264	0.853566923076923	0.888508192771084	0.9736	0.99911371498173	CACNA1H
ENSG00000196208	112	105	87	0.02644	0.898576585365854	0.888508192771084	0.97356	0.997713151291513	GREB1
ENSG00000090565	51	51	41	0.02649	0.853566923076923	0.888508192771084	0.97351	0.99911371498173	RAB11FIP3
ENSG00000215498	5	5	5	0.02654	0.706510526315789	0.888508192771084	0.97346	0.99891	FAM230B
ENSG00000178773	12	12	11	0.02661	0.853566923076923	0.888508192771084	0.97339	0.99911371498173	CPNE7
ENSG00000158859	11	11	10	0.02661	0.805709756097561	0.888508192771084	0.97339	1	ADAMTS4
ENSG00000213995	15	15	14	0.02664	0.795394285714286	0.888508192771084	0.97336	0.999599708029197	CARKD
ENSG00000066583	7	6	7	0.02672	0.600326511627907	0.889836270676692	0.97328	1	ISOC1
ENSG00000181135	41	41	35	0.02677	0.9971825	0.890162792792793	0.97323	0.998096725784448	ZNF707
ENSG00000101825	68	68	52	0.02683	0.9685403125	0.890440059347181	0.97317	0.99805925831202	MXRA5
ENSG00000144843	6	6	6	0.02694	1	0.890440059347181	0.97306	0.991805464098074	ADPRH
ENSG00000118503	5	5	5	0.027	0.811999459459459	0.890440059347181	0.973	0.99997	TNFAIP3
ENSG00000151360	56	56	45	0.02701	0.898576585365854	0.890440059347181	0.97299	0.997713151291513	ALLC
ENSG00000237914	19	19	18	0.02705	0.706605128205128	0.890440059347181	0.97295	0.999935	RP11-77C3.3
ENSG00000119699	16	16	16	0.02707	0.746680833333333	0.890440059347181	0.97293	0.99703	TGFB3
ENSG00000214562	1	1	1	0.0271	NA	0.890440059347181	0.97332	NA	NUTM2D
ENSG00000109079	9	9	9	0.0271	0.62206265625	0.890440059347181	0.9729	1	TNFAIP1
ENSG00000198814	52	51	45	0.02719	0.9685403125	0.892064467455621	0.97281	0.99805925831202	GK
ENSG00000262096	11	11	11	0.02723	0.600326511627907	0.892064467455621	0.97278	1	PCDHB19P
ENSG00000137876	8	8	8	0.02733	1	0.894017991137371	0.97267	0.990626984615385	RSL24D1
ENSG00000140564	3	3	3	0.02738	1	0.894332566371681	0.97262	0.990626984615385	FURIN
ENSG00000256667	7	7	7	0.02763	0.735885909090909	0.899075947521866	0.97237	1	KLRAP1
ENSG00000105392	29	29	25	0.02763	0.746322619047619	0.899075947521866	0.97237	0.99957	CRX
ENSG00000233493	1	1	1	0.02767	NA	0.899075947521866	0.97299	NA	TMEM238
ENSG00000174327	2	2	2	0.02775	0.62206265625	0.899075947521866	0.97225	1	SLC16A13
ENSG00000125498	12	12	11	0.02782	0.746322619047619	0.899075947521866	0.97218	0.99957	KIR2DL1
ENSG00000116981	5	5	5	0.02782	0.805709756097561	0.899075947521866	0.97218	1	NT5C1A
ENSG00000267325	10	10	10	0.02784	0.87899	0.899075947521866	0.97216	0.998977961783439	RP11-397A16.2
ENSG00000230513	3	3	3	0.02785	0.706510526315789	0.899075947521866	0.97215	0.99891	THAP7-AS1
ENSG00000249641	8	8	8	0.02798	0.735885909090909	0.901957903930131	0.97203	1	HOXC13-AS
ENSG00000231274	5	5	5	0.02803	0.746322619047619	0.902232539912917	0.97197	0.99957	SBK3
ENSG00000137343	10	10	10	0.02807	0.811999459459459	0.902232539912917	0.97193	0.99997	ATAT1
ENSG00000124529	2	2	2	0.02829	0.811999459459459	0.905972727272727	0.97225	0.99997	HIST1H4B
ENSG00000171786	3	3	3	0.02831	0.805709756097561	0.905972727272727	0.97169	1	NHLH1
ENSG00000167280	9	9	9	0.02833	0.62206265625	0.905972727272727	0.97167	1	ENGASE
ENSG00000198720	27	27	16	0.02835	0.62206265625	0.905972727272727	0.97166	1	ANKRD13B
ENSG00000116096	3	3	3	0.0285	0.92466511627907	0.909453890489914	0.97151	0.997713151291513	SPR
ENSG00000167685	5	5	5	0.02862	0.746322619047619	0.911185922746781	0.97139	0.99957	ZNF444
ENSG00000224122	1	1	1	0.02872	NA	0.911185922746781	0.97174	NA	POU6F2-AS1
ENSG00000176714	1	1	1	0.02873	NA	0.911185922746781	0.97309	NA	CCDC121
ENSG00000159423	22	21	21	0.02875	0.805709756097561	0.911185922746781	0.97125	1	ALDH4A1
ENSG00000088320	17	16	17	0.02876	0.706605128205128	0.911185922746781	0.97124	0.999935	REM1
ENSG00000198829	10	10	9	0.02898	1	0.914780795454545	0.97103	0.990603786152498	SUCNR1
ENSG00000211995	1	1	1	0.02899	NA	0.914780795454545	0.976	NA	AP000428.1
ENSG00000128815	337	336	167	0.02901	1	0.914780795454545	0.97099	0.989867083839611	WDFY4
ENSG00000177425	56	56	50	0.02905	0.735885909090909	0.914780795454545	0.97096	1	PAWR
ENSG00000113552	4	4	4	0.02908	0.626541818181818	0.914780795454545	0.97092	1	GNPDA1
ENSG00000073737	21	20	19	0.02915	0.92466511627907	0.915682127659574	0.97085	0.997713151291513	DHRS9
ENSG00000134548	3	3	3	0.02925	0.735885909090909	0.915968499298738	0.97075	1	C12orf39
ENSG00000183929	7	7	7	0.02926	0.805709756097561	0.915968499298738	0.97074	1	DUSP5P1
ENSG00000151079	59	54	51	0.02941	0.735885909090909	0.915968499298738	0.97059	1	KCNA6
ENSG00000213023	26	26	22	0.02941	0.746322619047619	0.915968499298738	0.97059	0.99957	SYT3
ENSG00000224394	136	134	93	0.02945	0.816821176470588	0.915968499298738	0.97056	0.999599708029197	GPC6-AS2
ENSG00000112655	52	52	47	0.02947	0.812818536585366	0.915968499298738	0.97053	0.99997	PTK7
ENSG00000148215	1	1	1	0.02948	NA	0.915968499298738	0.97266	NA	OR5C1
ENSG00000162897	7	7	6	0.02949	0.805709756097561	0.915968499298738	0.97051	1	FCAMR
ENSG00000108576	33	33	29	0.02955	0.62206265625	0.916546638655462	0.97045	1	SLC6A4
ENSG00000156925	22	22	21	0.02961	0.9685403125	0.917123160839161	0.97039	0.997759974358974	ZIC3
ENSG00000226510	6	6	6	0.02992	0.746322619047619	0.918934894146949	0.97008	0.99957	UPK1A-AS1
ENSG00000214107	17	17	15	0.02995	0.9685403125	0.918934894146949	0.97006	0.997759974358974	MAGEB1
ENSG00000009830	15	15	14	0.02996	0.7933408	0.918934894146949	0.97004	0.99703	POMT2
ENSG00000116852	22	22	22	0.02997	0.805709756097561	0.918934894146949	0.97003	1	KIF21B
ENSG00000140400	10	10	9	0.02999	1	0.918934894146949	0.97001	0.990626984615385	MAN2C1
ENSG00000141526	2	2	1	0.03	NA	0.918934894146949	0.97	NA	SLC16A3
ENSG00000108622	12	12	11	0.03004	0.62206265625	0.918934894146949	0.96996	1	ICAM2
ENSG00000172538	3	3	3	0.03008	1	0.918934894146949	0.96992	0.989867083839611	FAM170B
ENSG00000108591	3	3	3	0.03013	0.62206265625	0.918934894146949	0.96987	1	DRG2
ENSG00000214694	42	41	38	0.03017	0.93527	0.918934894146949	0.96983	0.997713151291513	ARHGEF33
ENSG00000198833	17	17	15	0.0302	0.812818536585366	0.918934894146949	0.9698	0.99997	UBE2J1
ENSG00000164649	25	25	20	0.03024	1	0.918934894146949	0.96976	0.99594352	CDCA7L
ENSG00000170677	23	23	22	0.03031	0.87899	0.918934894146949	0.96969	0.998977961783439	SOCS6
ENSG00000250510	4	4	4	0.03034	0.735885909090909	0.918934894146949	0.96966	1	GPR162
ENSG00000197588	11	11	11	0.03038	0.746322619047619	0.918934894146949	0.96962	0.99957	KLKP1
ENSG00000198326	1	1	1	0.03044	NA	0.918934894146949	0.98435	NA	TMEM239
ENSG00000125207	47	47	42	0.03046	0.735885909090909	0.918934894146949	0.96954	1	PIWIL1
ENSG00000132383	33	33	29	0.03054	0.62206265625	0.918934894146949	0.96946	1	RPA1
ENSG00000176381	4	4	4	0.03075	0.812818536585366	0.918934894146949	0.96925	0.99997	PRR18
ENSG00000198517	9	9	9	0.03076	1	0.918934894146949	0.96925	0.99594352	MAFK
ENSG00000137801	9	9	9	0.03086	1	0.918934894146949	0.96915	0.990626984615385	THBS1
ENSG00000100982	6	6	6	0.0309	0.706605128205128	0.918934894146949	0.9691	0.999935	PCIF1
ENSG00000207732	1	1	1	0.03107	NA	0.918934894146949	0.98026	NA	MIR218-1
ENSG00000114867	8	8	7	0.03111	1	0.918934894146949	0.9689	0.989297894736842	EIF4G1
ENSG00000182648	2	2	2	0.03115	1	0.918934894146949	0.96888	0.99594352	LINC01006
ENSG00000155324	59	59	46	0.03117	0.656648	0.918934894146949	0.96883	1	GRAMD3
ENSG00000004399	38	38	35	0.03123	1	0.918934894146949	0.96877	0.989297894736842	PLXND1
ENSG00000159899	10	10	10	0.03124	1	0.918934894146949	0.96876	0.994053994778068	NPR2
ENSG00000171552	30	30	29	0.03125	0.706605128205128	0.918934894146949	0.96875	0.999935	BCL2L1
ENSG00000102145	5	5	5	0.0313	0.9685403125	0.918934894146949	0.9687	0.997759974358974	GATA1
ENSG00000235079	23	22	21	0.03132	0.805709756097561	0.918934894146949	0.96868	1	ZRANB2-AS1
ENSG00000180667	3	3	3	0.03137	0.805709756097561	0.918934894146949	0.96863	1	YOD1
ENSG00000112659	28	28	25	0.03138	0.812818536585366	0.918934894146949	0.96862	0.99997	CUL9
ENSG00000182118	14	14	12	0.03141	0.805709756097561	0.918934894146949	0.9686	1	FAM89A
ENSG00000260549	1	1	1	0.03151	NA	0.918934894146949	0.96884	NA	MT1L
ENSG00000085552	7	7	6	0.03152	0.805709756097561	0.918934894146949	0.96848	1	IGSF9
ENSG00000205090	3	3	3	0.03161	0.805709756097561	0.918934894146949	0.96839	1	TMEM240
ENSG00000104140	3	3	3	0.03169	1	0.918934894146949	0.96831	0.990626984615385	RHOV
ENSG00000213022	16	16	14	0.0317	0.746322619047619	0.918934894146949	0.9683	0.99957	KLK9
ENSG00000033100	8	8	8	0.03174	1	0.918934894146949	0.96826	0.99594352	CHPF2
ENSG00000176998	1	1	1	0.03179	NA	0.918934894146949	0.96849	NA	HCG4
ENSG00000135040	50	50	42	0.03183	1	0.918934894146949	0.96817	0.994053994778068	NAA35
ENSG00000230707	3	3	3	0.03183	0.9685403125	0.918934894146949	0.96817	0.997759974358974	RP11-364B14.3
ENSG00000212289	1	1	1	0.03195	NA	0.918934894146949	0.97107	NA	RNA5SP339
ENSG00000179817	4	4	4	0.03196	0.791894117647059	0.918934894146949	0.96805	0.999991	MRGPRX4
ENSG00000178695	5	5	5	0.03198	0.816821176470588	0.918934894146949	0.96802	0.999599708029197	KCTD12
ENSG00000121940	10	10	10	0.03203	0.805709756097561	0.918934894146949	0.96797	1	CLCC1
ENSG00000214556	5	5	5	0.03207	0.62206265625	0.918934894146949	0.96793	1	C17orf98
ENSG00000158109	4	4	4	0.03211	0.805709756097561	0.918934894146949	0.96789	1	TPRG1L
ENSG00000159387	10	10	10	0.03213	0.871761666666667	0.918934894146949	0.96788	0.999024653465347	IRX6
ENSG00000235563	4	4	4	0.03215	0.805709756097561	0.918934894146949	0.96786	1	RP11-334A14.8
ENSG00000178951	26	26	24	0.03219	0.746322619047619	0.918934894146949	0.96781	0.99957	ZBTB7A
ENSG00000149798	7	6	7	0.03226	0.791894117647059	0.918934894146949	0.96775	0.999991	CDC42EP2
ENSG00000218739	5	5	5	0.03233	0.962213043478261	0.918934894146949	0.96767	0.997713151291513	CEBPZ-AS1
ENSG00000104371	2	2	2	0.03233	1	0.918934894146949	0.96768	0.994374620689655	DKK4
ENSG00000128626	2	2	2	0.03236	0.746322619047619	0.918934894146949	0.96764	0.99957	MRPS12
ENSG00000124120	15	15	15	0.03238	0.706605128205128	0.918934894146949	0.96762	0.999935	TTPAL
ENSG00000135821	7	7	7	0.0324	0.805709756097561	0.918934894146949	0.9676	1	GLUL
ENSG00000181754	3	3	3	0.03245	0.805709756097561	0.918934894146949	0.96755	1	AMIGO1
ENSG00000115956	45	45	39	0.03245	0.962213043478261	0.918934894146949	0.96755	0.997713151291513	PLEK
ENSG00000167880	13	13	11	0.03247	0.62206265625	0.918934894146949	0.96753	1	EVPL
ENSG00000243137	14	14	13	0.03252	0.746322619047619	0.918934894146949	0.96748	0.99957	PSG4
ENSG00000061337	8	8	6	0.03253	1	0.918934894146949	0.96747	0.994374620689655	LZTS1
ENSG00000121236	21	21	19	0.03254	0.791894117647059	0.918934894146949	0.96746	0.999991	TRIM6
ENSG00000149596	71	71	61	0.03265	0.706605128205128	0.918934894146949	0.96735	0.999935	JPH2
ENSG00000138641	67	67	53	0.03268	1	0.918934894146949	0.96732	0.992491895910781	HERC3
ENSG00000121716	3	3	3	0.03278	1	0.918934894146949	0.96722	0.99594352	PILRB
ENSG00000187908	53	53	43	0.0328	1	0.918934894146949	0.9672	0.988405359317905	DMBT1
ENSG00000168143	71	71	56	0.0328	0.826051304347826	0.918934894146949	0.9672	0.99997	FAM83B
ENSG00000188223	7	7	7	0.03281	0.746322619047619	0.918934894146949	0.96719	0.99957	AC002398.9
ENSG00000215612	13	13	13	0.03284	1	0.918934894146949	0.96716	0.992491895910781	HMX1
ENSG00000186119	4	3	4	0.03286	0.791894117647059	0.918934894146949	0.96715	0.999991	OR5D18
ENSG00000126581	9	9	7	0.03286	0.62206265625	0.918934894146949	0.96714	1	BECN1
ENSG00000225756	1	1	1	0.0329	NA	0.918934894146949	0.96775	NA	DBH-AS1
ENSG00000187048	4	4	4	0.03292	0.80753156626506	0.918934894146949	0.96708	1	CYP4A11
ENSG00000273164	1	1	1	0.03295	NA	0.918934894146949	0.96744	NA	DGCR10
ENSG00000250138	1	1	1	0.03298	NA	0.918934894146949	0.96714	NA	RP11-848G14.5
ENSG00000091664	63	62	54	0.03303	0.791894117647059	0.918934894146949	0.96697	0.999991	SLC17A6
ENSG00000164941	31	31	28	0.03305	1	0.918934894146949	0.96695	0.994374620689655	INTS8
ENSG00000205002	11	11	11	0.03307	1	0.918934894146949	0.96693	0.994374620689655	AARD
ENSG00000107789	20	20	18	0.03314	1	0.918934894146949	0.96687	0.988405359317905	MINPP1
ENSG00000214891	14	11	13	0.03314	0.791894117647059	0.918934894146949	0.96686	0.999991	TRIM64C
ENSG00000057593	17	17	17	0.03322	0.816821176470588	0.918934894146949	0.96678	0.999599708029197	F7
ENSG00000101266	45	44	41	0.03323	0.706605128205128	0.918934894146949	0.96677	0.999935	CSNK2A1
ENSG00000185522	4	4	4	0.03324	0.791894117647059	0.918934894146949	0.96676	0.999991	C11orf35
ENSG00000100628	33	33	31	0.03326	0.821615555555556	0.918934894146949	0.96674	0.99703	ASB2
ENSG00000147402	33	33	21	0.03328	0.9685403125	0.918934894146949	0.96672	0.997759974358974	GABRQ
ENSG00000156860	7	7	7	0.03332	0.871761666666667	0.918934894146949	0.96668	0.999022453531598	FBRS
ENSG00000058335	111	111	84	0.03345	1	0.919674166666667	0.96655	0.990626984615385	RASGRF1
ENSG00000182809	3	3	2	0.03351	0.821615555555556	0.919674166666667	0.96649	0.99703	CRIP2
ENSG00000141150	6	6	6	0.03352	0.62206265625	0.919674166666667	0.96648	1	RASL10B
ENSG00000079616	9	8	9	0.03372	0.871761666666667	0.919674166666667	0.96628	0.999022453531598	KIF22
ENSG00000113302	8	8	8	0.03372	0.659941052631579	0.919674166666667	0.96629	1	IL12B
ENSG00000174942	1	1	1	0.03377	NA	0.919674166666667	0.97043	NA	OR5R1
ENSG00000163817	35	35	32	0.03379	1	0.919674166666667	0.96621	0.988285096660808	SLC6A20
ENSG00000131747	13	13	13	0.034	0.62206265625	0.919674166666667	0.966	1	TOP2A
ENSG00000181222	12	12	12	0.03408	0.62206265625	0.919674166666667	0.96592	1	POLR2A
ENSG00000213782	4	4	4	0.03416	0.801415810810811	0.919674166666667	0.96584	1	DDX47
ENSG00000168970	14	14	12	0.03419	1	0.919674166666667	0.96582	0.990626984615385	JMJD7-PLA2G4B
ENSG00000073111	11	11	11	0.03421	1	0.919674166666667	0.9658	0.988285096660808	MCM2
ENSG00000207783	1	1	1	0.03423	NA	0.919674166666667	0.98765	NA	MIR564
ENSG00000224940	14	14	14	0.03426	1	0.919674166666667	0.96574	0.99594352	PRRT4
ENSG00000173145	14	14	14	0.0343	1	0.919674166666667	0.96573	0.988405359317905	NOC3L
ENSG00000241524	1	1	1	0.03431	NA	0.919674166666667	0.96735	NA	RN7SL632P
ENSG00000146666	2	2	2	0.03441	1	0.919674166666667	0.96561	0.99594352	LINC00525
ENSG00000049769	11	11	10	0.03444	0.9685403125	0.919674166666667	0.96557	0.997759974358974	PPP1R3F
ENSG00000174957	2	2	2	0.03446	0.805171153846154	0.919674166666667	0.96602	0.999991	OR5J2
ENSG00000203784	2	2	2	0.03451	0.836456666666667	0.919674166666667	0.96549	1	LELP1
ENSG00000138750	12	12	12	0.03451	1	0.919674166666667	0.96549	0.992491895910781	NUP54
ENSG00000107738	14	14	13	0.03452	1	0.919674166666667	0.96548	0.988405359317905	C10orf54
ENSG00000044090	7	7	7	0.03453	0.826051304347826	0.919674166666667	0.96547	0.99997	CUL7
ENSG00000186190	32	31	29	0.03458	0.706605128205128	0.919674166666667	0.96542	0.999935	BPIFB3
ENSG00000141505	3	3	3	0.03461	0.62206265625	0.919674166666667	0.96541	1	ASGR1
ENSG00000169964	1	1	1	0.03463	NA	0.919674166666667	0.96672	NA	TMEM42
ENSG00000233437	18	18	18	0.03465	1	0.919674166666667	0.96535	0.99594352	RP13-580B18.1
ENSG00000204928	6	6	6	0.0347	0.659941052631579	0.919674166666667	0.9653	1	GRXCR2
ENSG00000197496	25	25	20	0.03484	0.706605128205128	0.919674166666667	0.96516	0.999935	SLC2A10
ENSG00000205358	1	1	1	0.03485	NA	0.919674166666667	0.96863	NA	MT1H
ENSG00000005513	8	8	8	0.03485	0.871761666666667	0.919674166666667	0.96515	0.999022453531598	SOX8
ENSG00000155304	8	8	8	0.03491	0.999996	0.919674166666667	0.96509	0.984785714285714	HSPA13
ENSG00000103485	11	11	11	0.03493	0.871761666666667	0.919674166666667	0.96507	0.999022453531598	QPRT
ENSG00000197857	52	51	44	0.03497	0.746322619047619	0.919674166666667	0.96504	0.99957	ZNF44
ENSG00000162521	17	17	15	0.03497	0.836890697674419	0.919674166666667	0.96503	1	RBBP4
ENSG00000197153	2	2	2	0.03498	0.826051304347826	0.919674166666667	0.96547	0.99997	HIST1H3J
ENSG00000185477	37	37	28	0.03506	1	0.919674166666667	0.96494	0.992491895910781	GPRIN3
ENSG00000243708	14	14	12	0.03507	1	0.919674166666667	0.96493	0.990626984615385	PLA2G4B
ENSG00000256861	31	31	28	0.03516	0.801415810810811	0.919674166666667	0.96484	1	RP11-512M8.5
ENSG00000113456	8	8	8	0.03517	0.659941052631579	0.919674166666667	0.96484	1	RAD1
ENSG00000132846	6	6	6	0.03526	0.659941052631579	0.919674166666667	0.96475	1	ZBED3
ENSG00000204650	18	17	13	0.03529	0.62206265625	0.919674166666667	0.96471	1	CRHR1-IT1
ENSG00000177272	12	12	12	0.03535	0.836890697674419	0.919674166666667	0.96465	1	KCNA3
ENSG00000153391	21	21	18	0.03538	0.940518333333333	0.919674166666667	0.96462	0.998977961783439	INO80C
ENSG00000153786	15	15	15	0.0354	0.871761666666667	0.919674166666667	0.9646	0.999022453531598	ZDHHC7
ENSG00000269289	61	60	52	0.03541	0.746322619047619	0.919674166666667	0.96459	0.99957	CTB-92J24.3
ENSG00000188755	9	9	9	0.03542	0.62206265625	0.919674166666667	0.96458	1	TBC1D3P2
ENSG00000146109	3	3	3	0.03543	0.826051304347826	0.919674166666667	0.96458	0.99997	ABT1
ENSG00000137767	26	26	26	0.03556	1	0.919674166666667	0.96444	0.990626984615385	SQRDL
ENSG00000128050	8	8	7	0.03559	1	0.919674166666667	0.96442	0.992491895910781	PAICS
ENSG00000134590	2	2	2	0.03563	0.9685403125	0.919674166666667	0.96437	0.997759974358974	FAM127A
ENSG00000132840	10	10	10	0.03567	0.659941052631579	0.919674166666667	0.96433	1	BHMT2
ENSG00000149651	4	4	4	0.03569	0.706605128205128	0.919674166666667	0.96432	0.999935	SPINT4
ENSG00000184897	1	1	1	0.03573	NA	0.919674166666667	0.9645	NA	H1FX
ENSG00000167967	5	5	4	0.03576	0.871761666666667	0.919674166666667	0.96424	0.999022453531598	E4F1
ENSG00000004660	13	13	13	0.03577	0.62206265625	0.919674166666667	0.96423	1	CAMKK1
ENSG00000164488	7	7	7	0.03578	0.826051304347826	0.919674166666667	0.96422	0.99997	DACT2
ENSG00000261732	37	37	30	0.03584	0.871761666666667	0.919674166666667	0.96416	0.999022453531598	LA16c-431H6.6
ENSG00000182472	7	7	6	0.03584	0.746322619047619	0.919674166666667	0.96416	0.99957	CAPN12
ENSG00000114353	13	13	12	0.03585	1	0.919674166666667	0.96415	0.98791426056338	GNAI2
ENSG00000159915	15	15	14	0.03588	0.746322619047619	0.919674166666667	0.96412	0.99957	ZNF233
ENSG00000134202	2	2	2	0.03594	0.841078620689655	0.920147098265896	0.96406	1	GSTM3
ENSG00000204653	6	6	6	0.03599	0.746322619047619	0.920363210161663	0.96402	0.99957	ASPDH
ENSG00000170477	4	4	4	0.03605	0.801415810810811	0.920834256055363	0.96395	1	KRT4
ENSG00000261925	1	1	1	0.03621	NA	0.923212953249715	0.96463	NA	RP11-388M20.9
ENSG00000170683	1	1	1	0.03634	NA	0.923212953249715	0.97945	NA	OR10A3
ENSG00000162337	85	85	67	0.03635	0.816181578947368	0.923212953249715	0.96365	0.999991	LRP5
ENSG00000232940	1	1	1	0.03636	NA	0.923212953249715	0.96465	NA	HCG25
ENSG00000154096	9	9	9	0.0364	0.816181578947368	0.923212953249715	0.9636	0.999991	THY1
ENSG00000072071	32	31	30	0.03647	0.746322619047619	0.923212953249715	0.96353	0.99957	LPHN1
ENSG00000167178	6	6	6	0.03651	1	0.923212953249715	0.96349	0.990626984615385	ISLR2
ENSG00000168350	6	6	6	0.03652	0.83845724137931	0.923212953249715	0.96348	0.99703	DEGS2
ENSG00000175221	15	15	13	0.03656	0.746322619047619	0.923212953249715	0.96344	0.99957	MED16
ENSG00000160766	18	18	17	0.03656	0.845865454545455	0.923212953249715	0.96344	1	GBAP1
ENSG00000136327	5	5	5	0.03673	0.83845724137931	0.92421302378256	0.96327	0.99703	NKX2-8
ENSG00000161513	9	9	9	0.03673	0.626553529411765	0.92421302378256	0.96327	1	FDXR
ENSG00000226894	43	42	37	0.03674	1	0.92421302378256	0.96326	0.992491895910781	TMPRSS11BNL
ENSG00000123810	5	5	5	0.0368	0.746322619047619	0.92421302378256	0.9632	0.99957	B9D2
ENSG00000173013	1	1	1	0.03685	NA	0.92421302378256	0.96671	NA	CCDC96
ENSG00000157741	46	46	40	0.03685	1	0.92421302378256	0.96315	0.99594352	UBN2
ENSG00000262664	1	1	1	0.03709	NA	0.929180022624434	0.97224	NA	OVCA2
ENSG00000179958	5	5	5	0.03714	0.871761666666667	0.929381288135593	0.96288	0.999022453531598	DCTPP1
ENSG00000179083	99	99	68	0.03724	0.9685403125	0.929536143497758	0.96276	0.997759974358974	FAM133A
ENSG00000101204	64	63	52	0.03737	0.706605128205128	0.929536143497758	0.96263	0.999935	CHRNA4
ENSG00000177034	9	9	9	0.0374	0.659941052631579	0.929536143497758	0.9626	1	MTX3
ENSG00000187695	43	43	36	0.03741	1	0.929536143497758	0.96259	0.987184810572687	RP11-723O4.6
ENSG00000204979	14	13	13	0.03743	0.816181578947368	0.929536143497758	0.96258	0.999991	MS4A13
ENSG00000169271	1	1	1	0.03743	NA	0.929536143497758	0.97171	NA	HSPB3
ENSG00000114982	27	27	26	0.03744	1	0.929536143497758	0.96256	0.996154658573596	KANSL3
ENSG00000139797	2	2	2	0.03761	0.873387777777778	0.929934927697441	0.96293	0.999599708029197	RNF113B
ENSG00000088682	5	5	5	0.03763	0.871761666666667	0.929934927697441	0.96237	0.999022453531598	COQ9
ENSG00000088280	26	25	25	0.03763	0.860839101123595	0.929934927697441	0.96237	1	ASAP3
ENSG00000105063	14	14	14	0.03765	0.746322619047619	0.929934927697441	0.96235	0.99957	PPP6R1
ENSG00000107779	93	93	78	0.03769	1	0.929934927697441	0.96231	0.988222876376989	BMPR1A
ENSG00000221910	3	3	3	0.03774	1	0.929934927697441	0.96281	0.99594352	OR2F2
ENSG00000188582	13	12	12	0.03775	1	0.929934927697441	0.96226	0.987184810572687	PAQR9
ENSG00000170837	3	3	3	0.03788	1	0.931506917960089	0.96212	0.987184810572687	GPR27
ENSG00000161807	1	1	1	0.03791	NA	0.931506917960089	0.96376	NA	OR7G1
ENSG00000163884	9	9	9	0.03794	1	0.931506917960089	0.96206	0.987184810572687	KLF15
ENSG00000172409	3	3	3	0.03803	0.816181578947368	0.931987411385607	0.96197	0.999991	CLP1
ENSG00000181751	8	8	8	0.03811	0.659941052631579	0.931987411385607	0.9619	1	C5orf30
ENSG00000221882	2	2	2	0.03812	0.626553529411765	0.931987411385607	0.96276	1	OR3A2
ENSG00000183010	3	3	3	0.0382	0.626553529411765	0.931987411385607	0.9618	1	PYCR1
ENSG00000129625	26	26	24	0.03826	0.659941052631579	0.931987411385607	0.96174	1	REEP5
ENSG00000167925	3	3	2	0.03828	0.626553529411765	0.931987411385607	0.96172	1	GHDC
ENSG00000173120	100	100	80	0.03829	0.816181578947368	0.931987411385607	0.96171	0.999991	KDM2A
ENSG00000115107	30	30	28	0.03831	1	0.931987411385607	0.96169	0.996009992406986	STEAP3
ENSG00000272283	1	1	1	0.03834	NA	0.931987411385607	0.9664	NA	Metazoa_SRP
ENSG00000101438	12	12	12	0.03842	0.706605128205128	0.931987411385607	0.96159	0.999935	SLC32A1
ENSG00000173598	12	12	12	0.03861	0.801415810810811	0.931987411385607	0.96139	1	NUDT4
ENSG00000260903	38	38	34	0.03861	0.706605128205128	0.931987411385607	0.96139	0.999935	XKR7
ENSG00000229212	1	1	1	0.03863	NA	0.931987411385607	0.96145	NA	RP11-561C5.4
ENSG00000181467	4	4	4	0.03863	1	0.931987411385607	0.96137	0.987184810572687	RAP2B
ENSG00000070193	191	188	124	0.03863	0.659941052631579	0.931987411385607	0.96137	1	FGF10
ENSG00000104870	9	9	9	0.03869	0.746322619047619	0.931987411385607	0.96131	0.99957	FCGRT
ENSG00000168924	21	21	21	0.03885	1	0.931987411385607	0.96115	0.992491895910781	LETM1
ENSG00000164086	6	6	6	0.03888	1	0.931987411385607	0.96112	0.987184810572687	DUSP7
ENSG00000246350	7	7	7	0.0389	0.8606625	0.931987411385607	0.9611	0.99997	RP5-1186N24.3
ENSG00000111816	62	62	52	0.0389	0.8606625	0.931987411385607	0.9611	0.99997	FRK
ENSG00000115194	18	18	17	0.03891	1	0.931987411385607	0.96109	0.996009992406986	SLC30A3
ENSG00000105953	47	47	43	0.03894	1	0.931987411385607	0.96106	0.99594352	OGDH
ENSG00000253953	170	168	109	0.03895	0.659941052631579	0.931987411385607	0.96105	1	PCDHGB4
ENSG00000253313	1	1	1	0.03897	NA	0.931987411385607	0.96187	NA	C1orf210
ENSG00000089639	8	8	8	0.03911	0.746322619047619	0.931987411385607	0.96089	0.99957	GMIP
ENSG00000005381	13	13	12	0.03913	0.631183913043478	0.931987411385607	0.96087	1	MPO
ENSG00000142233	7	7	7	0.03916	0.746322619047619	0.931987411385607	0.96084	0.99957	NTN5
ENSG00000253301	25	25	22	0.03916	1	0.931987411385607	0.96084	0.992823578363384	RP11-513O17.2
ENSG00000169714	4	4	4	0.03918	1	0.931987411385607	0.96082	0.987184810572687	CNBP
ENSG00000214513	7	7	5	0.03927	1	0.932125852090032	0.96074	0.996009992406986	NOTO
ENSG00000181215	147	146	107	0.03927	1	0.932125852090032	0.96073	0.992491895910781	C4orf50
ENSG00000168269	5	5	5	0.03935	0.659941052631579	0.933024732334047	0.96065	1	FOXI1
ENSG00000172977	4	4	4	0.03942	0.825781034482759	0.933684834224599	0.9606	0.999991	KAT5
ENSG00000178177	94	94	69	0.03955	1	0.93385045696068	0.96045	0.992491895910781	LCORL
ENSG00000176014	15	15	14	0.03964	0.972704615384616	0.93385045696068	0.96037	0.997908892508143	TUBB6
ENSG00000130822	19	19	17	0.03964	0.9685403125	0.93385045696068	0.96036	0.997679689119171	PNCK
ENSG00000100450	1	1	1	0.03965	NA	0.93385045696068	0.96221	NA	GZMH
ENSG00000170260	10	10	10	0.03967	1	0.93385045696068	0.96033	0.99594352	ZNF212
ENSG00000048162	3	3	3	0.03968	0.659941052631579	0.93385045696068	0.96033	1	NOP16
ENSG00000241547	2	2	2	0.03986	0.901721777777778	0.936513050847458	0.96015	1	RP11-4K3__A.5
ENSG00000207589	1	1	1	0.03988	NA	0.936513050847458	0.96206	NA	MIR508
ENSG00000129347	5	5	5	0.03992	0.746322619047619	0.936513050847458	0.96008	0.99957	KRI1
ENSG00000115234	2	2	2	0.04006	1	0.937700886075949	0.95995	0.996009992406986	SNX17
ENSG00000170364	12	12	11	0.0401	1	0.937700886075949	0.9599	0.987184810572687	SETMAR
ENSG00000254004	19	19	18	0.04013	0.746322619047619	0.937700886075949	0.95987	0.99957	ZNF260
ENSG00000114650	31	31	29	0.04014	1	0.937700886075949	0.95986	0.987184810572687	SCAP
ENSG00000100985	7	7	7	0.04021	0.706605128205128	0.938346322444679	0.9598	0.999935	MMP9
ENSG00000111642	21	21	21	0.04031	0.801415810810811	0.938934511041009	0.95969	1	CHD4
ENSG00000128052	75	73	62	0.04032	1	0.938934511041009	0.95968	0.992491895910781	KDR
ENSG00000174206	18	18	18	0.04037	0.801415810810811	0.939111365546219	0.95963	1	C12orf66
ENSG00000101856	4	4	4	0.04043	0.9685403125	0.93919277258567	0.95958	0.997679689119171	PGRMC1
ENSG00000071282	52	52	47	0.04046	1	0.93919277258567	0.95954	0.987184810572687	LMCD1
ENSG00000204304	2	2	2	0.04052	0.87084	0.93919277258567	0.95953	0.99997	PBX2
ENSG00000104969	24	24	22	0.04062	0.746322619047619	0.93919277258567	0.95938	0.99957	SGTA
ENSG00000143032	3	3	3	0.04063	0.909040439560439	0.93919277258567	0.95939	1	BARHL2
ENSG00000176834	21	21	20	0.04076	0.801415810810811	0.93919277258567	0.95924	1	VSIG10
ENSG00000115590	23	23	23	0.04076	1	0.93919277258567	0.95924	0.996009992406986	IL1R2
ENSG00000186567	9	9	8	0.04081	0.746322619047619	0.93919277258567	0.95919	0.99957	CEACAM19
ENSG00000156521	4	4	4	0.04083	1	0.93919277258567	0.95917	0.986205428921569	TYSND1
ENSG00000163171	9	9	9	0.04083	1	0.93919277258567	0.95917	0.996009992406986	CDC42EP3
ENSG00000182095	95	95	75	0.04084	1	0.93919277258567	0.95916	0.99594352	TNRC18
ENSG00000131711	93	92	66	0.04093	0.668993793103448	0.940286078838174	0.95907	1	MAP1B
ENSG00000167566	29	29	27	0.04098	0.801415810810811	0.940459150259067	0.95902	1	NCKAP5L
ENSG00000261437	1	1	1	0.04117	NA	0.943492809917355	0.95894	NA	RP11-22C11.2
ENSG00000013016	32	32	29	0.0412	1	0.943492809917355	0.9588	0.996009992406986	EHD3
ENSG00000107147	115	115	89	0.04124	1	0.943492809917355	0.95877	0.986378560209424	KCNT1
ENSG00000182315	1	1	1	0.04135	NA	0.944515484536082	0.96087	NA	MBD3L3
ENSG00000169727	2	2	2	0.04137	0.63858375	0.944515484536082	0.95867	1	GPS1
ENSG00000125878	9	9	8	0.04144	0.706605128205128	0.945139279093718	0.95856	0.999935	TCF15
ENSG00000185960	75	75	67	0.04161	0.9685403125	0.947002977412731	0.95839	0.997679689119171	SHOX
ENSG00000205336	17	17	16	0.04162	0.908653170731707	0.947002977412731	0.95838	0.999022453531598	GPR56
ENSG00000227660	16	16	16	0.04165	0.87084	0.947002977412731	0.95835	0.99997	RP11-162J8.2
ENSG00000150756	18	18	18	0.04173	0.670509152542373	0.947785266393443	0.95827	1	FAM173B
ENSG00000008382	9	9	9	0.04177	0.746322619047619	0.947785266393443	0.95823	0.99957	MPND
ENSG00000206503	3	3	3	0.04182	0.87084	0.947804060606061	0.95821	0.99997	HLA-A
ENSG00000101916	5	5	5	0.0419	0.9685403125	0.947804060606061	0.95811	0.997679689119171	TLR8
ENSG00000198965	2	2	2	0.04192	0.927707826086956	0.947804060606061	0.95936	1	OR10R2
ENSG00000180771	2	2	2	0.04197	0.864297457627119	0.947804060606061	0.95804	0.999991	SRSF8
ENSG00000109118	18	18	18	0.04215	0.63858375	0.947804060606061	0.95785	1	PHF12
ENSG00000228451	2	2	2	0.04215	1	0.947804060606061	0.95785	0.991108680555555	SDAD1P1
ENSG00000254635	4	4	3	0.04219	1	0.947804060606061	0.95781	0.986015447852761	WAC-AS1
ENSG00000138375	37	37	33	0.04221	1	0.947804060606061	0.95779	0.996009992406986	SMARCAL1
ENSG00000159761	1	1	1	0.04225	NA	0.947804060606061	0.96022	NA	C16orf86
ENSG00000007202	15	15	14	0.04226	0.63858375	0.947804060606061	0.95774	1	KIAA0100
ENSG00000115207	16	16	15	0.04226	1	0.947804060606061	0.95774	0.996009992406986	GTF3C2
ENSG00000170581	15	15	13	0.04231	0.801415810810811	0.947804060606061	0.9577	1	STAT2
ENSG00000105538	19	19	19	0.04233	0.746322619047619	0.947804060606061	0.95768	0.99957	RASIP1
ENSG00000184560	2	2	2	0.04237	0.63858375	0.947804060606061	0.95854	1	C17orf74
ENSG00000104859	16	16	16	0.04256	0.746322619047619	0.951093602421796	0.95744	0.99957	CLASRP
ENSG00000108342	1	1	1	0.04288	NA	0.956912173038229	0.95975	NA	CSF3
ENSG00000182938	9	9	9	0.04294	0.63858375	0.956912173038229	0.95707	1	OTOP3
ENSG00000130173	2	2	2	0.04295	0.746322619047619	0.956912173038229	0.95705	0.99957	C19orf80
ENSG00000147439	10	10	10	0.0431	1	0.959289045226131	0.95691	0.991108680555555	BIN3
ENSG00000170523	8	8	8	0.04328	0.801415810810811	0.960325045045045	0.95672	1	KRT83
ENSG00000129654	3	3	3	0.0433	0.63858375	0.960325045045045	0.9567	1	FOXJ1
ENSG00000217930	5	5	5	0.04331	0.908653170731707	0.960325045045045	0.95669	0.999022453531598	PAM16
ENSG00000170166	1	1	1	0.04332	NA	0.960325045045045	0.95829	NA	HOXD4
ENSG00000055609	199	197	125	0.04339	1	0.960758511904762	0.95661	0.995378389057751	KMT2C
ENSG00000125879	4	4	4	0.04346	0.706605128205128	0.960758511904762	0.95654	0.999935	OTOR
ENSG00000131153	4	4	4	0.04359	0.908653170731707	0.960758511904762	0.95641	0.999022453531598	GINS2
ENSG00000101986	18	18	18	0.04359	0.9685403125	0.960758511904762	0.95641	0.997679689119171	ABCD1
ENSG00000151065	35	35	34	0.04364	0.801415810810811	0.960758511904762	0.95636	1	DCP1B
ENSG00000185404	46	46	43	0.04367	1	0.960758511904762	0.95633	0.996009992406986	SP140L
ENSG00000099364	20	20	20	0.04369	0.908653170731707	0.960758511904762	0.95631	0.999022453531598	FBXL19
ENSG00000113739	16	16	16	0.04371	0.690618	0.960758511904762	0.95629	1	STC2
ENSG00000236778	1	1	1	0.04373	NA	0.960758511904762	0.95657	NA	INTS6-AS1
ENSG00000154781	8	8	8	0.04381	1	0.961562200198216	0.95619	0.987184810572687	CCDC174
ENSG00000165269	8	8	8	0.04386	1	0.961706495049505	0.95615	0.984972346002621	AQP7
ENSG00000164112	14	14	11	0.04394	1	0.96250765578635	0.95606	0.992491895910781	TMEM155
ENSG00000259848	132	130	94	0.04408	1	0.963809644970414	0.95592	0.996009992406986	AC097374.2
ENSG00000110148	14	14	13	0.0441	0.872151923076923	0.963809644970414	0.95592	0.999991	CCKBR
ENSG00000233306	1	1	1	0.04413	NA	0.963809644970414	0.95812	NA	TRGV2
ENSG00000136270	7	7	7	0.0442	1	0.964092106299213	0.9558	0.995378389057751	TBRG4
ENSG00000188306	7	7	7	0.04423	1	0.964092106299213	0.95577	0.987184810572687	LRRIQ4
ENSG00000231205	158	157	108	0.04432	0.746322619047619	0.964155913555992	0.95568	0.99957	ZNF826P
ENSG00000130299	2	2	2	0.04432	0.746322619047619	0.964155913555992	0.95575	0.99957	GTPBP3
ENSG00000105676	15	15	15	0.04438	0.746322619047619	0.964513719332679	0.95562	0.99957	ARMC6
ENSG00000117151	12	12	12	0.04447	0.95692	0.965133482926829	0.95553	1	CTBS
ENSG00000129473	4	4	4	0.04458	0.95328	0.965133482926829	0.95542	0.99703	BCL2L2
ENSG00000105711	11	11	9	0.04462	0.746322619047619	0.965133482926829	0.95538	0.99957	SCN1B
ENSG00000249139	10	10	9	0.04464	0.706605128205128	0.965133482926829	0.95536	0.999935	EPPIN-WFDC6
ENSG00000148702	34	34	34	0.04465	1	0.965133482926829	0.95535	0.984691216216216	HABP2
ENSG00000187555	42	42	36	0.04467	0.908653170731707	0.965133482926829	0.95533	0.999022453531598	USP7
ENSG00000234124	20	20	19	0.04472	1	0.965272046783626	0.95528	0.992491895910781	CSN1S2AP
ENSG00000100968	6	6	6	0.04482	0.95328	0.965470903790087	0.95518	0.99703	NFATC4
ENSG00000135407	8	8	8	0.04483	0.801415810810811	0.965470903790087	0.95517	1	AVIL
ENSG00000132130	8	8	8	0.04486	0.63858375	0.965470903790087	0.95514	1	LHX1
ENSG00000085465	6	6	6	0.045	0.95692	0.966956162790698	0.95502	1	OVGP1
ENSG00000101017	9	9	9	0.04504	0.706605128205128	0.966956162790698	0.95497	0.999935	CD40
ENSG00000146674	17	17	16	0.04506	1	0.966956162790698	0.95494	0.995378389057751	IGFBP3
ENSG00000253729	130	129	87	0.04511	1	0.967092023233301	0.95489	0.990798119777159	PRKDC
ENSG00000250120	215	215	140	0.04525	0.695556774193548	0.968730510396975	0.95475	1	PCDHA10
ENSG00000180773	30	30	28	0.04531	0.872151923076923	0.968730510396975	0.95469	0.999991	SLC36A4
ENSG00000136488	3	3	3	0.04537	0.63858375	0.968730510396975	0.95463	1	CSH1
ENSG00000165609	19	19	19	0.04544	1	0.968730510396975	0.95456	0.984691216216216	NUDT5
ENSG00000183900	2	2	2	0.04549	0.695556774193548	0.968730510396975	0.95561	1	AC099522.1
ENSG00000172155	5	5	5	0.0455	0.95692	0.968730510396975	0.9545	1	LCE1D
ENSG00000225151	1	1	1	0.0456	NA	0.968730510396975	0.95449	NA	GOLGA2P7
ENSG00000238862	1	1	1	0.0456	NA	0.968730510396975	0.95951	NA	SNORD19B
ENSG00000115163	8	8	8	0.04561	1	0.968730510396975	0.95439	0.996009992406986	CENPA
ENSG00000184363	6	6	5	0.04567	0.872151923076923	0.968730510396975	0.95433	0.999991	PKP3
ENSG00000227268	1	1	1	0.04578	NA	0.968730510396975	0.95538	NA	KLLN
ENSG00000147955	2	2	2	0.04579	1	0.968730510396975	0.95427	0.984325748031496	SIGMAR1
ENSG00000109047	11	11	11	0.04586	0.63858375	0.968730510396975	0.95414	1	RCVRN
ENSG00000141753	10	10	10	0.04588	0.63858375	0.968730510396975	0.95412	1	IGFBP4
ENSG00000228133	2	2	2	0.0459	0.63858375	0.968730510396975	0.95411	1	AC099684.1
ENSG00000257953	3	3	3	0.046	0.801415810810811	0.968730510396975	0.95402	1	RP11-620J15.1
ENSG00000130675	8	8	8	0.04602	1	0.968730510396975	0.95398	0.995378389057751	MNX1
ENSG00000133985	22	21	21	0.04608	0.95328	0.968730510396975	0.95392	0.99703	TTC9
ENSG00000101639	63	63	50	0.04609	1	0.968730510396975	0.95391	0.994435588235294	CEP192
ENSG00000254887	2	2	2	0.04613	0.762501764705882	0.968730510396975	0.95388	0.99957	CTC-378H22.1
ENSG00000156284	2	2	2	0.04619	0.999996	0.968730510396975	0.95386	0.977315573770492	CLDN8
ENSG00000226210	10	10	10	0.04621	0.801415810810811	0.968730510396975	0.95379	1	ABC7-42389800N19.1
ENSG00000204103	5	5	5	0.04621	0.706605128205128	0.968730510396975	0.9538	0.999935	MAFB
ENSG00000176049	174	173	113	0.04627	0.696253333333333	0.968730510396975	0.95373	1	JAKMIP2
ENSG00000166275	6	6	6	0.04628	1	0.968730510396975	0.95372	0.984691216216216	C10orf32
ENSG00000088899	7	7	7	0.04655	0.706605128205128	0.972961528301887	0.95345	0.999935	LZTS3
ENSG00000110243	3	3	3	0.04657	0.872151923076923	0.972961528301887	0.95344	0.999991	APOA5
ENSG00000163518	28	28	27	0.04676	0.95692	0.974905434782609	0.95324	0.999895229263266	FCRL4
ENSG00000237298	112	111	83	0.04687	1	0.974905434782609	0.95313	0.996009992406986	TTN-AS1
ENSG00000133134	1	1	1	0.04687	NA	0.974905434782609	0.95407	NA	BEX2
ENSG00000162551	42	42	34	0.0469	0.95692	0.974905434782609	0.9531	0.999895229263266	ALPL
ENSG00000185798	9	9	9	0.0469	1	0.974905434782609	0.9531	0.987184810572687	WDR53
ENSG00000139445	25	24	21	0.04694	0.801415810810811	0.974905434782609	0.95306	1	FOXN4
ENSG00000259001	1	1	1	0.04708	NA	0.974905434782609	0.95376	NA	RPPH1
ENSG00000032389	147	147	101	0.04715	1	0.974905434782609	0.95285	0.996009992406986	TSSC1
ENSG00000143162	7	7	7	0.04718	0.95692	0.974905434782609	0.95285	0.999895229263266	CREG1
ENSG00000256394	79	78	62	0.04719	1	0.974905434782609	0.95281	0.992360603773585	ASIC5
ENSG00000173366	8	8	8	0.04729	1	0.974905434782609	0.95271	0.987184810572687	TLR9
ENSG00000143850	75	72	62	0.04734	0.95692	0.974905434782609	0.95266	0.999895229263266	PLEKHA6
ENSG00000168491	13	13	13	0.04766	1	0.974905434782609	0.95234	0.992360603773585	CCDC110
ENSG00000105825	15	15	14	0.04771	1	0.974905434782609	0.95229	0.994915391658189	TFPI2
ENSG00000196772	6	6	6	0.04773	0.95692	0.974905434782609	0.95227	0.999895229263266	OR14A16
ENSG00000159164	12	12	12	0.04776	0.95692	0.974905434782609	0.95224	0.999895229263266	SV2A
ENSG00000144381	6	6	6	0.04776	1	0.974905434782609	0.95225	0.996009992406986	HSPD1
ENSG00000118271	6	6	6	0.04779	1	0.974905434782609	0.95222	0.994435588235294	TTR
ENSG00000213889	3	3	3	0.0478	0.763892391304348	0.974905434782609	0.9522	0.99957	PPM1N
ENSG00000200680	1	1	1	0.04781	NA	0.974905434782609	0.98055	NA	SNORD115-4
ENSG00000167778	8	8	8	0.04783	0.801415810810811	0.974905434782609	0.95217	1	SPRYD3
ENSG00000177628	5	5	5	0.04794	0.95692	0.974905434782609	0.95206	0.999895229263266	GBA
ENSG00000164164	30	30	27	0.04796	1	0.974905434782609	0.95204	0.992360603773585	OTUD4
ENSG00000132881	1	1	1	0.04805	NA	0.974905434782609	0.95272	NA	RSG1
ENSG00000273331	23	23	22	0.04806	1	0.974905434782609	0.95194	0.987184810572687	TM4SF19
ENSG00000261915	2	2	2	0.04807	0.653049397590362	0.974905434782609	0.95193	1	RP11-542C16.2
ENSG00000183161	3	3	3	0.04811	0.872151923076923	0.974905434782609	0.95189	0.999991	FANCF
ENSG00000167768	4	4	4	0.04821	0.801415810810811	0.974905434782609	0.9518	1	KRT1
ENSG00000261787	17	16	14	0.04822	1	0.974905434782609	0.95178	0.988948535564854	TCF24
ENSG00000139567	9	9	9	0.04826	0.801415810810811	0.974905434782609	0.95175	1	ACVRL1
ENSG00000103550	7	7	7	0.04826	0.920957622377622	0.974905434782609	0.95174	0.999022453531598	KNOP1
ENSG00000145494	10	10	10	0.04827	0.707791384615385	0.974905434782609	0.95173	1	NDUFS6
ENSG00000152207	4	4	4	0.0483	1	0.974905434782609	0.9517	0.9945265	CYSLTR2
ENSG00000172867	6	6	6	0.04836	0.801415810810811	0.974905434782609	0.95164	1	KRT2
ENSG00000186847	3	3	3	0.04838	0.653049397590362	0.974905434782609	0.95162	1	KRT14
ENSG00000178055	4	4	4	0.04842	1	0.974905434782609	0.95158	0.987184810572687	PRSS42
ENSG00000110237	40	40	35	0.04843	0.872151923076923	0.974905434782609	0.95157	0.999991	ARHGEF17
ENSG00000104894	1	1	1	0.04847	NA	0.974905434782609	0.95227	NA	CD37
ENSG00000240849	35	35	32	0.04848	0.717306666666667	0.974905434782609	0.95152	0.999935	TMEM189
ENSG00000055147	30	30	28	0.04853	0.707791384615385	0.974905434782609	0.95147	1	FAM114A2
ENSG00000123999	10	10	10	0.04856	1	0.974905434782609	0.95144	0.996009992406986	INHA
ENSG00000215131	2	2	2	0.04857	0.920957622377622	0.974905434782609	0.95143	0.999022453531598	C16orf90
ENSG00000130300	27	26	25	0.04859	0.763892391304348	0.974905434782609	0.95141	0.99957	PLVAP
ENSG00000107742	12	12	12	0.0486	1	0.974905434782609	0.9514	0.984247348951911	SPOCK2
ENSG00000066336	20	20	20	0.04866	0.872151923076923	0.975144846292948	0.95134	0.999991	SPI1
ENSG00000004939	17	17	16	0.0487	0.653049397590362	0.975144846292948	0.9513	1	SLC4A1
ENSG00000253279	20	20	19	0.04889	1	0.978064986449865	0.95111	0.988948535564854	FAM183CP
ENSG00000168818	74	74	63	0.04897	1	0.978781245487365	0.95103	0.992360603773585	STX18
ENSG00000230658	3	3	3	0.04903	1	0.978971839285714	0.95098	0.994558513238289	KLHL7-AS1
ENSG00000164167	7	7	6	0.04911	1	0.978971839285714	0.9509	0.992360603773585	LSM6
ENSG00000142583	36	35	32	0.04912	0.966523773584906	0.978971839285714	0.95088	0.999895229263266	SLC2A5
ENSG00000159248	3	3	3	0.04918	1	0.978971839285714	0.95087	0.98355615625	GJD2
ENSG00000157399	13	13	11	0.04921	0.9685403125	0.978971839285714	0.95079	0.994176766623207	ARSE
ENSG00000268861	40	40	36	0.04927	0.763892391304348	0.978971839285714	0.95074	0.99957	CTD-2207O23.3
ENSG00000207992	1	1	1	0.04938	NA	0.978971839285714	0.98991	NA	MIR519A1
ENSG00000204701	3	3	3	0.04946	0.977352352941176	0.978971839285714	0.95136	0.999351454005935	OR2J3
ENSG00000188493	5	5	5	0.04948	0.763892391304348	0.978971839285714	0.95052	0.99957	C19orf54
ENSG00000130382	39	39	37	0.04949	0.763892391304348	0.978971839285714	0.95051	0.99957	MLLT1
ENSG00000189023	10	10	10	0.04949	0.9685403125	0.978971839285714	0.95051	0.994176766623207	MAGEB16
ENSG00000131401	13	13	13	0.04951	0.763892391304348	0.978971839285714	0.95049	0.99957	NAPSB
ENSG00000181634	14	14	14	0.04958	1	0.97899380952381	0.95042	0.981642733245729	TNFSF15
ENSG00000234111	9	9	9	0.04966	1	0.97899380952381	0.95034	0.992360603773585	RP11-364P22.1
ENSG00000106688	55	54	51	0.04992	1	0.97899380952381	0.95008	0.981642733245729	SLC1A1
ENSG00000101265	64	64	48	0.04994	0.717306666666667	0.97899380952381	0.95006	0.999935	RASSF2
ENSG00000254960	1	1	1	0.04997	NA	0.97899380952381	0.95042	NA	KIRREL3-AS2
ENSG00000130201	26	26	22	0.05002	0.763892391304348	0.97899380952381	0.94998	0.99957	EXOC3L2
ENSG00000120860	34	34	34	0.05004	0.801415810810811	0.97899380952381	0.94996	1	CCDC53
ENSG00000137809	102	101	86	0.05006	1	0.97899380952381	0.94994	0.98355615625	ITGA11
ENSG00000051009	14	14	13	0.05007	0.872151923076923	0.97899380952381	0.94993	0.999991	FAM160A2
ENSG00000174948	186	183	130	0.05009	1	0.97899380952381	0.94991	0.987184810572687	GPR149
ENSG00000182240	48	48	44	0.0501	0.999996	0.97899380952381	0.94991	0.97727366255144	BACE2
ENSG00000231407	65	65	55	0.05011	0.966523773584906	0.97899380952381	0.94989	0.999895229263266	RP11-576I22.2
ENSG00000162728	4	4	4	0.05012	0.966523773584906	0.97899380952381	0.94988	0.999895229263266	KCNJ9
ENSG00000106483	24	23	22	0.05013	1	0.97899380952381	0.94988	0.994420754332314	SFRP4
ENSG00000164778	14	14	14	0.0502	1	0.979219700704225	0.94981	0.994420754332314	EN2
ENSG00000254815	1	1	1	0.05023	NA	0.979219700704225	0.95171	NA	RP11-496I9.1
ENSG00000158008	8	8	8	0.05032	0.966523773584906	0.980037395833333	0.94968	0.999895229263266	EXTL1
ENSG00000109072	8	8	8	0.05046	0.666097764705882	0.980037395833333	0.94954	1	VTN
ENSG00000128268	29	28	28	0.05046	0.999974	0.980037395833333	0.94954	0.988506004319654	MGAT3
ENSG00000084453	235	233	141	0.05053	0.801415810810811	0.980037395833333	0.94947	1	SLCO1A2
ENSG00000155254	3	3	3	0.05059	1	0.980037395833333	0.94941	0.983401222222222	MARVELD1
ENSG00000072195	49	49	43	0.0506	1	0.980037395833333	0.9494	0.995374019984627	SPEG
ENSG00000186081	5	5	5	0.05063	0.801415810810811	0.980037395833333	0.94937	1	KRT5
ENSG00000198910	23	23	21	0.05072	0.9685403125	0.980037395833333	0.94929	0.994176766623207	L1CAM
ENSG00000154478	33	33	31	0.05074	1	0.980037395833333	0.94926	0.983401222222222	GPR26
ENSG00000222413	1	1	1	0.05079	NA	0.980037395833333	0.95091	NA	RN7SKP125
ENSG00000108829	9	9	9	0.05087	0.666097764705882	0.980037395833333	0.94913	1	LRRC59
ENSG00000188280	15	14	15	0.05087	0.999974	0.980037395833333	0.94915	0.988506004319654	FAM230A
ENSG00000130702	64	64	55	0.05089	0.717306666666667	0.980037395833333	0.94911	0.999935	LAMA5
ENSG00000167286	3	3	3	0.05092	0.872151923076923	0.980037395833333	0.94908	0.999991	CD3D
ENSG00000167964	3	3	3	0.05094	0.920957622377622	0.980037395833333	0.94906	0.999022453531598	RAB26
ENSG00000122304	2	2	2	0.05098	0.920957622377622	0.980037395833333	0.94904	0.999022453531598	PRM2
ENSG00000105771	10	10	9	0.05115	0.770358510638298	0.9824526452732	0.94885	0.99957	SMG9
ENSG00000186912	6	6	6	0.05128	0.9685403125	0.982954875322442	0.94872	0.994176766623207	P2RY4
ENSG00000157193	35	35	32	0.0513	0.9675771875	0.982954875322442	0.94871	0.999895229263266	LRP8
ENSG00000169026	3	3	3	0.05137	1	0.982954875322442	0.94864	0.992360603773585	MFSD7
ENSG00000099899	2	2	2	0.05143	0.999974	0.982954875322442	0.94859	0.988506004319654	TRMT2A
ENSG00000130522	4	4	4	0.05154	0.770358510638298	0.982954875322442	0.9485	0.99957	JUND
ENSG00000247049	5	5	5	0.05156	0.728426470588235	0.982954875322442	0.94844	1	CTC-338M12.7
ENSG00000107897	36	36	31	0.05157	1	0.982954875322442	0.94843	0.983401222222222	ACBD5
ENSG00000229249	90	90	65	0.05161	1	0.982954875322442	0.94839	0.993551428571429	LINC00446
ENSG00000127125	2	2	2	0.05162	0.9675771875	0.982954875322442	0.94838	0.999895229263266	PPCS
ENSG00000174136	13	13	13	0.05162	0.728426470588235	0.982954875322442	0.94838	1	RGMB
ENSG00000046774	14	12	14	0.05168	0.9685403125	0.98308487135506	0.94832	0.994176766623207	MAGEC2
ENSG00000144285	268	264	147	0.05175	1	0.98308487135506	0.94825	0.994933076923077	SCN1A
ENSG00000169894	10	10	9	0.05176	1	0.98308487135506	0.94825	0.994420754332314	MUC3A
ENSG00000134020	145	144	97	0.05188	1	0.98320764556962	0.94812	0.987901258741259	PEBP4
ENSG00000135973	3	3	3	0.05196	1	0.98320764556962	0.94807	0.994933076923077	GPR45
ENSG00000120539	19	19	19	0.05197	1	0.98320764556962	0.94803	0.983401222222222	MASTL
ENSG00000207964	1	1	1	0.05197	NA	0.98320764556962	0.954	NA	MIR628
ENSG00000131149	40	40	33	0.05201	0.920957622377622	0.98320764556962	0.94799	0.999022453531598	GSE1
ENSG00000226416	7	7	7	0.05205	0.872151923076923	0.98320764556962	0.94796	0.999991	MRPL23-AS1
ENSG00000198286	210	209	138	0.05208	1	0.98320764556962	0.94792	0.994420754332314	CARD11
ENSG00000117600	87	86	66	0.05223	0.9675771875	0.98320764556962	0.94777	0.999895229263266	LPPR4
ENSG00000145912	4	4	4	0.05225	0.728426470588235	0.98320764556962	0.94775	1	NHP2
ENSG00000188069	1	1	1	0.05227	NA	0.98320764556962	0.94948	NA	OR51F1
ENSG00000186113	5	5	5	0.05234	0.872151923076923	0.98320764556962	0.94769	0.999991	OR5D14
ENSG00000177398	34	34	33	0.05238	0.999996	0.98320764556962	0.94762	0.97727366255144	UMODL1
ENSG00000186442	8	8	8	0.05244	0.801415810810811	0.98320764556962	0.94756	1	KRT3
ENSG00000153575	13	13	13	0.05247	1	0.98320764556962	0.94753	0.983173761755486	TUBGCP5
ENSG00000084710	96	96	78	0.05254	1	0.98320764556962	0.94746	0.994933076923077	EFR3B
ENSG00000008056	46	43	39	0.05256	0.9685403125	0.98320764556962	0.94744	0.994176766623207	SYN1
ENSG00000157833	9	9	9	0.05259	1	0.98320764556962	0.94741	0.994933076923077	GAREML
ENSG00000144199	6	6	6	0.0526	1	0.98320764556962	0.9474	0.994933076923077	FAHD2B
ENSG00000178605	8	8	7	0.05261	0.9685403125	0.98320764556962	0.9474	0.994176766623207	GTPBP6
ENSG00000175376	2	2	2	0.05268	0.872151923076923	0.983685733558179	0.94733	0.999991	EIF1AD
ENSG00000006059	6	6	6	0.05293	0.684618666666667	0.986770074441687	0.94707	1	KRT33A
ENSG00000084463	7	7	7	0.05308	0.801415810810811	0.986770074441687	0.94692	1	WBP11
ENSG00000092036	6	6	6	0.05308	0.987196164383562	0.986770074441687	0.94692	0.995017523809524	HAUS4
ENSG00000154553	23	23	23	0.05308	1	0.986770074441687	0.94692	0.992360603773585	PDLIM3
ENSG00000145782	3	3	3	0.0531	0.729547826086957	0.986770074441687	0.94691	1	ATG12
ENSG00000092051	6	6	6	0.05327	0.987196164383562	0.986770074441687	0.94674	0.995017523809524	JPH4
ENSG00000254008	20	20	20	0.05327	1	0.986770074441687	0.94673	0.987834523809524	LINC00051
ENSG00000182484	4	4	4	0.0533	0.9685403125	0.986770074441687	0.9467	0.994176766623207	WASH6P
ENSG00000197241	14	14	14	0.05338	0.9675771875	0.986770074441687	0.94663	0.999895229263266	SLC2A7
ENSG00000161835	5	5	5	0.05339	0.801415810810811	0.986770074441687	0.94661	1	GRASP
ENSG00000112379	83	83	70	0.05339	0.977352352941176	0.986770074441687	0.94661	0.995346356435644	KIAA1244
ENSG00000172428	8	8	8	0.05352	1	0.986770074441687	0.94648	0.994933076923077	MYEOV2
ENSG00000174996	5	5	5	0.05353	0.872151923076923	0.986770074441687	0.94649	0.999991	KLC2
ENSG00000198793	70	69	60	0.05361	0.9675771875	0.986770074441687	0.94639	0.999895229263266	MTOR
ENSG00000167769	15	15	14	0.05363	0.7855355	0.986770074441687	0.94637	0.99957	ACER1
ENSG00000255837	3	3	3	0.05365	0.801415810810811	0.986770074441687	0.94635	1	TAS2R20
ENSG00000232150	2	2	2	0.05365	1	0.986770074441687	0.94644	0.993551428571429	ST13P4
ENSG00000114573	42	42	38	0.05368	1	0.986770074441687	0.94632	0.985256243291592	ATP6V1A
ENSG00000103740	36	36	33	0.05373	1	0.986770074441687	0.94627	0.983173761755486	ACSBG1
ENSG00000204574	13	13	13	0.05382	0.977352352941176	0.986770074441687	0.94619	0.995346356435644	ABCF1
ENSG00000149968	4	4	4	0.05384	0.872151923076923	0.986770074441687	0.94617	0.999991	MMP3
ENSG00000261040	2	2	2	0.05385	0.684618666666667	0.986770074441687	0.94615	1	CTD-2319I12.1
ENSG00000267122	3	3	3	0.05387	0.7855355	0.986770074441687	0.94615	0.99957	AC004490.1
ENSG00000130508	164	163	104	0.05405	1	0.988357750611247	0.94595	0.994933076923077	PXDN
ENSG00000084112	30	30	29	0.0542	0.801415810810811	0.988357750611247	0.9458	1	SSH1
ENSG00000109062	13	13	11	0.05422	0.684618666666667	0.988357750611247	0.94578	1	SLC9A3R1
ENSG00000132256	454	451	191	0.05424	0.872151923076923	0.988357750611247	0.94576	0.999991	TRIM5
ENSG00000268083	9	9	9	0.05424	0.7855355	0.988357750611247	0.94577	0.99957	AC104534.3
ENSG00000124787	3	3	3	0.05426	0.977352352941176	0.988357750611247	0.94574	0.995346356435644	RPP40
ENSG00000188315	2	2	2	0.05432	1	0.988357750611247	0.94569	0.985256243291592	C3orf62
ENSG00000148841	8	8	8	0.05436	1	0.988357750611247	0.94564	0.983401222222222	ITPRIP
ENSG00000215424	12	12	12	0.0544	0.999996	0.988357750611247	0.94561	0.97727366255144	MCM3AP-AS1
ENSG00000175538	5	5	4	0.05453	0.872151923076923	0.988357750611247	0.94548	0.999991	KCNE3
ENSG00000184432	17	17	17	0.05465	1	0.988357750611247	0.94536	0.985256243291592	COPB2
ENSG00000089177	186	186	115	0.05466	0.738250909090909	0.988357750611247	0.94534	0.999935	KIF16B
ENSG00000166924	11	11	11	0.05466	1	0.988357750611247	0.94534	0.993719733879222	NYAP1
ENSG00000178732	2	2	2	0.05467	1	0.988357750611247	0.9454	0.985256243291592	GP5
ENSG00000003249	8	8	8	0.05472	0.920957622377622	0.988357750611247	0.94529	0.999022453531598	DBNDD1
ENSG00000161048	33	33	31	0.05472	1	0.988357750611247	0.94528	0.993719733879222	NAPEPLD
ENSG00000074410	20	20	19	0.05473	1	0.988357750611247	0.94527	0.983173761755486	CA12
ENSG00000111057	3	3	3	0.05476	0.801415810810811	0.988357750611247	0.94524	1	KRT18
ENSG00000089199	11	11	10	0.05487	0.738250909090909	0.988827902439024	0.94513	0.999935	CHGB
ENSG00000196466	9	9	9	0.05489	0.7855355	0.988827902439024	0.94512	0.99957	ZNF799
ENSG00000143748	58	58	51	0.05492	0.9675771875	0.988827902439024	0.94508	0.999895229263266	NVL
ENSG00000188784	1	1	1	0.0551	NA	0.989942106943336	0.94565	NA	PLA2G2E
ENSG00000167914	15	15	14	0.05516	0.684618666666667	0.989942106943336	0.94485	1	GSDMA
ENSG00000078098	58	58	48	0.05527	1	0.989942106943336	0.94473	0.994933076923077	FAP
ENSG00000248099	1	1	1	0.05528	NA	0.989942106943336	0.94526	NA	INSL3
ENSG00000132361	9	9	9	0.05536	0.684618666666667	0.989942106943336	0.94464	1	CLUH
ENSG00000198918	4	4	4	0.05552	0.9685403125	0.989942106943336	0.94449	0.994176766623207	RPL39
ENSG00000182814	3	3	3	0.05554	1	0.989942106943336	0.94448	0.994933076923077	FUNDC2P2
ENSG00000233893	2	2	2	0.05558	0.977352352941176	0.989942106943336	0.94443	0.995346356435644	EZR-AS1
ENSG00000162344	2	2	2	0.05569	0.872151923076923	0.989942106943336	0.94431	0.999991	FGF19
ENSG00000121316	43	42	38	0.05571	0.801415810810811	0.989942106943336	0.94429	1	PLBD1
ENSG00000144712	43	43	39	0.05571	1	0.989942106943336	0.94429	0.985256243291592	CAND2
ENSG00000125744	14	14	13	0.05572	0.7855355	0.989942106943336	0.94428	0.99957	RTN2
ENSG00000196944	2	2	2	0.05573	0.9675771875	0.989942106943336	0.94598	0.999895229263266	OR2T4
ENSG00000072135	14	14	14	0.05574	1	0.989942106943336	0.94426	0.994933076923077	PTPN18
ENSG00000254896	22	21	20	0.05575	0.872151923076923	0.989942106943336	0.94425	0.999991	OPCML-IT1
ENSG00000197376	4	4	4	0.05579	0.801415810810811	0.989942106943336	0.94421	1	OR8S1
ENSG00000215838	5	5	5	0.05579	0.9675771875	0.989942106943336	0.94421	0.999693998959958	RP11-466F5.6
ENSG00000164674	66	66	56	0.05583	0.977352352941176	0.989942106943336	0.94417	0.995346356435644	SYTL3
ENSG00000171017	8	8	8	0.05591	0.7855355	0.989942106943336	0.94409	0.99957	LRRC8E
ENSG00000251562	9	9	9	0.05599	0.872151923076923	0.989942106943336	0.94401	0.999991	MALAT1
ENSG00000258655	1	1	1	0.056	NA	0.989942106943336	0.94454	NA	ARHGAP5-AS1
ENSG00000160224	8	8	8	0.056	0.999996	0.989942106943336	0.944	0.97727366255144	AIRE
ENSG00000113312	24	24	23	0.05601	0.749320563380282	0.989942106943336	0.94399	1	TTC1
ENSG00000248846	3	3	3	0.05612	0.749320563380282	0.991095311004785	0.94388	1	CTD-2016O11.1
ENSG00000131023	29	29	29	0.05623	0.977352352941176	0.991809315286624	0.94377	0.995346356435644	LATS1
ENSG00000241472	48	48	45	0.05625	1	0.991809315286624	0.94375	0.985256243291592	PTPRG-AS1
ENSG00000182749	1	1	1	0.0563	NA	0.991901193317422	0.94378	NA	PAQR7
ENSG00000053747	93	93	68	0.05635	1	0.991992925278219	0.94365	0.990211677631579	LAMA3
ENSG00000188660	3	3	3	0.05651	0.999996	0.992709366085578	0.94351	0.97727366255144	LINC00319
ENSG00000243300	38	38	34	0.05655	1	0.992709366085578	0.94345	0.993355415617128	LINC00359
ENSG00000106400	3	3	3	0.05657	1	0.992709366085578	0.94344	0.993719733879222	ZNHIT1
ENSG00000204882	12	12	12	0.05657	1	0.992709366085578	0.94343	0.985771879382889	GPR20
ENSG00000126107	4	4	4	0.05681	0.9675771875	0.995343560126582	0.94319	0.999133631633715	HECTD3
ENSG00000136718	5	5	4	0.05681	1	0.995343560126582	0.94319	0.994933076923077	IMP4
ENSG00000140157	13	13	12	0.05689	1	0.995957264822134	0.94311	0.983173761755486	NIPA2
ENSG00000137274	20	20	18	0.05699	0.977352352941176	0.996919857819905	0.94301	0.995346356435644	BPHL
ENSG00000158710	5	5	5	0.05708	0.9675771875	0.997093958990536	0.94292	0.999133631633715	TAGLN2
ENSG00000106608	28	28	27	0.05709	1	0.997093958990536	0.94291	0.993719733879222	URGCP
ENSG00000160961	14	14	14	0.05723	0.788754782608696	0.998305579937304	0.94277	0.99957	ZNF333
ENSG00000060140	42	42	37	0.05731	0.812273733333333	0.998305579937304	0.94269	1	STYK1
ENSG00000177606	2	2	2	0.0574	0.9675771875	0.998305579937304	0.94269	0.999133631633715	JUN
ENSG00000253304	5	5	5	0.05745	0.9675771875	0.998305579937304	0.94255	0.999133631633715	TMEM200B
ENSG00000259134	173	173	109	0.05747	1	0.998305579937304	0.94253	0.983173761755486	LINC00924
ENSG00000197165	1	1	1	0.05749	NA	0.998305579937304	0.94406	NA	SULT1A2
ENSG00000138658	63	63	53	0.05751	1	0.998305579937304	0.94249	0.991590495552732	C4orf21
ENSG00000221852	2	2	2	0.05752	0.693889677419355	0.998305579937304	0.94249	1	KRTAP1-5
ENSG00000178130	5	5	5	0.05771	0.693889677419355	1	0.94231	1	FAM27L
ENSG00000143429	34	34	29	0.05775	1	1	0.94225	0.994933076923077	AC027612.6
ENSG00000155130	10	10	10	0.0578	0.977352352941176	1	0.9422	0.995346356435644	MARCKS
ENSG00000153714	28	28	22	0.05786	1	1	0.94214	0.975654861660079	LURAP1L
ENSG00000244057	1	1	1	0.05788	NA	1	0.9473	NA	LCE3C
ENSG00000123700	12	12	12	0.05798	0.693889677419355	1	0.94202	1	KCNJ2
ENSG00000041988	4	4	4	0.05799	0.9675771875	1	0.94202	0.999133631633715	THAP3
ENSG00000169641	47	47	42	0.05809	0.9675771875	1	0.94191	0.999133631633715	LUZP1
ENSG00000124140	57	57	52	0.05813	0.747128163265306	1	0.94187	0.999935	SLC12A5
ENSG00000168237	8	8	8	0.05815	1	1	0.94186	0.985256243291592	GLYCTK
ENSG00000120742	27	27	25	0.05818	1	1	0.94182	0.985256243291592	SERP1
ENSG00000167123	22	22	20	0.0582	1	1	0.9418	0.975654861660079	CERCAM
ENSG00000167600	3	3	3	0.05829	0.788754782608696	1	0.94171	0.99957	CYP2S1
ENSG00000163485	31	31	29	0.0583	0.9675771875	1	0.94171	0.999133631633715	ADORA1
ENSG00000000938	10	10	10	0.05832	0.9675771875	1	0.94168	0.999133631633715	FGR
ENSG00000170074	37	37	32	0.05841	0.766616	1	0.94159	1	FAM153A
ENSG00000207558	1	1	1	0.05848	NA	1	0.96659	NA	MIR487A
ENSG00000231584	8	8	8	0.05856	1	1	0.94144	0.994933076923077	FAHD2CP
ENSG00000116871	13	13	12	0.05861	0.9675771875	1	0.9414	0.999133631633715	MAP7D1
ENSG00000176749	1	1	1	0.05865	NA	1	0.94333	NA	CDK5R1
ENSG00000185745	10	10	10	0.05867	1	1	0.94133	0.981088037267081	IFIT1
ENSG00000126337	3	3	3	0.05868	0.694746315789474	1	0.94132	1	KRT36
ENSG00000090971	1	1	1	0.05876	NA	1	0.94295	NA	NAT14
ENSG00000114115	28	27	26	0.05877	1	1	0.94123	0.985256243291592	RBP1
ENSG00000105193	2	2	2	0.05889	0.788754782608696	1	0.94113	0.99957	RPS16
ENSG00000223806	17	17	16	0.05891	0.999996	1	0.94109	0.97727366255144	LINC00114
ENSG00000168434	42	42	33	0.05892	0.920957622377622	1	0.94109	0.997292325285896	COG7
ENSG00000197651	11	11	11	0.05903	0.825643289473684	1	0.94097	1	CCER1
ENSG00000144711	114	114	87	0.05906	1	1	0.94094	0.985256243291592	IQSEC1
ENSG00000173153	7	7	7	0.05916	0.90986582278481	1	0.94084	0.999991	ESRRA
ENSG00000159921	36	36	34	0.0592	1	1	0.9408	0.975654861660079	GNE
ENSG00000105366	18	17	17	0.05921	0.788754782608696	1	0.94079	0.99957	SIGLEC8
ENSG00000166710	3	3	3	0.05926	1	1	0.94074	0.983173761755486	B2M
ENSG00000267246	17	17	15	0.0593	0.694746315789474	1	0.94071	1	RP11-798G7.7
ENSG00000084693	7	7	7	0.05938	1	1	0.94062	0.994933076923077	AGBL5
ENSG00000165474	3	3	3	0.05943	1	1	0.94057	0.992823888888889	GJB2
ENSG00000188305	1	1	1	0.05944	NA	1	0.94101	NA	C19orf35
ENSG00000166448	18	18	18	0.05955	1	1	0.94045	0.992643525179856	TMEM130
ENSG00000124635	9	9	9	0.05957	0.977352352941176	1	0.94043	0.995346356435644	HIST1H2BJ
ENSG00000143630	10	10	10	0.05958	0.9675771875	1	0.94042	0.999133631633715	HCN3
ENSG00000137563	24	24	21	0.05964	1	1	0.94036	0.983944101123595	GGH
ENSG00000248275	5	5	5	0.05965	0.766616	1	0.94037	1	TRIM52-AS1
ENSG00000140379	6	6	6	0.05981	1	1	0.94019	0.983173761755486	BCL2A1
ENSG00000117475	14	14	14	0.05981	0.9675771875	1	0.94019	0.999133631633715	BLZF1
ENSG00000139197	17	17	17	0.05986	0.826378961038961	1	0.94014	1	PEX5
ENSG00000114378	7	7	7	0.05989	1	1	0.94011	0.985256243291592	HYAL1
ENSG00000104938	7	7	7	0.0599	0.788754782608696	1	0.9401	0.99957	CLEC4M
ENSG00000162763	21	21	21	0.05997	0.9675771875	1	0.94003	0.999133631633715	LRRC52
ENSG00000229200	21	21	18	0.06002	1	1	0.93998	0.992643525179856	TRBV7-8
ENSG00000062524	7	7	7	0.06014	1	1	0.93986	0.983173761755486	LTK
ENSG00000145882	5	5	5	0.06014	0.766616	1	0.93986	1	PCYOX1L
ENSG00000178700	4	4	4	0.06015	1	1	0.93986	0.985256243291592	DHFRL1
ENSG00000189306	6	6	6	0.0602	0.999974	1	0.93981	0.984757434782609	RRP7A
ENSG00000156304	27	27	27	0.06021	0.999996	1	0.93979	0.97727366255144	SCAF4
ENSG00000124785	12	12	11	0.06022	0.977352352941176	1	0.93978	0.995346356435644	NRN1
ENSG00000134186	1	1	1	0.06024	NA	1	0.94102	NA	PRPF38B
ENSG00000125850	16	15	15	0.06033	0.747128163265306	1	0.93968	0.999935	OVOL2
ENSG00000125804	19	19	17	0.0604	0.747128163265306	1	0.9396	0.999935	FAM182A
ENSG00000013392	2	2	2	0.06042	0.977352352941176	1	0.93963	0.995346356435644	RWDD2A
ENSG00000143119	41	41	38	0.06045	0.9675771875	1	0.93955	0.999133631633715	CD53
ENSG00000197070	4	4	3	0.06048	1	1	0.93952	0.975654861660079	ARRDC1
ENSG00000120509	1	1	1	0.06059	NA	1	0.94217	NA	PDZD11
ENSG00000245146	2	2	2	0.06065	0.766616	1	0.93935	1	LINC01024
ENSG00000180422	4	4	4	0.06075	0.920957622377622	1	0.93927	0.99663	LINC00304
ENSG00000169344	18	18	17	0.06079	0.920957622377622	1	0.93922	0.99663	UMOD
ENSG00000188681	20	20	19	0.0608	0.999996	1	0.9392	0.97727366255144	TEKT4P2
ENSG00000160050	2	2	2	0.06083	0.9675771875	1	0.93922	0.999133631633715	CCDC28B
ENSG00000171940	13	13	13	0.06093	0.747128163265306	1	0.93908	0.999935	ZNF217
ENSG00000261884	1	1	1	0.06095	NA	1	0.93979	NA	CTC-479C5.12
ENSG00000197409	8	8	8	0.06096	0.977352352941176	1	0.93904	0.995346356435644	HIST1H3D
ENSG00000092054	20	20	20	0.06112	0.987196164383562	1	0.93888	0.989711082802548	MYH7
ENSG00000039068	45	45	41	0.06113	0.920957622377622	1	0.93888	0.99663	CDH1
ENSG00000224281	5	5	4	0.06115	0.9685403125	1	0.93886	0.993358469656992	SLC25A5-AS1
ENSG00000216056	1	1	1	0.06117	NA	1	0.94421	NA	MIR891A
ENSG00000204264	2	2	2	0.0612	0.977352352941176	1	0.9388	0.995346356435644	PSMB8
ENSG00000188408	6	6	6	0.06125	0.9685403125	1	0.93875	0.993358469656992	MAGEB5
ENSG00000205922	24	24	21	0.06139	0.788754782608696	1	0.93861	0.99957	ONECUT3
ENSG00000109576	21	21	19	0.06143	1	1	0.93857	0.988722595419847	AADAT
ENSG00000174576	9	9	9	0.06154	0.93463875	1	0.93846	0.999991	NPAS4
ENSG00000169592	8	8	8	0.06156	0.920957622377622	1	0.93844	0.99663	INO80E
ENSG00000259280	24	24	23	0.06158	1	1	0.93842	0.983173761755486	RP11-122D10.1
ENSG00000132437	88	87	72	0.0616	1	1	0.9384	0.992519876416066	DDC
ENSG00000183206	30	30	28	0.06161	1	1	0.93839	0.98794194719472	POTEC
ENSG00000237149	1	1	1	0.06169	NA	1	0.93845	NA	ZNF503-AS2
ENSG00000183878	40	40	28	0.06176	0.427545	1	0.93824	0.97701	UTY
ENSG00000132478	25	25	23	0.06178	0.712660714285714	1	0.93822	1	UNK
ENSG00000125861	8	8	8	0.06184	0.747128163265306	1	0.93816	0.999935	GFRA4
ENSG00000239523	21	21	20	0.06189	1	1	0.93811	0.985256243291592	MYLK-AS1
ENSG00000177684	15	12	14	0.06196	0.977352352941176	1	0.93804	0.995346356435644	DEFB114
ENSG00000083857	67	67	57	0.06197	1	1	0.93803	0.988722595419847	FAT1
ENSG00000230542	2	2	2	0.06211	0.9685403125	1	0.93791	0.993358469656992	LINC00102
ENSG00000099875	13	13	12	0.06215	0.788754782608696	1	0.93786	0.99957	MKNK2
ENSG00000164821	3	3	3	0.06223	1	1	0.93778	0.982624613220816	DEFA4
ENSG00000135443	8	7	8	0.06228	0.848764615384615	1	0.93772	1	KRT85
ENSG00000137392	3	3	3	0.06236	0.977352352941176	1	0.93764	0.995346356435644	CLPS
ENSG00000137078	1	1	1	0.06243	NA	1	0.94114	NA	SIT1
ENSG00000185985	36	36	32	0.06243	0.9685403125	1	0.93757	0.993358469656992	SLITRK2
ENSG00000170419	46	46	42	0.06245	1	1	0.93755	0.992519876416066	VSTM2A
ENSG00000143486	14	14	14	0.06248	0.971003609022556	1	0.93752	0.999133631633715	EIF2D
ENSG00000227706	35	35	31	0.06258	0.977352352941176	1	0.93742	0.995346356435644	RP11-301G19.1
ENSG00000132464	20	20	18	0.0626	1	1	0.9374	0.988722595419847	ENAM
ENSG00000172349	111	108	88	0.06263	1	1	0.93737	0.983173761755486	IL16
ENSG00000157954	28	28	28	0.06263	1	1	0.93737	0.992519876416066	WIPI2
ENSG00000073584	8	8	7	0.06269	0.712660714285714	1	0.93732	1	SMARCE1
ENSG00000207978	1	1	1	0.06271	NA	1	0.95155	NA	MIR154
ENSG00000063177	2	2	2	0.06271	0.788754782608696	1	0.93732	0.99957	RPL18
ENSG00000203923	41	41	40	0.06272	0.9685403125	1	0.93729	0.993358469656992	SPANXN1
ENSG00000129932	8	8	8	0.06273	0.788754782608696	1	0.93728	0.99957	DOHH
ENSG00000170004	10	10	10	0.06275	0.712660714285714	1	0.93725	1	CHD3
ENSG00000143365	11	11	11	0.06281	0.971003609022556	1	0.9372	0.999133631633715	RORC
ENSG00000100453	2	2	2	0.06288	0.987196164383562	1	0.93713	0.989441881977671	GZMB
ENSG00000156697	15	15	15	0.06289	0.9685403125	1	0.93712	0.993358469656992	UTP14A
ENSG00000140506	1	1	1	0.0629	NA	1	0.93712	NA	LMAN1L
ENSG00000168229	6	6	6	0.06291	0.987196164383562	1	0.93709	0.989441881977671	PTGDR
ENSG00000236943	8	8	8	0.06302	0.971003609022556	1	0.93699	0.999133631633715	RP11-640M9.1
ENSG00000269001	4	4	4	0.06305	0.788754782608696	1	0.93697	0.99957	ZNF818P
ENSG00000148735	14	14	14	0.06312	1	1	0.93688	0.977664577114428	PLEKHS1
ENSG00000196344	18	18	16	0.06317	1	1	0.93683	0.988722595419847	ADH7
ENSG00000213714	17	17	17	0.06321	0.7484064	1	0.93679	0.999935	FAM209B
ENSG00000167202	28	28	26	0.06326	1	1	0.93674	0.983173761755486	TBC1D2B
ENSG00000117593	27	27	25	0.06331	0.971003609022556	1	0.93669	0.999133631633715	DARS2
ENSG00000163584	1	1	1	0.06333	NA	1	0.9369	NA	RPL22L1
ENSG00000215580	19	19	17	0.06334	0.427545	1	0.93668	0.97701	BCORP1
ENSG00000086544	18	18	17	0.06336	0.788754782608696	1	0.93665	0.99957	ITPKC
ENSG00000047410	42	42	36	0.06343	0.971003609022556	1	0.93657	0.999133631633715	TPR
ENSG00000131845	10	10	10	0.0635	0.788754782608696	1	0.93651	0.99957	ZNF304
ENSG00000176236	3	3	3	0.06355	1	1	0.93645	0.977664577114428	C10orf111
ENSG00000257069	5	5	5	0.06359	0.938329411764706	1	0.93641	0.999991	RP11-783K16.10
ENSG00000119608	12	12	7	0.06364	0.987196164383562	1	0.93636	0.989441881977671	PROX2
ENSG00000246130	10	10	9	0.06368	1	1	0.93633	0.982487112676056	RP11-875O11.2
ENSG00000165124	168	168	115	0.06369	1	1	0.93631	0.974754516556291	SVEP1
ENSG00000197372	37	37	32	0.0637	0.788754782608696	1	0.9363	0.99957	ZNF675
ENSG00000111432	14	14	13	0.06376	0.8530575	1	0.93624	1	FZD10
ENSG00000072682	41	40	39	0.06383	0.774516	1	0.93617	1	P4HA2
ENSG00000182698	8	8	8	0.06385	1	1	0.93616	0.992941088646967	RESP18
ENSG00000183484	11	11	11	0.06406	0.987196164383562	1	0.93596	0.989441881977671	GPR132
ENSG00000270084	1	1	1	0.06408	NA	1	0.93658	NA	GAS5-AS1
ENSG00000099622	1	1	1	0.06415	NA	1	0.93829	NA	CIRBP
ENSG00000135828	12	12	12	0.06417	0.975000895522388	1	0.93583	0.999133631633715	RNASEL
ENSG00000017621	5	5	5	0.06417	0.9685403125	1	0.93585	0.993358469656992	MAGIX
ENSG00000130787	16	16	15	0.0642	0.8530575	1	0.93581	1	HIP1R
ENSG00000118369	10	10	10	0.0642	0.938329411764706	1	0.93581	0.999991	USP35
ENSG00000176732	2	2	2	0.0642	1	1	0.93581	0.992941088646967	PFN4
ENSG00000196961	20	20	19	0.06429	0.788754782608696	1	0.93571	0.99957	AP2A1
ENSG00000146006	4	4	3	0.06435	0.774516	1	0.93565	1	LRRTM2
ENSG00000164082	19	19	19	0.06445	1	1	0.93555	0.985256243291592	GRM2
ENSG00000106070	159	159	103	0.06451	1	1	0.93549	0.992508502066116	GRB10
ENSG00000126583	22	22	21	0.06456	0.788754782608696	1	0.93544	0.99957	PRKCG
ENSG00000081051	15	15	14	0.06464	1	1	0.93536	0.988722595419847	AFP
ENSG00000132819	11	11	11	0.06468	0.750795294117647	1	0.93532	0.999935	RBM38
ENSG00000134398	14	14	14	0.06472	0.920957622377622	1	0.93528	0.99663	ERN2
ENSG00000271816	14	14	12	0.06473	1	1	0.93527	0.977664577114428	RP11-574K11.28
ENSG00000059915	14	14	13	0.06474	1	1	0.93526	0.977664577114428	PSD
ENSG00000110711	3	3	3	0.06474	0.938329411764706	1	0.93526	0.999991	AIP
ENSG00000248908	28	26	27	0.06499	0.774516	1	0.93501	1	RP11-730N24.1
ENSG00000173545	3	3	3	0.06501	0.774516	1	0.935	1	ZNF622
ENSG00000235823	9	9	8	0.06521	1	1	0.93479	0.977664577114428	LINC00263
ENSG00000182831	9	9	9	0.06522	0.920957622377622	1	0.93478	0.99663	C16orf72
ENSG00000122515	14	14	14	0.06522	1	1	0.93479	0.992508502066116	ZMIZ2
ENSG00000154222	10	10	10	0.06524	0.983915851851852	1	0.93476	0.999133631633715	CC2D1B
ENSG00000067836	3	3	3	0.06526	0.920957622377622	1	0.93474	0.99663	ROGDI
ENSG00000183751	2	2	2	0.06533	0.920957622377622	1	0.93468	0.99663	TBL3
ENSG00000189127	11	11	10	0.06536	0.774516	1	0.93464	1	ANKRD34B
ENSG00000196666	1	1	1	0.06538	NA	1	0.93747	NA	FAM180B
ENSG00000138346	29	29	28	0.06544	1	1	0.93456	0.977664577114428	DNA2
ENSG00000223486	2	2	2	0.06558	0.9685403125	1	0.93459	0.993358469656992	AC092198.1
ENSG00000119718	1	1	1	0.06563	NA	1	0.9354	NA	EIF2B2
ENSG00000128594	6	6	4	0.06571	1	1	0.93429	0.992508502066116	LRRC4
ENSG00000245748	6	6	6	0.06574	1	1	0.93427	0.988722595419847	RP11-367J11.2
ENSG00000040933	75	75	63	0.06587	1	1	0.93413	0.992331246105919	INPP4A
ENSG00000163430	38	38	34	0.06588	1	1	0.93412	0.984887391304348	FSTL1
ENSG00000108091	58	58	52	0.0659	1	1	0.9341	0.977664577114428	CCDC6
ENSG00000141570	1	1	1	0.06596	NA	1	0.93692	NA	CBX8
ENSG00000133800	2	2	2	0.06598	0.938329411764706	1	0.93402	0.999991	LYVE1
ENSG00000161036	5	5	5	0.06598	1	1	0.93402	0.992508502066116	LRWD1
ENSG00000197646	47	47	39	0.06614	1	1	0.93386	0.973493315649867	PDCD1LG2
ENSG00000174226	59	59	51	0.06618	1	1	0.93382	0.981235401974612	SNX31
ENSG00000031544	5	5	5	0.06626	1	1	0.93374	0.983173761755486	NR2E3
ENSG00000049541	11	11	11	0.06627	1	1	0.93373	0.992508502066116	RFC2
ENSG00000163915	6	6	6	0.0663	1	1	0.9337	0.984887391304348	C3orf65
ENSG00000222764	2	2	2	0.06648	0.989476578947368	1	0.93354	0.995346356435644	RN7SKP106
ENSG00000240907	23	23	23	0.06651	1	1	0.93349	0.973493315649867	BX255923.3
ENSG00000118855	18	18	16	0.06667	1	1	0.93333	0.984887391304348	MFSD1
ENSG00000141696	4	4	4	0.06672	0.742792427184466	1	0.93328	1	LEPREL4
ENSG00000166341	26	26	26	0.06677	0.938329411764706	1	0.93323	0.999991	DCHS1
ENSG00000114841	50	50	39	0.06677	1	1	0.93323	0.984887391304348	DNAH1
ENSG00000186300	11	11	11	0.06681	0.809207327586207	1	0.9332	0.99957	ZNF555
ENSG00000212122	4	4	4	0.06688	0.782743703703704	1	0.93313	1	TSSK1B
ENSG00000172771	16	16	15	0.06704	1	1	0.93296	0.984887391304348	EFCAB12
ENSG00000120925	31	31	29	0.06722	1	1	0.93278	0.981235401974612	RNF170
ENSG00000203729	2	2	2	0.06726	1	1	0.93275	0.998989479221462	LINC00272
ENSG00000185033	19	19	17	0.06752	1	1	0.93248	0.983173761755486	SEMA4B
ENSG00000234769	1	1	1	0.06755	NA	1	0.93621	NA	WASH4P
ENSG00000258169	25	25	22	0.06757	0.886751975308642	1	0.93243	1	LINC00485
ENSG00000258586	3	3	3	0.06757	0.987196164383562	1	0.93243	0.989441881977671	RP5-1021I20.2
ENSG00000135917	16	16	14	0.06762	1	1	0.93238	0.991244208885425	SLC19A3
ENSG00000170161	2	2	2	0.06762	1	1	0.93241	0.973493315649867	RP11-262H14.4
ENSG00000141748	6	6	6	0.0678	0.742792427184466	1	0.9322	1	ARL5C
ENSG00000250426	44	44	38	0.06784	1	1	0.93216	0.988722595419847	FTLP10
ENSG00000128617	3	3	3	0.06784	1	1	0.93216	0.992508502066116	OPN1SW
ENSG00000205279	6	6	6	0.06787	0.784555662650602	1	0.93213	1	CTXN3
ENSG00000185262	4	4	4	0.06788	0.742792427184466	1	0.93214	1	UBALD2
ENSG00000140497	18	18	17	0.06794	1	1	0.93206	0.983173761755486	SCAMP2
ENSG00000232022	7	7	7	0.0681	1	1	0.93191	0.998615136842105	RP5-1109J22.1
ENSG00000186301	7	7	7	0.0682	1	1	0.93181	0.998615136842105	MST1P2
ENSG00000126005	1	1	1	0.06826	NA	1	0.93194	NA	MMP24-AS1
ENSG00000123728	17	17	13	0.06828	0.9685403125	1	0.93172	0.993358469656992	RAP2C
ENSG00000132274	156	155	108	0.06832	0.938329411764706	1	0.93169	0.999991	TRIM22
ENSG00000234859	5	5	5	0.06839	0.742792427184466	1	0.93161	1	AC003958.2
ENSG00000197753	18	17	18	0.06858	0.989476578947368	1	0.93142	0.995346356435644	LHFPL5
ENSG00000134538	170	164	117	0.0686	0.888237738095238	1	0.93141	1	SLCO1B1
ENSG00000253767	162	161	104	0.06869	0.784555662650602	1	0.93131	1	PCDHGA8
ENSG00000239419	1	1	1	0.06872	NA	1	0.93415	NA	RN7SL535P
ENSG00000108946	29	29	21	0.06874	0.742792427184466	1	0.93126	1	PRKAR1A
ENSG00000096092	5	5	5	0.06874	0.989476578947368	1	0.93127	0.995346356435644	TMEM14A
ENSG00000220848	1	1	1	0.06886	NA	1	0.93171	NA	RPS18P9
ENSG00000146276	47	46	41	0.06894	0.989476578947368	1	0.93106	0.995346356435644	GABRR1
ENSG00000177291	3	3	3	0.06897	1	1	0.93105	0.977664577114428	GJD4
ENSG00000170748	19	18	18	0.069	0.938329411764706	1	0.931	0.999991	RBMXL2
ENSG00000267169	22	21	21	0.06901	0.812558333333333	1	0.93099	0.99957	CTB-55O6.12
ENSG00000121594	30	30	27	0.06908	1	1	0.93093	0.984887391304348	CD80
ENSG00000261218	4	4	4	0.06916	0.920957622377622	1	0.93084	0.99663	RP11-960L18.1
ENSG00000170370	8	8	7	0.06921	1	1	0.9308	0.977664577114428	EMX2
ENSG00000267385	3	3	3	0.06922	0.812558333333333	1	0.9308	0.99957	CTB-50L17.14
ENSG00000105679	3	3	3	0.06931	0.812558333333333	1	0.93069	0.99957	GAPDHS
ENSG00000164024	33	33	31	0.06936	1	1	0.93064	0.988722595419847	METAP1
ENSG00000130304	20	20	19	0.0694	0.812558333333333	1	0.93061	0.99957	SLC27A1
ENSG00000132825	4	4	4	0.06941	0.777977358490566	1	0.93059	0.999935	PPP1R3D
ENSG00000172031	24	22	23	0.06942	1	1	0.93058	0.99824071654373	EPHX4
ENSG00000134575	5	5	5	0.06952	0.938329411764706	1	0.93048	0.999991	ACP2
ENSG00000182107	1	1	1	0.06953	NA	1	0.93161	NA	TMEM30B
ENSG00000131721	2	2	2	0.06964	0.9685403125	1	0.93037	0.993358469656992	RHOXF2
ENSG00000197296	2	2	2	0.06965	0.777977358490566	1	0.93035	0.999935	FITM2
ENSG00000070778	40	40	39	0.06966	0.987196164383562	1	0.93034	0.989441881977671	PTPN21
ENSG00000142627	24	24	20	0.06966	1	1	0.93034	0.99824071654373	EPHA2
ENSG00000243989	2	2	2	0.06967	1	1	0.93033	0.984887391304348	ACY1
ENSG00000256553	1	1	1	0.06978	NA	1	0.93557	NA	TRAV1-2
ENSG00000221961	1	1	1	0.0698	NA	1	0.93224	NA	PRR21
ENSG00000029559	15	15	15	0.06983	1	1	0.93017	0.988722595419847	IBSP
ENSG00000207981	1	1	1	0.06987	NA	1	0.96535	NA	MIR519D
ENSG00000134545	9	8	8	0.06996	0.888237738095238	1	0.93004	1	KLRC1
ENSG00000105808	57	56	51	0.07003	1	1	0.92997	0.992508502066116	RASA4
ENSG00000107816	4	4	4	0.07007	1	1	0.92997	0.977664577114428	LZTS2
ENSG00000139579	3	3	3	0.07019	0.888237738095238	1	0.92982	1	NABP2
ENSG00000150893	365	363	166	0.07022	1	1	0.92978	0.983919088607595	FREM2
ENSG00000124588	17	17	17	0.07025	0.989476578947368	1	0.92975	0.995346356435644	NQO2
ENSG00000204498	7	7	7	0.07033	0.989476578947368	1	0.92967	0.995346356435644	NFKBIL1
ENSG00000168078	10	10	10	0.07041	1	1	0.9296	0.979564356435644	PBK
ENSG00000106628	6	6	6	0.07056	1	1	0.92944	0.992508502066116	POLD2
ENSG00000272278	2	2	2	0.07057	0.989476578947368	1	0.9295	0.995346356435644	AL121932.1
ENSG00000186715	7	7	7	0.07074	1	1	0.92928	0.997897721518987	MST1L
ENSG00000185847	1	1	1	0.07076	NA	1	0.92988	NA	RP1-46F2.2
ENSG00000111981	14	13	14	0.07081	0.989476578947368	1	0.9292	0.995346356435644	ULBP1
ENSG00000137757	22	22	20	0.07084	0.938329411764706	1	0.92917	0.999991	CASP5
ENSG00000247516	7	7	7	0.07088	0.799931428571429	1	0.92912	1	MIR4458HG
ENSG00000171045	193	193	123	0.071	1	1	0.929	0.979564356435644	TSNARE1
ENSG00000011523	8	8	8	0.07104	1	1	0.92896	0.988378658346334	CEP68
ENSG00000140044	21	21	19	0.07106	0.987196164383562	1	0.92894	0.989441881977671	JDP2
ENSG00000122694	12	12	12	0.07116	1	1	0.92884	0.972128149134487	GLIPR2
ENSG00000204859	4	4	4	0.07117	1	1	0.92883	0.997897721518987	ZBTB48
ENSG00000084234	19	19	17	0.07122	0.938329411764706	1	0.92878	0.999991	APLP2
ENSG00000182218	28	28	26	0.07123	0.987196164383562	1	0.92877	0.989441881977671	HHIPL1
ENSG00000125611	2	2	2	0.07126	1	1	0.92879	0.988378658346334	CHCHD5
ENSG00000106153	4	4	4	0.0713	1	1	0.92871	0.992508502066116	CHCHD2
ENSG00000147180	23	23	20	0.0714	0.9685403125	1	0.9286	0.993358469656992	ZNF711
ENSG00000021461	25	25	25	0.07149	1	1	0.92851	0.992508502066116	CYP3A43
ENSG00000168811	4	4	4	0.07151	1	1	0.92849	0.984887391304348	IL12A
ENSG00000188987	1	1	1	0.07159	NA	1	0.93891	NA	HIST1H4D
ENSG00000204703	1	1	1	0.07176	NA	1	0.93311	NA	OR2B3
ENSG00000223802	15	15	15	0.07177	0.827761153846154	1	0.92823	0.99957	CERS1
ENSG00000231074	26	26	24	0.07185	0.99097012987013	1	0.92815	0.995346356435644	HCG18
ENSG00000235897	8	8	8	0.07186	1	1	0.92814	0.984887391304348	TM4SF19-AS1
ENSG00000097046	15	15	15	0.072	1	1	0.92801	0.997586251319958	CDC7
ENSG00000141933	7	7	6	0.07213	0.827761153846154	1	0.92788	0.99957	TPGS1
ENSG00000253298	25	25	23	0.07213	0.804461647058824	1	0.92787	1	AC008703.1
ENSG00000159650	37	37	35	0.07222	1	1	0.92778	0.984887391304348	UROC1
ENSG00000160049	8	8	7	0.07225	1	1	0.92776	0.997586251319958	DFFA
ENSG00000254602	15	15	14	0.07235	0.938329411764706	1	0.92765	0.999991	AP000662.4
ENSG00000214331	29	29	26	0.07247	0.920957622377622	1	0.92753	0.995572741312741	RP11-252A24.2
ENSG00000138834	37	37	34	0.07249	0.920957622377622	1	0.92751	0.995572741312741	MAPK8IP3
ENSG00000175061	10	10	9	0.07249	0.758131875	1	0.92751	1	FAM211A-AS1
ENSG00000179144	12	12	12	0.0725	1	1	0.9275	0.992508502066116	GIMAP7
ENSG00000108510	70	70	54	0.07251	0.758131875	1	0.92749	1	MED13
ENSG00000076826	16	16	14	0.07266	0.827761153846154	1	0.92734	0.99957	CAMSAP3
ENSG00000221867	4	4	4	0.07275	0.9685403125	1	0.92725	0.993358469656992	MAGEA3
ENSG00000068137	6	6	6	0.07282	0.758131875	1	0.92719	1	PLEKHH3
ENSG00000183784	1	1	1	0.07287	NA	1	0.93073	NA	C9orf66
ENSG00000182450	3	3	3	0.0729	0.938329411764706	1	0.9271	0.999991	KCNK4
ENSG00000272143	2	2	2	0.073	1	1	0.92701	0.983477614213198	FGF14-AS2
ENSG00000177000	13	13	13	0.07305	1	1	0.92696	0.997510866807611	MTHFR
ENSG00000251615	1	1	1	0.07319	NA	1	0.92692	NA	RP11-774O3.3
ENSG00000179195	25	25	22	0.07322	0.89375606741573	1	0.92679	1	ZNF664
ENSG00000152931	56	55	50	0.07323	0.807233023255814	1	0.92677	1	PART1
ENSG00000182968	6	6	6	0.07326	1	1	0.92674	0.983477614213198	SOX1
ENSG00000130119	25	25	23	0.07338	0.9685403125	1	0.92663	0.993358469656992	GNL3L
ENSG00000261192	1	1	1	0.07365	NA	1	0.9279	NA	RNF126P1
ENSG00000089486	17	17	17	0.07375	0.920957622377622	1	0.92627	0.995572741312741	CDIP1
ENSG00000111328	8	8	8	0.07385	0.89375606741573	1	0.92615	1	CDK2AP1
ENSG00000121060	7	7	7	0.07401	0.758131875	1	0.926	1	TRIM25
ENSG00000111241	12	12	12	0.07441	0.89375606741573	1	0.92559	1	FGF6
ENSG00000138629	7	7	7	0.07441	1	1	0.92559	0.981956057692308	UBL7
ENSG00000176619	22	22	21	0.0746	0.827761153846154	1	0.9254	0.99957	LMNB2
ENSG00000139549	4	4	4	0.07472	0.89375606741573	1	0.92528	1	DHH
ENSG00000165244	16	16	15	0.07476	1	1	0.92525	0.969662	ZNF367
ENSG00000260230	35	35	32	0.07477	1	1	0.92523	0.969662	FRRS1L
ENSG00000107960	28	28	26	0.07481	1	1	0.9252	0.977635768261965	OBFC1
ENSG00000165194	118	117	84	0.07481	0.9685403125	1	0.92519	0.993358469656992	PCDH19
ENSG00000077721	11	11	11	0.07482	0.9685403125	1	0.92518	0.993358469656992	UBE2A
ENSG00000135452	2	2	2	0.07483	0.89375606741573	1	0.92521	1	TSPAN31
ENSG00000010539	7	7	7	0.07492	0.920957622377622	1	0.92508	0.995572741312741	ZNF200
ENSG00000181036	16	15	16	0.07501	1	1	0.92499	0.995917313590693	FCRL6
ENSG00000169962	1	1	1	0.07504	NA	1	0.92848	NA	TAS1R3
ENSG00000021488	41	39	37	0.07506	0.827761153846154	1	0.92494	0.99957	SLC7A9
ENSG00000266962	5	5	4	0.07518	0.758131875	1	0.92484	1	RP11-400F19.6
ENSG00000082684	103	103	71	0.07533	1	1	0.92467	0.983835356489945	SEMA5B
ENSG00000145681	133	132	89	0.07535	0.821055172413793	1	0.92466	1	HAPLN1
ENSG00000052841	73	72	59	0.07539	0.938329411764706	1	0.92461	0.999991	TTC17
ENSG00000125898	7	7	6	0.07547	0.827374814814815	1	0.92453	0.999935	FAM110A
ENSG00000147889	28	27	25	0.07551	1	1	0.92449	0.969662	CDKN2A
ENSG00000244537	4	4	4	0.07552	0.758131875	1	0.92448	1	KRTAP4-2
ENSG00000206561	64	64	50	0.07559	1	1	0.92441	0.983835356489945	COLQ
ENSG00000170989	10	10	10	0.0756	1	1	0.9244	0.995808677248677	S1PR1
ENSG00000067829	12	12	11	0.07569	0.9685403125	1	0.92431	0.993358469656992	IDH3G
ENSG00000132475	2	2	2	0.07583	0.758131875	1	0.92419	1	H3F3B
ENSG00000161594	8	8	8	0.07584	0.758131875	1	0.92417	1	KLHL10
ENSG00000160949	7	7	6	0.07585	1	1	0.92415	0.976584042553192	TONSL
ENSG00000214050	25	24	25	0.07596	1	1	0.92404	0.976584042553192	FBXO16
ENSG00000101405	1	1	1	0.07597	NA	1	0.92431	NA	OXT
ENSG00000134438	18	18	18	0.07599	1	1	0.92402	0.976034370860927	RAX
ENSG00000237686	32	32	31	0.07601	0.991824705882353	1	0.92399	0.995346356435644	RP5-1120P11.1
ENSG00000167513	3	3	3	0.07603	0.920957622377622	1	0.92397	0.995572741312741	CDT1
ENSG00000126934	25	25	23	0.07608	0.827761153846154	1	0.92392	0.99957	MAP2K2
ENSG00000105287	26	26	22	0.07609	0.827761153846154	1	0.92391	0.99957	PRKD2
ENSG00000214686	1	1	1	0.07611	NA	1	0.93969	NA	IQCF6
ENSG00000171885	15	15	15	0.07613	1	1	0.92387	0.976034370860927	AQP4
ENSG00000156239	6	6	6	0.07617	0.999996	1	0.92383	0.97727366255144	N6AMT1
ENSG00000100298	1	1	1	0.07626	NA	1	0.92387	NA	APOBEC3H
ENSG00000173786	4	4	4	0.07629	0.758131875	1	0.92371	1	CNP
ENSG00000265992	12	12	11	0.07629	1	1	0.92371	0.983835356489945	ESRG
ENSG00000095321	10	10	10	0.07634	1	1	0.92366	0.969662	CRAT
ENSG00000186642	73	72	65	0.07638	0.938329411764706	1	0.92362	0.999991	PDE2A
ENSG00000143867	9	9	9	0.07639	1	1	0.92361	0.98422190625	OSR1
ENSG00000118162	5	5	5	0.07643	0.827761153846154	1	0.92357	0.99957	KPTN
ENSG00000161133	36	35	33	0.07644	0.999974	1	0.92356	0.969838605664488	USP41
ENSG00000105141	15	14	14	0.07655	0.827761153846154	1	0.92345	0.99957	CASP14
ENSG00000160401	4	4	4	0.07658	1	1	0.92344	0.969662	C9orf117
ENSG00000269526	5	5	5	0.07659	0.827761153846154	1	0.92341	0.99957	ERVV-1
ENSG00000172476	12	12	12	0.07663	0.9685403125	1	0.92338	0.993358469656992	RAB40A
ENSG00000069329	14	14	14	0.07665	0.920957622377622	1	0.92335	0.995572741312741	VPS35
ENSG00000100012	5	5	5	0.0767	0.999974	1	0.9233	0.969838605664488	SEC14L3
ENSG00000164458	21	21	20	0.0767	0.991824705882353	1	0.9233	0.995346356435644	T
ENSG00000066813	52	52	41	0.07678	0.920957622377622	1	0.92322	0.995572741312741	ACSM2B
ENSG00000146378	9	9	8	0.07684	0.991824705882353	1	0.92316	0.995346356435644	TAAR2
ENSG00000176754	5	5	5	0.07691	1	1	0.9231	0.994934674430916	LINC00303
ENSG00000187621	29	29	24	0.07702	0.987196164383562	1	0.92299	0.987107237479806	TCL6
ENSG00000182508	49	48	41	0.07713	0.9685403125	1	0.92288	0.993358469656992	LHFPL1
ENSG00000231154	3	3	3	0.07713	0.9685403125	1	0.92289	0.993358469656992	MORF4L2-AS1
ENSG00000213453	1	1	1	0.07722	NA	1	0.92316	NA	FTH1P3
ENSG00000141499	10	10	9	0.07725	0.760878318584071	1	0.92275	1	WRAP53
ENSG00000176428	3	3	3	0.07725	1	1	0.92276	0.990255506792059	VPS37D
ENSG00000180772	4	4	3	0.07729	0.9685403125	1	0.92271	0.993358469656992	AGTR2
ENSG00000120324	4	4	4	0.07751	0.834994090909091	1	0.92249	1	PCDHB10
ENSG00000204381	13	13	12	0.07754	0.938329411764706	1	0.92246	0.999991	LAYN
ENSG00000007908	4	4	4	0.0777	1	1	0.92231	0.994609724576271	SELE
ENSG00000100364	28	28	27	0.07773	0.999974	1	0.92227	0.969838605664488	KIAA0930
ENSG00000108518	1	1	1	0.0778	NA	1	0.92238	NA	PFN1
ENSG00000166896	10	10	9	0.07782	0.911026043956044	1	0.92218	1	XRCC6BP1
ENSG00000188425	1	1	1	0.07782	NA	1	0.92452	NA	NANOS2
ENSG00000147457	7	7	7	0.07784	1	1	0.92217	0.976584042553192	CHMP7
ENSG00000122359	26	26	25	0.07786	1	1	0.92215	0.975641677175284	ANXA11
ENSG00000189433	3	3	3	0.07786	1	1	0.92214	0.994609724576271	GJB4
ENSG00000150269	2	2	2	0.07789	0.938329411764706	1	0.92432	0.999991	OR5M9
ENSG00000110881	13	13	13	0.07799	0.911026043956044	1	0.92202	1	ASIC1
ENSG00000159166	11	11	10	0.0781	1	1	0.9219	0.994609724576271	LAD1
ENSG00000201892	1	1	1	0.07811	NA	1	0.92646	NA	Y_RNA
ENSG00000261924	2	2	2	0.07815	0.762990789473684	1	0.92187	1	CTD-2561B21.5
ENSG00000170525	48	48	42	0.07824	1	1	0.92176	0.975641677175284	PFKFB3
ENSG00000101335	7	7	7	0.07828	0.836517142857143	1	0.92173	0.999935	MYL9
ENSG00000204613	8	8	8	0.07834	0.991824705882353	1	0.92167	0.995346356435644	TRIM10
ENSG00000110786	48	46	39	0.07836	0.938329411764706	1	0.92164	0.999991	PTPN5
ENSG00000152527	120	119	92	0.07848	1	1	0.92152	0.982762533229085	PLEKHH2
ENSG00000160917	8	8	8	0.07851	1	1	0.92152	0.989959246861925	CPSF4
ENSG00000173567	25	25	24	0.07854	1	1	0.92148	0.982762533229085	GPR113
ENSG00000171402	1	1	1	0.07859	NA	1	0.92151	NA	XAGE3
ENSG00000189409	1	1	1	0.0786	NA	1	0.92381	NA	MMP23B
ENSG00000103194	51	51	45	0.07863	0.920957622377622	1	0.92137	0.995572741312741	USP10
ENSG00000127481	66	66	46	0.07879	1	1	0.92121	0.994609724576271	UBR4
ENSG00000164163	22	21	19	0.07892	1	1	0.92108	0.981536988416988	ABCE1
ENSG00000164038	27	27	26	0.07892	1	1	0.92108	0.981536988416988	SLC9B2
ENSG00000145020	2	2	2	0.07909	1	1	0.92093	0.982550430797434	AMT
ENSG00000166948	52	52	48	0.07913	0.836517142857143	1	0.92087	0.999935	TGM6
ENSG00000083896	28	28	27	0.07916	1	1	0.92084	0.981536988416988	YTHDC1
ENSG00000231920	1	1	1	0.0792	NA	1	0.92129	NA	NEBL-AS1
ENSG00000104231	24	24	22	0.0793	1	1	0.92071	0.976584042553192	ZFAND1
ENSG00000185825	13	13	11	0.07935	0.979056923076923	1	0.92065	0.993358469656992	BCAP31
ENSG00000128534	19	19	17	0.07946	1	1	0.92054	0.989941968586387	NAA38
ENSG00000092067	6	6	6	0.07947	0.987196164383562	1	0.92054	0.986080064724919	CEBPE
ENSG00000171217	6	6	5	0.07953	0.991824705882353	1	0.92047	0.995346356435644	CLDN20
ENSG00000111339	5	5	5	0.07957	0.919379456521739	1	0.92044	1	ART4
ENSG00000171863	8	8	8	0.07964	1	1	0.92037	0.982762533229085	RPS7
ENSG00000169718	3	3	3	0.07978	0.772131652173913	1	0.92023	1	DUS1L
ENSG00000117640	4	4	4	0.07978	1	1	0.92023	0.994473609341826	MTFR1L
ENSG00000155636	17	17	16	0.07982	1	1	0.92018	0.982762533229085	RBM45
ENSG00000162039	16	16	15	0.07984	0.920957622377622	1	0.92016	0.995572741312741	MEIOB
ENSG00000152782	23	23	22	0.08003	1	1	0.91997	0.975641677175284	PANK1
ENSG00000204623	35	35	31	0.08006	0.991824705882353	1	0.91994	0.995346356435644	ZNRD1-AS1
ENSG00000230223	86	85	67	0.08018	1	1	0.91982	0.980828469387755	ATXN8OS
ENSG00000139269	1	1	1	0.08048	NA	1	0.92176	NA	INHBE
ENSG00000148677	9	9	9	0.08052	1	1	0.91948	0.975641677175284	ANKRD1
ENSG00000100814	9	9	9	0.08055	0.987196164383562	1	0.91945	0.986080064724919	CCNB1IP1
ENSG00000124006	17	17	16	0.08055	1	1	0.91945	0.982762533229085	OBSL1
ENSG00000156510	27	27	26	0.08069	1	1	0.91931	0.975641677175284	HKDC1
ENSG00000078142	57	57	47	0.08072	1	1	0.91928	0.976034370860927	PIK3C3
ENSG00000143768	5	5	5	0.08084	1	1	0.91919	0.993877238449283	LEFTY2
ENSG00000096395	3	3	3	0.08085	0.991824705882353	1	0.91915	0.995346356435644	MLN
ENSG00000231652	3	3	3	0.08091	0.991824705882353	1	0.9191	0.995346356435644	RP11-553A21.3
ENSG00000149507	12	11	11	0.08096	0.938329411764706	1	0.91904	0.998777817531306	OOSP2
ENSG00000183055	3	3	3	0.08105	1	1	0.91896	0.975641677175284	FAM133CP
ENSG00000224358	7	7	7	0.08109	1	1	0.91894	0.993877238449283	RP11-466F5.8
ENSG00000183684	2	2	2	0.08116	0.772661157024793	1	0.91892	1	ALYREF
ENSG00000203880	9	9	9	0.08117	0.843028771929825	1	0.91883	0.999935	PCMTD2
ENSG00000121068	8	8	8	0.08125	0.772661157024793	1	0.91876	1	TBX2
ENSG00000164733	12	12	11	0.08126	1	1	0.91874	0.976406990014265	CTSB
ENSG00000243323	9	9	8	0.08127	1	1	0.91874	0.993877238449283	PTPRVP
ENSG00000047188	50	46	46	0.08127	0.865662471910112	1	0.91874	1	YTHDC2
ENSG00000224470	7	7	6	0.08128	0.920957622377622	1	0.91873	0.995572741312741	ATXN1L
ENSG00000114850	6	6	6	0.08137	1	1	0.91864	0.981006385321101	SSR3
ENSG00000005448	1	1	1	0.08138	NA	1	0.92012	NA	WDR54
ENSG00000163382	4	4	4	0.08165	1	1	0.91835	0.993877238449283	APOA1BP
ENSG00000103249	21	20	20	0.08168	0.920957622377622	1	0.91832	0.995572741312741	CLCN7
ENSG00000173451	7	7	7	0.08182	0.935211397849462	1	0.91819	1	THAP2
ENSG00000145425	1	1	1	0.08182	NA	1	0.92019	NA	RPS3A
ENSG00000163785	49	49	45	0.08197	1	1	0.91804	0.981006385321101	RYK
ENSG00000131914	7	7	6	0.082	1	1	0.91801	0.993877238449283	LIN28A
ENSG00000168481	6	6	6	0.08211	1	1	0.91789	0.976406990014265	LGI3
ENSG00000204174	8	8	8	0.08217	1	1	0.91784	0.975641677175284	NPY4R
ENSG00000203878	4	4	3	0.08218	1	1	0.91783	0.993877238449283	CHIAP2
ENSG00000225465	1	1	1	0.08218	NA	1	0.91845	NA	RFPL1S
ENSG00000084733	61	61	54	0.08223	1	1	0.91777	0.982604615384615	RAB10
ENSG00000162885	27	27	23	0.08224	1	1	0.91777	0.993877238449283	B3GALNT2
ENSG00000163257	7	7	7	0.0823	1	1	0.91771	0.981536988416988	DCAF16
ENSG00000136931	33	33	31	0.0824	1	1	0.9176	0.968098791946309	NR5A1
ENSG00000140832	4	4	4	0.08242	0.920957622377622	1	0.91758	0.995572741312741	MARVELD3
ENSG00000198756	99	98	82	0.08253	1	1	0.91747	0.993877238449283	COLGALT2
ENSG00000092621	16	16	16	0.08254	1	1	0.91748	0.993877238449283	PHGDH
ENSG00000270999	62	61	52	0.08258	1	1	0.91742	0.982604615384615	CH17-132F21.1
ENSG00000268864	8	8	6	0.08262	0.886115267175573	1	0.91739	0.99957	CTB-167G5.5
ENSG00000119979	13	13	13	0.08264	1	1	0.91737	0.975641677175284	FAM45A
ENSG00000110442	12	12	11	0.08269	0.938329411764706	1	0.91731	0.997790196956132	COMMD9
ENSG00000142798	57	57	51	0.08271	1	1	0.91729	0.993877238449283	HSPG2
ENSG00000206417	7	7	7	0.08272	1	1	0.91728	0.981006385321101	H1FX-AS1
ENSG00000099381	15	15	15	0.08279	0.920957622377622	1	0.91722	0.995572741312741	SETD1A
ENSG00000239665	31	31	26	0.08287	1	1	0.91713	0.975641677175284	RP11-295P9.3
ENSG00000187616	4	4	4	0.08293	1	1	0.91707	0.968098791946309	TMEM8C
ENSG00000168260	4	4	3	0.083	0.987196164383562	1	0.917	0.985477272727273	C14orf183
ENSG00000198157	123	123	84	0.08302	1	1	0.91698	0.993358469656992	HMGN5
ENSG00000253932	6	6	6	0.08314	1	1	0.91689	0.976406990014265	RP11-10C8.2
ENSG00000237399	13	13	12	0.08316	1	1	0.91684	0.975641677175284	PITRM1-AS1
ENSG00000188897	42	42	38	0.08322	0.920957622377622	1	0.91679	0.995572741312741	CTD-3088G3.8
ENSG00000167720	7	7	7	0.08323	0.772661157024793	1	0.91677	1	SRR
ENSG00000204706	13	13	13	0.08332	1	1	0.91669	0.968098791946309	MAMDC2-AS1
ENSG00000005100	4	4	4	0.0834	0.772661157024793	1	0.91661	1	DHX33
ENSG00000112742	27	27	25	0.0834	0.991824705882353	1	0.9166	0.995346356435644	TTK
ENSG00000159556	3	3	3	0.08342	1	1	0.91659	0.973968828250401	ISL2
ENSG00000035115	22	22	21	0.08348	1	1	0.91652	0.982604615384615	SH3YL1
ENSG00000232082	8	8	8	0.08358	0.991824705882353	1	0.91642	0.995346356435644	RPS6KA2-IT1
ENSG00000229314	12	12	11	0.08367	1	1	0.91633	0.968098791946309	ORM1
ENSG00000125285	2	2	2	0.08369	1	1	0.91636	0.979638056265985	SOX21
ENSG00000108417	7	7	6	0.08383	0.772661157024793	1	0.91617	1	KRT37
ENSG00000130558	66	66	56	0.08384	1	1	0.91617	0.968098791946309	OLFM1
ENSG00000182742	2	2	2	0.084	0.772661157024793	1	0.91606	1	HOXB4
ENSG00000197892	85	83	72	0.08403	1	1	0.91598	0.976406990014265	KIF13B
ENSG00000183828	8	8	8	0.08406	0.987196164383562	1	0.91594	0.985477272727273	NUDT14
ENSG00000197362	16	15	15	0.08411	1	1	0.91589	0.985973825995807	ZNF786
ENSG00000231768	4	4	4	0.08413	1	1	0.91589	0.993877238449283	RP5-855F14.1
ENSG00000212901	1	1	1	0.08415	NA	1	0.92387	NA	KRTAP3-1
ENSG00000116824	14	13	13	0.08426	1	1	0.91574	0.993877238449283	CD2
ENSG00000116882	16	16	16	0.08431	1	1	0.91569	0.993877238449283	HAO2
ENSG00000187545	2	2	2	0.0845	1	1	0.91552	0.993877238449283	PRAMEF10
ENSG00000169871	2	2	2	0.08464	1	1	0.91537	0.985973825995807	TRIM56
ENSG00000165917	8	8	7	0.08465	0.938329411764706	1	0.91535	0.996550403225806	RAPSN
ENSG00000113924	31	31	25	0.08477	1	1	0.91523	0.980062299908004	HGD
ENSG00000156795	18	18	18	0.08477	1	1	0.91523	0.976406990014265	WDYHV1
ENSG00000155876	2	2	2	0.08493	1	1	0.91582	0.968098791946309	RRAGA
ENSG00000143816	33	33	30	0.08496	1	1	0.91504	0.993877238449283	WNT9A
ENSG00000273014	6	6	6	0.08497	1	1	0.91503	0.985973825995807	RP11-225B17.2
ENSG00000153179	50	47	42	0.0851	0.950920582524272	1	0.91491	1	RASSF3
ENSG00000153094	34	32	34	0.08519	1	1	0.91484	0.981779512195122	BCL2L11
ENSG00000141295	4	4	4	0.0852	0.774666097560976	1	0.91481	1	SCRN2
ENSG00000258986	12	12	11	0.08526	0.987196164383562	1	0.91474	0.985477272727273	TMEM179
ENSG00000114391	3	3	3	0.08527	1	1	0.91473	0.980062299908004	RPL24
ENSG00000170777	6	6	6	0.08536	1	1	0.91466	0.968098791946309	TPD52L3
ENSG00000162704	8	8	8	0.08542	1	1	0.91459	0.993877238449283	ARPC5
ENSG00000171360	5	5	5	0.08561	0.774666097560976	1	0.9144	1	KRT38
ENSG00000197182	33	33	27	0.08561	0.999974	1	0.91439	0.966526271929825	FLJ27365
ENSG00000205763	20	19	19	0.08564	1	1	0.91436	0.985973825995807	RP9P
ENSG00000100888	16	16	15	0.08573	0.987196164383562	1	0.91428	0.985477272727273	CHD8
ENSG00000171606	28	28	25	0.08585	0.897030514705882	1	0.91415	0.99957	ZNF274
ENSG00000124155	3	3	3	0.08587	0.869170120481928	1	0.91413	0.999935	PIGT
ENSG00000100376	10	10	10	0.08602	0.999974	1	0.91398	0.966526271929825	FAM118A
ENSG00000147130	12	12	12	0.08603	1	1	0.91398	0.993358469656992	ZMYM3
ENSG00000113520	3	3	3	0.08613	0.889506382978723	1	0.91387	1	IL4
ENSG00000140511	12	12	12	0.08618	1	1	0.91382	0.972586559485531	HAPLN3
ENSG00000181552	1	1	1	0.08619	NA	1	0.91424	NA	EDDM3B
ENSG00000118579	5	5	5	0.08625	1	1	0.91375	0.978764553686934	MED28
ENSG00000267699	36	36	34	0.08627	1	1	0.91373	0.974849063545151	RP11-729L2.2
ENSG00000000003	4	4	4	0.0863	1	1	0.91371	0.993358469656992	TSPAN6
ENSG00000144834	9	9	9	0.08643	1	1	0.91358	0.980062299908004	TAGLN3
ENSG00000166140	2	2	2	0.08644	1	1	0.91357	0.972586559485531	ZFYVE19
ENSG00000198892	1	1	1	0.08646	NA	1	0.91603	NA	SHISA4
ENSG00000189430	4	4	4	0.08663	0.897030514705882	1	0.9134	0.99957	NCR1
ENSG00000182612	13	13	13	0.08664	0.777663870967742	1	0.91336	1	TSPAN10
ENSG00000105647	9	9	9	0.08666	0.897030514705882	1	0.91334	0.99957	PIK3R2
ENSG00000185674	12	12	12	0.08667	1	1	0.91333	0.980930803149606	LYG2
ENSG00000160208	14	14	14	0.08669	0.999996	1	0.91332	0.975769230769231	RRP1B
ENSG00000050405	57	55	46	0.08674	0.950920582524272	1	0.91326	1	LIMA1
ENSG00000087245	29	29	29	0.08674	0.920957622377622	1	0.91327	0.995572741312741	MMP2
ENSG00000104880	37	37	34	0.08674	0.897030514705882	1	0.91326	0.99957	ARHGEF18
ENSG00000235954	43	43	37	0.08675	0.999974	1	0.91327	0.966526271929825	TTC28-AS1
ENSG00000105369	2	2	2	0.08683	0.897030514705882	1	0.91317	0.99957	CD79A
ENSG00000174744	1	1	1	0.08703	NA	1	0.91306	NA	BRMS1
ENSG00000140326	5	5	5	0.08705	1	1	0.91295	0.972586559485531	CDAN1
ENSG00000134748	10	10	10	0.08711	1	1	0.9129	0.993877238449283	PRPF38A
ENSG00000148734	18	18	17	0.08718	1	1	0.91282	0.975641677175284	NPFFR1
ENSG00000164609	6	6	5	0.08727	0.889506382978723	1	0.91274	1	SLU7
ENSG00000198185	16	16	15	0.08728	0.869170120481928	1	0.91272	0.999935	ZNF334
ENSG00000146005	35	35	29	0.08732	0.889506382978723	1	0.91268	1	PSD2
ENSG00000136425	9	8	9	0.08733	1	1	0.91267	0.972586559485531	CIB2
ENSG00000238164	4	4	4	0.08739	1	1	0.91263	0.993877238449283	RP3-395M20.8
ENSG00000225805	1	1	1	0.0874	NA	1	0.91302	NA	CTD-2313N18.7
ENSG00000213760	2	2	2	0.08751	0.991824705882353	1	0.9125	0.993923076923077	ATP6V1G2
ENSG00000251537	37	37	29	0.08757	0.77972328	1	0.91244	1	RP11-385D13.1
ENSG00000249521	7	7	7	0.08764	0.889506382978723	1	0.91236	1	CTD-2161F6.3
ENSG00000253521	2	2	2	0.08766	1	1	0.91235	0.976406990014265	HPYR1
ENSG00000259158	20	20	16	0.08771	0.987196164383562	1	0.91231	0.985477272727273	ADAM20P1
ENSG00000188761	5	5	5	0.08783	1	1	0.91217	0.993877238449283	BCL2L15
ENSG00000135097	14	12	14	0.08787	0.950920582524272	1	0.91213	1	MSI1
ENSG00000115461	26	25	26	0.08787	1	1	0.91213	0.980413963750985	IGFBP5
ENSG00000137171	21	21	20	0.08788	0.991824705882353	1	0.91213	0.993923076923077	KLC4
ENSG00000254607	32	31	29	0.08797	0.938329411764706	1	0.91203	0.993826412556054	RP11-115C10.1
ENSG00000136997	3	3	3	0.08807	1	1	0.91193	0.976406990014265	MYC
ENSG00000176879	1	1	1	0.08814	NA	1	0.91752	NA	OR51G1
ENSG00000196670	6	6	6	0.0882	0.889506382978723	1	0.91181	1	ZFP62
ENSG00000203909	4	4	4	0.08822	0.991824705882353	1	0.9118	0.993923076923077	DPPA5
ENSG00000144852	30	29	26	0.08831	1	1	0.91169	0.978973394833948	NR1I2
ENSG00000134108	38	36	37	0.08834	1	1	0.91166	0.978973394833948	ARL8B
ENSG00000223960	18	18	17	0.08837	1	1	0.91164	0.980413963750985	AC009948.5
ENSG00000135622	21	21	20	0.08839	1	1	0.91161	0.980413963750985	SEMA4F
ENSG00000267120	4	4	4	0.08844	0.898698214285714	1	0.91157	0.99957	AD000671.6
ENSG00000134571	9	9	9	0.08853	0.938329411764706	1	0.91147	0.993826412556054	MYBPC3
ENSG00000173811	8	8	8	0.08855	1	1	0.91145	0.978973394833948	CCDC13-AS1
ENSG00000180730	19	18	17	0.08857	1	1	0.91143	0.976866	SHISA2
ENSG00000131788	7	7	7	0.08865	1	1	0.91135	0.993877238449283	PIAS3
ENSG00000166947	17	17	16	0.08874	1	1	0.91126	0.972586559485531	EPB42
ENSG00000103310	7	7	7	0.08881	0.920957622377622	1	0.9112	0.995572741312741	ZP2
ENSG00000124731	12	12	12	0.08881	0.991824705882353	1	0.9112	0.993923076923077	TREM1
ENSG00000234996	3	3	3	0.08882	1	1	0.91119	0.993877238449283	RP11-480I12.7
ENSG00000253352	2	2	2	0.08884	0.999974	1	0.91116	0.966526271929825	TUG1
ENSG00000136449	13	13	12	0.08886	0.782033488372093	1	0.91115	1	MYCBPAP
ENSG00000099991	71	71	61	0.08894	0.999974	1	0.91106	0.966526271929825	CABIN1
ENSG00000143028	17	16	17	0.08918	1	1	0.91082	0.993877238449283	SYPL2
ENSG00000175220	7	7	6	0.08919	0.938329411764706	1	0.91082	0.993826412556054	ARHGAP1
ENSG00000165819	1	1	1	0.08934	NA	1	0.91073	NA	METTL3
ENSG00000011600	3	3	3	0.08936	0.898698214285714	1	0.91068	0.99957	TYROBP
ENSG00000146192	20	20	19	0.08936	0.991824705882353	1	0.91064	0.993923076923077	FGD2
ENSG00000125740	9	9	9	0.08944	0.898698214285714	1	0.91058	0.99957	FOSB
ENSG00000257331	3	3	3	0.08946	0.950920582524272	1	0.91055	1	RP11-478B9.3
ENSG00000140932	3	3	3	0.08951	0.920957622377622	1	0.9105	0.995572741312741	CMTM2
ENSG00000203783	3	3	3	0.08952	1	1	0.91048	0.993877238449283	PRR9
ENSG00000168591	3	3	3	0.08954	0.782033488372093	1	0.91047	1	TMUB2
ENSG00000188766	6	6	6	0.08955	0.898698214285714	1	0.91045	0.99957	SPRED3
ENSG00000133466	13	13	11	0.08956	0.999974	1	0.91046	0.966526271929825	C1QTNF6
ENSG00000100532	12	11	12	0.08963	0.987196164383562	1	0.91037	0.985477272727273	CGRRF1
ENSG00000223815	7	7	7	0.08971	1	1	0.9103	0.976866	DIAPH3-AS2
ENSG00000196498	132	130	96	0.08973	0.950920582524272	1	0.91028	1	NCOR2
ENSG00000225135	1	1	1	0.08977	NA	1	0.91093	NA	RP11-361F15.2
ENSG00000089902	70	69	54	0.08985	0.987196164383562	1	0.91015	0.985477272727273	RCOR1
ENSG00000241769	12	12	11	0.08991	1	1	0.91009	0.993358469656992	LINC00893
ENSG00000176887	39	38	34	0.09004	1	1	0.90996	0.980399241706161	SOX11
ENSG00000146701	11	11	11	0.09005	1	1	0.90995	0.983703842105263	MDH2
ENSG00000004799	16	16	16	0.09011	1	1	0.90989	0.983703842105263	PDK4
ENSG00000049283	5	5	4	0.09012	0.782033488372093	1	0.90988	1	EPN3
ENSG00000107317	9	9	8	0.09013	1	1	0.90988	0.968098791946309	PTGDS
ENSG00000139531	5	5	5	0.09016	0.950920582524272	1	0.90984	1	SUOX
ENSG00000140368	36	36	34	0.09016	1	1	0.90984	0.972586559485531	PSTPIP1
ENSG00000256943	9	9	9	0.09019	0.950920582524272	1	0.90982	1	RP13-895J2.2
ENSG00000101812	1	1	1	0.0902	NA	1	0.91024	NA	H2BFM
ENSG00000186136	1	1	1	0.09024	NA	1	0.91698	NA	TAS2R42
ENSG00000015285	5	5	5	0.09029	1	1	0.90971	0.993358469656992	WAS
ENSG00000168398	31	31	28	0.09043	0.987196164383562	1	0.90957	0.985477272727273	BDKRB2
ENSG00000238265	49	49	41	0.09044	0.999996	1	0.90956	0.975769230769231	LINC00317
ENSG00000138413	12	12	12	0.09051	1	1	0.90949	0.980399241706161	IDH1
ENSG00000196859	7	7	5	0.09064	0.782033488372093	1	0.90937	1	KRT39
ENSG00000146063	9	9	9	0.09064	0.898910495049505	1	0.90936	1	TRIM41
ENSG00000219451	3	3	3	0.09079	1	1	0.90921	0.983703842105263	RPL23P8
ENSG00000173705	64	64	58	0.09081	1	1	0.9092	0.978973394833948	SUSD5
ENSG00000204618	4	4	4	0.09084	0.991824705882353	1	0.90918	0.993923076923077	RNF39
ENSG00000185069	9	9	9	0.0909	0.950920582524272	1	0.9091	1	KRT76
ENSG00000189410	12	12	10	0.09098	1	1	0.90904	0.993877238449283	SH2D5
ENSG00000155890	38	37	35	0.0911	1	1	0.9089	0.978973394833948	TRIM42
ENSG00000136098	21	21	19	0.09117	1	1	0.90883	0.976866	NEK3
ENSG00000106004	4	4	4	0.09122	1	1	0.90878	0.983703842105263	HOXA5
ENSG00000168778	19	19	19	0.09127	0.950920582524272	1	0.90874	1	TCTN2
ENSG00000114270	29	29	28	0.09127	1	1	0.90873	0.978973394833948	COL7A1
ENSG00000169717	3	3	3	0.09138	1	1	0.90865	0.993877238449283	ACTRT2
ENSG00000225345	2	2	2	0.09139	1	1	0.90862	0.968098791946309	SNX18P3
ENSG00000159259	17	17	15	0.09144	0.999996	1	0.90856	0.975769230769231	CHAF1B
ENSG00000143727	14	14	13	0.09157	1	1	0.90843	0.980299462025316	ACP1
ENSG00000034971	12	12	12	0.09162	1	1	0.90838	0.993877238449283	MYOC
ENSG00000185436	17	17	15	0.09167	1	1	0.90834	0.993877238449283	IFNLR1
ENSG00000205047	1	1	1	0.09182	NA	1	0.90886	NA	FLJ00104
ENSG00000189120	10	10	8	0.09183	0.784625531914894	1	0.90817	1	SP6
ENSG00000164175	52	51	42	0.09192	0.898910495049505	1	0.9081	1	SLC45A2
ENSG00000198000	27	27	21	0.09192	1	1	0.90808	0.968098791946309	NOL8
ENSG00000254772	6	6	6	0.09204	0.938329411764706	1	0.90798	0.992082464028777	EEF1G
ENSG00000264158	1	1	1	0.09204	NA	1	0.91279	NA	MIR4670
ENSG00000109625	25	25	23	0.09205	1	1	0.90796	0.973822383419689	CPZ
ENSG00000204301	24	24	22	0.09207	0.991824705882353	1	0.90793	0.993923076923077	NOTCH4
ENSG00000254986	18	18	16	0.09208	0.938329411764706	1	0.90795	0.992082464028777	DPP3
ENSG00000110844	16	16	15	0.09214	0.950920582524272	1	0.90786	1	PRPF40B
ENSG00000100297	7	7	7	0.09221	0.999974	1	0.90779	0.966526271929825	MCM5
ENSG00000110446	12	12	11	0.09226	0.938329411764706	1	0.90774	0.992082464028777	SLC15A3
ENSG00000130024	9	9	8	0.0924	0.991824705882353	1	0.9076	0.993923076923077	PHF10
ENSG00000164077	15	15	14	0.09246	1	1	0.90754	0.978973394833948	MON1A
ENSG00000164867	18	18	16	0.09246	1	1	0.90754	0.983703842105263	NOS3
ENSG00000255730	26	26	24	0.09252	0.907875167785235	1	0.90748	0.99957	CTC-435M10.3
ENSG00000184650	2	2	2	0.09254	0.784625531914894	1	0.90747	1	ODF4
ENSG00000105613	32	31	30	0.09254	0.907875167785235	1	0.90746	0.99957	MAST1
ENSG00000248385	19	19	19	0.09256	0.907875167785235	1	0.90745	0.99957	TARM1
ENSG00000102870	6	6	6	0.09262	0.920957622377622	1	0.90738	0.995572741312741	ZNF629
ENSG00000259084	34	34	28	0.09264	0.987196164383562	1	0.90736	0.985477272727273	RP11-1070N10.6
ENSG00000231993	6	6	5	0.09264	0.999974	1	0.90736	0.966526271929825	RP1-85F18.5
ENSG00000204790	4	4	4	0.09269	1	1	0.90733	0.968098791946309	CBWD6
ENSG00000095574	15	15	15	0.09274	1	1	0.90726	0.97339020460358	IKZF5
ENSG00000211750	1	1	1	0.09279	NA	1	0.90925	NA	TRBV24-1
ENSG00000100889	5	5	5	0.09282	0.987196164383562	1	0.90718	0.985477272727273	PCK2
ENSG00000272695	2	2	2	0.09295	1	1	0.90708	0.976866	GAS6-AS2
ENSG00000177283	3	3	3	0.09312	1	1	0.90697	0.97339020460358	FZD8
ENSG00000007545	34	34	28	0.09313	0.920957622377622	1	0.90687	0.995572741312741	CRAMP1L
ENSG00000148290	3	3	3	0.09314	1	1	0.90688	0.968098791946309	SURF1
ENSG00000175946	4	4	3	0.09324	1	1	0.90676	0.973395100864553	KLHL38
ENSG00000184983	1	1	1	0.09327	NA	1	0.9069	NA	NDUFA6
ENSG00000179388	3	3	3	0.09327	1	1	0.90673	0.973395100864553	EGR3
ENSG00000112697	17	17	15	0.09329	0.991824705882353	1	0.90672	0.993923076923077	TMEM30A
ENSG00000123989	5	5	4	0.09344	1	1	0.90657	0.979066888361045	CHPF
ENSG00000006074	6	6	5	0.09345	0.784625531914894	1	0.90655	1	CCL18
ENSG00000103121	16	16	16	0.09349	0.920957622377622	1	0.90652	0.995572741312741	CMC2
ENSG00000251533	1	1	1	0.09353	NA	1	0.90667	NA	LINC00605
ENSG00000198488	2	2	2	0.09354	0.938329411764706	1	0.90647	0.992082464028777	B3GNT6
ENSG00000131051	30	30	27	0.09356	0.869170120481928	1	0.90644	0.999935	RBM39
ENSG00000156194	41	41	38	0.09356	1	1	0.90644	0.973453073929961	PPEF2
ENSG00000100697	46	45	43	0.09359	0.987196164383562	1	0.90642	0.985477272727273	DICER1
ENSG00000101327	20	20	16	0.09361	0.869170120481928	1	0.90639	0.999935	PDYN
ENSG00000120242	2	2	1	0.09364	NA	1	0.90637	NA	IFNA8
ENSG00000168575	63	63	51	0.09371	1	1	0.90629	0.973395100864553	SLC20A2
ENSG00000112499	19	19	19	0.09395	0.991824705882353	1	0.90605	0.993923076923077	SLC22A2
ENSG00000135924	6	6	6	0.09396	1	1	0.90604	0.979066888361045	DNAJB2
ENSG00000188227	51	47	43	0.094	0.907875167785235	1	0.90601	0.99957	ZNF793
ENSG00000146282	41	40	34	0.09401	0.991824705882353	1	0.90599	0.993923076923077	RARS2
ENSG00000060762	9	9	9	0.09403	0.991824705882353	1	0.90597	0.993923076923077	MPC1
ENSG00000164171	61	61	49	0.09417	0.898910495049505	1	0.90583	1	ITGA2
ENSG00000160993	7	7	7	0.09417	1	1	0.90584	0.983703842105263	ALKBH4
ENSG00000273173	51	51	45	0.09423	1	1	0.90577	0.972586559485531	SNURF
ENSG00000143869	5	5	5	0.09431	1	1	0.90569	0.979066888361045	GDF7
ENSG00000255508	6	6	6	0.09435	0.938329411764706	1	0.90566	0.992082464028777	MIR3654
ENSG00000185385	3	3	3	0.09435	0.907875167785235	1	0.90577	0.99957	OR7A17
ENSG00000185900	31	31	30	0.09439	1	1	0.90561	0.973395100864553	POMK
ENSG00000182117	1	1	1	0.09441	NA	1	0.90593	NA	NOP10
ENSG00000185049	11	11	11	0.09446	1	1	0.90554	0.973453073929961	NELFA
ENSG00000122687	3	3	3	0.09449	1	1	0.90551	0.983703842105263	FTSJ2
ENSG00000112033	36	36	33	0.09451	0.991824705882353	1	0.9055	0.993923076923077	PPARD
ENSG00000151117	3	3	3	0.09452	0.938329411764706	1	0.90548	0.992082464028777	TMEM86A
ENSG00000213033	1	1	1	0.09452	NA	1	0.90647	NA	AURKAPS1
ENSG00000140297	5	5	5	0.09457	1	1	0.90544	0.972586559485531	GCNT3
ENSG00000175691	3	3	3	0.09458	0.907875167785235	1	0.90545	0.99957	ZNF77
ENSG00000107959	19	19	17	0.09471	1	1	0.9053	0.97339020460358	PITRM1
ENSG00000204070	5	5	5	0.09472	0.869170120481928	1	0.90528	0.999935	SYS1
ENSG00000187185	3	3	3	0.09475	0.920957622377622	1	0.90526	0.995572741312741	CTD-2600O9.1
ENSG00000010932	40	40	36	0.09478	1	1	0.90522	0.993010732758621	FMO1
ENSG00000108753	26	26	24	0.09482	0.784625531914894	1	0.90518	1	HNF1B
ENSG00000204642	9	9	8	0.09482	0.991824705882353	1	0.90518	0.993923076923077	HLA-F
ENSG00000133398	5	5	5	0.09494	0.898910495049505	1	0.90506	1	MED10
ENSG00000123838	27	27	25	0.09497	1	1	0.90503	0.993010732758621	C4BPA
ENSG00000162896	14	13	14	0.095	1	1	0.90501	0.993010732758621	PIGR
ENSG00000180613	2	2	2	0.09503	1	1	0.9052	0.973453073929961	GSX2
ENSG00000188831	2	2	2	0.09515	0.987196164383562	1	0.90487	0.985477272727273	DPPA3P2
ENSG00000197629	11	11	11	0.09516	0.938329411764706	1	0.90484	0.992082464028777	MPEG1
ENSG00000268173	12	12	12	0.09523	0.907875167785235	1	0.90478	0.99957	PIK3R2
ENSG00000132837	57	57	50	0.09526	0.898910495049505	1	0.90475	1	DMGDH
ENSG00000137221	15	15	15	0.09526	0.991824705882353	1	0.90474	0.993923076923077	TJAP1
ENSG00000167825	3	3	2	0.09537	0.938329411764706	1	0.90499	0.992082464028777	OR5I1
ENSG00000006432	41	41	32	0.09538	0.987196164383562	1	0.90462	0.985477272727273	MAP3K9
ENSG00000221933	2	2	2	0.0954	1	1	0.90631	0.983703842105263	OR2A25
ENSG00000186496	2	2	2	0.09552	1	1	0.90449	0.968229228187919	ZNF396
ENSG00000169067	6	6	5	0.09555	0.898910495049505	1	0.90445	1	ACTBL2
ENSG00000271086	32	32	32	0.09556	1	1	0.90444	0.968098791946309	NAMA
ENSG00000227135	9	9	9	0.09562	1	1	0.90439	0.993010732758621	GCSAML-AS1
ENSG00000178252	4	4	4	0.09562	1	1	0.90441	0.977468189415042	WDR6
ENSG00000102030	2	2	2	0.09562	1	1	0.9044	0.990886338797814	NAA10
ENSG00000240386	1	1	1	0.09565	NA	1	0.90809	NA	LCE1F
ENSG00000138593	34	34	33	0.09575	1	1	0.90425	0.972586559485531	SECISBP2L
ENSG00000167977	14	14	12	0.09575	0.920957622377622	1	0.90427	0.995572741312741	KCTD5
ENSG00000164244	18	18	16	0.09577	0.898910495049505	1	0.90423	1	PRRC1
ENSG00000243725	8	8	8	0.09579	1	1	0.90421	0.993010732758621	TTC4
ENSG00000152475	13	13	13	0.09591	0.907875167785235	1	0.90409	0.99957	ZNF837
ENSG00000167394	5	5	5	0.09602	0.920957622377622	1	0.90398	0.995572741312741	ZNF668
ENSG00000184925	7	7	7	0.09602	1	1	0.90398	0.968098791946309	LCN12
ENSG00000221926	19	19	16	0.09604	0.784625531914894	1	0.90397	1	TRIM16
ENSG00000165059	2	2	2	0.09607	1	1	0.90396	0.968098791946309	PRKACG
ENSG00000062282	11	11	11	0.09614	0.938329411764706	1	0.90386	0.992082464028777	DGAT2
ENSG00000144136	4	4	4	0.09621	1	1	0.9038	0.978399365079365	SLC20A1
ENSG00000178467	4	4	4	0.09621	1	1	0.90379	0.977468189415042	P4HTM
ENSG00000064490	5	5	5	0.09628	0.907875167785235	1	0.90373	0.99957	RFXANK
ENSG00000122756	21	21	20	0.09634	1	1	0.90366	0.968098791946309	CNTFR
ENSG00000187730	8	8	8	0.09635	1	1	0.90365	0.993010732758621	GABRD
ENSG00000100395	12	12	12	0.09638	0.999974	1	0.90363	0.966526271929825	L3MBTL2
ENSG00000143184	2	2	2	0.09641	1	1	0.9036	0.993010732758621	XCL1
ENSG00000247228	9	9	7	0.09643	0.920957622377622	1	0.90358	0.995572741312741	RP11-296I10.3
ENSG00000128923	29	29	28	0.09655	1	1	0.90346	0.972586559485531	FAM63B
ENSG00000161202	7	7	5	0.09658	1	1	0.90342	0.977468189415042	DVL3
ENSG00000099194	3	3	3	0.09666	1	1	0.90334	0.972916893453145	SCD
ENSG00000132323	18	18	18	0.09667	1	1	0.90333	0.978399365079365	ILKAP
ENSG00000162869	43	43	39	0.09668	1	1	0.90332	0.978399365079365	PPP1R21
[truncated: 20,147 more rows]

## Sheet: ListOfSheets
Supplementary Data	Sheet name	Description
10	OncodriveFML 234 MSS CRCs	OncodriveFML gene-level analysis of somatic single nucleotide variants in whole-genome sequenced 234 microsatellite stable colorectal cancers.
